# Supplementary material for: Metabolic profiling of adult and pediatric gliomas reveals enriched glucose availability in pediatric gliomas and increased fatty acid oxidation in adult gliomas
Source: Acta Neuropathol Commun. 2025 Mar 15;13:61. doi: 10.1186/s40478-025-01961-w (PMC11909955; doi:10.1186/s40478-025-01961-w)
Supplement: Supplementary file 2 — Supplementary Table 1. Individual Sample Information. [file 40478_2025_1961_MOESM2_ESM.xlsx]

## Sheet: Read Me
Supplementary Table 1. Individual Sample Information
Column ID	Description
Sample Name	Individual sample names
Patient Class	Denotes whether a sample was characterized as adult or pediatric using an age cut off of 18
Batch	Indicates whether the sample was included in the first "1" or second "2" batch sent for metabolomic analysis
Subgroup	Denotes a sample's subgroup based on histopathologic and molecular characterization
Subgroup Label	Denotes the subgroup the sample was included for data analysis
Polar Metabolite Data	Indicates if the sample was part of polar metabolic analysis
Lipid Metabolite Data	Indicates if the sample was part of lipid metabolic analysis
RNAseq Data	Indicates if the sample was part of transcriptomic analysis

## Sheet: Table1
Sample Name	Pathology diagnosis	age	Sex	Location (ST: supratentorial, IT: Infratentorial)	Patient Class	Batch	Subgroup for analysis	Subgroup Label	Polar Metabolite Data	Lipid Metabolite Data	RNAseq Data
14_NRR_095	Epithelioid Glioblastoma CNS WHO Grade 4	63	M	ST	Adult	1	Adult_High_Grade-BRAF_V600E_mut	Adult GBM	Yes	Yes	No
161202_00011	Glioblastoma CNS WHO 4	65	M	ST	Adult	2	Adult_High_Grade	Adult GBM	Yes	Yes	No
170109_00364	Glioblastoma CNS WHO 4	72	M	ST	Adult	2	Adult_High_Grade	Adult GBM	Yes	Yes	No
170307_00335	Glioblastoma CNS WHO 4	55	F	ST	Adult	2	Adult_High_Grade-BRAF_V600E_mut	Adult GBM	Yes	Yes	No
170315_00150	Glioblastoma CNS WHO 4	66	F	ST	Adult	2	Adult_High_Grade	Adult GBM	Yes	Yes	No
170424_00007	Glioblastoma CNS WHO 4	63	F	ST	Adult	2	Adult_High_Grade	Adult GBM	Yes	Yes	No
170504_00013	Glioblastoma CNS WHO 4	77	M	ST	Adult	2	Adult_High_Grade	Adult GBM	Yes	Yes	No
170607_00160	Glioblastoma CNS WHO 4	74	M	ST	Adult	2	Adult_High_Grade	Adult GBM	Yes	Yes	No
11_TABS_509	Glioblastoma CNS WHO 4	63	M	ST	Adult	1	Adult_High_Grade	Adult GBM	Yes	Yes	No
11_TABS_526	Glioblastoma CNS WHO 4	73	M	ST	Adult	1	Adult_High_Grade	Adult GBM	Yes	Yes	No
12_TABS_503	Glioblastoma CNS WHO 4	66	F	ST	Adult	1	Adult_High_Grade	Adult GBM	Yes	Yes	No
12_TABS_517	Glioblastoma CNS WHO 4	58	M	ST	Adult	1	Adult_High_Grade	Adult GBM	Yes	Yes	No
12_TABS_523	Glioblastoma CNS WHO 4	48	M	ST	Adult	1	Adult_High_Grade	Adult GBM	Yes	Yes	Yes
12_TABS_528	Glioblastoma CNS WHO 4	62	F	ST	Adult	1	Adult_High_Grade	Adult GBM	Yes	Yes	Yes
12_TABS_546	Glioblastoma CNS WHO 4	71	M	ST	Adult	1	Adult_High_Grade	Adult GBM	Yes	Yes	Yes
12_TABS_550	Glioblastoma CNS WHO 4	85	F	ST	Adult	1	Adult_High_Grade	Adult GBM	Yes	Yes	No
12_TABS_556	Glioblastoma CNS WHO 4	77	M	ST	Adult	1	Adult_High_Grade	Adult GBM	Yes	Yes	Yes
13_NRR_003	Glioblastoma CNS WHO 4	62	M	ST	Adult	1	Adult_High_Grade	Adult GBM	Yes	Yes	No
13_NRR_006	Glioblastoma CNS WHO 4	41	F	ST	Adult	1	Adult_High_Grade	Adult GBM	Yes	Yes	No
13_NRR_010	Glioblastoma CNS WHO 4	69	F	ST	Adult	1	Adult_High_Grade	Adult GBM	Yes	Yes	Yes
13_NRR_028	Glioblastoma CNS WHO 4	77	F	ST	Adult	1	Adult_High_Grade	Adult GBM	Yes	Yes	Yes
13_NRR_032	Glioblastoma CNS WHO 4	58	F	ST	Adult	1	Adult_High_Grade	Adult GBM	Yes	Yes	Yes
13_NRR_038	Glioblastoma CNS WHO 4	64	M	ST	Adult	1	Adult_High_Grade	Adult GBM	Yes	Yes	No
13_NRR_042	Glioblastoma CNS WHO 4	66	M	ST	Adult	1	Adult_High_Grade	Adult GBM	Yes	Yes	No
13_NRR_047	Glioblastoma CNS WHO 4	81	F	ST	Adult	1	Adult_High_Grade	Adult GBM	Yes	Yes	Yes
13_NRR_054	Glioblastoma CNS WHO 4	35	F	ST	Adult	1	Adult_High_Grade	Adult GBM	Yes	Yes	Yes
13_NRR_057	Glioblastoma CNS WHO 4	55	M	ST	Adult	1	Adult_High_Grade	Adult GBM	Yes	Yes	Yes
14_NRR_006	Glioblastoma CNS WHO 4	59	M	ST	Adult	1	Adult_High_Grade	Adult GBM	Yes	Yes	Yes
14_NRR_007	Glioblastoma CNS WHO 4	63	M	ST	Adult	1	Adult_High_Grade	Adult GBM	Yes	Yes	No
14_NRR_009	Glioblastoma CNS WHO 4	64	F	ST	Adult	1	Adult_High_Grade	Adult GBM	Yes	Yes	Yes
14_NRR_024	Glioblastoma CNS WHO 4	67	F	ST	Adult	1	Adult_High_Grade	Adult GBM	Yes	Yes	No
14_NRR_040	Glioblastoma CNS WHO 4	71	F	ST	Adult	1	Adult_High_Grade	Adult GBM	Yes	Yes	No
14_NRR_052	Glioblastoma CNS WHO 4	77	F	ST	Adult	1	Adult_High_Grade	Adult GBM	Yes	Yes	No
14_NRR_055	Glioblastoma CNS WHO 4	63	M	ST	Adult	1	Adult_High_Grade	Adult GBM	Yes	Yes	No
14_NRR_062	Glioblastoma CNS WHO 4	78	M	ST	Adult	1	Adult_High_Grade	Adult GBM	Yes	Yes	No
14_NRR_063	Glioblastoma CNS WHO 4	65	F	ST	Adult	1	Adult_High_Grade	Adult GBM	Yes	Yes	Yes
14_NRR_073	Glioblastoma CNS WHO 4	81	F	ST	Adult	1	Adult_High_Grade	Adult GBM	Yes	Yes	Yes
14_NRR_091	Glioblastoma CNS WHO 4	74	M	ST	Adult	1	Adult_High_Grade	Adult GBM	Yes	Yes	No
14_NRR_130	Glioblastoma CNS WHO 4	66	M	ST	Adult	1	Adult_High_Grade	Adult GBM	Yes	Yes	Yes
15_NRR_007	Glioblastoma CNS WHO 4	71	M	ST	Adult	1	Adult_High_Grade	Adult GBM	Yes	Yes	No
15_NRR_037	Glioblastoma CNS WHO 4	85	F	ST	Adult	1	Adult_High_Grade	Adult GBM	Yes	Yes	Yes
15_NRR_043	Glioblastoma CNS WHO 4	74	M	ST	Adult	1	Adult_High_Grade	Adult GBM	Yes	Yes	Yes
15_NRR_061	Glioblastoma CNS WHO 4	63	F	ST	Adult	1	Adult_High_Grade	Adult GBM	Yes	Yes	Yes
15_NRR_062	Glioblastoma CNS WHO 4	67	F	ST	Adult	1	Adult_High_Grade	Adult GBM	Yes	Yes	Yes
15_NRR_070	Glioblastoma CNS WHO 4	71	F	ST	Adult	1	Adult_High_Grade	Adult GBM	Yes	Yes	Yes
15_NRR_103	Glioblastoma CNS WHO 4	66	M	ST	Adult	1	Adult_High_Grade	Adult GBM	Yes	Yes	No
15_NRR_110	Glioblastoma CNS WHO 4	71	M	ST	Adult	1	Adult_High_Grade	Adult GBM	Yes	Yes	Yes
160202_00067	Glioblastoma CNS WHO 4	82	F	ST	Adult	1	Adult_High_Grade	Adult GBM	Yes	No	No
160408_00003	Glioblastoma CNS WHO 4	37	F	ST	Adult	1	Adult_High_Grade	Adult GBM	Yes	No	No
170201_00073	Astrocytoma WHO2-IDH_mutant	35	F	ST	Adult	2	Astrocytoma WHO2-IDH_mutant	Adult IDH	Yes	Yes	No
180515_00221	Astrocytoma WHO2-IDH_mutant	37	F	ST	Adult	2	Astrocytoma WHO2-IDH_mutant	Adult IDH	Yes	Yes	No
170222_00163	Astrocytoma WHO4_IDH_mutant	45	M	ST	Adult	2	Astrocytoma WHO4_IDH_mutant	Adult IDH	Yes	Yes	No
12_TABS_512	Astrocytoma WHO4_IDH_mutant	41	F	ST	Adult	1	Astrocytoma WHO4_IDH_mutant	Adult IDH	Yes	Yes	No
13_NRR_011	Astrocytoma WHO4_IDH_mutant	47	M	ST	Adult	1	Astrocytoma WHO4_IDH_mutant	Adult IDH	Yes	Yes	No
161212_00014	Oligodendroglioma WHO2-IDH_mutant	45	M	ST	Adult	2	Oligodendroglioma WHO2-IDH_mutant	Adult IDH	Yes	Yes	No
170112_00008	Oligodendroglioma WHO2-IDH_mutant	57	M	ST	Adult	2	Oligodendroglioma WHO2-IDH_mutant	Adult IDH	Yes	Yes	No
170419_00013	Oligodendroglioma WHO2-IDH_mutant	57	F	ST	Adult	2	Oligodendroglioma WHO2-IDH_mutant	Adult IDH	Yes	Yes	No
14_NRR_059	Glioblastoma CNS WHO 4	19	F	ST	Adult	1	Pediatric_Glioblastoma	Pediatric GBM-RTK	Yes	Yes	No
1021	Glioblastoma CNS WHO 4	9	F	IT	Pediatric	1	Pediatric_Glioblastoma	Pediatric GBM-RTK	Yes	Yes	Yes
1526	Glioblastoma CNS WHO 4	13	F	IT	Pediatric	1	Pediatric_Glioblastoma	Pediatric GBM-RTK	Yes	Yes	Yes
1583	Glioblastoma CNS WHO 4	12	F	ST	Pediatric	1	Pediatric_Glioblastoma	Pediatric GBM-RTK	Yes	Yes	Yes
2117	Glioblastoma CNS WHO 4	11	F	ST	Pediatric	1	Pediatric_Glioblastoma	Pediatric GBM-RTK	Yes	Yes	Yes
2205	Glioblastoma CNS WHO 4	14	M	IT	Pediatric	1	Pediatric_Glioblastoma	Pediatric GBM-RTK	Yes	Yes	Yes
2308	Glioblastoma CNS WHO 4	13	F	ST	Pediatric	1	Pediatric_Glioblastoma	Pediatric GBM-RTK	Yes	Yes	No
2487	Glioblastoma CNS WHO 4	12	F	ST	Pediatric	1	Pediatric_Glioblastoma	Pediatric GBM-RTK	Yes	Yes	No
15_NRR_102	Glioblastoma CNS WHO 4	9	F	IT	Pediatric	1	Pediatric_Glioblastoma	Pediatric GBM-RTK	Yes	Yes	No
1373	Diffuse hemispheric glioma, H3 G34-mutant	5	F	ST	Pediatric	1	DIPG_G34V_mut	Pediatric HGG-H3	Yes	Yes	No
2210	Diffuse hemispheric glioma, H3 G34-mutant	16	M	ST	Pediatric	1	DIPG_G34V_mut	Pediatric HGG-H3	Yes	Yes	No
2289	Diffuse hemispheric glioma, H3 G34-mutant	12	F	ST	Pediatric	1	DIPG_G34V_mut	Pediatric HGG-H3	Yes	Yes	Yes
808	Diffuse hemispheric glioma, H3 G34-mutant	3	M	ST	Pediatric	1	DIPG_G34V_mut	Pediatric HGG-H3	Yes	Yes	Yes
1062	Diffuse midline glioma, H3K27-altered, CNS WHO 4	7	5	IT	Pediatric	1	DIPG_K27M_mut	Pediatric HGG-H3	Yes	Yes	Yes
1169	Diffuse midline glioma, H3K27-altered, CNS WHO 4	5	M	IT	Pediatric	1	DIPG_K27M_mut	Pediatric HGG-H3	Yes	Yes	No
1476	Diffuse midline glioma, H3K27-altered, CNS WHO 4	6	M	IT	Pediatric	1	DIPG_K27M_mut	Pediatric HGG-H3	Yes	Yes	No
1494	Diffuse midline glioma, H3K27-altered, CNS WHO 4	9	F	IT	Pediatric	1	DIPG_K27M_mut	Pediatric HGG-H3	Yes	Yes	Yes
171117_00017	Diffuse midline glioma, H3K27-altered, CNS WHO 4	11	F	IT	Pediatric	2	DIPG_K27M_mut	Pediatric HGG-H3	Yes	Yes	No
171117_00022	Diffuse midline glioma, H3K27-altered, CNS WHO 4	12	M	IT	Pediatric	2	DIPG_K27M_mut	Pediatric HGG-H3	Yes	Yes	No
180412_00044	Diffuse midline glioma, H3K27-altered, CNS WHO 4	9	M	IT	Pediatric	2	DIPG_K27M_mut	Pediatric HGG-H3	Yes	Yes	No
1991	Diffuse midline glioma, H3K27-altered, CNS WHO 4	5	M	IT	Pediatric	1	DIPG_K27M_mut	Pediatric HGG-H3	Yes	Yes	Yes
2284	Diffuse midline glioma, H3K27-altered, CNS WHO 4	14	F	IT	Pediatric	1	DIPG_K27M_mut	Pediatric HGG-H3	Yes	Yes	Yes
2348	Diffuse midline glioma, H3K27-altered, CNS WHO 4	6	M	IT	Pediatric	1	DIPG_K27M_mut	Pediatric HGG-H3	Yes	Yes	Yes
617	Diffuse midline glioma, H3K27-altered, CNS WHO 4	5	F	IT	Pediatric	1	DIPG_K27M_mut	Pediatric HGG-H3	Yes	Yes	Yes
847A	Diffuse midline glioma, H3K27-altered, CNS WHO 4	5	F	IT	Pediatric	1	DIPG_K27M_mut	Pediatric HGG-H3	Yes	Yes	Yes
848	Diffuse midline glioma, H3K27-altered, CNS WHO 4	4	M	IT	Pediatric	1	DIPG_K27M_mut	Pediatric HGG-H3	Yes	Yes	Yes
853	Diffuse midline glioma, H3K27-altered, CNS WHO 4	9	M	IT	Pediatric	1	DIPG_K27M_mut	Pediatric HGG-H3	Yes	Yes	Yes
170829_00391	Ependymoma, CNS WHO 2	5	M	IT	Pediatric	2	Ependymoma PF-A	Pediatric Other	Yes	Yes	No
171012_00223	Ependymoma, CNS WHO 3	7	M	IT	Pediatric	2	Ependymoma PF-A	Pediatric Other	Yes	Yes	No
170109_00111	Ganglioglioma, CNS WHO 2	15	M	ST	Pediatric	2	Ganglioglioma_BRAF_V600E_mut	Pediatric Other	Yes	Yes	No
180103_00054	Ganglioglioma, CNS WHO 2	13	M	ST	Pediatric	2	Ganglioglioma_FGFR2-VPS35_fusion	Pediatric Other	Yes	Yes	No
170914_00010	Pleomorphic Xanthoastrocytoma, CNS WHO Grade 2	22	M	ST	Adult	2	PXA-_BRAF_V600E_mut	Pediatric Other	Yes	Yes	No
1292	Subependymal Giant Cell Astrocytoma CNS WHO 1	12	M	ST	Pediatric	1	Subependymal_giant_cell_astrocytoma	Pediatric Other	Yes	Yes	Yes
170531_00157	Subependymal Giant Cell Astrocytoma CNS WHO 1	15	F	ST	Pediatric	2	Subependymal_giant_cell_astrocytoma	Pediatric Other	Yes	Yes	No
2340	Subependymal Giant Cell Astrocytoma CNS WHO 1	11	F	ST	Pediatric	1	Subependymal_giant_cell_astrocytoma	Pediatric Other	Yes	Yes	Yes
1070	Pilocytic astrocytoma, CNS WHO 1	6	M	IT	Pediatric	1	Pilocytic_astrocytoma	Pilocytic astrocytoma	Yes	Yes	No
161102_00040	Pilocytic astrocytoma, CNS WHO 1	3	M	IT	Pediatric	2	Pilocytic_astrocytoma	Pilocytic astrocytoma	Yes	Yes	No
170321_00055	Pilocytic astrocytoma, CNS WHO 1	14	M	IT	Pediatric	2	Pilocytic_astrocytoma	Pilocytic astrocytoma	Yes	Yes	No
170411_00018	Pilocytic astrocytoma, CNS WHO 1	12	F	IT	Pediatric	2	Pilocytic_astrocytoma	Pilocytic astrocytoma	Yes	Yes	No
170601_00029	Pilocytic astrocytoma, CNS WHO 1	12	F	IT	Pediatric	2	Pilocytic_astrocytoma	Pilocytic astrocytoma	Yes	Yes	No
170809_00038	Pilocytic astrocytoma, CNS WHO 1	10	M	IT	Pediatric	2	Pilocytic_astrocytoma	Pilocytic astrocytoma	Yes	Yes	No
171027_00196	Pilocytic astrocytoma, CNS WHO 1	12	F	IT	Pediatric	2	Pilocytic_astrocytoma	Pilocytic astrocytoma	Yes	Yes	No
171031_00028	Pilocytic astrocytoma, CNS WHO 1	17	F	IT	Pediatric	2	Pilocytic_astrocytoma	Pilocytic astrocytoma	Yes	Yes	No
171031_00172	Pilocytic astrocytoma, CNS WHO 1	11	F	IT	Pediatric	2	Pilocytic_astrocytoma	Pilocytic astrocytoma	Yes	Yes	No
171213_00022	Pilocytic astrocytoma, CNS WHO 1	5	M	IT	Pediatric	2	Pilocytic_astrocytoma	Pilocytic astrocytoma	Yes	Yes	No
171213_00023	Pilocytic astrocytoma, CNS WHO 1	7	M	IT	Pediatric	2	Pilocytic_astrocytoma	Pilocytic astrocytoma	Yes	Yes	No
180117_00013	Pilocytic astrocytoma, CNS WHO 1	8	M	IT	Pediatric	2	Pilocytic_astrocytoma	Pilocytic astrocytoma	Yes	Yes	No
180202_00038	Pilocytic astrocytoma, CNS WHO 1	7	F	IT	Pediatric	2	Pilocytic_astrocytoma	Pilocytic astrocytoma	Yes	Yes	No
1960	Pilocytic astrocytoma, CNS WHO 1	9	F	IT	Pediatric	1	Pilocytic_astrocytoma	Pilocytic astrocytoma	Yes	Yes	Yes
2044	Pilocytic astrocytoma, CNS WHO 1	12	F	IT	Pediatric	1	Pilocytic_astrocytoma	Pilocytic astrocytoma	Yes	Yes	Yes
2085	Pilocytic astrocytoma, CNS WHO 1	16	F	IT	Pediatric	1	Pilocytic_astrocytoma	Pilocytic astrocytoma	Yes	Yes	Yes
2101	Pilocytic astrocytoma, CNS WHO 1	12	M	IT	Pediatric	1	Pilocytic_astrocytoma	Pilocytic astrocytoma	Yes	Yes	Yes
2105	Pilocytic astrocytoma, CNS WHO 1	9	M	IT	Pediatric	1	Pilocytic_astrocytoma	Pilocytic astrocytoma	Yes	Yes	Yes
2132	Pilocytic astrocytoma, CNS WHO 1	9	F	IT	Pediatric	1	Pilocytic_astrocytoma	Pilocytic astrocytoma	Yes	Yes	Yes
734	Pilocytic astrocytoma, CNS WHO 1	8	F	IT	Pediatric	1	Pilocytic_astrocytoma	Pilocytic astrocytoma	Yes	Yes	Yes
14_NRR_083	Pilocytic astrocytoma, CNS WHO 1	7	M	IT	Pediatric	1	Pilocytic_astrocytoma	Pilocytic astrocytoma	Yes	Yes	Yes
15_NRR_033	Pilocytic astrocytoma, CNS WHO 1	6	M	IT	Pediatric	1	Pilocytic_astrocytoma	Pilocytic astrocytoma	Yes	Yes	Yes
