# Supplementary material for: Metabolic profiling of adult and pediatric gliomas reveals enriched glucose availability in pediatric gliomas and increased fatty acid oxidation in adult gliomas
Source: Acta Neuropathol Commun. 2025 Mar 15;13:61. doi: 10.1186/s40478-025-01961-w (PMC11909955; doi:10.1186/s40478-025-01961-w)
Supplement: Supplementary file 3 — Supplementary Table 2. Supporting Data for Figure 1-3 and 4f, g Focusing on Analysis of Adult Gliomas Compared to Pediatric Gliomas. [file 40478_2025_1961_MOESM3_ESM.xlsx]

## Sheet: Read Me
Supplementary Table 2. Supporting Data for Figure 1-3 Focusing on Analysis of Adult Glioms Compared to Pediatric Gliomas
Sheets	Description	Figures Supported
Read Me	General Information	N/A
Polar Metabolite Data	Normalized batch corrected polar metabolite data across samples	1a, 2a, 2b, 2d, 2e, 2f, 2g, 4f, 4g
Differential Polar Met	List of Polar Metabolites that have an FDR <0.05 with statistics and log2 fold change values	1a, 2c
Lipid Metabolite Data	Normalized batch corrected lipid metabolite data across samples	1b, 3b
Differential Lipid Met	List of Lipid Metabolites that have an FDR <0.05 with statistics and log2 fold change values	1b, 3a
Metabolic Transcript Data	Normalized Z-score metabolic transcript data	1c, 4h
Differential Met Transcripts	List of Metabolic Transcripts that have an FDR < 0.05 with statistics and log 2 fold change values sorted by p-value	1c, 2i
PCA Loadings for Polar Met	Contribution of polar metabolites to PC1-5	1d
PCA Score for Polar Met	PCA score for individual samples for PC1-5 using polar metabolite data	1d
PCA Loadings for Lipid Met	Contribution of lipid metabolites to PC1-5	1e
PCA Score for Lipid Met	PCA score for individual samples for PC1-5 using lipid metabolite data	1e
PCA Met Transcript Data	PCA score for individual samples for PC1-5 using metabolic transcript data	1f
Polar Metabolite L2FC and Stats	Complete list of statstics and log2 fold change values for polar metabolites	2c
Rank List	Input of transcripts for GSEA sorted by log2 fold change	2h, 3c, 3d
Met Transcript L2FC and Stats	Complete list of statstics and log2 fold change values for metabolic transcripts	2i
Lipid Metabolite L2FC and Stats	Complete list of statstics and log2 fold change values for lipid metabolites	3a
Column ID for Polar Metabolite Data and Lipid Metabolite Data
Sample	Individual sample names
Class	Denotes whether a sample was characterized as adult or pediatric using an age cut off of 18
Batch	Indicates whether the sample was included in the first "1" or second "2" batch sent for metabolomic analysis
Subgroup	Denotes a sample's subgroup based on histopathologic and molecular characterization
Subgroup_Label	Denotes the subgroup the sample was included for data analysis
All other columns	Denotes the batch corrected and normalized abundance for each metabolite listed at the top of the column
Column ID for Differential Polar Met, Differential Lipid Met, Polar Metabolite L2FC and Stats, and Lipid Metabolite L2FC and Stats
Metabolite	Individual metabolites
t.stat	T-statistic from statistical analysis of comparison of metabolite abundance between adult and pediatric gliomas
p.value	P-value from statistical analysis of comparison of metabolite abundance between adult and pediatric gliomas
minus.log10.p.	Negative of the log with base 10 of the p-value
FDR	False discovery rate
log2FC	Log 2 fold change in metabolite abundance between adult and pediatric gliomas
Column ID for Metabolic Transcript Data
Sample	Individual sample names
Class	Denotes whether a sample was characterized as adult or pediatric using an age cut off of 18
Subgroup_Label	Denotes the subgroup the sample was included for data analysis
All other columns	Normalized z-score counts for the metabolic transcript listed at the top of the column
Column ID for Differential Met Transcripts, Rank List, and Met Transcript L2FC and Stats
gene	Official Gene Name
log2FoldChange	Log 2 fold change in RPKM between adult and pediatric tumor samples
pvalue	P-value for statistical analysis of RPKM for individual genes between adult and pediatric tumor samples
minuslog10p	Negative of the log with base 10 of the p-value
padj	P-value adjusted for multiple hypothesis testing
Column ID for PCA Loadings for Polar Met and PCA Loadings for Lipid Met
Metabolite	Individual metabolite
PC1-5	PCA loading for the indicated metabolite for principal component 1-5
Column ID for PCA Score for Polar Met, PCA Score for Lipid Met, and PCA Met Transcript Data
Sample	Individual sample names
Class	Denotes whether a sample was characterized as adult or pediatric using an age cut off of 18
Batch	Indicates whether the sample was included in the first "1" or second "2" batch sent for metabolomic analysis
Subgroup	Denotes a sample's subgroup based on histopathologic and molecular characterization
Subgroup_Label	Denotes the subgroup the sample was included for data analysis
PC1-5	PCA score for the indicated sample for principal component 1-5

## Sheet: Polar Metabolite Data
Sample	Class	Batch	Subgroup	Subgroup_Label	glucose	glucose_6_phosphate	F6P_G1P	fructose_1_6_bisphosphate	dihydroxyacetone_phosphate	glyceraldehyde_3_phosphate	X3_phosphoglycerate	phosphoenolpyruvate	pyruvate	lactate	methionine	histidine	threonine	lysine	arginine	phenylalanine	tryptophan	tyrosine	leucine	isoleucine	valine	proline	alanine	glutamine	asparagine	glycine	serine	glutamate	aspartate	cystine	Na_acetylglutamine	acetylserine	Ne_acetyllysine	N_acetylglutamate	uracil	adenine	hypoxanthine	adenosine	uridine	inosine	cytidine	guanosine	butyryl_carnitine	propionylcarnitine	acetylcarnitine
11_TABS_509	Adult	1	Adult_High_Grade	Adult GBM	0.00304459	0.000388862	0.00221829	2e-07	0.0102512	0.00348658	0.00246018	0.00208143	0.00267221	2.4976	0.945685	1.70987	1.4589	1.05501	1.53794	1.47164	0.878921	1.08052	1.37179	1.06042	1.37567	2.02513	1.56621	2.79881	0.478098	0.769956	1.01303	1.47404	0.702425	0.0213234	0.0352592	0.000103808	2e-07	1.08122	2e-07	0.276944	2.05127	1.53078	0.000715986	1.43517	0.0105327	0.0127212	2e-07	1.45053	2.40978
11_TABS_526	Adult	1	Adult_High_Grade	Adult GBM	0.00304459	0.395221	0.0775019	2e-07	0.0102512	0.00348658	0.00246018	0.00208143	0.00267221	2.28599	0.911046	1.65886	1.01416	1.14881	1.6168	1.36136	0.692721	0.954316	1.37294	1.06193	1.18109	1.89682	1.60605	2.59752	0.410579	0.567674	0.74672	1.60519	0.862888	0.0213234	0.0352592	0.000103808	2e-07	0.183934	2e-07	0.402661	2.09191	1.60943	0.000715986	1.55701	0.0105327	0.369753	2e-07	1.2789	2.53071
12_TABS_503	Adult	1	Adult_High_Grade	Adult GBM	0.00304459	0.0423154	0.128683	2e-07	0.0102512	0.00348658	0.219529	0.00208143	0.00267221	2.09529	1.05377	1.52321	1.21904	1.15657	1.61962	1.39022	0.719473	1.05572	1.31233	1.0524	1.17459	1.98057	1.66064	2.62219	0.584044	0.561066	0.511593	1.75079	1.2994	0.0213234	0.0352592	0.145485	2e-07	0.999734	2e-07	0.389882	2.06031	1.49326	0.327299	1.9461	0.0105327	0.945499	2e-07	0.843644	2.30744
12_TABS_517	Adult	1	Adult_High_Grade	Adult GBM	0.00304459	0.000388862	0.00221829	2e-07	0.0102512	0.00348658	0.00246018	0.00208143	0.00267221	1.78074	0.808621	1.45663	0.728734	0.996102	1.57641	1.24019	0.639734	0.885718	1.10245	0.765094	1.05959	1.52596	1.46041	2.38126	0.377559	0.453534	0.495814	1.51612	0.803229	0.0213234	0.0352592	0.000103808	2e-07	0.384771	2e-07	0.310777	1.96432	1.55106	0.000715986	1.64636	0.42248	0.157421	2e-07	0.812892	2.06549
12_TABS_523	Adult	1	Adult_High_Grade	Adult GBM	0.00304459	0.000388862	0.0227244	2e-07	0.0102512	0.00348658	0.201983	0.00208143	0.00267221	2.42383	1.06218	1.57857	1.07323	1.01423	1.45987	1.49208	0.872106	1.12729	1.46091	1.15427	1.22007	1.89609	1.47044	2.61888	0.486293	0.714584	0.719237	1.49457	0.719016	0.0213234	0.0352592	0.000103808	2e-07	0.402132	2e-07	0.369717	2.11938	1.51263	0.000715986	1.53582	0.0105327	0.718599	2e-07	1.23174	2.61299
12_TABS_528	Adult	1	Adult_High_Grade	Adult GBM	0.00304459	0.00194431	0.153748	2e-07	0.0102512	0.00348658	0.00246018	0.00208143	0.00267221	2.20291	1.01066	1.78524	1.04767	0.990971	1.70821	1.47456	0.767981	1.11352	1.37863	1.06429	1.23515	1.72739	1.79488	2.61707	0.429544	0.330141	0.45731	2.00711	1.17542	0.0213234	0.0352592	0.130187	2e-07	0.57577	2e-07	0.45371	2.11499	1.35351	0.000715986	1.72549	0.592671	0.5207	2e-07	0.792507	2.20402
12_TABS_546	Adult	1	Adult_High_Grade	Adult GBM	0.00304459	0.133677	0.110267	2e-07	0.0102512	0.00348658	0.280449	0.00208143	0.00267221	2.42352	1.17221	1.53838	1.11658	1.1512	1.53703	1.59388	0.931447	1.1225	1.62493	1.28868	1.3964	1.90124	1.48655	2.56824	0.508853	0.396399	0.768781	1.71587	0.974769	0.0213234	0.0352592	0.0619028	2e-07	0.594957	2e-07	0.00540028	2.03072	1.39682	0.000715986	1.48343	0.0105327	0.289909	2e-07	1.45208	2.3837
12_TABS_550	Adult	1	Adult_High_Grade	Adult GBM	0.00304459	0.0247126	0.0287073	2e-07	0.0102512	0.00348658	0.117665	0.00208143	0.00267221	1.96728	0.843214	1.53163	0.754046	0.983822	1.63603	1.33855	0.789413	1.13646	1.14914	0.92879	1.08889	1.74114	1.77637	2.70268	0.3923	0.151279	0.330841	1.78568	1.30645	0.0213234	0.0352592	0.000103808	2e-07	0.734007	2e-07	0.397455	2.01516	1.57944	0.0517761	1.72837	0.0105327	0.610337	2e-07	1.07631	2.36887
12_TABS_556	Adult	1	Adult_High_Grade	Adult GBM	0.00304459	0.000388862	0.00221829	2e-07	0.0102512	0.00348658	0.00246018	0.00208143	0.00267221	2.34987	0.988945	1.49265	1.26258	1.09275	1.57898	1.42711	0.809334	1.06254	1.39893	1.07256	1.28998	1.94857	1.54404	2.76104	0.600652	0.846128	0.572325	1.74549	0.844117	0.0213234	0.0352592	0.000103808	2e-07	0.669433	2e-07	0.197557	2.01925	1.2942	0.000715986	1.57848	0.37104	0.390556	2e-07	1.7236	2.68242
13_NRR_003	Adult	1	Adult_High_Grade	Adult GBM	0.338555	0.586334	0.396455	2e-07	0.0102512	0.107812	0.00246018	0.00208143	0.00267221	2.39157	1.11138	1.58626	0.777316	1.05446	1.52967	1.45873	0.761467	1.14541	1.38547	1.10898	1.28493	1.79292	1.58024	2.40275	0.0395066	0.0175512	0.220671	1.4657	0.35676	0.0213234	0.0352592	0.000103808	2e-07	0.203301	2e-07	0.00540028	1.88733	0.486789	0.000715986	1.05747	0.0105327	0.00254425	2e-07	0.955315	2.15847
13_NRR_006	Adult	1	Adult_High_Grade	Adult GBM	0.00304459	0.349697	0.0282705	2e-07	0.0102512	0.00348658	0.00246018	0.00208143	0.00267221	2.23457	1.18304	1.6158	1.16398	1.02868	1.71403	1.47459	0.824463	1.13438	1.42969	1.10542	1.25841	1.9225	1.45546	2.78933	0.465706	0.252117	0.808631	1.52875	0.895941	0.0213234	0.0352592	0.0267858	2e-07	0.550219	2e-07	0.177739	2.16111	1.32897	0.278293	1.65343	0.0105327	0.643798	2e-07	1.93195	2.52514
13_NRR_010	Adult	1	Adult_High_Grade	Adult GBM	0.00304459	0.0935202	0.00221829	2e-07	0.0102512	0.00348658	0.482839	0.142879	0.00267221	2.15159	1.0427	1.55783	1.08592	0.953004	1.58654	1.28723	0.512362	0.990453	1.21848	1.00658	1.11229	1.79638	1.65547	2.62356	0.579422	0.793154	0.738216	1.64175	1.08274	0.0213234	0.0352592	0.000103808	2e-07	0.604629	2e-07	0.00540028	2.27988	0.953264	0.000715986	1.81506	0.606168	0.628818	2e-07	0.854968	2.21489
13_NRR_028	Adult	1	Adult_High_Grade	Adult GBM	0.00304459	0.128134	0.249133	2e-07	0.0102512	0.00348658	0.00246018	0.00208143	0.00267221	2.15192	1.03741	1.20758	0.923296	1.03852	1.33481	1.36892	0.571973	0.883926	1.49303	1.10117	1.2639	1.80806	1.36561	2.25148	0.540023	0.294514	0.400306	1.57981	0.593749	0.0213234	0.0352592	0.180158	2e-07	0.170352	2e-07	0.397202	1.74447	1.15688	0.000715986	1.57081	0.0962286	0.354728	2e-07	0.754851	2.17121
13_NRR_032	Adult	1	Adult_High_Grade	Adult GBM	0.00304459	0.000388862	0.0302381	2e-07	0.0102512	0.00348658	0.00246018	0.00208143	0.00267221	1.85119	0.806637	1.61882	0.99625	0.959783	1.51934	1.35105	0.716469	1.00547	1.20365	0.895863	1.11502	2.09363	1.62996	2.6847	0.563506	0.396254	0.737603	1.65459	1.02901	0.0213234	0.0352592	0.000103808	2e-07	0.495877	2e-07	0.461346	1.94505	1.84816	0.0239228	1.86963	0.0105327	0.325004	2e-07	0.921312	2.2049
13_NRR_038	Adult	1	Adult_High_Grade	Adult GBM	0.00304459	0.326079	0.19064	2e-07	0.0102512	0.00348658	0.00246018	0.00208143	0.00267221	2.16412	0.938422	1.61806	1.12851	0.961191	1.44457	1.35539	0.718158	0.990978	1.33023	0.946935	1.15991	2.0371	1.60873	2.68627	0.56761	0.323864	0.905949	1.58163	1.06348	0.0213234	0.0352592	0.000103808	2e-07	0.512912	2e-07	0.531876	2.11541	1.2414	0.0341279	1.73542	0.0105327	0.475402	2e-07	1.16576	2.35061
13_NRR_042	Adult	1	Adult_High_Grade	Adult GBM	0.00304459	0.115377	0.00221829	2e-07	0.0102512	0.00348658	0.238415	0.00208143	0.00267221	2.16767	1.1318	1.71928	0.998098	1.1497	1.75666	1.42748	0.87025	1.07207	1.45228	1.11626	1.26815	1.86973	1.61875	2.53036	0.435062	0.73218	0.881066	1.66412	1.03881	0.0213234	0.0352592	0.000103808	2e-07	0.775939	2e-07	0.00540028	2.23287	0.987078	0.000715986	1.62395	0.458461	0.56825	2e-07	1.14735	2.44495
13_NRR_047	Adult	1	Adult_High_Grade	Adult GBM	0.00304459	0.0474904	0.00221829	2e-07	0.0102512	0.00348658	0.00246018	0.00208143	0.00267221	2.24009	1.04643	1.50639	1.0985	1.24379	1.59265	1.48989	0.944528	1.04878	1.60939	1.10588	1.39794	1.74907	1.27555	2.45792	0.251409	0.462741	0.780801	1.51073	1.02346	0.0213234	0.0352592	0.000103808	2e-07	0.526612	2e-07	0.246731	1.9284	1.35599	0.354519	1.36921	0.0881999	0.0973746	2e-07	2.06047	2.48754
13_NRR_054	Adult	1	Adult_High_Grade	Adult GBM	0.00304459	0.000388862	0.00221829	2e-07	0.0102512	0.00348658	0.187707	0.00208143	0.00267221	2.39868	0.974256	1.54124	0.908629	1.03992	1.43748	1.42111	0.83442	1.00429	1.33188	1.01625	1.18583	1.78797	1.45038	2.4591	0.253678	0.250772	0.555087	1.39855	0.572365	0.0213234	0.0352592	0.000103808	2e-07	0.311944	2e-07	0.00540028	1.96444	1.16291	0.000715986	1.46355	0.0105327	0.400143	2e-07	1.13512	2.26321
13_NRR_057	Adult	1	Adult_High_Grade	Adult GBM	0.00304459	0.163783	0.00221829	2e-07	0.0102512	0.00348658	0.00246018	0.00208143	0.00267221	1.9739	1.09477	1.73211	0.971865	1.04293	1.72471	1.51546	0.875398	1.2258	1.31514	0.989056	1.11812	1.76395	1.48297	2.61462	0.46224	0.205009	0.437721	1.62589	0.948617	0.0213234	0.0352592	0.000103808	2e-07	0.249269	2e-07	0.178136	2.00947	1.19374	0.000715986	1.34665	0.0105327	0.254585	2e-07	0.941589	2.15379
14_NRR_006	Adult	1	Adult_High_Grade	Adult GBM	0.00304459	0.000388862	0.00221829	2e-07	0.0102512	0.00348658	0.00246018	0.00208143	0.00267221	1.74996	0.804939	1.56655	0.857126	0.964678	1.68281	1.29587	0.738946	1.11812	1.00037	0.71098	0.880328	1.64417	1.6439	2.76375	0.390752	0.375168	0.594377	1.53317	1.07095	0.0213234	0.0352592	0.0120173	2e-07	0.43994	2e-07	0.6602	2.00938	1.75855	0.167553	1.35513	0.182845	0.324436	2e-07	0.990338	2.35553
14_NRR_007	Adult	1	Adult_High_Grade	Adult GBM	0.00304459	0.235362	0.393477	2e-07	0.0102512	0.00348658	0.00246018	0.00208143	0.00267221	1.82543	0.952287	1.34471	0.791706	0.865109	1.52916	1.18325	0.64503	0.897471	1.18197	0.903962	1.12415	2.00669	1.75616	2.46286	0.273578	0.225001	0.35323	1.71655	1.29221	0.0213234	0.0352592	0.0616012	2e-07	0.839977	2e-07	0.344499	1.76234	1.60521	0.000715986	1.86059	0.757918	0.600187	2e-07	1.32281	2.29518
14_NRR_009	Adult	1	Adult_High_Grade	Adult GBM	0.00304459	0.000388862	0.00221829	2e-07	0.0102512	0.00348658	0.139497	0.00208143	0.00267221	2.17368	0.689213	1.40247	1.15544	0.82398	1.25285	1.28196	0.742888	0.937528	1.23053	0.90372	1.01568	1.66183	1.29233	2.61971	0.36838	0.524793	0.868821	1.40355	0.749347	0.0213234	0.0352592	0.000103808	2e-07	0.703734	2e-07	0.00540028	2.07538	0.789336	0.106107	1.54295	0.0105327	0.566481	2e-07	1.53121	2.62653
14_NRR_024	Adult	1	Adult_High_Grade	Adult GBM	0.00304459	0.000388862	0.00221829	2e-07	0.0102512	0.00348658	0.00246018	0.00208143	0.00267221	2.28598	1.10159	1.59171	1.01636	0.829108	1.22544	1.48536	1.02989	1.27056	1.41625	1.17805	1.31495	1.76063	1.75488	2.8022	0.356937	0.353567	0.567072	1.64915	0.999278	0.0213234	0.0352592	0.0576776	2e-07	1.0092	2e-07	0.850617	2.2937	2.11403	0.218037	1.79335	0.0105327	0.91048	2e-07	1.07846	2.52051
14_NRR_040	Adult	1	Adult_High_Grade	Adult GBM	0.00304459	0.210756	0.0279885	2e-07	0.0102512	0.00348658	0.00246018	0.00208143	0.00267221	2.18876	0.970352	1.56557	1.07258	0.870359	1.49858	1.34081	0.789825	1.00209	1.23988	0.932877	1.09701	1.83995	1.55304	2.82384	0.375206	0.251232	0.726774	1.70559	0.9013	0.0213234	0.0352592	0.000103808	2e-07	0.502403	2e-07	0.180238	2.11402	1.41276	0.188174	1.54815	0.541969	0.712977	2e-07	1.11953	2.45998
14_NRR_052	Adult	1	Adult_High_Grade	Adult GBM	0.00304459	0.0720685	0.00221829	2e-07	0.0102512	0.00348658	0.00246018	0.00208143	0.00267221	2.08327	0.876592	1.53009	0.754988	0.867355	1.58608	1.17016	0.654566	0.878971	1.14106	0.890753	1.10407	1.70474	1.83373	2.61639	0.156349	0.00351024	0.460435	1.82558	1.42544	0.0213234	0.0352592	0.0774333	2e-07	1.02736	2e-07	0.716133	2.19721	1.67162	0.000715986	1.62838	0.457129	0.429148	2e-07	0.517627	1.94735
14_NRR_055	Adult	1	Adult_High_Grade	Adult GBM	0.00304459	0.000388862	0.00221829	2e-07	0.0102512	0.350919	0.341904	0.00208143	0.00267221	2.38044	0.883403	1.5972	0.857701	1.01957	1.43426	1.46191	0.903584	1.06761	1.42653	1.12926	1.24705	1.68825	1.35722	2.35197	0.304579	0.132865	0.300721	1.55508	0.593213	0.0213234	0.0352592	0.000103808	2e-07	0.311735	2e-07	0.25656	2.02806	1.2935	0.412192	1.66733	0.0105327	0.600925	2e-07	1.24249	2.3975
14_NRR_062	Adult	1	Adult_High_Grade	Adult GBM	0.00304459	0.000388862	0.00221829	2e-07	0.0102512	0.00348658	0.00246018	0.00208143	0.00267221	1.92074	0.852328	1.40232	1.12527	0.774088	1.364	1.17343	0.575565	0.886034	1.16593	0.930868	0.993342	1.84597	1.60922	2.68118	0.529999	0.778456	0.637055	1.67564	1.20397	0.0213234	0.0352592	0.0683692	2e-07	0.942716	2e-07	0.24324	2.32963	1.59372	0.174641	1.77675	0.590577	0.688687	2e-07	1.26264	2.3412
14_NRR_063	Adult	1	Adult_High_Grade	Adult GBM	0.00304459	0.375339	0.276196	2e-07	0.0102512	0.00348658	0.00246018	0.00208143	0.00267221	2.26963	1.09538	1.61147	1.32225	1.01409	1.50763	1.52263	0.733254	1.01804	1.55243	1.19223	1.36559	1.90526	1.44418	2.68448	0.508605	0.728384	0.889999	1.54731	0.981428	0.0213234	0.0352592	0.000103808	2e-07	0.507411	2e-07	0.130079	1.89977	1.45217	0.000715986	1.36249	0.0105327	0.0260545	2e-07	1.72017	2.44992
14_NRR_073	Adult	1	Adult_High_Grade	Adult GBM	0.00304459	0.388327	0.375584	2e-07	0.0102512	0.00348658	0.234715	0.00208143	0.00267221	2.32577	1.2546	1.64605	1.2489	1.05196	1.48856	1.51516	0.797332	1.04229	1.52634	1.19564	1.34818	1.96261	1.63318	2.62908	0.411905	0.725389	0.66767	1.62294	0.916471	0.0213234	0.0352592	0.163422	2e-07	0.536971	2e-07	0.172254	2.10661	1.30218	0.000715986	1.37145	0.128063	0.253903	2e-07	1.38938	2.35374
14_NRR_091	Adult	1	Adult_High_Grade	Adult GBM	0.00304459	0.41323	0.137813	2e-07	0.0102512	0.00348658	0.00246018	0.00208143	0.00267221	2.18268	0.966338	1.5757	0.973956	0.940037	1.40806	1.40072	0.783992	1.09497	1.39587	1.10297	1.16563	1.85913	1.4908	2.45415	0.393423	0.517265	0.792191	1.42588	0.924568	0.0213234	0.0352592	0.000103808	2e-07	0.40551	2e-07	0.724255	1.90523	1.39687	0.000715986	1.49553	0.0105327	0.605563	2e-07	0.948173	2.55002
14_NRR_095	Adult	1	Adult_High_Grade-BRAF_V600E_mut	Adult GBM	0.00304459	0.000388862	0.12248	2e-07	0.0102512	0.00348658	0.00246018	0.00208143	0.00267221	2.27643	0.938171	1.4781	1.02268	0.965427	1.43794	1.31747	0.655124	0.994936	1.42845	1.17543	1.29021	1.7589	1.70825	2.64497	0.233326	0.376631	0.578432	1.81263	1.40742	0.0213234	0.0352592	0.000103808	2e-07	1.16353	2e-07	0.487767	1.93142	1.67026	0.000715986	1.53857	0.0105327	0.44102	2e-07	1.21103	2.7894
14_NRR_130	Adult	1	Adult_High_Grade	Adult GBM	0.00304459	0.412484	0.254172	2e-07	0.0102512	0.00348658	0.00246018	0.00208143	0.00267221	2.1344	1.00592	1.35396	0.877704	1.15904	1.49213	1.32104	0.413554	1.01147	1.46778	1.14733	1.26523	1.70464	1.40171	2.36582	0.31835	0.298852	0.420947	1.32934	0.642201	0.0213234	0.0352592	0.000103808	2e-07	0.117064	2e-07	0.0903243	1.81041	1.14996	0.000715986	1.21809	0.0105327	0.260692	2e-07	1.04603	2.45717
15_NRR_007	Adult	1	Adult_High_Grade	Adult GBM	0.00304459	0.0707545	0.13869	2e-07	0.0102512	0.0217505	0.00246018	0.00208143	0.0133611	2.70905	0.987613	1.74397	1.03132	1.24575	1.61467	1.63374	1.12579	1.25599	1.48724	1.18659	1.41532	1.89254	1.51547	2.50044	0.133702	0.32968	0.632303	1.43127	0.927862	0.0213234	0.0352592	0.0556605	2e-07	0.386647	2e-07	0.00540028	1.70921	1.31799	0.000715986	1.21673	0.0105327	0.00254425	2e-07	1.07014	2.46672
15_NRR_037	Adult	1	Adult_High_Grade	Adult GBM	0.00304459	0.22472	0.258116	2e-07	0.0102512	0.00348658	0.00246018	0.00208143	0.00267221	2.07139	1.03885	1.46169	1.21092	0.903154	1.46514	1.434	0.85919	1.01283	1.43787	1.13249	1.26754	1.80621	1.40271	2.53597	0.663897	0.926082	0.680155	1.78287	0.931013	0.0213234	0.0352592	0.143411	2e-07	0.587919	2e-07	0.202593	2.00815	1.71149	0.0679124	1.46407	0.370252	0.512041	2e-07	1.23746	2.32801
15_NRR_043	Adult	1	Adult_High_Grade	Adult GBM	0.0654217	0.245839	0.226763	2e-07	0.0102512	0.00348658	0.00246018	0.00208143	0.00267221	2.0576	0.862725	1.19944	0.85729	0.814894	1.20252	1.29197	0.663714	0.921732	1.28067	0.954219	1.11056	1.84585	1.23654	2.35217	0.138792	0.538088	0.678239	1.30049	0.471635	0.0213234	0.0352592	0.000103808	2e-07	0.0387409	2e-07	0.314743	1.8545	2.05484	0.0495515	1.44218	0.0701005	0.419351	2e-07	2.08083	2.52235
15_NRR_061	Adult	1	Adult_High_Grade	Adult GBM	0.298744	0.0305323	0.00221829	2e-07	0.0102512	0.00348658	0.00246018	0.00208143	0.00267221	2.08241	0.94234	1.45537	1.07611	0.803638	1.36903	1.27907	0.606998	0.902402	1.38912	1.09363	1.22169	1.5387	1.4187	2.72023	0.460082	0.122216	0.619248	1.37201	0.921176	0.0213234	0.0352592	0.26172	2e-07	0.473152	2e-07	0.212524	1.82814	1.62352	0.000715986	1.27554	0.0105327	0.00254425	2e-07	1.53768	2.53487
15_NRR_062	Adult	1	Adult_High_Grade	Adult GBM	0.00304459	0.000388862	0.00221829	2e-07	0.0102512	0.00348658	0.0991641	0.00208143	0.00267221	2.15854	0.915042	1.4107	0.884515	0.863789	1.35029	1.33415	0.70836	0.935326	1.19993	0.950972	1.08778	1.76171	1.47727	2.40173	0.277291	0.393682	0.522636	1.38111	1.01336	0.0213234	0.0352592	0.000103808	2e-07	0.565965	2e-07	0.291101	1.96107	1.43162	0.000715986	1.54956	0.0105327	0.216172	2e-07	1.07727	2.32005
15_NRR_070	Adult	1	Adult_High_Grade	Adult GBM	0.015223	0.291933	0.459367	2e-07	0.0102512	0.00348658	0.00246018	0.00208143	0.00267221	2.08136	0.927848	1.50491	0.837541	1.09266	1.59835	1.41729	0.743027	1.04638	1.30414	1.03737	1.12122	1.92373	1.56285	2.38626	0.391717	0.685043	0.449964	1.22599	0.593195	0.0213234	0.0352592	0.000103808	2e-07	0.268503	2e-07	0.21071	1.78687	1.58238	0.000715986	1.70307	0.0105327	0.300452	2e-07	1.36836	2.53381
15_NRR_103	Adult	1	Adult_High_Grade	Adult GBM	0.00304459	0.000388862	0.00221829	2e-07	0.0102512	0.00348658	0.00246018	0.00208143	0.00267221	1.92894	0.888414	1.46466	0.797728	0.816646	1.35283	1.30394	0.688705	0.909243	1.31795	0.980914	1.14478	1.7689	1.45532	2.49997	0.468834	0.630164	0.649973	1.66433	1.09927	0.0213234	0.0352592	0.000103808	2e-07	0.524368	2e-07	0.490634	1.79205	1.38209	0.000715986	1.33695	0.138307	0.00254425	2e-07	0.777246	2.0424
15_NRR_110	Adult	1	Adult_High_Grade	Adult GBM	0.00304459	0.000388862	0.00221829	2e-07	0.0102512	0.00348658	0.00246018	0.00208143	0.00267221	2.25508	0.875677	1.58604	0.862195	0.999909	1.65081	1.25278	0.764794	0.993979	1.28327	1.09992	1.28878	1.73758	1.62594	2.58415	0.216377	0.468097	0.515694	1.42458	0.822055	0.0213234	0.0352592	0.000103808	2e-07	0.558715	2e-07	0.106005	1.92058	1.09656	0.000715986	1.33893	0.421343	0.144031	2e-07	1.0816	2.46024
160202_00067	Adult	1	Adult_High_Grade	Adult GBM	0.00304459	0.493215	0.557852	2e-07	0.0102512	0.00348658	0.00246018	0.00208143	0.00267221	2.17693	1.04526	1.60058	1.19863	0.954825	1.44683	1.51564	0.837396	0.995724	1.48544	1.19472	1.27325	1.90184	1.32502	2.63796	0.458304	0.207048	0.89025	1.36546	0.830425	0.0213234	0.0352592	0.312107	2e-07	0.53916	2e-07	0.00540028	1.86879	1.11205	0.000715986	1.46154	0.0105327	0.543397	2e-07	1.25549	2.43588
160408_00003	Adult	1	Adult_High_Grade	Adult GBM	0.00304459	0.196933	0.0404261	2e-07	0.0102512	0.00348658	0.00246018	0.00208143	0.00267221	2.22529	0.663773	1.38819	0.856242	0.901219	1.43725	1.23632	0.771934	0.871001	1.1026	0.835791	1.1139	1.83835	1.51669	2.62155	0.203265	0.721082	0.483724	1.3804	0.442372	0.0213234	0.0352592	0.19825	2e-07	0.875727	2e-07	0.754688	2.36167	2.16321	0.567644	1.95584	0.149333	0.945603	2e-07	1.71171	2.3684
161202_00011	Adult	2	Adult_High_Grade	Adult GBM	0.164586	0.280334	0.0944504	2e-07	0.0102512	0.00348658	0.00246018	0.00208143	0.00267221	1.76429	1.42234	1.43934	0.993422	1.02044	1.55117	1.51591	0.60306	1.0806	1.64706	1.17388	1.28308	1.89229	1.49311	2.42532	0.547848	0.374845	0.598981	1.63219	1.13781	0.0213234	0.0352592	0.000103808	2e-07	0.220838	2e-07	0.316264	2.05064	1.38781	0.000715986	1.88563	0.173307	0.478391	2e-07	1.68407	2.53285
170109_00364	Adult	2	Adult_High_Grade	Adult GBM	0.00304459	0.0453381	0.0832675	2e-07	0.0102512	0.129363	0.138031	0.00208143	0.00267221	2.4488	0.669515	1.51529	1.26793	0.942638	1.64841	1.40633	0.740207	1.02801	1.29752	1.16084	1.2975	1.97403	1.44189	2.49355	0.238506	0.00351024	0.703515	1.70604	1.31584	0.0213234	0.0352592	0.199458	2e-07	0.72131	2e-07	0.354205	1.62675	1.60816	0.000715986	1.29273	0.0105327	0.11834	2e-07	1.70637	2.87758
170307_00335	Adult	2	Adult_High_Grade-BRAF_V600E_mut	Adult GBM	0.346867	0.219055	0.373263	2e-07	0.0102512	0.362101	0.00246018	0.00208143	0.00267221	2.09142	1.03299	1.66255	0.98035	0.82875	1.35854	1.40037	0.607166	0.999335	1.38041	0.997298	1.14198	1.83311	1.61452	2.55368	0.579895	0.219332	0.514363	1.96818	1.78112	0.0213234	0.0352592	0.000103808	2e-07	0.00623534	2e-07	0.837049	1.99486	2.15517	0.262819	1.87	0.072111	0.862485	2e-07	0.501309	1.73043
170315_00150	Adult	2	Adult_High_Grade	Adult GBM	0.0196522	0.342457	0.328811	2e-07	0.0102512	0.00348658	0.00246018	0.00208143	0.00267221	2.17625	0.890423	1.22378	0.939121	0.903329	1.23227	1.4191	0.593163	1.01824	1.38984	1.11655	1.30546	1.92083	1.59959	2.20259	0.411582	1.00637	0.423718	1.57668	0.513114	0.0213234	0.0352592	0.000103808	2e-07	0.17052	2e-07	0.50986	1.84155	1.78892	0.19264	1.62671	0.0105327	0.32995	2e-07	2.26878	2.60936
170424_00007	Adult	2	Adult_High_Grade	Adult GBM	0.00304459	0.000388862	0.00221829	2e-07	0.795094	0.00348658	0.00246018	0.00208143	0.00267221	1.96363	1.1865	1.61273	1.27467	0.249746	1.45043	1.34034	0.955833	1.32269	1.19841	1.18986	1.20549	1.92019	1.54485	2.81691	0.192581	0.340491	0.872027	1.55883	0.71071	0.0213234	0.176296	0.297799	2e-07	0.828507	2e-07	0.00540028	0.220622	1.12381	0.192558	1.85714	0.365188	0.605928	2e-07	0.902099	2.08248
170504_00013	Adult	2	Adult_High_Grade	Adult GBM	0.118926	0.562643	0.320794	2e-07	0.0102512	0.00348658	0.00246018	0.00208143	0.00267221	2.2117	0.887631	1.41806	1.24115	0.831474	1.33122	1.2881	0.509953	0.90054	1.3979	1.07809	1.21017	1.66646	1.56104	2.66312	0.460467	0.990148	0.723986	1.56384	0.92105	0.0213234	0.0352592	0.000103808	2e-07	0.25629	2e-07	0.490297	1.9533	1.61047	0.000715986	1.30212	0.210369	0.00254425	2e-07	1.94575	2.39125
170607_00160	Adult	2	Adult_High_Grade	Adult GBM	0.00304459	0.144426	0.0110915	2e-07	0.0102512	0.00348658	0.00246018	0.00208143	0.00267221	1.95964	1.10187	1.09081	0.765485	0.702643	1.05241	1.18898	0.375102	0.75244	1.25852	0.857666	1.0364	1.60594	1.21246	2.26125	0.288198	0.529737	0.584629	1.55455	0.890426	0.0213234	0.0352592	0.000103808	2e-07	0.303597	2e-07	0.00540028	1.93909	0.836674	0.000715986	1.50693	0.0105327	0.564822	2e-07	1.52207	2.41537
12_TABS_512	Adult	1	Astrocytoma WHO4_IDH_mutant	Adult IDH	0.00304459	0.159528	0.0171626	2e-07	0.0102512	0.00348658	0.00246018	0.00208143	0.00267221	1.79695	0.899499	1.57313	0.982884	1.03057	1.50483	1.43194	0.819845	1.03514	1.26032	0.953007	1.13058	1.86742	1.38915	2.5039	0.368359	0.477373	0.414776	1.19198	0.382775	0.0213234	0.0352592	0.000103808	2e-07	0.0768852	2e-07	0.306842	1.9057	0.946713	0.000715986	1.58189	0.0105327	0.387229	2e-07	1.25891	2.59116
13_NRR_011	Adult	1	Astrocytoma WHO4_IDH_mutant	Adult IDH	0.130144	0.240249	0.0709984	2e-07	0.0102512	0.00348658	0.00246018	0.00208143	0.00267221	2.24517	1.24248	1.58992	1.0448	0.811693	1.48199	1.59704	0.854235	1.22666	1.48314	1.10299	1.40282	1.5165	1.44848	2.69486	0.0401365	0.344799	0.504944	1.2277	0.494658	0.0213234	0.0352592	0.275288	2e-07	0.152963	2e-07	0.0468635	1.615	1.05008	0.000715986	1.24655	0.348065	0.330252	2e-07	1.0048	2.39723
161212_00014	Adult	2	Oligodendroglioma WHO2-IDH_mutant	Adult IDH	0.00304459	0.000388862	0.00221829	2e-07	0.0102512	0.00348658	0.303639	0.00208143	0.00267221	2.37492	0.990109	1.64269	1.15747	1.18637	1.48761	1.36965	0.609942	1.01776	1.50808	1.2593	1.44368	2.21199	1.60381	2.52651	0.347133	0.668374	0.799074	1.57419	1.04765	0.0213234	0.0352592	0.25751	2e-07	0.62922	2e-07	0.00540028	2.16251	0.983178	0.209064	1.31361	0.228328	0.186731	2e-07	1.2726	2.38583
170112_00008	Adult	2	Oligodendroglioma WHO2-IDH_mutant	Adult IDH	0.00304459	0.000388862	0.00221829	2e-07	0.0102512	0.00348658	0.00246018	0.00208143	0.00267221	2.62075	1.07147	2.01863	1.32703	1.08602	1.91573	1.57243	0.985886	1.17346	1.50292	1.17902	1.33367	1.6917	1.67606	2.87237	0.284494	0.572976	0.968767	1.93248	1.25771	0.0213234	0.0352592	0.641699	2e-07	1.0759	2e-07	0.00540028	2.1677	0.749831	0.28692	1.58026	0.537931	0.439357	2e-07	0.525576	2.25576
170201_00073	Adult	2	Astrocytoma WHO2-IDH_mutant	Adult IDH	0.674912	0.26901	0.344832	2e-07	0.0102512	0.00348658	0.00246018	0.00208143	0.00267221	2.40418	1.13888	1.53632	1.37842	1.09341	1.60691	1.45011	0.730333	0.990016	1.48423	1.14452	1.35439	2.52792	1.42834	2.64382	0.271609	0.875948	0.376906	1.2082	0.236347	0.0213234	0.0352592	0.274514	2e-07	0.00623534	2e-07	0.00540028	1.95919	0.977535	0.000715986	1.49105	0.0956529	0.565231	2e-07	1.24501	2.48166
170222_00163	Adult	2	Astrocytoma WHO4_IDH_mutant	Adult IDH	0.00304459	0.000388862	0.00221829	2e-07	0.0102512	0.00348658	0.00246018	0.00208143	0.00267221	1.83846	0.790794	1.2325	0.80138	0.780298	1.35008	1.21228	0.457753	0.899088	1.13744	0.774506	1.03467	1.53357	1.30045	2.38571	0.112177	0.472302	0.187785	1.2097	0.391557	0.0213234	0.0352592	0.000103808	2e-07	0.00623534	2e-07	0.430021	2.0225	1.70962	0.000715986	1.47034	0.0105327	0.383864	2e-07	1.13943	2.27568
170419_00013	Adult	2	Oligodendroglioma WHO2-IDH_mutant	Adult IDH	0.00304459	0.000388862	0.157484	2e-07	0.0102512	0.00348658	0.00246018	0.00208143	0.00267221	2.2006	0.899355	1.60235	0.77725	1.20438	1.69818	1.48738	1.98946	1.13642	1.40984	1.13537	1.27022	1.6749	1.5504	2.69154	0.303487	0.148699	0.56193	1.92656	1.2985	0.0213234	0.0352592	0.000103808	2e-07	0.962896	2e-07	0.305431	1.92374	1.43152	0.000715986	1.51032	0.121226	0.411327	2e-07	0.458704	1.85085
180515_00221	Adult	2	Astrocytoma WHO2-IDH_mutant	Adult IDH	0.00304459	0.0824864	0.191977	2e-07	0.0102512	0.134938	0.0539977	0.00208143	0.00267221	2.12974	1.39253	1.87033	1.0328	1.08744	1.58586	1.68538	1.07002	1.28696	1.70795	1.38665	1.50708	1.9762	1.47308	2.68495	0.459575	0.426818	0.754485	1.75107	1.30076	0.0213234	0.0352592	0.25164	2e-07	0.815595	2e-07	0.609323	2.0431	1.65184	0.000715986	1.53086	0.157397	0.541129	2e-07	1.23259	2.32695
14_NRR_059	Adult	1	Pediatric_Glioblastoma	Pediatric GBM-RTK	0.00304459	0.000388862	0.00221829	2e-07	0.0102512	0.00348658	0.139659	0.00208143	0.00267221	1.70877	1.20896	1.50201	1.0351	0.945411	1.38293	1.44709	0.685102	1.0637	1.4295	1.02496	1.15675	1.89897	1.36085	2.467	0.63764	0.770849	0.650319	1.7196	0.999471	0.0213234	0.0352592	0.0886298	2e-07	0.661002	2e-07	0.498707	1.95126	1.93327	0.133459	1.76064	0.0754438	0.497943	2e-07	1.42904	1.96383
170914_00010	Adult	2	PXA-_BRAF_V600E_mut	Pediatric Other	0.00304459	0.000388862	0.00221829	2e-07	0.0102512	0.00348658	0.00246018	0.00208143	0.00267221	2.07867	0.955767	1.34286	1.13388	1.06699	1.58222	1.33633	0.659595	1.05355	1.40501	1.00864	1.12811	1.71921	1.67754	2.58843	0.443037	0.252484	0.68176	1.82903	1.39932	0.0213234	0.0352592	0.000103808	2e-07	0.412762	2e-07	0.845645	2.25078	1.84947	0.000715986	1.5265	0.0105327	0.597212	2e-07	1.20505	2.4873
617	Pediatric	1	DIPG_K27M_mut	Pediatric GBM-H3	0.228253	0.361412	0.134521	2e-07	0.0102512	0.00348658	0.0952844	0.00208143	0.00267221	2.12858	1.26226	1.47587	1.11573	1.08829	1.71251	1.47093	0.754017	1.2126	1.56059	1.2046	1.23618	1.79509	1.47789	2.56621	0.546535	0.729501	0.653219	1.74864	1.10235	0.0213234	0.0352592	0.000103808	2e-07	0.764278	2e-07	0.00540028	1.9616	1.17424	0.000715986	1.49757	0.0105327	0.107472	2e-07	0.925284	2.53608
808	Pediatric	1	DIPG_G34V_mut	Pediatric GBM-H3	0.36054	0.000388862	0.00221829	2e-07	0.0102512	0.00348658	0.00246018	0.00208143	0.00267221	2.04728	0.999676	1.46679	1.00656	0.819259	1.56835	1.38644	0.747486	1.13825	1.44149	1.15252	1.20665	1.70297	1.39533	2.44826	0.17117	0.410193	0.563584	1.70334	0.895986	0.0213234	0.0352592	0.000103808	2e-07	0.359105	2e-07	0.00540028	2.32375	1.98195	0.0691219	1.66804	0.104227	0.633167	2e-07	2.23831	2.11144
848	Pediatric	1	DIPG_K27M_mut	Pediatric GBM-H3	0.99748	0.140613	0.00221829	2e-07	0.0102512	0.00348658	0.0653777	0.00208143	0.00267221	1.78732	1.60146	1.37972	1.1803	0.933951	1.99912	1.57303	0.589399	1.32313	1.72271	1.3304	1.45015	1.74124	1.51404	2.4635	0.604342	0.363552	0.824794	1.65621	1.15562	0.106617	0.0352592	0.000103808	2e-07	0.0311767	2e-07	0.100462	1.98251	1.62464	0.0435547	1.43123	0.0967958	0.439168	2e-07	1.63643	2.03384
853	Pediatric	1	DIPG_K27M_mut	Pediatric GBM-H3	1.5613	0.731401	0.378679	2e-07	0.0102512	0.00348658	0.778833	0.466977	0.00267221	1.76734	1.57537	2.03223	1.36741	1.45191	2.53664	1.79452	1.23752	1.57108	1.83317	1.78223	1.46874	1.94596	1.43726	3.08612	0.937227	0.413403	1.04672	1.86902	1.70385	0.0213234	0.0352592	0.299055	2e-07	0.0715416	2e-07	0.894013	2.14063	1.13608	0.000715986	0.638421	0.654836	0.192671	2e-07	0.321623	1.93681
1062	Pediatric	1	DIPG_K27M_mut	Pediatric GBM-H3	0.632615	0.350385	0.376725	2e-07	0.0102512	0.00348658	0.00246018	0.00208143	0.00267221	2.10423	0.965308	1.39162	0.956227	0.790138	1.6327	1.27517	0.554272	1.01693	1.33726	1.03543	1.21538	1.93372	1.5271	2.49294	0.347044	0.307671	0.665515	1.68696	1.03609	0.0213234	0.0352592	0.000519038	2e-07	0.247067	2e-07	0.261223	1.90786	1.96174	0.000715986	1.40791	0.0105327	0.635113	2e-07	1.24357	2.33917
1169	Pediatric	1	DIPG_K27M_mut	Pediatric GBM-H3	0.561145	0.0476792	0.00221829	2e-07	0.0102512	0.00348658	0.0772914	0.00208143	0.00267221	1.68709	1.32184	1.64778	1.24902	1.22589	1.71494	1.74922	1.0039	1.41103	1.66713	1.69694	1.42056	1.49751	1.27613	2.5658	0.070755	0.466867	0.660743	1.58438	1.09469	0.0213234	0.0352592	0.000103808	2e-07	0.373889	2e-07	0.00540028	1.81883	1.54778	0.000715986	1.52144	0.0105327	0.508811	2e-07	1.13501	1.87649
1373	Pediatric	1	DIPG_G34V_mut	Pediatric GBM-H3	0.581016	0.513758	0.267232	2e-07	0.0102512	0.00348658	0.00246018	0.00208143	0.00267221	1.79155	1.02662	1.56555	1.28242	0.966586	1.64457	1.37825	0.726741	1.10033	1.18086	0.888427	1.18403	2.14414	1.44865	2.87102	0.747498	0.197604	0.878406	1.99229	1.18852	0.0213234	0.0352592	0.124109	2e-07	0.264729	2e-07	0.913653	1.70194	1.42868	0.000715986	1.51179	0.0105327	0.00254425	2e-07	1.7046	2.44795
1476	Pediatric	1	DIPG_K27M_mut	Pediatric GBM-H3	1.01094	0.505201	0.637883	2e-07	0.0102512	0.00348658	0.00246018	0.00208143	0.00267221	2.01841	0.905155	1.55858	1.01328	1.00578	1.75865	1.3369	0.69417	1.13345	1.29992	0.965177	1.02355	1.85348	1.42592	2.68233	0.341566	0.853717	0.814767	1.75135	1.32087	0.0213234	0.0352592	0.000103808	2e-07	0.464312	2e-07	0.180457	2.12022	1.51194	0.0790223	1.71283	0.0105327	0.349423	2e-07	1.84024	2.17723
1494	Pediatric	1	DIPG_K27M_mut	Pediatric GBM-H3	0.699413	0.14252	0.00221829	2e-07	0.0102512	0.00348658	0.00246018	0.00208143	0.00267221	1.78098	0.943829	1.31983	0.895391	0.825781	1.58673	1.23066	0.501891	0.900745	1.20412	0.880212	1.06004	1.87287	1.47528	2.46254	0.173774	0.175829	0.51934	1.6315	0.688889	0.0213234	0.0352592	0.000103808	2e-07	0.232422	2e-07	0.272417	1.86064	1.05103	0.00912246	1.41031	0.290484	0.178522	2e-07	1.18251	2.21636
1991	Pediatric	1	DIPG_K27M_mut	Pediatric GBM-H3	0.522509	0.573051	0.441405	2e-07	0.0102512	0.00348658	0.00246018	0.00208143	0.00267221	1.79444	1.17081	1.42291	1.11607	0.85715	1.75544	1.37642	0.673102	1.1343	1.43503	1.10139	1.17341	1.38393	1.57302	2.69984	0.274047	0.581126	0.705361	1.64115	0.964583	0.0213234	0.0352592	0.000103808	2e-07	0.00623534	2e-07	0.0655903	1.99998	1.33491	0.000715986	1.43928	0.0539332	0.424549	2e-07	1.27495	2.14085
2210	Pediatric	1	DIPG_G34V_mut	Pediatric GBM-H3	0.00304459	0.188709	0.00221829	2e-07	0.0102512	0.00348658	0.0202115	0.00208143	0.00267221	2.50308	1.03639	1.78515	1.1396	0.907451	1.63238	1.49174	0.820225	1.16585	1.45132	1.15173	1.35093	1.72016	1.679	2.87319	0.240349	0.263418	0.643742	2.0487	1.54397	0.0213234	0.0352592	0.0800355	2e-07	0.974992	2e-07	0.240629	2.28305	1.04169	0.441719	1.93489	0.324841	0.835422	2e-07	1.09765	2.39268
2284	Pediatric	1	DIPG_K27M_mut	Pediatric GBM-H3	0.35472	0.537161	0.259489	2e-07	0.0102512	0.00348658	0.00246018	0.00208143	0.00267221	1.84592	1.16175	1.64839	0.884903	1.11429	1.76123	1.38394	0.736687	1.13648	1.34276	1.03122	1.05323	1.73513	1.56262	2.52907	0.342143	0.45685	0.743488	1.73406	1.01218	0.0213234	0.0352592	0.00460752	2e-07	0.00623534	2e-07	0.359106	2.22908	0.559452	0.220923	1.49262	0.336801	0.488374	2e-07	0.972817	1.97502
2289	Pediatric	1	DIPG_G34V_mut	Pediatric GBM-H3	0.251724	0.000388862	0.00221829	2e-07	0.0102512	0.00348658	0.00246018	0.00208143	0.00267221	1.9497	0.880328	1.55484	1.24939	0.751647	1.54184	1.31299	0.786586	0.995781	1.39647	1.08065	1.20462	1.68317	1.39075	2.6191	0.359235	0.847793	0.846633	1.54273	0.998005	0.0213234	0.0352592	0.202232	2e-07	0.640194	2e-07	0.483536	2.1429	1.11632	0.488686	1.406	0.0105327	0.351718	2e-07	1.40519	2.08808
2348	Pediatric	1	DIPG_K27M_mut	Pediatric GBM-H3	0.314037	0.531743	0.293067	2e-07	0.0102512	0.00348658	0.00246018	0.00208143	0.00267221	2.29455	1.17279	1.60359	1.00313	0.994344	1.70996	1.46289	0.764779	1.1124	1.46786	1.1261	1.22657	1.78416	1.76488	2.56845	0.318629	0.338958	0.754945	1.71932	1.49851	0.0213234	0.0352592	0.220951	2e-07	1.16865	2e-07	0.00540028	2.36459	1.00259	0.00357993	1.38449	0.299644	0.416524	2e-07	1.22493	2.5676
171117_00017	Pediatric	2	DIPG_K27M_mut	Pediatric GBM-H3	0.00304459	0.000388862	0.00221829	2e-07	0.0102512	0.00348658	0.432816	0.0104071	0.00267221	2.18343	0.680219	1.34305	1.03193	0.684888	1.34985	1.1849	0.465488	0.881246	1.16073	1.00582	0.872324	1.92924	1.33015	2.47047	0.570073	0.660728	0.70954	1.73763	0.913933	0.0213234	0.0352592	0.535429	2e-07	0.751847	2e-07	0.00540028	2.3784	0.952104	0.486589	1.6857	0.69824	0.758967	2e-07	1.1815	2.47693
171117_00022	Pediatric	2	DIPG_K27M_mut	Pediatric GBM-H3	0.111925	0.274514	0.00221829	2e-07	0.0102512	0.00348658	0.0795242	0.00208143	0.00267221	2.16015	0.906226	1.39161	0.99888	0.874748	1.46899	1.40678	0.626291	0.873403	1.44578	1.12408	1.07149	1.62188	1.1145	2.30522	0.299498	0.49146	0.61524	1.53882	0.722955	0.0213234	0.0352592	0.126332	2e-07	0.330389	2e-07	0.00540028	2.24108	0.806505	0.371245	1.49289	0.487705	0.537952	2e-07	0.848653	1.87505
180412_00044	Pediatric	2	DIPG_K27M_mut	Pediatric GBM-H3	0.00304459	0.481398	0.155264	2e-07	0.0102512	0.00348658	0.0123009	0.00208143	0.00267221	1.99953	1.14913	1.53478	1.0593	1.17656	1.84849	1.43035	0.813052	1.16087	1.52634	1.14763	1.31254	1.92813	1.60652	2.70374	0.448099	0.558238	0.671967	1.65074	1.20737	0.0213234	0.0352592	0.00420231	2e-07	0.656036	2e-07	0.00540028	2.18017	0.939869	0.08587	1.40844	0.0105327	0.388501	2e-07	1.47559	2.28557
847A	Pediatric	1	DIPG_K27M_mut	Pediatric GBM-H3	0.986253	0.203286	0.00221829	2e-07	0.0102512	0.00348658	0.00246018	0.00208143	0.00267221	2.02593	1.23031	1.23423	0.901059	0.875287	1.9014	1.31808	0.503792	1.03612	1.42554	1.00872	1.27827	1.61037	1.52816	2.19653	0.246831	0.218782	0.622114	1.6954	1.15429	0.0213234	0.0352592	0.0959856	2e-07	0.186721	2e-07	0.573612	1.81557	2.50536	0.000715986	1.79011	0.886636	0.632325	2e-07	0.573258	1.91768
1021	Pediatric	1	Pediatric_Glioblastoma	Pediatric GBM-RTK	0.897868	0.224314	0.122005	1e-06	0.0102512	0.00348658	0.00246018	0.00208143	0.00267221	1.92216	1.06362	1.59821	1.1063	1.14619	1.79508	1.39228	0.614021	1.11892	1.44037	1.11982	1.16164	1.90862	1.55422	2.52592	0.410646	0.400001	0.688678	1.40394	1.15472	0.0213234	0.0352592	0.085055	1e-06	0.144794	1e-06	0.0270014	1.89449	0.718377	0.000715986	1.51851	0.0105327	0.32898	1e-06	1.1856	1.99537
1526	Pediatric	1	Pediatric_Glioblastoma	Pediatric GBM-RTK	0.963331	0.3981	0.105995	2e-07	0.0102512	0.00348658	0.00246018	0.00208143	0.00267221	2.05782	0.940336	1.69416	0.927903	0.8224	1.5917	1.35208	0.681032	1.10618	1.34461	0.965283	1.20338	1.70644	1.58002	2.68554	0.563325	0.805446	0.657323	1.60549	0.73546	0.0213234	0.0352592	0.000103808	2e-07	0.334007	2e-07	0.344928	2.03778	1.64413	0.000715986	1.81829	0.343793	0.799013	2e-07	1.20946	2.47029
1583	Pediatric	1	Pediatric_Glioblastoma	Pediatric GBM-RTK	0.374175	0.282584	0.00221829	2e-07	0.0102512	0.00348658	0.00246018	0.00208143	0.00267221	1.82232	1.43644	1.60816	1.24643	1.25888	1.91004	1.55898	0.681796	1.17266	1.6422	1.27437	1.29203	2.08907	1.4061	2.6185	0.667917	0.860164	0.891322	1.49384	1.48523	0.0213234	0.0352592	0.112409	2e-07	0.00623534	2e-07	0.351976	1.91865	1.42025	0.207449	1.65775	0.495409	0.348406	2e-07	1.95781	2.06498
2117	Pediatric	1	Pediatric_Glioblastoma	Pediatric GBM-RTK	0.649277	0.0227242	0.456326	2e-07	0.0102512	0.00348658	0.00246018	0.00208143	0.00267221	2.02415	1.31636	1.69546	0.993428	1.04001	1.72059	1.49444	0.823454	1.12337	1.45311	1.21347	1.31909	1.8668	1.50849	2.42738	0.275393	0.0726361	0.328255	1.58282	1.07649	0.0213234	0.0352592	0.19186	2e-07	0.00623534	2e-07	0.19964	2.06086	0.909222	0.0926219	1.27565	0.0105327	0.470618	2e-07	0.604503	2.08118
2205	Pediatric	1	Pediatric_Glioblastoma	Pediatric GBM-RTK	0.00304459	0.000388862	0.00221829	2e-07	0.0102512	0.00348658	0.00246018	0.00208143	0.00267221	1.72076	1.17832	1.43641	0.886439	0.99428	1.49231	1.32361	0.55046	1.04032	1.4179	0.99705	1.01388	1.66402	1.19254	2.38201	0.432711	0.509717	0.576492	1.60419	0.809113	0.0213234	0.0352592	0.000103808	2e-07	0.178595	2e-07	0.00540028	1.94386	1.14331	0.000715986	1.5638	0.0105327	0.613173	2e-07	0.856031	1.97852
2308	Pediatric	1	Pediatric_Glioblastoma	Pediatric GBM-RTK	0.213848	0.000388862	0.136816	2e-07	0.0102512	0.00348658	0.0519647	0.00208143	0.00267221	1.92058	1.23802	1.23513	1.01181	0.919983	1.63166	1.30868	0.434196	0.926421	1.4622	1.00716	1.07308	2.14792	1.33938	2.4813	0.584385	0.123148	0.671921	1.379	0.838479	0.0213234	0.0352592	0.123165	2e-07	0.12078	2e-07	0.0445724	2.01711	1.31053	0.301182	1.72732	0.164501	0.819642	2e-07	1.5352	2.40198
2487	Pediatric	1	Pediatric_Glioblastoma	Pediatric GBM-RTK	0.00304459	0.660191	0.462578	2e-07	0.0102512	0.00348658	0.47783	0.00208143	0.00267221	2.3345	1.22765	1.45974	1.0414	1.09431	1.44735	1.53452	0.803814	1.04552	1.64819	1.2527	1.2699	1.58654	1.26834	2.4134	0.382682	0.375079	0.71022	1.51368	1.07746	0.0213234	0.0352592	0.000103808	2e-07	0.28901	2e-07	0.00540028	1.98086	1.29987	0.000715986	0.968824	0.0105327	0.00254425	2e-07	0.628147	1.82285
15_NRR_102	Pediatric	1	Pediatric_Glioblastoma	Pediatric GBM-RTK	0.00304459	0.000388862	0.00221829	2e-07	0.0102512	0.00348658	0.00246018	0.00208143	0.00267221	2.02182	1.04897	1.73089	0.906641	1.12733	1.69716	1.43367	0.888618	1.0859	1.49464	1.23518	1.37359	1.91117	1.64504	2.63118	0.380561	0.135638	0.556128	1.90144	1.52922	0.0213234	0.0352592	0.0120995	2e-07	0.887486	2e-07	0.344709	2.15724	1.47521	0.0863454	1.64653	0.209171	0.618065	2e-07	1.11688	2.34478
1292	Pediatric	1	Subependymal_giant_cell_astrocytoma	Pediatric Other	0.586831	0.330389	0.0196172	2e-07	0.0102512	0.00348658	0.00246018	0.00208143	0.00267221	1.80645	0.981891	1.46218	0.810176	0.761033	1.66557	1.24882	0.171908	1.02185	1.27758	0.97723	0.97041	1.57824	1.40248	2.46546	0.435359	0.451258	0.634764	1.66167	1.2565	0.0213234	0.0352592	0.000103808	2e-07	0.138461	2e-07	0.0439998	1.94449	1.19723	0.000715986	1.4553	0.0105327	0.132647	2e-07	0.473513	2.14196
2340	Pediatric	1	Subependymal_giant_cell_astrocytoma	Pediatric Other	0.25083	0.388343	0.369648	2e-07	0.0102512	0.00348658	0.00246018	0.00208143	0.00267221	1.93674	0.82903	1.46428	1.03378	0.90967	1.67746	1.28587	0.799555	1.0534	1.23864	0.961685	0.981921	1.69672	1.54028	2.61161	0.463124	0.106562	0.801028	1.75352	1.26239	0.0213234	0.0352592	0.018265	2e-07	0.26957	2e-07	0.193559	2.37509	1.83187	0.000715986	1.48387	0.0105327	0.592108	2e-07	1.0022	2.32119
170109_00111	Pediatric	2	Ganglioglioma_BRAF_V600E_mut	Pediatric Other	1.07756	0.0392849	0.00221829	2e-07	0.0102512	0.00348658	0.2244	0.00208143	0.00267221	2.10725	0.991547	1.48897	1.00463	1.16141	1.57137	1.33827	0.673386	1.0838	1.39398	1.09935	1.25022	1.94537	1.56586	2.5374	0.508962	0.781512	0.84022	1.57601	1.064	0.0213234	0.0352592	0.000103808	2e-07	0.15611	2e-07	0.77979	2.0767	1.97146	0.276554	1.63851	0.0105327	0.642512	2e-07	1.33047	2.40457
170531_00157	Pediatric	2	Subependymal_giant_cell_astrocytoma	Pediatric Other	0.109124	0.000388862	0.0958389	2e-07	0.0102512	0.00348658	0.00246018	0.00208143	0.00267221	2.24648	1.49484	1.60992	1.0182	0.964664	1.8304	1.49908	0.691306	1.33996	1.71714	1.29355	1.34342	1.70574	1.4944	2.27981	0.382731	0.27761	0.688532	1.55533	1.0429	0.0213234	0.0352592	0.000103808	2e-07	0.428691	2e-07	0.00540028	2.41964	1.25262	0.000715986	1.43988	0.0105327	0.226586	2e-07	1.1399	2.349
170829_00391	Pediatric	2	Ependymoma PF-A	Pediatric Other	0.719939	0.646275	0.342839	2e-07	0.0512558	0.00348658	0.00246018	0.00208143	0.00267221	1.93279	0.780953	1.50752	1.01222	1.16567	1.59171	1.35153	0.808216	1.05796	1.3127	1.02716	0.973221	1.56878	1.27531	2.36117	0.479188	0.27093	0.81079	1.63185	0.792817	0.0213234	0.0352592	0.000103808	2e-07	0.00623534	2e-07	0.406407	2.10764	1.51448	0.102067	1.53534	0.0105327	0.646523	2e-07	0.634052	1.74488
171012_00223	Pediatric	2	Ependymoma PF-A	Pediatric Other	0.915308	0.856224	0.729535	2e-07	0.0102512	0.00348658	0.00246018	0.00208143	0.00267221	2.34856	1.30197	1.63424	1.29387	1.39579	1.94743	1.65192	0.876582	1.3086	1.52397	1.26133	1.27641	1.68341	1.69029	2.69106	0.591184	0.453649	1.08304	1.53501	1.05197	0.0213234	0.0352592	0.000103808	2e-07	0.269598	2e-07	0.00540028	2.22537	0.775144	0.000715986	1.32755	0.0105327	0.00254425	2e-07	0.956514	2.16779
180103_00054	Pediatric	2	Ganglioglioma_FGFR2-VPS35_fusion	Pediatric Other	0.322157	0.73249	0.307476	2e-07	0.0102512	0.00348658	0.423444	0.00208143	0.00267221	1.73157	1.0358	1.4214	1.13064	0.987269	1.60579	1.39666	0.784249	1.05266	1.26221	1.03343	1.14405	1.74691	1.39728	2.50526	0.365438	0.138183	0.843022	1.45729	1.15373	0.0213234	0.0352592	0.00159395	2e-07	0.414438	2e-07	0.345011	2.11801	1.16765	0.000715986	1.36356	0.0105327	0.740031	2e-07	1.42	2.19074
734	Pediatric	1	Pilocytic_astrocytoma	Pilocytic astrocytoma	0.655103	0.348254	0.0872135	2e-07	0.0102512	0.00348658	0.0322922	0.00208143	0.00267221	2.13186	1.39254	1.62588	1.16787	1.00086	1.94878	1.5576	0.747687	1.28235	1.6357	1.25654	1.35364	1.96087	1.62271	2.79278	0.457594	0.35588	0.931457	1.70523	1.09975	0.0213234	0.0352592	0.000103808	2e-07	0.704006	2e-07	0.0680027	2.22375	2.05297	0.000715986	1.22352	0.307124	0.00254425	2e-07	1.18476	2.01531
1070	Pediatric	1	Pilocytic_astrocytoma	Pilocytic astrocytoma	0.580559	0.000388862	0.00221829	2e-07	0.0102512	0.00348658	0.00246018	0.00208143	0.00267221	1.8953	1.15605	1.32428	0.91318	0.85992	1.60974	1.24567	0.534395	1.00101	1.38957	1.07964	1.13644	1.77959	1.58278	2.57466	0.515061	0.242925	0.513203	1.7573	1.42358	0.0213234	0.0352592	0.000103808	2e-07	0.828611	2e-07	0.319083	1.96282	1.97601	0.000715986	1.19371	0.0585655	0.316252	2e-07	1.08789	2.12861
1960	Pediatric	1	Pilocytic_astrocytoma	Pilocytic astrocytoma	0.586424	0.710251	0.573002	2e-07	0.0102512	0.00348658	0.306171	0.00208143	0.00267221	1.62382	1.38579	1.49958	0.955904	1.05385	1.84784	1.56458	0.677161	1.3209	1.63533	1.21215	1.21434	1.66851	1.43607	2.45733	0.712192	0.251935	0.824027	1.65617	1.03763	0.0213234	0.0352592	0.000103808	2e-07	0.757556	2e-07	0.587899	2.00767	0.171554	0.206242	1.33237	0.0105327	0.280344	2e-07	1.04508	1.90661
2044	Pediatric	1	Pilocytic_astrocytoma	Pilocytic astrocytoma	0.537239	0.611656	0.407325	2e-07	0.0102512	0.00348658	0.261719	0.00208143	0.00267221	2.54703	1.09826	1.72255	1.2819	1.15397	1.7566	1.45624	0.822465	1.18505	1.45432	1.19183	1.23463	1.81605	1.73227	2.75789	0.195272	0.319956	0.881949	1.43012	0.936445	0.599948	0.0352592	0.000103808	2e-07	0.0732831	2e-07	0.00540028	2.40638	0.507124	0.000715986	1.6021	0.0105327	0.0220694	2e-07	1.15648	2.29421
2085	Pediatric	1	Pilocytic_astrocytoma	Pilocytic astrocytoma	0.54711	0.583524	0.122463	2e-07	0.0102512	0.00348658	0.00246018	0.00208143	0.00267221	2.06211	1.15539	1.44835	0.874671	0.965355	1.66241	1.43914	0.713866	1.20627	1.44845	1.14281	1.21824	1.66444	1.44679	2.37053	0.350853	0.198994	0.564504	1.70539	0.971386	0.0213234	0.0352592	0.000103808	2e-07	0.667758	2e-07	0.801486	1.70682	2.36912	0.231611	1.19704	0.0105327	0.719051	2e-07	1.01613	2.13432
2101	Pediatric	1	Pilocytic_astrocytoma	Pilocytic astrocytoma	0.805001	0.316147	0.00221829	2e-07	0.0102512	0.00348658	0.00246018	0.00208143	0.00267221	2.30201	1.32398	1.6838	1.10443	1.01198	2.01486	1.49334	0.768739	1.34588	1.80945	1.18542	1.2807	1.63689	1.54985	2.73141	0.374568	0.270203	0.891865	1.58396	1.18032	0.0213234	0.0352592	0.000103808	2e-07	0.561747	2e-07	0.25613	2.21858	1.71602	0.00765162	1.27041	0.499028	0.244963	2e-07	1.0256	2.34256
2105	Pediatric	1	Pilocytic_astrocytoma	Pilocytic astrocytoma	0.624531	0.0843687	0.00221829	2e-07	0.0102512	0.00348658	0.00246018	0.00208143	0.00267221	1.68735	1.32222	1.42991	0.940485	0.979808	1.7022	1.34637	0.627866	1.18987	1.52258	1.10764	1.1684	1.59191	1.40923	2.40586	0.3046	0.458235	0.78819	1.68036	1.11182	0.201198	0.0352592	0.000103808	2e-07	0.340699	2e-07	0.462525	2.30765	1.51893	0.000715986	1.36848	0.0105327	0.313745	2e-07	1.15214	2.22562
2132	Pediatric	1	Pilocytic_astrocytoma	Pilocytic astrocytoma	0.224352	0.000388862	0.00221829	2e-07	0.0102512	0.00348658	0.14006	0.00208143	0.00267221	1.89127	1.52796	1.61331	1.25684	1.29515	1.78496	1.6731	0.936936	1.29201	1.82336	1.36953	1.41998	1.73597	1.25737	2.71665	0.385646	0.301804	0.9216	1.58885	1.12039	0.0213234	0.0352592	0.000103808	2e-07	0.519528	2e-07	0.00540028	2.34456	1.42926	0.000715986	1.3349	0.0105327	0.0648887	2e-07	0.753014	1.97092
14_NRR_083	Pediatric	1	Pilocytic_astrocytoma	Pilocytic astrocytoma	0.00304459	0.251682	0.00221829	2e-07	0.0102512	0.00348658	0.00246018	0.00208143	0.00267221	2.3227	1.17977	1.6963	0.91559	0.628783	1.69207	1.43605	0.975861	1.24376	1.36901	1.16052	1.34594	1.63891	1.38649	2.71073	0.0531424	0.335612	0.939289	1.46031	0.521631	0.0213234	0.0352592	0.024709	2e-07	0.00623534	2e-07	0.371964	2.08843	1.6434	0.000715986	1.31025	0.0943649	0.423952	2e-07	0.66045	2.06952
15_NRR_033	Pediatric	1	Pilocytic_astrocytoma	Pilocytic astrocytoma	0.00304459	0.291861	0.0612739	2e-07	0.0102512	0.00348658	0.255925	0.00208143	0.00267221	2.14108	1.20402	1.64452	1.39071	1.0369	1.47674	1.46685	1.00248	1.10844	1.54035	1.18046	1.24358	2.0203	1.45958	2.68128	0.238601	0.305364	0.896786	1.64613	0.731936	0.0213234	0.0352592	0.136811	2e-07	0.183967	2e-07	0.554213	2.31337	1.21272	0.000715986	1.74465	0.0105327	0.872421	2e-07	1.53497	2.55604
161102_00040	Pediatric	2	Pilocytic_astrocytoma	Pilocytic astrocytoma	0.00304459	0.0205754	0.00221829	2e-07	0.0102512	0.00348658	0.00246018	0.00208143	0.00267221	1.79721	0.840964	1.64299	0.82271	0.889872	1.53285	1.29839	0.543834	0.954765	1.22806	0.816498	0.985925	1.39834	1.3827	2.5961	0.362012	0.220722	0.577192	1.37992	0.857998	0.0213234	0.0352592	0.000103808	2e-07	0.469937	2e-07	0.00540028	2.2838	0.893086	0.000715986	1.65726	0.235791	0.35489	2e-07	1.34126	2.34029
170321_00055	Pediatric	2	Pilocytic_astrocytoma	Pilocytic astrocytoma	0.00304459	0.0689313	0.00221829	2e-07	0.0102512	0.00348658	0.00246018	0.00208143	0.00267221	2.39797	1.11431	1.84548	1.14245	0.84738	1.43374	1.45533	0.802868	1.15595	1.44095	1.06172	1.15241	1.43073	1.37206	2.88229	0.214626	0.427262	0.616294	1.84177	1.04465	0.0213234	0.0352592	0.00643269	2e-07	0.943413	2e-07	0.289012	2.6878	1.65536	0.41287	1.92828	0.0526634	0.596618	2e-07	1.36929	2.35452
170411_00018	Pediatric	2	Pilocytic_astrocytoma	Pilocytic astrocytoma	0.00304459	0.211478	0.0980768	2e-07	0.0102512	0.00348658	0.236816	0.00208143	0.00267221	2.02102	1.12834	1.46087	0.886846	0.89662	1.50396	1.30465	0.612654	0.983763	1.42649	1.0148	1.18418	1.46939	1.31523	2.52924	0.518044	0.561192	0.809074	1.52564	1.05684	0.0213234	0.0352592	0.000103808	2e-07	0.533692	2e-07	0.701181	2.29437	1.68987	0.00867937	1.68456	0.0105327	0.463672	2e-07	1.12616	2.1748
170601_00029	Pediatric	2	Pilocytic_astrocytoma	Pilocytic astrocytoma	0.112849	0.11502	0.00221829	2e-07	0.0102512	0.00348658	0.298993	0.00208143	0.00267221	2.08765	1.23856	1.69478	1.12537	0.869744	1.66837	1.33789	0.605355	1.08312	1.38763	1.00106	1.1133	1.42292	1.20095	2.80858	0.461544	0.586016	0.822803	1.4226	0.692295	0.0213234	0.0352592	0.000103808	2e-07	0.0546157	2e-07	0.89385	2.27767	2.16974	0.141947	1.63896	0.194823	0.314701	2e-07	0.982496	1.99554
170809_00038	Pediatric	2	Pilocytic_astrocytoma	Pilocytic astrocytoma	0.79385	0.300239	0.00221829	2e-07	0.0102512	0.00348658	0.564448	0.0547551	0.00267221	2.1757	1.13156	1.5548	0.966054	1.00318	1.59137	1.43903	0.704371	1.13188	1.50503	1.12725	1.24923	1.63132	1.57526	2.54409	0.361106	0.458772	0.828626	1.45827	0.899949	0.0213234	0.0352592	0.0146852	2e-07	0.502149	2e-07	0.424105	2.38817	1.80175	0.000715986	1.43724	0.175196	0.668352	2e-07	0.805334	2.36347
171027_00196	Pediatric	2	Pilocytic_astrocytoma	Pilocytic astrocytoma	0.926191	0.449281	0.199502	2e-07	0.0102512	0.0174329	0.00246018	0.00208143	0.00267221	2.14883	1.51263	1.56313	0.977243	1.22047	1.77744	1.65591	0.864805	1.25381	1.65668	1.30635	1.54889	1.9568	1.13145	2.65387	0.314845	0.233305	0.563429	1.17834	0.755087	0.0213234	0.0352592	0.000103808	2e-07	0.222423	2e-07	0.612138	1.94038	1.82853	0.000715986	1.32063	0.0105327	0.481693	2e-07	1.22569	2.26255
171031_00028	Pediatric	2	Pilocytic_astrocytoma	Pilocytic astrocytoma	0.230177	0.455742	0.0725732	2e-07	0.322926	0.00348658	0.318714	0.0835898	0.00267221	2.09196	1.35507	1.36445	0.964666	1.19323	1.77311	1.58469	0.860143	1.24228	1.55933	1.22606	1.28095	1.83688	1.29818	2.46423	0.382507	0.399486	0.478751	1.37292	0.53656	0.0213234	0.0352592	0.000103808	2e-07	0.368022	2e-07	0.0577088	2.23094	1.09012	0.109461	1.54647	0.0105327	0.704151	2e-07	0.88101	2.26482
171031_00172	Pediatric	2	Pilocytic_astrocytoma	Pilocytic astrocytoma	0.243964	0.221118	0.00221829	2e-07	0.0102512	0.00348658	0.00246018	0.00208143	0.00267221	2.04259	1.13682	1.35559	0.995379	0.99426	1.66999	1.27977	0.52354	1.01635	1.31505	1.01555	1.0864	1.61187	1.3605	2.53847	0.441668	0.466576	0.633511	1.54847	0.803743	0.0213234	0.0352592	0.000103808	2e-07	0.301008	2e-07	0.286321	2.29122	1.6281	0.000715986	1.53285	0.0105327	0.472617	2e-07	1.02999	2.11219
171213_00022	Pediatric	2	Pilocytic_astrocytoma	Pilocytic astrocytoma	0.0267919	0.186816	0.00221829	2e-07	0.0102512	0.00348658	0.00246018	0.00208143	0.00267221	1.97225	1.28381	1.69122	0.90211	1.03785	1.80735	1.49277	0.764853	1.18492	1.51564	1.15906	1.18813	1.55765	1.37118	2.76502	0.252085	0.288329	0.640779	1.65801	1.04287	0.0213234	0.0352592	0.000103808	2e-07	0.515491	2e-07	0.00540028	2.31058	1.1355	0.000715986	1.25721	0.0105327	0.0276745	2e-07	1.24481	2.16955
171213_00023	Pediatric	2	Pilocytic_astrocytoma	Pilocytic astrocytoma	0.391731	0.518404	0.144987	2e-07	0.0102512	0.00348658	0.00246018	0.00208143	0.00267221	1.63826	1.41389	1.67969	1.04053	1.31756	2.05274	1.58853	0.819559	1.31644	1.65755	1.16391	1.28716	1.74341	1.48776	2.71699	0.446615	0.259787	0.851722	1.6442	1.07962	0.0213234	0.0352592	0.000103808	2e-07	0.658671	2e-07	0.00540028	2.15158	1.02594	0.000715986	1.13111	0.0105327	0.00254425	2e-07	1.47501	2.00686
180117_00013	Pediatric	2	Pilocytic_astrocytoma	Pilocytic astrocytoma	0.00304459	0.508321	0.38166	2e-07	0.0102512	0.00348658	0.00246018	0.00208143	0.00267221	1.89071	0.924855	1.36044	0.948989	1.08397	1.58	1.31745	0.563748	0.956457	1.35811	0.95444	1.05761	1.97865	1.72486	2.59079	0.356822	0.156902	0.83923	1.57611	0.813554	0.0213234	0.0352592	0.000103808	2e-07	0.775623	2e-07	0.00540028	1.95606	0.981873	0.000715986	1.02171	0.0105327	0.00254425	2e-07	1.55443	2.63805
180202_00038	Pediatric	2	Pilocytic_astrocytoma	Pilocytic astrocytoma	0.00304459	0.0514069	0.00221829	2e-07	0.0102512	0.00348658	0.00246018	0.00208143	0.00267221	1.42332	1.86487	1.89336	1.26585	1.15652	1.78808	1.84554	0.79113	1.53344	2.10277	1.60852	1.49273	2.08658	1.59638	2.63129	0.961316	0.433023	1.14348	1.60488	1.21834	0.0213234	0.0352592	0.144387	2e-07	0.385028	2e-07	0.754039	1.4673	1.84258	0.000715986	0.685108	0.0105327	0.0226362	2e-07	1.55916	2.18634
[truncated: 83 more columns]

## Sheet: Differential Polar Met
Metabolite	t.stat	p.value	minus.log10.p.	FDR	log2FC
glucose	-7.3374	3.69e-11	10.433	2.36e-09	-3.2914
glucose_6_phosphate	-4.0029	0.00011277	3.9478	0.0012029	-1.056
lactate	3.6747	0.00036704	3.4353	0.0029363	0.10831
methionine	-4.9804	2.32e-06	5.6341	4.25e-05	-0.24362
arginine	-6.4008	3.72e-09	8.4291	1.59e-07	-0.18743
tyrosine	-4.2874	3.85e-05	4.415	0.00049231	-0.14182
leucine	-3.8252	0.00021542	3.6667	0.001962	-0.1193
isoleucine	-2.957	0.00379	2.4214	0.019405	-0.1135
serine	-3.807	0.00022993	3.6384	0.001962	-0.2623
hypoxanthine	-3.2596	0.0014781	2.8303	0.0099578	-0.10963
acetylcarnitine	4.5586	1.32e-05	4.8789	0.00018797	0.1139
carnitine	2.7229	0.0075073	2.1245	0.034849	0.069135
choline	-2.9998	0.0033298	2.4776	0.019373	-0.10112
pantothenic_acid	3.5247	0.00061522	3.211	0.0046322	0.37165
GSH	3.3705	0.0010301	2.9871	0.007325	0.25092
creatinine	6.2019	9.6e-09	8.0178	3.07e-07	0.45486
guanidinoacetate	2.7996	0.0060276	2.2199	0.029674	0.4232
X3_hydroxybutyrate	2.7175	0.0076231	2.1179	0.034849	1.4915
phosphoethanolamine	-4.5972	1.13e-05	4.9463	0.00018106	-0.2364
AMP	3.0815	0.0025921	2.5864	0.015799	0.3483
methylthioadenosine	4.2103	5.17e-05	4.2864	0.00060178	0.45514
urate	5.059	1.66e-06	5.7791	3.55e-05	0.45833
taurine	-3.819	0.00022022	3.6571	0.001962	-0.16979
succinate	2.9618	0.0037355	2.4277	0.019405	0.66413
beta_alanine	2.9753	0.0035862	2.4454	0.019405	2.6976
glycerophosphocholine	-13.653	1.39e-25	24.857	1.78e-23	-1.1166
pipecolic_acid	3.1794	0.0019084	2.7193	0.012214	0.92113
X2_hydroxyglutarate	5.0917	1.45e-06	5.8397	3.55e-05	0.63285

## Sheet: Lipid Metabolite Data
Sample	Class	Batch	Subgroup	Subgroup_Label	CL(18:2_18:1_18:2_18:1)-H	Cer(d18:2_14:0)+HCOO	Cer(d18:1_16:0)+HCOO	Cer(d18:2_16:0)+HCOO	Cer(d17:1_18:0)+HCOO	Cer(d18:1_18:0)+HCOO	Cer(d18:2_18:0)+HCOO	Cer(d18:2_18:0)-H	Cer(d18:2_20:0)+HCOO	Cer(d18:2_21:0)+HCOO	Cer(d18:1_22:0)+HCOO	Cer(d18:2_22:0)+HCOO	Cer(d18:2_23:0)+HCOO	Cer(d18:1_24:0)+HCOO	Cer(d18:1_24:1)+HCOO	Cer(d18:2_24:1)+HCOO	Cer(d18:2_24:2)+HCOO	Cer(d18:2_25:1)+HCOO	Cer(d18:1_26:1)+HCOO	FA(20:4)-H	LPC(14:0)+HCOO	LPC(16:0)+HCOO	LPC(18:0)+HCOO	LPC(18:1)+HCOO	LPC(20:1)+HCOO	LPC(20:4)+HCOO	LPC(22:6)+HCOO	LPE(16:0)-H	LPE(18:0)-H	LPE(18:1)-H	LPE(20:4)-H	LPE(22:4)-H	LPE(22:6)-H	LPG(18:1)-H	PA(35:1)-H	PC(14:0_14:0)+HCOO	PC(15:0_14:0)+HCOO	PC(16:0_14:0)+HCOO	PC(16:0e_14:0)+HCOO	PC(15:0_16:0)+HCOO	PC(16:0_16:0)+HCOO	PC(16:0e_16:0)+HCOO	PC(17:1_16:0)+HCOO	PC(15:0_18:2)+HCOO	PC(18:0_16:0)+HCOO
11_TABS_509	Adult	1	Adult_High_Grade	Adult GBM	0.0110951	2e-07	0.957568	0.472671	0.00725994	1.10094	0.0962418	0.878251	0.628196	2e-07	0.107709	0.407471	2.29e-05	0.0775127	1.21161	1.11984	0.000140577	0.0155119	2e-07	0.259201	2e-07	1.24418	0.725615	0.789425	2e-07	0.00682018	0.000139506	0.00462954	0.000817413	0.00227192	0.262283	9.79e-05	0.430967	0.000770847	0.00838215	0.167427	0.00238751	1.39061	0.00581885	0.00121191	1.77686	0.476209	1.30627	0.716094	2e-07
11_TABS_526	Adult	1	Adult_High_Grade	Adult GBM	0.0110951	2e-07	0.974764	0.738374	0.00725994	0.975618	0.000296415	1.03369	0.431167	2e-07	0.0178983	0.359739	0.0152131	0.000691904	1.19847	1.08821	0.000140577	0.0155119	2e-07	0.302549	2e-07	1.12218	0.695735	0.554634	2e-07	0.00136404	0.000139506	0.00462954	0.000817413	0.00227192	0.194109	9.79e-05	0.250383	0.000770847	0.00838215	0.00144045	0.00238751	1.27458	0.00581885	0.00121191	1.63513	0.248472	1.11443	0.261167	2e-07
12_TABS_503	Adult	1	Adult_High_Grade	Adult GBM	0.0110951	2e-07	0.848066	0.577904	0.00725994	1.09917	0.000296415	0.950047	0.542337	2e-07	0.0028301	0.000504322	2.29e-05	0.000691904	1.03935	0.978086	0.000140577	0.0155119	2e-07	0.595569	2e-07	1.33447	0.845785	0.639448	2e-07	0.183403	0.000139506	0.00462954	0.000817413	0.00227192	0.226877	9.79e-05	0.0401004	0.000770847	0.00838215	0.284154	0.00238751	1.41954	0.00581885	0.00121191	1.74143	0.354572	1.2882	0.412099	2e-07
12_TABS_517	Adult	1	Adult_High_Grade	Adult GBM	0.0110951	2e-07	0.871818	0.53363	0.00725994	0.948561	0.000296415	0.788459	0.271307	2e-07	0.0028301	0.00252161	2.29e-05	0.000691904	0.476252	0.791985	0.000140577	0.0155119	2e-07	0.536847	2e-07	1.14687	0.636666	0.510188	2e-07	0.188426	0.000139506	0.00462954	0.0380404	0.00227192	0.322741	9.79e-05	0.201829	0.000770847	0.0794224	0.0674678	0.00238751	1.35143	0.00581885	0.00121191	1.74546	0.23952	1.38625	0.581077	2e-07
12_TABS_523	Adult	1	Adult_High_Grade	Adult GBM	0.0110951	2e-07	0.939919	0.426567	0.00725994	1.21196	0.000296415	0.881408	0.381558	2e-07	0.0028301	0.590694	2.29e-05	0.240249	1.19318	0.997375	0.000140577	0.0155119	2e-07	0.615143	2e-07	1.20679	0.724671	1.03206	2e-07	0.185595	0.000139506	0.00462954	0.000817413	0.120608	0.538866	9.79e-05	0.254288	0.000770847	0.00838215	0.0384692	0.00238751	1.27596	0.00581885	0.00121191	1.61551	0.155383	1.13234	0.236797	2e-07
12_TABS_528	Adult	1	Adult_High_Grade	Adult GBM	0.156822	2e-07	0.917374	0.578534	0.00725994	0.890211	0.000296415	0.72161	0.805588	2e-07	0.0028301	0.323442	0.011079	0.000691904	1.31748	1.16792	0.000140577	0.0155119	2e-07	0.261051	2e-07	1.03222	0.643356	0.260201	2e-07	0.00136404	0.000139506	0.00462954	0.000817413	0.00227192	0.00134209	9.79e-05	0.246655	0.000770847	0.00838215	0.210924	0.00238751	1.48353	0.00581885	0.00121191	1.82997	0.630685	1.27585	0.534397	2e-07
12_TABS_546	Adult	1	Adult_High_Grade	Adult GBM	0.0110951	2e-07	1.01729	0.671517	0.227688	1.3415	0.129546	1.23451	0.966943	2e-07	0.031023	0.298793	0.112076	0.00345952	1.22809	1.11321	0.000140577	0.0155119	2e-07	0.275424	2e-07	1.13707	0.801653	0.236469	2e-07	0.00136404	0.000139506	0.00462954	0.000817413	0.00227192	0.166858	9.79e-05	0.254158	0.000770847	0.00838215	0.224782	0.00238751	1.37041	0.00581885	0.00121191	1.55751	0.165987	1.20289	0.576915	2e-07
12_TABS_550	Adult	1	Adult_High_Grade	Adult GBM	0.0110951	2e-07	0.764323	0.377738	0.00725994	0.900899	0.000296415	0.880798	0.611647	2e-07	0.0028301	0.000504322	2.29e-05	0.000691904	0.528919	0.85627	0.000140577	0.0155119	2e-07	0.421162	2e-07	1.31059	0.838674	0.5041	2e-07	0.00136404	0.000139506	0.00462954	0.000817413	0.00227192	0.188301	9.79e-05	0.11274	0.000770847	0.00838215	0.184522	0.00238751	1.40992	0.00581885	0.00121191	1.76407	0.00317144	1.33633	0.340164	2e-07
12_TABS_556	Adult	1	Adult_High_Grade	Adult GBM	0.0110951	2e-07	0.555801	0.00403581	0.00725994	0.636877	0.000296415	0.599379	0.325456	2e-07	0.0028301	0.000504322	2.29e-05	0.000691904	0.752532	0.556948	0.000140577	0.0155119	2e-07	0.150548	2e-07	1.03407	0.685841	0.513923	2e-07	0.0451136	0.000139506	0.00462954	0.0478947	0.110467	0.313463	0.0591029	0.238139	0.000770847	0.00838215	0.239144	0.00238751	1.3703	0.00581885	0.272111	1.60198	0.102183	1.43365	0.488246	2e-07
13_NRR_003	Adult	1	Adult_High_Grade	Adult GBM	0.0110951	2e-07	0.588707	0.238131	0.00725994	0.540399	0.000296415	0.664484	0.31834	2e-07	0.0028301	0.204613	2.29e-05	0.000691904	1.25431	0.95955	0.000140577	0.0155119	2e-07	0.00125625	2e-07	0.822012	0.237858	0.155128	2e-07	0.00136404	0.000139506	0.00462954	0.000817413	0.00227192	0.00134209	9.79e-05	0.000608956	0.000770847	0.00838215	0.811572	0.0283806	1.65547	0.00581885	0.00121191	1.62121	0.054896	1.3138	0.603109	2e-07
13_NRR_006	Adult	1	Adult_High_Grade	Adult GBM	0.0110951	2e-07	0.835631	0.264651	0.00725994	1.1093	0.000296415	0.955738	0.182908	2e-07	0.0028301	0.0342689	2.29e-05	0.0751314	1.1639	0.988844	0.000140577	0.0155119	2e-07	0.420443	2e-07	1.12641	0.62802	0.629849	2e-07	0.00136404	0.000139506	0.00462954	0.000817413	0.0398587	0.288378	9.79e-05	0.207357	0.000770847	0.00838215	0.301984	0.00238751	1.40265	0.00581885	0.00121191	1.53992	0.0897787	1.25054	0.527915	2e-07
13_NRR_010	Adult	1	Adult_High_Grade	Adult GBM	0.0110951	2e-07	0.903847	0.536549	0.00725994	0.935537	0.000296415	0.985634	0.348612	2e-07	0.145713	0.101264	2.29e-05	0.0178097	1.04812	0.972121	0.000140577	0.0155119	2e-07	0.00125625	2e-07	1.0111	0.715866	0.238824	2e-07	0.00136404	0.000139506	0.00462954	0.000817413	0.00227192	0.140396	9.79e-05	0.0801273	0.000770847	0.00838215	0.701784	0.00238751	1.53449	0.00581885	0.00121191	1.51548	0.111696	1.20417	0.23184	2e-07
13_NRR_028	Adult	1	Adult_High_Grade	Adult GBM	0.0110951	2e-07	0.632386	0.193984	0.00725994	0.673071	0.000296415	0.694077	0.00082565	2e-07	0.103974	0.000504322	2.29e-05	0.000691904	1.10262	0.879527	0.000140577	0.0155119	2e-07	0.511828	2e-07	1.08363	0.726138	0.423685	2e-07	0.107376	0.000139506	0.00462954	0.000817413	0.00227192	0.258203	0.0390721	0.149927	0.000770847	0.00838215	0.590653	0.0119376	1.60277	0.00581885	0.00121191	1.69909	0.323488	1.29191	0.304236	2e-07
13_NRR_032	Adult	1	Adult_High_Grade	Adult GBM	0.0110951	2e-07	0.796079	0.490319	0.00725994	0.972393	0.000296415	0.611107	0.37971	2e-07	0.0028301	0.0683576	2.29e-05	0.000691904	1.24975	0.898798	0.000140577	0.0155119	2e-07	0.257051	2e-07	1.13486	0.788149	0.447529	2e-07	0.0934541	0.000139506	0.00462954	0.000817413	0.00227192	0.290763	0.0192649	0.313167	0.000770847	0.00838215	0.819451	0.00238751	1.6407	0.00581885	0.00121191	1.69207	0.282653	1.1991	0.355357	2e-07
13_NRR_038	Adult	1	Adult_High_Grade	Adult GBM	0.0110951	2e-07	0.743895	0.308303	0.00725994	0.942864	0.000296415	0.680522	0.209744	2e-07	0.0028301	0.000504322	2.29e-05	0.000691904	1.06034	0.747467	0.000140577	0.0155119	2e-07	0.47001	2e-07	1.41319	0.846409	0.569614	2e-07	0.027712	0.000139506	0.00462954	0.000817413	0.0715018	0.259009	9.79e-05	0.127981	0.000770847	0.00838215	0.28571	0.00238751	1.4552	0.00581885	0.00121191	1.74176	0.103718	1.25797	0.493554	2e-07
13_NRR_042	Adult	1	Adult_High_Grade	Adult GBM	0.0110951	2e-07	0.867289	0.426961	0.00725994	1.35316	0.0244284	0.601409	0.354071	2e-07	0.0739441	0.21068	2.29e-05	0.0563107	1.30735	0.889902	0.000140577	0.0155119	2e-07	0.192418	2e-07	1.49217	1.02063	0.592753	2e-07	0.00136404	0.000139506	0.00462954	0.0109542	0.0246354	0.346747	9.79e-05	0.237589	0.000770847	0.00838215	0.0751715	0.00238751	1.31223	0.00581885	0.00121191	1.60945	0.107282	1.27199	0.446291	2e-07
13_NRR_047	Adult	1	Adult_High_Grade	Adult GBM	0.0110951	2e-07	1.06351	0.857183	0.154167	0.885417	0.000296415	0.601278	0.760558	2e-07	0.0028301	0.310612	0.0271198	0.000691904	1.07917	1.07405	0.000140577	0.0155119	2e-07	0.0528904	2e-07	1.11507	0.557323	0.267944	2e-07	0.00136404	0.000139506	0.00462954	0.000817413	0.00227192	0.0939681	9.79e-05	0.221043	0.000770847	0.00838215	0.32257	0.00238751	1.50791	0.00581885	0.00121191	1.78299	0.0668169	1.26371	0.456959	2e-07
13_NRR_054	Adult	1	Adult_High_Grade	Adult GBM	0.0110951	2e-07	1.21694	0.753582	0.00725994	1.04215	0.000296415	1.03414	0.362761	2e-07	0.0342734	0.211335	2.29e-05	0.000691904	1.2028	1.02073	0.000140577	0.0155119	2e-07	0.00125625	2e-07	0.998823	0.436509	0.38889	2e-07	0.00136404	0.000139506	0.00462954	0.000817413	0.0113596	0.276095	9.79e-05	0.162174	0.000770847	0.00838215	0.174993	0.00238751	1.44155	0.131365	0.00121191	1.60231	0.704199	1.19316	0.11233	2e-07
13_NRR_057	Adult	1	Adult_High_Grade	Adult GBM	0.0110951	2e-07	0.790999	0.309286	0.00725994	1.09104	0.000296415	0.715901	0.549595	2e-07	0.0028301	0.236633	0.0346127	0.000691904	1.33427	1.04917	0.191459	0.0155119	2e-07	0.188706	2e-07	1.33299	0.845022	0.357986	2e-07	0.00136404	0.000139506	0.00462954	0.000817413	0.00227192	0.194629	9.79e-05	0.121431	0.000770847	0.00838215	0.405029	0.00238751	1.55264	0.00581885	0.00121191	1.76062	0.141866	1.18297	0.725584	2e-07
14_NRR_006	Adult	1	Adult_High_Grade	Adult GBM	0.0110951	2e-07	0.700513	0.179428	0.00725994	0.943806	0.000296415	0.852382	0.00082565	2e-07	0.148155	0.000504322	2.29e-05	0.268808	1.27272	0.818216	0.000140577	0.0155119	2e-07	0.00125625	2e-07	1.07484	0.516879	0.58045	2e-07	0.00136404	0.000139506	0.00462954	0.000817413	0.0634364	0.146473	9.79e-05	0.000608956	0.000770847	0.00838215	0.638388	0.00238751	1.64944	0.00581885	0.00121191	1.65139	0.243774	1.28542	0.167274	2e-07
14_NRR_007	Adult	1	Adult_High_Grade	Adult GBM	0.0110951	2e-07	0.755077	0.352066	0.00725994	0.847774	0.000296415	0.907852	0.558735	2e-07	0.0028301	0.0564227	2.29e-05	0.000691904	1.18208	0.917082	0.000140577	0.0155119	2e-07	0.00125625	2e-07	0.975685	0.390009	0.506416	2e-07	0.00136404	0.000139506	0.00462954	0.000817413	0.00227192	0.23224	9.79e-05	0.158866	0.000770847	0.00838215	0.308824	0.00238751	1.45437	0.00581885	0.0759211	1.70227	0.11941	1.35093	0.415322	2e-07
14_NRR_009	Adult	1	Adult_High_Grade	Adult GBM	0.0110951	2e-07	0.703463	0.306464	0.00725994	0.916701	0.116673	0.869059	0.45147	2e-07	0.0028301	0.0331098	2.29e-05	0.000691904	0.90826	0.851311	0.000140577	0.0155119	2e-07	0.0307508	2e-07	1.29213	0.619535	0.677397	2e-07	0.0908033	0.000139506	0.00462954	0.000817413	0.00227192	0.395906	9.79e-05	0.216504	0.000770847	0.00838215	0.00144045	0.00238751	1.29922	0.00581885	0.00121191	1.69416	0.461249	1.21915	0.370179	2e-07
14_NRR_024	Adult	1	Adult_High_Grade	Adult GBM	0.0110951	2e-07	0.752605	0.285427	0.00725994	0.940783	0.000296415	0.746796	0.436903	2e-07	0.0028301	0.263606	2.29e-05	0.21827	1.26931	0.699062	0.000140577	0.0155119	2e-07	0.00125625	2e-07	1.37736	0.713064	0.417325	2e-07	0.00136404	0.000139506	0.00462954	0.000817413	0.00227192	0.183419	9.79e-05	0.000608956	0.000770847	0.00838215	0.192246	0.00238751	1.38744	0.00581885	0.00121191	1.68069	0.377174	1.30247	0.351938	2e-07
14_NRR_040	Adult	1	Adult_High_Grade	Adult GBM	0.0110951	2e-07	1.02114	0.777178	0.00725994	1.13375	0.000296415	0.928379	0.624332	2e-07	0.0028301	0.000504322	2.29e-05	0.000691904	1.05488	0.963431	0.000140577	0.0155119	2e-07	0.00628127	2e-07	1.40261	0.717024	0.421127	2e-07	0.00136404	0.000139506	0.00462954	0.000817413	0.00227192	0.0877943	0.000489469	0.000608956	0.000770847	0.00838215	0.188364	0.00238751	1.5882	0.00581885	0.00121191	1.9169	0.39001	1.27232	0.0548973	2e-07
14_NRR_052	Adult	1	Adult_High_Grade	Adult GBM	0.0110951	2e-07	0.556308	0.0329627	0.00725994	1.09114	0.000296415	1.15371	0.545662	2e-07	0.0028301	0.0446787	2.29e-05	0.000691904	0.877795	0.789518	0.000140577	0.0155119	2e-07	0.738053	2e-07	1.23876	0.771832	0.650094	2e-07	0.130182	0.000139506	0.00462954	0.000817413	0.200954	0.557298	0.000830937	0.313803	0.000770847	0.00838215	0.212707	0.00238751	1.57632	0.00581885	0.00121191	1.8486	0.799853	1.24032	0.26044	2e-07
14_NRR_055	Adult	1	Adult_High_Grade	Adult GBM	0.0110951	2e-07	0.960082	0.609088	0.00725994	1.04524	0.000296415	0.907196	0.435713	2e-07	0.0028301	0.122925	2.29e-05	0.000691904	1.20674	0.780629	0.000140577	0.0155119	2e-07	0.00125625	2e-07	1.40185	0.831831	0.346042	2e-07	0.00136404	0.000139506	0.00462954	0.000817413	0.00227192	0.00671044	9.79e-05	0.000608956	0.000770847	0.00838215	0.175059	0.00238751	1.50384	0.00581885	0.00121191	1.90188	0.42166	1.1439	0.401487	2e-07
14_NRR_062	Adult	1	Adult_High_Grade	Adult GBM	0.0110951	2e-07	0.808929	0.596026	0.00725994	0.897204	0.000296415	1.07652	0.377966	2e-07	0.0028301	0.193662	2.29e-05	0.000691904	1.26066	1.21247	0.0632821	0.0155119	2e-07	0.130754	2e-07	1.04999	0.37182	0.212411	2e-07	0.00136404	0.000139506	0.00462954	0.000817413	0.00227192	0.00134209	9.79e-05	0.0238157	0.000770847	0.00838215	0.195303	0.00238751	1.44038	0.00581885	0.00121191	1.63708	0.324443	1.35332	0.000511642	2e-07
14_NRR_063	Adult	1	Adult_High_Grade	Adult GBM	0.0110951	2e-07	0.775027	0.526046	0.00725994	1.15575	0.138633	1.20159	0.691883	2e-07	0.0028301	0.335572	0.0949974	0.000691904	1.21882	1.24879	0.000140577	0.0155119	2e-07	0.498446	2e-07	1.12861	0.431587	0.493756	2e-07	0.00136404	0.000139506	0.00462954	0.000817413	0.0772821	0.295729	0.0658885	0.414685	0.000770847	0.00838215	0.0835868	0.00238751	1.47067	0.00581885	0.0722059	1.7419	0.393084	1.35862	0.000511642	2e-07
14_NRR_073	Adult	1	Adult_High_Grade	Adult GBM	0.0110951	2e-07	0.849533	0.466556	0.00725994	1.10366	0.000296415	0.982256	0.407476	2e-07	0.0028301	0.0963378	2.29e-05	0.000691904	1.08408	0.954695	0.000140577	0.0155119	2e-07	0.161025	2e-07	1.17197	0.621525	0.364608	2e-07	0.00136404	0.000139506	0.00462954	0.000817413	0.00227192	0.288913	9.79e-05	0.000608956	0.000770847	0.00838215	0.387072	0.00238751	1.53389	0.00581885	0.00121191	1.73179	0.144109	1.43124	0.593879	2e-07
14_NRR_091	Adult	1	Adult_High_Grade	Adult GBM	0.0110951	2e-07	0.915829	0.692572	0.00725994	0.999811	0.000296415	1.00973	0.507085	2e-07	0.0028301	0.199148	2.29e-05	0.000691904	1.14319	1.1669	0.000140577	0.0155119	2e-07	0.00125625	2e-07	1.22066	0.608625	0.267777	2e-07	0.00136404	0.000139506	0.00462954	0.000817413	0.00227192	0.246889	0.0574401	0.0428912	0.000770847	0.00838215	0.24448	0.00238751	1.45117	0.00581885	0.00121191	1.72205	0.372468	1.11345	0.104701	2e-07
14_NRR_095	Adult	1	Adult_High_Grade-BRAF_V600E_mut	Adult GBM	0.0110951	2e-07	0.694512	0.204016	0.00725994	0.999847	0.0382816	0.860759	0.582945	2e-07	0.0028301	0.132864	2.29e-05	0.000691904	1.16656	1.02955	0.000140577	0.0155119	2e-07	0.506775	2e-07	1.14364	0.581539	0.54538	2e-07	0.00136404	0.000139506	0.00462954	0.000817413	0.00227192	0.260331	9.79e-05	0.427692	0.000770847	0.0419107	0.127995	0.00238751	1.40811	0.00581885	0.00121191	1.85057	0.21302	1.21962	0.459396	2e-07
14_NRR_130	Adult	1	Adult_High_Grade	Adult GBM	0.0110951	2e-07	0.843962	0.157823	0.00725994	1.13749	0.000296415	0.843688	0.00082565	2e-07	0.155796	0.000504322	2.29e-05	0.416402	1.21723	0.740721	0.000140577	0.0155119	2e-07	0.111624	2e-07	1.15418	0.538717	0.547823	2e-07	0.103555	0.000139506	0.00462954	0.000817413	0.077856	0.56633	9.79e-05	0.179598	0.000770847	0.00838215	0.00144045	0.00238751	1.15705	0.00581885	0.00121191	1.84455	0.650165	1.27996	0.515373	2e-07
15_NRR_007	Adult	1	Adult_High_Grade	Adult GBM	0.0110951	2e-07	0.632644	0.403876	0.00725994	0.983021	0.000296415	1.45666	0.189239	2e-07	0.0028301	0.000504322	2.29e-05	0.000691904	1.03632	0.896703	0.000140577	0.0155119	2e-07	0.830628	2e-07	1.68097	0.982006	1.06535	2e-07	0.309701	0.000139506	0.432254	0.215119	0.518197	0.649153	0.273409	0.121288	0.000770847	0.00838215	0.0609489	0.00238751	1.48059	0.00581885	0.00121191	1.87849	0.812549	1.24745	0.131119	2e-07
15_NRR_037	Adult	1	Adult_High_Grade	Adult GBM	0.0110951	2e-07	0.876365	0.640852	0.00725994	1.09814	0.000296415	1.19649	0.868463	2e-07	0.0028301	0.000504322	2.29e-05	0.000691904	1.10453	0.957757	0.000140577	0.0155119	2e-07	0.16799	2e-07	1.06903	0.579223	0.374478	2e-07	0.00136404	0.000139506	0.00462954	0.000817413	0.00227192	0.280267	9.79e-05	0.153252	0.000770847	0.00838215	0.41509	0.00238751	1.5277	0.00581885	0.00121191	1.71161	0.178648	1.31682	0.614134	2e-07
15_NRR_043	Adult	1	Adult_High_Grade	Adult GBM	0.0110951	2e-07	0.909044	0.356223	0.00725994	1.1552	0.000296415	0.999893	0.69189	2e-07	0.0028301	0.773738	2.29e-05	0.000691904	1.18643	1.08227	0.000140577	0.0155119	2e-07	0.319384	2e-07	1.0913	0.430927	0.285913	2e-07	0.00136404	0.000139506	0.00462954	0.000817413	0.00227192	0.300377	9.79e-05	0.210598	0.000770847	0.00838215	0.140299	0.00238751	1.33564	0.00581885	0.0780041	1.47215	0.000634288	1.40188	0.24058	2e-07
15_NRR_061	Adult	1	Adult_High_Grade	Adult GBM	0.0110951	2e-07	0.927307	0.394348	0.0569453	1.20728	0.127433	1.24231	0.380885	2e-07	0.0028301	0.289785	0.140743	0.000691904	1.32866	1.1583	0.000140577	0.0155119	2e-07	0.401195	2e-07	1.21349	0.469524	0.616173	2e-07	0.219494	0.000139506	0.00462954	0.000817413	0.114778	0.603923	0.224964	0.607742	0.000770847	0.00838215	0.00144045	0.00238751	1.23154	0.00581885	0.00121191	1.73107	0.444641	1.06987	0.256448	2e-07
15_NRR_062	Adult	1	Adult_High_Grade	Adult GBM	0.0110951	2e-07	1.01923	0.425755	0.160044	1.24363	0.000296415	0.633126	0.131831	2e-07	0.0141505	0.298653	0.00819842	0.000691904	1.21022	0.794316	0.000140577	0.0155119	2e-07	0.26287	2e-07	1.14412	0.596917	0.404722	2e-07	0.01415	0.000139506	0.00462954	0.000817413	0.00227192	0.237273	9.79e-05	0.0296345	0.000770847	0.00838215	0.193053	0.00238751	1.48843	0.00581885	0.00121191	1.79305	0.399882	1.33341	0.53103	2e-07
15_NRR_070	Adult	1	Adult_High_Grade	Adult GBM	0.0110951	2e-07	0.926722	0.689318	0.00725994	1.15721	0.000296415	1.16374	0.304105	2e-07	0.0028301	0.000504322	2.29e-05	0.000691904	1.05983	0.945894	0.000140577	0.0155119	2e-07	0.747251	2e-07	1.13538	0.473111	0.594792	2e-07	0.230884	0.000139506	0.00462954	0.00408706	0.00227192	0.250773	0.0789835	0.0149722	0.000770847	0.00838215	0.270267	0.00238751	1.38603	0.00581885	0.0487656	1.55069	0.256246	1.21973	0.0611282	2e-07
15_NRR_103	Adult	1	Adult_High_Grade	Adult GBM	0.0110951	2e-07	0.847209	0.351604	0.00725994	1.07229	0.000296415	0.851582	0.256924	2e-07	0.0028301	0.000504322	2.29e-05	0.000691904	1.04877	0.754609	0.000140577	0.0155119	2e-07	0.312698	2e-07	0.813984	0.251477	0.370894	2e-07	0.0723926	0.000139506	0.00462954	0.0323965	0.00227192	0.352893	9.79e-05	0.554113	0.000770847	0.00838215	0.179617	0.00238751	1.43627	0.00581885	0.00121191	1.80172	0.517024	1.24227	0.686416	2e-07
15_NRR_110	Adult	1	Adult_High_Grade	Adult GBM	0.0110951	2e-07	0.588551	0.274354	0.00725994	1.10806	0.000296415	0.95181	0.562097	2e-07	0.241364	0.494157	0.0631108	0.303066	1.5246	1.21464	0.0691076	0.0155119	2e-07	0.243572	2e-07	0.832007	0.335734	0.208919	2e-07	0.00136404	0.000139506	0.00462954	0.000817413	0.00227192	0.0719945	9.79e-05	0.000608956	0.000770847	0.00838215	0.00144045	0.00238751	1.32775	0.00581885	0.00121191	1.72553	0.157741	1.19484	0.142642	2e-07
161202_00011	Adult	2	Adult_High_Grade	Adult GBM	0.0110951	2e-07	0.848961	0.407696	0.00725994	1.05322	0.000296415	0.688087	0.472684	2e-07	0.0028301	0.348281	2.29e-05	0.0176952	1.1374	1.04434	0.000140577	0.0155119	2e-07	0.837259	2e-07	1.57776	0.955531	0.754857	2e-07	0.251242	0.000139506	0.00462954	0.0183405	0.38473	0.427948	0.212759	0.397812	0.247032	0.00838215	0.21908	0.00238751	1.25195	0.00581885	0.00121191	1.57692	0.00807124	1.31037	0.534307	2e-07
170109_00364	Adult	2	Adult_High_Grade	Adult GBM	0.0110951	2e-07	0.84715	0.326147	0.00725994	1.17114	0.000296415	0.914308	0.630199	2e-07	0.0028301	0.13306	2.29e-05	0.000691904	1.16871	0.577516	0.000140577	0.0155119	2e-07	0.516178	2e-07	1.12599	0.699978	0.603289	2e-07	0.0899746	0.000139506	0.00462954	0.000817413	0.167522	0.666953	0.0348946	0.43963	0.000770847	0.00838215	0.00144045	0.00238751	1.07225	0.00581885	0.00121191	1.66174	0.618721	1.23873	0.236515	2e-07
170307_00335	Adult	2	Adult_High_Grade-BRAF_V600E_mut	Adult GBM	0.0110951	2e-07	0.75487	0.265177	0.00725994	0.727867	0.000296415	0.244072	0.624178	2e-07	0.129163	0.424281	2.29e-05	0.000691904	1.08236	0.881176	0.000140577	0.0155119	2e-07	0.229072	2e-07	1.35654	1.00193	0.673678	2e-07	0.00136404	0.000139506	0.00462954	0.000817413	0.00227192	0.115641	9.79e-05	0.000608956	0.000770847	0.00838215	0.963593	0.248407	1.73295	0.00581885	0.00121191	1.68837	0.191976	1.35903	0.625451	2e-07
170315_00150	Adult	2	Adult_High_Grade	Adult GBM	0.0110951	2e-07	0.938566	0.855358	0.00725994	1.09455	0.195015	0.951033	0.536287	2e-07	0.0028301	0.327331	0.12752	0.000691904	1.02416	1.05731	0.000140577	0.0155119	2e-07	0.742943	2e-07	1.23603	0.63768	0.499596	2e-07	0.0301767	0.000139506	0.00462954	0.000817413	0.00227192	0.477912	9.79e-05	0.3094	0.000770847	0.00838215	0.174497	0.0196815	1.52231	0.00581885	0.00121191	1.84753	0.304102	1.67158	0.648158	2e-07
170424_00007	Adult	2	Adult_High_Grade	Adult GBM	0.0110951	2e-07	0.833002	0.346612	0.00725994	1.27401	0.000296415	1.01522	0.257059	2e-07	0.0028301	0.123042	2.29e-05	0.107474	0.988473	0.734016	0.000140577	0.0155119	2e-07	0.381515	2e-07	1.35152	0.842497	0.712813	2e-07	0.00136404	0.000139506	0.0646939	0.031354	0.243835	0.0757418	0.0030588	0.000608956	0.000770847	0.00838215	0.499979	0.00238751	1.42735	0.00581885	0.00121191	1.45502	0.000634288	1.47257	0.56814	2e-07
170504_00013	Adult	2	Adult_High_Grade	Adult GBM	0.0110951	2e-07	0.936685	0.860074	0.0362997	1.08398	0.21343	1.3041	0.733333	2e-07	0.0028301	0.452544	2.29e-05	0.000691904	1.16351	1.09667	0.000140577	0.0155119	2e-07	0.534365	2e-07	1.31655	0.691217	0.630408	2e-07	0.237085	0.000139506	0.00462954	0.0360584	0.0611715	0.530192	9.79e-05	0.340897	0.000770847	0.00838215	0.00144045	0.00238751	1.16518	0.00581885	0.00121191	1.75049	0.23229	1.28574	0.312363	2e-07
170607_00160	Adult	2	Adult_High_Grade	Adult GBM	0.0110951	2e-07	0.955898	0.481008	0.117985	1.13612	0.0506281	0.728394	0.439097	2e-07	0.0028301	0.000504322	2.29e-05	0.000691904	1.01461	0.739379	0.000140577	0.0155119	2e-07	0.450221	2e-07	1.06249	0.389785	0.377131	2e-07	0.00136404	0.000139506	0.00462954	0.0451678	0.00227192	0.139263	9.79e-05	0.267148	0.000770847	0.00838215	0.00144045	0.00238751	1.25924	0.00581885	0.00121191	1.75559	0.174362	1.06984	0.203497	2e-07
12_TABS_512	Adult	1	Astrocytoma WHO4_IDH_mutant	Adult IDH	0.0110951	2e-07	0.710361	0.274404	0.00725994	1.01567	0.000296415	0.785719	0.213532	2e-07	0.0028301	0.00574412	2.29e-05	0.000691904	1.1753	0.837504	0.000140577	0.0155119	2e-07	0.35747	2e-07	1.22115	0.545194	0.899499	2e-07	0.380171	0.000139506	0.00462954	0.000817413	0.05759	0.430134	0.0779098	0.227817	0.000770847	0.00838215	0.265697	0.00238751	1.4605	0.00581885	0.00121191	1.61634	0.0578825	1.16695	0.331613	2e-07
13_NRR_011	Adult	1	Astrocytoma WHO4_IDH_mutant	Adult IDH	0.0110951	2e-07	0.810137	0.0946651	0.00725994	0.934366	0.000296415	0.373125	0.00082565	2e-07	0.0028301	0.0664107	2.29e-05	0.000691904	1.05822	0.586182	0.000140577	0.0155119	2e-07	0.388975	2e-07	1.34326	0.75673	0.528085	2e-07	0.105226	0.000139506	0.00462954	0.000817413	0.152073	0.211389	9.79e-05	0.000608956	0.000770847	0.00838215	0.320435	0.00238751	1.41478	0.00581885	0.00121191	1.51757	0.166698	1.21076	0.316356	2e-07
161212_00014	Adult	2	Oligodendroglioma WHO2-IDH_mutant	Adult IDH	0.0554755	2e-07	1.02491	0.291353	0.00725994	1.04885	0.000296415	0.659141	0.226654	2e-07	0.0028301	0.0445302	2.29e-05	0.000691904	1.3487	0.868179	0.000140577	0.0155119	2e-07	0.485967	2e-07	1.06997	0.473627	0.455766	2e-07	0.00136404	0.000139506	0.00462954	0.000817413	0.108251	0.24045	0.0727157	0.329641	0.000770847	0.00838215	0.548837	0.00238751	1.58833	0.00581885	0.00121191	1.85659	0.43022	1.27947	0.454626	2e-07
170112_00008	Adult	2	Oligodendroglioma WHO2-IDH_mutant	Adult IDH	0.0110951	2e-07	0.582969	0.00403581	0.00725994	1.1193	0.000296415	0.486092	0.035219	2e-07	0.06008	0.000504322	2.29e-05	0.125765	1.34188	1.00385	0.000140577	0.0155119	2e-07	0.238643	2e-07	1.46803	1.01335	0.757637	2e-07	0.29948	0.000139506	0.00462954	0.000817413	0.00227192	0.184177	9.79e-05	0.221351	0.000770847	0.00838215	0.617081	0.00238751	1.63225	0.00581885	0.00121191	1.71666	0.000634288	1.34602	0.0813969	2e-07
170201_00073	Adult	2	Astrocytoma WHO2-IDH_mutant	Adult IDH	0.0110951	2e-07	0.606228	0.191323	0.00725994	0.811286	0.000296415	0.56454	0.00082565	2e-07	0.0028301	0.000504322	2.29e-05	0.000691904	1.18004	1.00322	0.000140577	0.0155119	2e-07	0.601398	2e-07	0.861836	0.246761	0.578856	2e-07	0.00136404	0.000139506	0.00462954	0.000817413	0.196607	0.25432	9.79e-05	0.0640802	0.00385423	0.00838215	0.120864	0.00238751	1.53186	0.00581885	0.00121191	1.92362	0.718495	1.08651	0.193129	2e-07
170222_00163	Adult	2	Astrocytoma WHO4_IDH_mutant	Adult IDH	0.0110951	2e-07	0.490765	0.0585152	0.00725994	0.80185	0.000296415	0.289451	0.00082565	2e-07	0.0028301	0.210572	2.29e-05	0.15808	1.19173	0.946085	0.000140577	0.0155119	2e-07	0.589163	2e-07	1.49938	0.929906	0.774967	2e-07	0.434754	0.0240147	0.149674	0.177348	0.162076	0.324658	0.0815791	0.115499	0.000770847	0.00838215	0.401057	0.00238751	1.45457	0.00581885	0.00121191	1.70677	0.420857	1.24461	0.601714	2e-07
170419_00013	Adult	2	Oligodendroglioma WHO2-IDH_mutant	Adult IDH	0.0110951	2e-07	0.743447	0.134121	0.00725994	1.00479	0.000296415	0.804385	0.516034	2e-07	0.0028301	0.079374	2.29e-05	0.000691904	1.19249	0.780614	0.000140577	0.0155119	2e-07	0.411338	2e-07	1.1501	0.622588	0.541504	2e-07	0.030265	0.000139506	0.00462954	0.000817413	0.00227192	0.150851	9.79e-05	0.212447	0.000770847	0.00838215	0.346298	0.00238751	1.51852	0.00581885	0.00121191	1.73748	0.28287	1.35478	0.520031	2e-07
180515_00221	Adult	2	Astrocytoma WHO2-IDH_mutant	Adult IDH	0.0110951	2e-07	0.968184	0.500844	0.00725994	1.08001	0.0597862	0.729597	0.296538	2e-07	0.0947231	0.16249	0.233901	0.173994	1.41176	1.0682	0.000140577	0.0775597	2e-07	0.648312	2e-07	1.55144	0.998447	0.621409	2e-07	0.0344986	0.000139506	0.00462954	0.000817413	0.30741	0.418724	0.299087	0.0565481	0.000770847	0.00838215	0.393227	0.00238751	1.42694	0.00581885	0.00121191	1.56921	0.0426681	1.09208	0.410382	2e-07
14_NRR_059	Adult	1	Pediatric_Glioblastoma	Pediatric GBM-RTK	0.0110951	2e-07	0.840343	0.487805	0.00725994	0.918787	0.000296415	0.691424	0.36267	2e-07	0.0028301	0.066415	2.29e-05	0.000691904	1.00015	0.71245	0.000140577	0.0155119	2e-07	0.328272	2e-07	1.13128	0.839437	0.35796	2e-07	0.0602407	0.000139506	0.00462954	0.0163716	0.0437638	0.335596	0.190376	0.000608956	0.000770847	0.00838215	0.376698	0.00238751	1.44184	0.00581885	0.205133	1.68045	0.382712	1.20115	0.312497	2e-07
170914_00010	Adult	2	PXA-_BRAF_V600E_mut	Pediatric Other	0.0110951	2e-07	0.955197	0.514035	0.00725994	0.850932	0.000296415	0.596072	0.228492	2e-07	0.0632587	0.029136	2.29e-05	0.04938	1.15738	0.954775	0.000140577	0.0155119	2e-07	0.00125625	2e-07	0.844686	0.441407	0.29592	2e-07	0.00136404	0.000139506	0.00462954	0.000817413	0.00227192	0.27655	9.79e-05	0.163168	0.000770847	0.00838215	0.192908	0.00238751	1.47039	0.00581885	0.00121191	1.80859	0.516769	0.942276	0.0616711	2e-07
617	Pediatric	1	DIPG_K27M_mut	Pediatric GBM-H3	0.0110951	2e-07	1.11762	0.661656	0.00725994	0.940846	0.00308277	0.47655	0.262528	2e-07	0.0028301	0.186393	2.29e-05	0.000691904	1.11677	0.93973	0.000140577	0.0155119	2e-07	0.664981	2e-07	0.882795	0.408525	0.392229	2e-07	0.00136404	0.000139506	0.00462954	0.000817413	0.00227192	0.252723	9.79e-05	0.000608956	0.000770847	0.00838215	0.177109	0.00238751	1.3726	0.00581885	0.00121191	1.64706	0.328968	1.16083	0.204493	2e-07
808	Pediatric	1	DIPG_G34V_mut	Pediatric GBM-H3	0.0110951	2e-07	0.590428	0.00403581	0.00725994	1.06126	0.000296415	0.474804	0.151965	2e-07	0.0028301	0.0580428	0.0514584	0.000691904	0.987784	0.589474	0.000140577	0.0155119	2e-07	1.02992	2e-07	1.40438	0.815701	0.803653	2e-07	0.242154	0.000139506	0.00462954	0.000817413	0.00227192	0.365118	0.0130517	0.000608956	0.000770847	0.00838215	0.126944	0.42232	1.47968	0.00581885	0.742507	1.67146	0.114374	1.78471	0.591422	2e-07
848	Pediatric	1	DIPG_K27M_mut	Pediatric GBM-H3	0.0110951	2e-07	0.711525	0.106203	0.00725994	0.896004	0.000296415	0.0221919	0.128794	2e-07	0.0028301	0.00610431	2.29e-05	0.000691904	1.14558	0.778703	0.000140577	0.0155119	2e-07	0.52917	2e-07	0.816406	0.247185	0.659184	2e-07	0.00136404	0.000139506	0.00462954	0.000817413	0.00227192	0.324148	0.0723832	0.183718	0.000770847	0.00838215	0.372158	0.00238751	1.5873	0.00581885	0.151564	1.83854	0.0620903	1.26512	0.405082	2e-07
853	Pediatric	1	DIPG_K27M_mut	Pediatric GBM-H3	0.532276	2e-07	1.10967	0.331053	0.00725994	0.998293	0.000296415	0.514181	0.00082565	2e-07	0.0028301	0.0969182	2.29e-05	0.148676	1.24291	0.752859	0.000140577	0.0155119	2e-07	1.25846	2e-07	1.18568	0.639868	0.618075	2e-07	0.00136404	0.000139506	0.418708	0.361818	0.181868	0.191735	9.79e-05	0.000608956	0.000770847	0.00838215	0.00144045	0.00238751	1.29264	0.00581885	0.157793	1.76796	0.262061	1.19187	0.143983	2e-07
1062	Pediatric	1	DIPG_K27M_mut	Pediatric GBM-H3	0.0110951	2e-07	0.525835	0.058286	0.00725994	0.955287	0.261021	0.269244	0.0922595	2e-07	0.0028301	0.000504322	2.29e-05	0.229149	1.12071	0.643481	0.000140577	0.0155119	2e-07	0.601809	2e-07	0.825166	0.179684	0.478471	2e-07	0.0261145	0.000139506	0.00462954	0.000817413	0.00227192	0.364951	9.79e-05	0.000608956	0.000770847	0.00838215	0.205444	0.00238751	1.39282	0.00581885	0.00121191	1.74746	0.147353	1.02396	0.138279	2e-07
1169	Pediatric	1	DIPG_K27M_mut	Pediatric GBM-H3	0.0110951	2e-07	1.02488	0.526687	0.00725994	1.11201	0.219976	0.609864	0.342951	2e-07	0.0708981	0.103856	2.29e-05	0.0968311	1.09153	0.930484	0.000140577	0.0155119	2e-07	0.710956	2e-07	1.02794	0.589538	0.560902	2e-07	0.124426	0.000139506	0.00462954	0.000817413	0.285112	0.388328	0.25199	0.0921535	0.000770847	0.00838215	0.415836	0.0204975	1.72745	0.00581885	0.592389	1.97863	0.319413	1.34369	0.364163	2e-07
1373	Pediatric	1	DIPG_G34V_mut	Pediatric GBM-H3	0.0110951	2e-07	1.29082	0.418957	0.0872068	1.6252	0.251509	1.10074	0.608378	2e-07	0.645881	0.490237	0.178405	0.501947	1.55248	1.25717	0.164215	0.0155119	2e-07	1.15587	2e-07	1.4798	0.917482	0.75265	2e-07	0.25446	0.000139506	0.0667304	0.277868	0.0417168	0.533503	9.79e-05	0.229605	0.000770847	0.00838215	0.00144045	0.00238751	1.05207	0.00581885	0.00121191	1.88983	0.597111	1.07472	0.000511642	2e-07
1476	Pediatric	1	DIPG_K27M_mut	Pediatric GBM-H3	0.0110951	2e-07	1.06136	0.795996	0.364045	1.12056	0.218931	1.37657	0.44106	2e-07	0.0028301	0.000504322	2.29e-05	0.000691904	0.975059	1.0682	0.000140577	0.0155119	2e-07	0.746058	2e-07	0.822963	0.149843	0.541995	2e-07	0.0144247	0.000139506	0.00462954	0.000817413	0.00227192	0.292163	9.79e-05	0.000608956	0.000770847	0.00838215	0.179826	0.00238751	1.36065	0.00581885	0.719595	1.59831	0.000634288	1.47903	0.403047	2e-07
1494	Pediatric	1	DIPG_K27M_mut	Pediatric GBM-H3	0.0110951	2e-07	0.883554	0.577924	0.00725994	0.955461	0.000296415	0.780061	0.403297	2e-07	0.0028301	0.0797191	2.29e-05	0.000691904	0.930695	0.951247	0.000140577	0.0155119	2e-07	0.769593	2e-07	0.783428	0.0790092	0.449848	2e-07	0.129931	0.000139506	0.00462954	0.000817413	0.00227192	0.473116	0.0359494	0.000608956	0.000770847	0.00838215	0.544208	0.00238751	1.61485	0.00581885	0.00121191	1.88532	0.248611	1.24124	0.41547	2e-07
1991	Pediatric	1	DIPG_K27M_mut	Pediatric GBM-H3	0.0110951	2e-07	1.06215	1.05653	0.155321	0.861999	0.525218	0.81618	0.88248	2e-07	0.0028301	0.665433	0.000114394	0.000691904	1.01447	1.16869	0.0845906	0.0155119	2e-07	0.974611	2e-07	1.18531	0.397934	0.753809	2e-07	0.205888	0.000139506	0.00462954	0.0878012	0.348417	0.526623	0.131757	0.198581	0.000770847	0.00838215	0.00144045	0.00238751	1.299	0.00581885	0.00121191	1.98634	0.375612	1.24043	0.247061	2e-07
2210	Pediatric	1	DIPG_G34V_mut	Pediatric GBM-H3	0.0110951	2e-07	0.681867	0.127873	0.00725994	1.00537	0.292095	0.634167	0.600025	2e-07	0.0028301	0.730856	2.29e-05	0.00916772	1.00111	0.900207	0.000140577	0.0155119	2e-07	0.422276	2e-07	1.00532	0.515899	0.545903	2e-07	0.00136404	0.000139506	0.00462954	0.000817413	0.146948	0.28245	9.79e-05	0.000608956	0.000770847	0.00838215	0.187339	0.00238751	1.46771	0.00581885	0.00121191	1.8321	0.212196	1.16427	0.496602	2e-07
2284	Pediatric	1	DIPG_K27M_mut	Pediatric GBM-H3	0.0110951	2e-07	0.756689	0.439464	0.00725994	0.889007	0.402355	0.84986	0.269027	2e-07	0.0028301	0.513767	2.29e-05	0.000691904	1.186	0.959006	0.000140577	0.0155119	2e-07	1.07158	2e-07	1.51433	0.749828	1.51353	2e-07	0.937937	0.121417	0.183574	0.449138	0.86877	1.27789	0.841074	0.698459	0.000770847	0.00838215	0.00144045	0.00238751	1.28717	0.00581885	0.00121191	1.70949	0.228257	1.07372	0.0182167	2e-07
2289	Pediatric	1	DIPG_G34V_mut	Pediatric GBM-H3	0.0110951	2e-07	0.861885	0.298859	0.00725994	0.990197	0.000296415	0.386477	0.254925	2e-07	0.0624469	0.0334931	2.29e-05	0.000691904	1.2181	0.839471	0.000140577	0.0155119	2e-07	0.56177	2e-07	1.24022	0.66676	0.593697	2e-07	0.00136404	0.000139506	0.108164	0.000817413	0.0734485	0.135931	0.0805152	0.000608956	0.000770847	0.00838215	0.0741438	0.00238751	1.39131	0.00581885	0.00121191	1.70458	0.144148	1.30394	0.337308	2e-07
2348	Pediatric	1	DIPG_K27M_mut	Pediatric GBM-H3	0.0110951	2e-07	0.791689	0.165876	0.00725994	1.04206	0.000296415	0.0221919	0.00412825	2e-07	0.157138	0.0631866	2.29e-05	0.142402	1.17624	0.562891	0.000140577	0.0155119	2e-07	0.703589	2e-07	1.18537	0.687243	1.00019	2e-07	0.461753	0.00069753	0.00462954	0.248995	0.470831	0.816262	0.332324	0.749497	0.0485455	0.00838215	0.477011	0.00238751	1.62112	0.00581885	0.133601	1.82616	0.462856	1.23891	0.164318	2e-07
171117_00017	Pediatric	2	DIPG_K27M_mut	Pediatric GBM-H3	0.0110951	2e-07	0.560837	0.215435	0.00725994	0.655884	0.000296415	0.11096	0.00082565	2e-07	0.0028301	0.000504322	2.29e-05	0.000691904	1.05362	0.586486	0.000140577	0.0155119	2e-07	0.156413	2e-07	0.732374	0.25351	0.520063	2e-07	0.00136404	0.000139506	0.00462954	0.000817413	0.00227192	0.0457083	9.79e-05	0.000608956	0.000770847	0.00838215	0.761514	0.16541	1.54613	0.00581885	0.00121191	1.48746	0.0549762	1.51361	0.672885	2e-07
171117_00022	Pediatric	2	DIPG_K27M_mut	Pediatric GBM-H3	0.0110951	2e-07	0.898685	0.705876	0.00725994	0.73114	0.257011	0.982997	0.360518	2e-07	0.0028301	0.171339	2.29e-05	0.000691904	1.23866	1.08815	0.000702886	0.0155119	2e-07	0.669066	2e-07	0.49621	0.00220966	0.458176	2e-07	0.00136404	0.000139506	0.00462954	0.000817413	0.00227192	0.245132	9.79e-05	0.000608956	0.000770847	0.00838215	0.583008	0.00238751	1.49193	0.00581885	0.00121191	1.23062	0.19281	1.25445	0.349932	2e-07
180412_00044	Pediatric	2	DIPG_K27M_mut	Pediatric GBM-H3	0.0110951	2e-07	0.728365	0.305932	0.00725994	0.687745	0.000296415	0.35984	0.0866977	2e-07	0.0028301	0.102302	0.0678142	0.000691904	1.00087	0.942995	0.000140577	0.0155119	2e-07	0.110745	2e-07	0.992966	0.443997	0.419609	2e-07	0.00136404	0.000139506	0.00462954	0.000817413	0.00227192	0.491864	0.0183962	0.00613542	0.000770847	0.00838215	0.490037	0.00238751	1.59495	0.00581885	0.00121191	1.82148	0.233351	1.28519	0.50758	2e-07
847A	Pediatric	1	DIPG_K27M_mut	Pediatric GBM-H3	0.0110951	2e-07	0.98405	0.672851	0.00725994	1.23275	0.000296415	1.31281	0.614187	2e-07	0.215063	0.0991032	2.29e-05	0.294371	1.33578	1.07826	0.000140577	0.0155119	2e-07	0.913206	2e-07	0.669381	0.287483	0.579965	2e-07	0.234511	0.000139506	0.00462954	0.000817413	0.206016	0.818252	0.078727	0.578112	0.000770847	0.00838215	0.617875	0.00238751	1.84734	0.0290943	0.00121191	2.15317	0.802722	1.05567	0.0766515	2e-07
1021	Pediatric	1	Pediatric_Glioblastoma	Pediatric GBM-RTK	0.0110951	1e-06	0.639064	0.194084	0.00725994	0.505904	0.000296415	0.298012	0.300549	1e-06	0.0028301	0.000504322	2.29e-05	0.000691904	1.02789	0.821281	0.000140577	0.0155119	1e-06	0.920349	1e-06	1.14666	0.508226	0.559258	1e-06	0.204803	0.000139506	0.00462954	0.0458547	0.00227192	0.403851	9.79e-05	0.224297	0.000770847	0.00838215	0.319788	0.00238751	1.49261	0.00581885	0.00121191	1.92556	0.422052	1.08099	0.21354	1e-06
1526	Pediatric	1	Pediatric_Glioblastoma	Pediatric GBM-RTK	0.0110951	2e-07	0.873423	0.53666	0.00725994	1.10021	0.000296415	0.648526	0.2632	2e-07	0.0028301	0.000504322	2.29e-05	0.0637715	1.12078	0.793747	0.000140577	0.0155119	2e-07	0.545631	2e-07	0.890543	0.347179	0.42771	2e-07	0.00136404	0.000139506	0.00462954	0.0590738	0.00227192	0.454247	9.79e-05	0.255119	0.000770847	0.00838215	0.00144045	0.00238751	1.34565	0.00581885	0.00121191	1.82532	0.463392	1.39133	0.365943	2e-07
1583	Pediatric	1	Pediatric_Glioblastoma	Pediatric GBM-RTK	0.0110951	2e-07	0.640728	0.527937	0.00725994	0.771041	0.000296415	0.93709	0.0199495	2e-07	0.0028301	0.000504322	2.29e-05	0.000691904	0.899043	0.736923	0.000140577	0.0155119	2e-07	0.713939	2e-07	0.892177	0.245847	0.658445	2e-07	0.208272	0.000139506	0.00462954	0.000817413	0.0270195	0.525202	9.79e-05	0.00304478	0.000770847	0.00838215	0.00144045	0.00238751	1.05043	0.00581885	0.00121191	1.28842	0.000634288	1.40863	0.486294	2e-07
2117	Pediatric	1	Pediatric_Glioblastoma	Pediatric GBM-RTK	0.3122	2e-07	0.5585	0.212508	0.00725994	0.786635	0.000296415	0.55771	0.107306	2e-07	0.0028301	0.378348	2.29e-05	0.000691904	0.918625	0.786761	0.000140577	0.0155119	2e-07	0.169939	2e-07	0.986116	0.54458	0.40708	2e-07	0.00136404	0.000139506	0.00462954	0.000817413	0.0872076	0.673737	0.0334163	0.20023	0.000770847	0.00838215	0.622462	0.00238751	1.54816	0.00581885	0.0920034	1.63757	0.633279	1.19578	0.471385	2e-07
2205	Pediatric	1	Pediatric_Glioblastoma	Pediatric GBM-RTK	0.0110951	2e-07	0.656954	0.202846	0.00725994	1.12299	0.169804	0.666441	0.194444	2e-07	0.0028301	0.096294	2.29e-05	0.000691904	1.06319	0.910833	0.000140577	0.0155119	2e-07	0.891881	2e-07	1.02815	0.499597	0.618913	2e-07	0.204058	0.000139506	0.00462954	0.000817413	0.0135705	0.444884	9.79e-05	0.000608956	0.000770847	0.00838215	0.0892612	0.00238751	1.39725	0.00581885	0.00121191	1.79162	0.380946	1.24219	0.191238	2e-07
2308	Pediatric	1	Pediatric_Glioblastoma	Pediatric GBM-RTK	0.0110951	2e-07	1.01828	0.422245	0.00725994	0.976337	0.000296415	0.422914	0.042475	2e-07	0.0731134	0.000504322	2.29e-05	0.109025	1.20473	0.771531	0.000140577	0.0155119	2e-07	0.268546	2e-07	0.745322	0.240128	0.289969	2e-07	0.00136404	0.000139506	0.00462954	0.000817413	0.00227192	0.198798	9.79e-05	0.000608956	0.000770847	0.00838215	1.01443	0.00238751	1.77597	0.00581885	0.100025	1.64589	0.0109008	1.21568	0.712694	2e-07
2487	Pediatric	1	Pediatric_Glioblastoma	Pediatric GBM-RTK	0.0110951	2e-07	1.14235	0.710095	0.00725994	1.03208	0.0439983	0.825774	0.547165	2e-07	0.0028301	0.455036	2.29e-05	0.000691904	1.14302	1.06585	0.000140577	0.0155119	2e-07	0.815418	2e-07	1.1278	0.567035	0.873874	2e-07	0.378059	0.000139506	0.18567	0.0980525	0.448646	0.656227	0.32598	0.302098	0.000770847	0.00838215	0.626675	0.00238751	1.64954	0.00581885	0.408256	1.66185	0.139103	1.2409	0.11001	2e-07
15_NRR_102	Pediatric	1	Pediatric_Glioblastoma	Pediatric GBM-RTK	0.0110951	2e-07	0.691128	0.100759	0.00725994	1.10686	0.000296415	0.540303	0.298346	2e-07	0.266385	0.269724	0.00603712	0.56526	1.43569	0.951453	0.000140577	0.0155119	2e-07	0.706115	2e-07	0.516946	0.273133	0.0310256	2e-07	0.00136404	0.000139506	0.00462954	0.000817413	0.00227192	0.371651	9.79e-05	0.177095	0.000770847	0.00838215	0.425656	0.00238751	1.50154	0.00581885	0.278512	1.7624	0.294499	1.26294	0.333653	2e-07
1292	Pediatric	1	Subependymal_giant_cell_astrocytoma	Pediatric Other	0.0110951	2e-07	1.19922	1.00545	0.00725994	1.04243	0.188948	0.708118	0.523204	2e-07	0.0282405	0.330864	2.29e-05	0.000691904	1.25255	1.13985	0.000140577	0.0155119	2e-07	0.54976	2e-07	0.894008	0.476991	0.52386	2e-07	0.00136404	0.000139506	0.00462954	0.000817413	0.00227192	0.201019	9.79e-05	0.000608956	0.000770847	0.00838215	0.380979	0.00238751	1.55839	0.00581885	0.00121191	1.7945	0.392111	1.11527	0.165119	2e-07
2340	Pediatric	1	Subependymal_giant_cell_astrocytoma	Pediatric Other	0.0110951	2e-07	0.915425	0.468672	0.00725994	0.953733	0.170762	0.610651	0.544786	2e-07	0.0028301	0.312133	2.29e-05	0.000691904	1.30634	1.08752	0.000140577	0.0155119	2e-07	0.780722	2e-07	0.973475	0.193111	1.04053	2e-07	0.396716	0.000139506	0.00462954	0.000817413	0.217898	0.516029	9.79e-05	0.356944	0.000770847	0.00838215	0.201327	0.00238751	1.50851	0.00581885	0.00121191	1.66398	0.318547	1.11577	0.00255821	2e-07
170109_00111	Pediatric	2	Ganglioglioma_BRAF_V600E_mut	Pediatric Other	0.0110951	2e-07	1.02682	0.567595	0.00725994	0.965398	0.000296415	0.675251	0.754847	2e-07	0.040855	0.563381	0.290783	0.000691904	1.07908	1.13035	0.000140577	0.0155119	2e-07	0.38288	2e-07	1.26886	0.920023	0.247325	2e-07	0.00136404	0.000139506	0.00462954	0.000817413	0.00227192	0.287863	0.0218609	0.186205	0.000770847	0.00838215	0.301939	0.00238751	1.59515	0.00581885	0.00121191	1.89519	0.373836	1.29844	0.349327	2e-07
170531_00157	Pediatric	2	Subependymal_giant_cell_astrocytoma	Pediatric Other	0.0110951	2e-07	1.06156	0.641197	0.00725994	1.17903	0.000296415	0.593108	0.255255	2e-07	0.199441	0.000504322	2.29e-05	0.194146	1.47736	1.08734	0.000140577	0.0155119	2e-07	0.757393	2e-07	0.641765	0.0658633	0.346293	2e-07	0.00136404	0.000139506	0.00462954	0.000817413	0.00227192	0.251819	9.79e-05	0.000608956	0.000770847	0.00838215	0.0201175	0.00238751	1.36521	0.00581885	0.00121191	1.94798	0.51248	1.07424	0.0925089	2e-07
170829_00391	Pediatric	2	Ependymoma PF-A	Pediatric Other	0.0110951	2e-07	1.07108	0.212857	0.00725994	1.46292	0.353269	0.752335	0.166031	2e-07	0.116726	0.0655054	2.29e-05	0.178278	1.28102	0.73818	0.000140577	0.0155119	2e-07	0.711474	2e-07	0.804299	0.0110483	1.14707	2e-07	0.159844	0.000139506	0.00462954	0.000817413	0.507885	0.642626	0.257036	0.641916	0.000770847	0.00838215	0.00144045	0.00238751	1.06703	0.00581885	0.00121191	1.63606	0.279496	1.13097	0.0951708	2e-07
171012_00223	Pediatric	2	Ependymoma PF-A	Pediatric Other	0.0110951	2e-07	0.557589	0.00403581	0.00725994	0.849576	0.000296415	0.667056	0.0590693	2e-07	0.0028301	0.000504322	2.29e-05	0.000691904	1.02591	0.655527	0.000140577	0.0155119	2e-07	0.203393	2e-07	1.3187	0.711638	0.755337	2e-07	0.0387196	0.000139506	0.00462954	0.000817413	0.0598258	0.471309	9.79e-05	0.000608956	0.000770847	0.00838215	0.0716226	0.00238751	1.44481	0.00581885	0.00121191	1.82778	0.222898	1.26108	0.173771	2e-07
180103_00054	Pediatric	2	Ganglioglioma_FGFR2-VPS35_fusion	Pediatric Other	0.0110951	2e-07	1.12126	0.407197	0.00725994	1.60386	0.000296415	1.00498	0.407061	2e-07	0.520271	0.255456	2.29e-05	0.216661	1.27993	0.951096	0.000140577	0.0155119	2e-07	0.374691	2e-07	1.13268	0.666041	0.64525	2e-07	0.270323	0.000139506	0.0477896	0.218278	0.153023	0.72473	0.121164	0.0963486	0.000770847	0.00838215	0.126345	0.00238751	1.56383	0.00581885	0.00121191	1.94776	1.02857	1.23693	0.000511642	2e-07
734	Pediatric	1	Pilocytic_astrocytoma	Pilocytic astrocytoma	0.0110951	2e-07	1.4852	0.960238	0.565884	1.58521	0.540557	1.20215	1.05819	2e-07	0.269703	0.709514	0.241232	0.000691904	1.71241	1.43763	0.000140577	0.0155119	2e-07	0.542007	2e-07	0.895935	0.169195	0.385985	2e-07	0.00136404	0.000139506	0.00462954	0.000817413	0.00227192	0.403091	9.79e-05	0.0280186	0.000770847	0.00838215	0.0967621	0.00238751	1.42348	0.00581885	0.00121191	1.84429	0.502707	1.17833	0.175125	2e-07
1960	Pediatric	1	Pilocytic_astrocytoma	Pilocytic astrocytoma	0.0110951	2e-07	1.04099	0.781846	0.099598	0.973834	0.00148207	1.05682	0.745959	2e-07	0.0028301	0.402522	2.29e-05	0.000691904	1.30525	1.35693	0.000140577	0.0155119	2e-07	0.614778	2e-07	1.12806	0.441081	0.712797	2e-07	0.0933477	0.000139506	0.0231477	0.000817413	0.00227192	0.335524	9.79e-05	0.236489	0.000770847	0.00838215	0.0622555	0.00238751	1.43561	0.00581885	0.00121191	1.87831	0.410199	1.12131	0.0601514	2e-07
2044	Pediatric	1	Pilocytic_astrocytoma	Pilocytic astrocytoma	0.0110951	2e-07	0.703096	0.0201791	0.00725994	1.0402	0.0418857	0.691652	0.575886	2e-07	0.0973161	0.361478	2.29e-05	0.0846161	1.37208	1.22914	0.000140577	0.0155119	2e-07	0.800892	2e-07	1.05411	0.333518	0.986661	2e-07	0.123348	0.000139506	0.00462954	0.000817413	0.150819	0.523158	9.79e-05	0.408251	0.000770847	0.00838215	0.00144045	0.00238751	1.40828	0.00581885	0.00121191	1.97524	0.5407	0.940667	0.000511642	2e-07
2085	Pediatric	1	Pilocytic_astrocytoma	Pilocytic astrocytoma	0.0110951	2e-07	0.630927	0.393893	0.00725994	0.7329	0.000296415	0.486293	0.377494	2e-07	0.292555	0.197662	2.29e-05	0.000691904	1.1737	1.06687	0.000140577	0.0155119	2e-07	0.763812	2e-07	1.1207	0.345183	0.528839	2e-07	0.00136404	0.000139506	0.00462954	0.000817413	0.00227192	0.409442	9.79e-05	0.000608956	0.000770847	0.00838215	0.00144045	0.00238751	1.35797	0.00581885	0.00121191	1.79708	0.439319	1.22757	0.000511642	2e-07
2101	Pediatric	1	Pilocytic_astrocytoma	Pilocytic astrocytoma	0.0110951	2e-07	1.06221	0.786193	0.0959212	1.44021	0.401187	0.823146	0.720362	2e-07	0.193586	0.262863	2.29e-05	0.000691904	1.37586	1.08316	0.000140577	0.0155119	2e-07	0.445123	2e-07	1.01533	0.403924	0.386371	2e-07	0.00136404	0.000139506	0.00462954	0.0459683	0.00227192	0.425853	9.79e-05	0.000608956	0.000770847	0.00838215	0.00144045	0.00238751	1.36202	0.00581885	0.00121191	1.82752	0.359612	1.13738	0.000511642	2e-07
2105	Pediatric	1	Pilocytic_astrocytoma	Pilocytic astrocytoma	0.0110951	2e-07	0.915129	0.769797	0.226559	1.21316	0.572236	1.09878	0.300821	2e-07	0.0028301	0.213683	2.29e-05	0.0469929	1.27021	1.25223	0.000140577	0.0155119	2e-07	1.30555	2e-07	1.0655	0.4957	0.91239	2e-07	0.282126	0.000139506	0.00462954	0.049779	0.158029	0.668458	9.79e-05	0.000608956	0.000770847	0.00838215	0.00144045	0.00238751	1.14431	0.00581885	0.00121191	1.58153	0.270085	1.02801	0.0293946	2e-07
2132	Pediatric	1	Pilocytic_astrocytoma	Pilocytic astrocytoma	0.0110951	2e-07	0.85651	0.214978	0.00725994	1.12712	0.108564	0.777754	0.367157	2e-07	0.101691	0.0329876	2.29e-05	0.0745748	1.15707	0.847698	0.000140577	0.0155119	2e-07	0.330312	2e-07	0.936969	0.378429	0.594028	2e-07	0.00136404	0.000139506	0.00462954	0.000817413	0.0651522	0.402025	9.79e-05	0.000608956	0.000770847	0.00838215	0.00144045	0.00238751	1.34894	0.00581885	0.00121191	1.71127	0.523323	1.13284	0.143641	2e-07
1070	Pediatric	1	Pilocytic_astrocytoma	Pilocytic astrocytoma	0.0110951	2e-07	1.16053	0.857586	0.139285	1.25841	0.223452	0.717903	0.739187	2e-07	0.17082	0.300538	0.619502	0.000691904	1.28835	1.2768	0.124275	0.0155119	2e-07	0.245528	2e-07	1.14626	0.508187	0.681025	2e-07	0.27695	0.000139506	0.00462954	0.000817413	0.00227192	0.219273	9.79e-05	0.000608956	0.000770847	0.00838215	0.0110318	0.00238751	1.39895	0.00581885	0.00121191	1.75554	0.437525	1.15528	0.109755	2e-07
14_NRR_083	Pediatric	1	Pilocytic_astrocytoma	Pilocytic astrocytoma	0.0110951	2e-07	0.632982	0.145028	0.00725994	0.694619	0.000296415	0.660232	0.00082565	2e-07	0.0028301	0.139996	2.29e-05	0.000691904	1.04684	0.806744	0.000140577	0.0155119	2e-07	0.953229	2e-07	1.31888	0.557725	0.66401	2e-07	0.00136404	0.000139506	0.00462954	0.000817413	0.00227192	0.26272	9.79e-05	0.000608956	0.000770847	0.00838215	0.252812	0.00238751	1.6314	0.00581885	0.00121191	1.98578	0.460166	1.13545	0.174151	2e-07
15_NRR_033	Pediatric	1	Pilocytic_astrocytoma	Pilocytic astrocytoma	0.0110951	2e-07	0.952254	0.442269	0.00725994	0.933163	0.000296415	0.933467	0.313187	2e-07	0.0028301	0.359476	0.113133	0.000691904	1.43291	0.995465	0.000140577	0.0155119	2e-07	0.393778	2e-07	1.05837	0.357937	0.660087	2e-07	0.00136404	0.000139506	0.00462954	0.000817413	0.204297	0.555445	0.0794519	0.000608956	0.000770847	0.00838215	0.383137	0.00238751	1.63074	0.00581885	0.00121191	1.85551	0.358984	1.22318	0.000511642	2e-07
161102_00040	Pediatric	2	Pilocytic_astrocytoma	Pilocytic astrocytoma	0.0110951	2e-07	0.802067	0.294278	0.0515379	1.04026	0.0698039	0.383839	0.166809	2e-07	0.0028301	0.000504322	2.29e-05	0.00911847	1.13071	0.774661	0.000140577	0.0155119	2e-07	0.681147	2e-07	1.23199	0.605665	0.325864	2e-07	0.00136404	0.000139506	0.00462954	0.000817413	0.0410635	0.269312	0.00399193	0.0290277	0.000770847	0.00838215	0.00144045	0.00238751	1.38208	0.00581885	0.00121191	1.83351	0.553331	1.11715	0.179508	2e-07
170321_00055	Pediatric	2	Pilocytic_astrocytoma	Pilocytic astrocytoma	0.0110951	2e-07	0.784344	0.511573	0.00725994	1.02142	0.000296415	0.937159	0.402974	2e-07	0.0726119	0.205173	2.29e-05	0.0230505	1.02316	1.01123	0.000140577	0.0155119	2e-07	0.590381	2e-07	0.766644	0.405492	0.419727	2e-07	0.113533	0.000139506	0.00462954	0.000817413	0.00227192	0.253958	9.79e-05	0.000608956	0.000770847	0.00838215	0.00720226	0.00238751	1.39301	0.00581885	0.00121191	1.84178	0.62742	1.1427	0.321968	2e-07
170411_00018	Pediatric	2	Pilocytic_astrocytoma	Pilocytic astrocytoma	0.0110951	2e-07	0.992802	0.46879	0.133757	1.12447	0.113659	0.922176	0.700155	2e-07	0.104784	0.379085	0.0634606	0.0546243	1.07262	0.849048	0.000140577	0.0155119	2e-07	0.322154	2e-07	1.07266	0.765659	0.36488	2e-07	0.00136404	0.000139506	0.00462954	0.240062	0.00227192	0.276276	9.79e-05	0.000608956	0.000770847	0.00838215	0.00144045	0.00238751	1.37071	0.00581885	0.00121191	1.73489	0.355232	1.06314	0.000511642	2e-07
170601_00029	Pediatric	2	Pilocytic_astrocytoma	Pilocytic astrocytoma	0.0110951	2e-07	0.951188	0.938111	0.00725994	0.957903	0.000296415	1.34788	0.553656	2e-07	0.0028301	0.457709	2.29e-05	0.000691904	1.14327	1.20803	0.000140577	0.0155119	2e-07	0.842375	2e-07	1.03943	0.286126	0.497793	2e-07	0.0852843	0.000139506	0.00462954	0.000817413	0.04023	0.403118	9.79e-05	0.000608956	0.000770847	0.00838215	0.093051	0.00238751	1.42708	0.00581885	0.00121191	1.76578	0.42223	1.16903	0.283217	2e-07
170809_00038	Pediatric	2	Pilocytic_astrocytoma	Pilocytic astrocytoma	0.0995325	2e-07	1.28728	0.975484	0.346872	1.49722	0.601903	1.09154	1.02784	2e-07	0.088956	0.641072	0.394915	0.000691904	1.24486	1.08791	0.000140577	0.0155119	2e-07	1.15475	2e-07	0.751814	0.180957	0.424372	2e-07	0.00136404	0.000139506	0.00462954	0.000817413	0.00227192	0.486985	9.79e-05	0.000608956	0.000770847	0.00838215	0.134685	0.00238751	1.48495	0.00581885	0.00121191	1.73668	0.100254	1.26224	0.41167	2e-07
171027_00196	Pediatric	2	Pilocytic_astrocytoma	Pilocytic astrocytoma	0.0110951	2e-07	0.750521	0.376774	0.00725994	1.0079	0.306753	0.746619	0.333201	2e-07	0.0028301	0.302292	2.29e-05	0.000691904	1.13886	1.16821	0.0577379	0.0155119	2e-07	0.586683	2e-07	1.13072	0.564554	0.64319	2e-07	0.00136404	0.000139506	0.00462954	0.000817413	0.00227192	0.14498	9.79e-05	0.000608956	0.000770847	0.00838215	0.0673319	0.00238751	1.39954	0.00581885	0.00605953	1.9096	0.48431	1.14187	0.241497	2e-07
171031_00028	Pediatric	2	Pilocytic_astrocytoma	Pilocytic astrocytoma	0.0110951	2e-07	0.80086	0.346206	0.00725994	1.14389	0.335364	0.697877	0.730816	2e-07	0.0028301	0.27937	0.0162557	0.000691904	1.21897	1.1829	0.000140577	0.0155119	2e-07	0.827736	2e-07	0.792671	0.102388	0.523161	2e-07	0.00136404	0.000139506	0.00462954	0.000817413	0.00227192	0.298863	9.79e-05	0.000608956	0.000770847	0.00838215	0.193337	0.00238751	1.50401	0.00581885	0.00121191	1.89572	0.182167	1.30664	0.220224	2e-07
171031_00172	Pediatric	2	Pilocytic_astrocytoma	Pilocytic astrocytoma	0.0110951	2e-07	0.748473	0.326466	0.00725994	0.898145	0.0810005	0.683074	0.330855	2e-07	0.0028301	0.000504322	2.29e-05	0.000691904	1.13094	0.977791	0.000140577	0.0155119	2e-07	0.964341	2e-07	1.21688	0.555586	0.834935	2e-07	0.298667	0.000139506	0.00462954	0.000817413	0.138191	0.536635	0.0919908	0.196427	0.000770847	0.00838215	0.249007	0.00238751	1.66506	0.00581885	0.00121191	1.95263	0.470662	1.27942	0.258887	2e-07
171213_00022	Pediatric	2	Pilocytic_astrocytoma	Pilocytic astrocytoma	0.0792936	2e-07	0.669125	0.502171	0.00725994	0.714184	0.294129	0.752345	0.257359	2e-07	0.0028301	0.0194957	2.29e-05	0.000691904	0.877316	0.973006	0.000140577	0.0155119	2e-07	0.916562	2e-07	0.888144	0.193442	0.660985	2e-07	0.252543	0.000139506	0.00462954	0.000817413	0.00227192	0.609679	9.79e-05	0.113051	0.000770847	0.00838215	0.00144045	0.00238751	1.34629	0.00581885	0.00121191	1.69708	0.331467	1.08666	0.150952	2e-07
171213_00023	Pediatric	2	Pilocytic_astrocytoma	Pilocytic astrocytoma	0.0110951	2e-07	1.0958	0.61147	0.209127	1.23037	0.130849	0.731491	0.574001	2e-07	0.0028301	0.267858	2.29e-05	0.000691904	1.19536	0.866776	0.000140577	0.0155119	2e-07	0.124504	2e-07	1.10108	0.444199	0.548797	2e-07	0.119377	0.000139506	0.00462954	0.0956838	0.00227192	0.474047	9.79e-05	0.192429	0.000770847	0.00838215	0.00144045	0.00238751	1.48299	0.00581885	0.00121191	1.92181	0.546076	1.09674	0.156047	2e-07
180117_00013	Pediatric	2	Pilocytic_astrocytoma	Pilocytic astrocytoma	0.0110951	2e-07	0.763721	0.347788	0.00725994	1.06896	0.00801331	0.569356	0.303853	2e-07	0.0028301	0.171843	2.29e-05	0.073678	1.20833	0.854846	0.000140577	0.0155119	2e-07	0.00125625	2e-07	1.06427	0.394399	0.997959	2e-07	0.39654	0.000139506	0.00462954	0.000817413	0.188305	0.604063	0.0430629	0.254549	0.000770847	0.00838215	0.00144045	0.00238751	1.39176	0.00581885	0.00121191	1.75498	0.28195	1.11288	0.000511642	2e-07
180202_00038	Pediatric	2	Pilocytic_astrocytoma	Pilocytic astrocytoma	0.0110951	2e-07	0.896867	0.796502	0.00725994	0.983099	0.392731	1.02423	0.837079	2e-07	0.0028301	0.487628	0.0379263	0.000691904	1.16872	1.19859	0.000140577	0.0155119	2e-07	0.752137	2e-07	1.20047	0.358859	0.555445	2e-07	0.00136404	0.000139506	0.345097	0.219485	0.245299	0.855031	0.372758	0.471673	0.000770847	0.00838215	0.189216	0.00238751	1.35422	0.00581885	0.00121191	1.55816	0.249598	1.10354	0.0340511	2e-07
[truncated: 361 more columns]

## Sheet: Differential Lipid Met
Metabolite	t.stat	p.value	minus.log10.p.	FDR	log2FC
Cer(d18:2_18:0)+HCOO	-4.7974	5.09e-06	5.2936	3.08e-05	-2.7079
Cer(d18:2_18:0)-H	2.4998	0.013901	1.8569	0.044793	0.24055
FA(20:4)-H	-6.3191	5.75e-09	8.2401	7.3e-08	-0.99403
LPC(16:0)+HCOO	4.5822	1.22e-05	4.9133	6.79e-05	0.23598
LPC(18:0)+HCOO	5.8247	5.77e-08	7.239	4.98e-07	0.63734
LPE(20:4)-H	-4.5638	1.31e-05	4.8812	7.18e-05	-0.67331
PC(16:0_16:0)+HCOO	-2.7352	0.0072688	2.1385	0.02449	-0.059702
PC(15:0_18:2)+HCOO	4.1295	7.1e-05	4.1484	0.00035177	0.7376
PC(14:0_20:4)+HCOO	-3.8043	0.0002341	3.6306	0.001022	-0.27747
PC(17:0_18:1)+HCOO	2.4903	0.014258	1.8459	0.045581	0.087891
PC(16:0_20:4)+HCOO	-3.6374	0.00042088	3.3758	0.0016919	-0.055653
PC(18:0_20:3)+HCOO	5.5245	2.24e-07	6.6502	1.85e-06	0.19232
PC(16:0_22:4)+HCOO	-3.9301	0.00014869	3.8277	0.00066341	-0.11408
PC(18:0e_20:4)+HCOO	6.0092	2.47e-08	7.6082	2.37e-07	0.56382
PC(18:1_20:4)+HCOO	-7.0417	1.73e-10	9.7623	3.19e-09	-0.15023
PC(16:0_22:6)+HCOO	6.8728	3.97e-10	9.4008	6.21e-09	0.13001
PC(18:0_22:5)+HCOO	-3.709	0.0003279	3.4843	0.0013724	-0.61018
PC(18:0_22:6)+HCOO	6.1217	1.46e-08	7.836	1.56e-07	0.41082
PE(16:0_18:1)-H	-12.735	2.24e-23	22.65	3.03e-21	-0.28669
PE(16:1_18:1)-H	-6.8093	5.42e-10	9.2659	8.15e-09	-0.70203
PE(18:0_18:1)-H	-3.0015	0.0033249	2.4782	0.011946	-0.085043
PE(18:1_18:1)-H	-9.2133	2.48e-15	14.605	9.16e-14	-0.25168
PE(16:0_20:3)-H	-5.4811	2.71e-07	6.5663	2.16e-06	-0.55412
PE(16:0_20:4)-H	-6.2042	9.9e-09	8.0042	1.1e-07	-0.1408
PE(16:1_20:4)-H	-7.4299	2.49e-11	10.603	5.06e-10	-0.69995
PE(20:1_18:1)-H	-6.9596	2.59e-10	9.5863	4.31e-09	-0.74135
PE(16:0e_22:3)-H	4.1106	7.63e-05	4.1175	0.00037318	1.3814
PE(16:0_22:4)-H	-6.5108	2.3e-09	8.6375	3.02e-08	-0.30577
PE(18:0_20:4)-H	-3.5338	0.00060031	3.2216	0.0023212	-0.047301
PE(16:1_22:4)-H	6.2955	6.44e-09	8.1914	7.92e-08	0.68361
PE(18:1_20:4)-H	-8.7812	2.39e-14	13.621	7.47e-13	-0.1639
PE(16:0_22:5)-H	-2.7607	0.00676	2.1701	0.023259	-0.22546
PE(18:2_20:4)-H	-6.0051	2.51e-08	7.5999	2.37e-07	-0.65821
PE(16:0_22:6)-H	6.6232	1.34e-09	8.8729	1.88e-08	0.16244
PE(16:1_22:6)-H	-3.7304	0.00030412	3.517	0.0012862	-0.49426
PE(18:0e_22:4)-H	2.8057	0.005939	2.2263	0.020609	0.27426
PE(18:1_22:4)-H	-5.0998	1.43e-06	5.8451	9.51e-06	-0.16826
PE(18:1_22:5)-H	-4.1538	6.49e-05	4.1881	0.00032839	-0.68475
PE(18:0_22:6)-H	8.8053	2.11e-14	13.676	7.13e-13	0.31747
PE(22:1_20:4)-H	-5.423	3.51e-07	6.4547	2.74e-06	-1.0403
PE(22:4_22:6)-H	4.0211	0.00010649	3.9727	0.00050864	1.4018
PG(16:0_18:1)-H	5.4975	2.52e-07	6.5979	2.05e-06	0.17886
PG(18:1_18:1)-H	4.708	7.34e-06	5.1344	4.26e-05	0.52708
PG(18:1_18:2)-H	4.8499	4.09e-06	5.3879	2.56e-05	0.66243
PG(18:1_20:3)-H	3.8254	0.00021705	3.6634	0.00095784	2.5072
PG(18:1_22:6)-H	4.4671	1.93e-05	4.7141	0.00010183	0.33005
PI(34:0)-H	-4.8063	4.9e-06	5.3095	3.02e-05	-1.1582
PI(18:0_18:2)-H	3.6443	0.00041082	3.3863	0.0016679	0.81169
PI(18:0_20:3)-H	3.6555	0.00039526	3.4031	0.0016217	0.4908
PI(18:1_20:4)-H	-2.5866	0.010999	1.9587	0.035724	-0.097451
PI(16:0_22:6)-H	3.027	0.0030766	2.5119	0.011153	1.1754
PI(18:0_22:6)-H	3.2769	0.0014049	2.8524	0.0051385	1.0016
PS(16:0_20:4)-H	-3.9871	0.00012069	3.9183	0.00056976	-2.0037
PS(18:1_20:2)-H	-5.3781	4.28e-07	6.3688	3.22e-06	-0.5338
PS(18:1_20:4)-H	-6.1033	1.59e-08	7.7986	1.66e-07	-0.71718
PS(16:0_22:6)-H	-5.1824	1e-06	5.9989	7.02e-06	-1.096
PS(18:0_22:5)-H	-3.7844	0.00025128	3.5999	0.0010853	-0.47348
PS(18:0_22:6)-H	6.7794	6.27e-10	9.2025	9.1e-09	0.28532
PS(18:1_22:6)-H	-3.7314	0.00030309	3.5184	0.0012862	-0.32781
SM(d41:2)+HCOO	-4.6006	1.13e-05	4.9454	6.39e-05	-2.6167
AcCa(12:0)+H	4.5027	1.68e-05	4.7754	8.96e-05	2.5095
AcCa(14:0)+H	10.681	1.06e-18	17.974	6.16e-17	2.8061
AcCa(14:1)+H	5.9854	2.75e-08	7.5603	2.54e-07	2.2441
AcCa(16:0)+H	14.374	5.24e-27	26.281	1.06e-24	1.1918
AcCa(18:0)+H	17.441	1.89e-33	32.723	7.69e-31	2.3227
AcCa(18:1)+H	12.438	1.05e-22	21.98	1.06e-20	0.94761
AcCa(18:2)+H	11.004	1.93e-19	18.714	1.31e-17	2.3877
AcCa(20:1)+H	12.303	2.11e-22	21.675	1.72e-20	4.0792
AcCa(20:2)+H	5.1016	1.42e-06	5.8484	9.51e-06	5.163
AcCa(20:3)+H	3.9409	0.000143	3.8447	0.00065232	3.1157
Cer(d18:1_16:0)+H	-3.5841	0.00050563	3.2962	0.0020126	-0.4862
ChE(18:1)+NH4	5.0142	2.06e-06	5.6871	1.35e-05	2.1719
ChE(20:3)+NH4	5.399	3.9e-07	6.4088	2.99e-06	1.2603
ChE(20:4)+NH4	2.8866	0.0046885	2.329	0.016698	0.59889
ChE(22:4)+NH4	5.361	4.61e-07	6.3361	3.4e-06	2.1964
ChE(22:6)+NH4	10.059	2.86e-17	16.543	1.45e-15	2.3074
DG(16:0_18:1)+NH4	-3.5654	0.00053901	3.2684	0.0021042	-1.1274
DG(16:0_20:4)+NH4	-4.9294	2.94e-06	5.5321	1.89e-05	-1.59
DG(18:0_20:4)+NH4	-6.5773	1.67e-09	8.7765	2.26e-08	-0.76533
DG(18:1_20:4)+NH4	-6.0907	1.69e-08	7.7731	1.71e-07	-2.8491
LPC(16:0)+H	7.0249	1.88e-10	9.726	3.32e-09	0.6685
LPC(18:0)+Na	3.6553	0.00039544	3.4029	0.0016217	2.2222
MG(18:0)+H	-4.6944	7.76e-06	5.1103	4.44e-05	-1.5151
PC(32:2)+H	-3.4204	0.0008785	3.0563	0.0033025	-0.34854
PC(32:3)+H	-2.7422	0.0071263	2.1471	0.024313	-0.79136
PC(36:4)+H	-4.058	9.28e-05	4.0322	0.00044877	-0.045078
PC(16:0e_22:4)+H	6.9547	2.66e-10	9.5757	4.31e-09	0.45291
PC(16:0_22:6)+Na	8.1042	8.03e-13	12.095	2.17e-11	0.22317
PC(40:5)+H	-6.2116	9.57e-09	8.0192	1.1e-07	-0.27401
PE(16:0_18:1)+H	-9.8372	9.24e-17	16.034	4.17e-15	-0.38257
PE(16:0p_18:1)+H	-2.8348	0.0054579	2.263	0.019103	-0.12536
PE(16:1_18:1)+H	-2.7338	0.0072989	2.1367	0.02449	-1.4034
PE(18:0_18:1)+Na	-4.9255	2.99e-06	5.5249	1.89e-05	-0.10183
PE(18:0_18:1)+H	-2.4787	0.014703	1.8326	0.046636	-0.21628
PE(18:0p_18:1)+H	-5.1599	1.1e-06	5.9569	7.6e-06	-0.55638
PE(18:1_18:1)+Na	-6.2016	1e-08	7.9989	1.1e-07	-0.2552
PE(16:0_20:4)+H	-7.8786	2.56e-12	11.593	6.1e-11	-0.28617
PE(16:0p_20:4)+H	-7.6069	1.02e-11	10.992	2.18e-10	-0.28715
PE(20:1_18:1)+Na	-4.7564	6.02e-06	5.2204	3.59e-05	-2.0612
PE(18:0_20:3)+H	2.6322	0.0097031	2.0131	0.032028	0.57164
PE(18:1_20:3)+H	-4.5616	1.33e-05	4.8775	7.18e-05	-1.4286
PE(16:0_22:4)+H	-6.0255	2.29e-08	7.6411	2.26e-07	-0.61374
PE(18:0_20:4)+H	-5.2429	7.72e-07	6.1125	5.5e-06	-0.10318
PE(18:0_20:4)+Na	-3.3581	0.0010789	2.967	0.0039821	-10.193
PE(16:0p_22:4)+H	-4.1511	6.55e-05	4.1836	0.00032839	-0.17261
PE(18:0p_20:4)+H	-7.6096	1.01e-11	10.998	2.18e-10	-0.21597
PE(18:1_20:4)+H	-8.7017	3.62e-14	13.441	1.05e-12	-0.27233
PE(18:1p_20:4)+H	-5.9089	3.92e-08	7.4069	3.46e-07	-0.18554
PE(18:0p_22:4)+H	-4.3058	3.63e-05	4.4404	0.0001888	-0.25425
PE(18:1_22:4)+H	-5.5366	2.12e-07	6.6736	1.79e-06	-0.36722
PE(18:0_22:5)+H	-4.2167	5.11e-05	4.2918	0.00026248	-0.54324
PE(40:5e)+H	-3.9484	0.00013911	3.8567	0.00064178	-1.7602
PE(18:0p_22:5)+H	-4.7426	6.37e-06	5.1959	3.75e-05	-1.3223
PE(18:1_22:5)+H	-3.9711	0.000128	3.8928	0.00059732	-3.7219
PE(18:0_22:6)+H	9.4718	6.36e-16	15.197	2.58e-14	0.51907
PE(18:0p_22:6)+H	3.5805	0.00051183	3.2909	0.0020175	0.15203
PI(16:0_20:4)+NH4	-3.5141	0.00064169	3.1927	0.0024578	-1.5436
PI(18:0_20:4)+NH4	-7.1303	1.11e-10	9.953	2.15e-09	-0.5312
PI(18:0_20:4)+H	-2.7246	0.0074908	2.1255	0.024929	-3.1083
SM(d34:0)+H	-7.9346	1.92e-12	11.717	4.87e-11	-1.9952
SM(d34:2)+H	2.5973	0.010681	1.9714	0.034973	0.29757
SM(d35:1)+H	-6.2723	7.18e-09	8.1438	8.58e-08	-1.9099
SM(d36:0)+H	-5.3458	4.93e-07	6.3072	3.57e-06	-4.1327
SM(d36:1)+H	-5.9308	3.54e-08	7.4507	3.2e-07	-0.30866
SM(d42:3)+H	-3.9349	0.00014612	3.8353	0.00065916	-0.25502
TG(18:0_16:0_18:1)+NH4	2.8705	0.0049167	2.3083	0.017358	0.18861
TG(16:0_20:4_22:6)+NH4	3.4891	0.00069812	3.1561	0.002649	1.3105
TG(18:0_18:1_22:4)+NH4	3.3838	0.00099127	3.0038	0.0036922	0.6194
						s

## Sheet: Metabolic Transcript Data
Sample	Class	Subgroup_Label	A1CF	A4GALT	A4GNT	AACS	AADAC	AADACL2	AADACL3	AADACL4	AADAT	AANAT	AASDH	AASDHPPT	AASS	ABAT	ABCA1	ABCA10	ABCA12	ABCA13	ABCA2	ABCA3	ABCA4	ABCA5	ABCA6	ABCA7	ABCA8	ABCA9	ABCB1	ABCB10	ABCB11	ABCB4	ABCB5	ABCB6	ABCB7	ABCB8	ABCB9	ABCC1	ABCC10	ABCC11	ABCC12	ABCC2	ABCC3	ABCC4	ABCC5	ABCC6	ABCC8	ABCC9	ABCD1
12_TABS_523	Adult	Adult GBM	-0.186946	0.241941	-0.461741	0.141388	1.61378	-0.144338	-0.297884	-0.294234	-2.71091	1.07586	-0.145553	-1.46319	1.0845	-0.108943	-0.434258	0.237776	-0.630736	-0.355944	0.773377	-0.367331	-0.335604	-0.350232	0.854803	1.48226	0.00588815	0.441096	0.334229	-0.929943	-0.797013	0.424917	-0.799822	0.75837	-0.280655	1.08095	0.161833	0.204793	0.0123454	0.465669	0.232413	-0.643135	0.656762	0.250176	-0.621205	0.100899	0.982263	0.0830752	0.406098
12_TABS_528	Adult	Adult GBM	-0.186946	-2.40404	-0.461741	0.824385	-0.785917	-0.144338	-0.297884	-0.294234	0.248153	0.557704	-0.605181	0.119341	0.603145	-2.31597	0.123262	-0.339122	2.17565	0.0352468	-0.999571	-0.322999	-0.693702	0.0713524	0.729798	0.21464	-0.289254	-1.01597	-1.74558	0.293082	-0.354587	-1.52936	0.535655	0.381604	-0.0948044	1.0011	-0.107585	0.21464	0.461347	-0.975904	-0.0829401	-0.199094	0.592612	-0.457889	-0.806421	-0.885492	-0.484993	-1.43574	-0.105082
12_TABS_546	Adult	Adult GBM	-0.186946	0.0470633	-0.461741	1.11927	-0.785917	-0.144338	-0.297884	-0.294234	-0.325445	-0.0648965	-0.100014	0.121245	-0.436103	-0.037569	1.3393	0.888889	0.572439	0.819789	-0.836202	-0.06507	1.06152	0.40949	0.895754	0.469458	0.800895	0.923661	-0.39042	0.562626	-0.342188	-0.582332	-0.799822	-0.364239	0.118377	0.569919	-0.358666	0.96582	0.939063	-0.423619	0.133145	0.500468	1.42656	0.0486641	-0.775246	-0.737011	-0.124687	-0.58678	0.3684
12_TABS_556	Adult	Adult GBM	-0.186946	-1.04974	-0.461741	1.20166	-0.785917	-0.144338	-0.297884	-0.294234	1.218	0.313329	0.27489	0.460223	1.29201	0.0962575	0.136392	-0.375847	0.705105	0.502514	-0.0742634	-0.0328289	0.971997	0.364502	-0.725008	-0.6752	-0.228974	-0.503954	-0.483829	-0.238449	-0.301608	-1.55986	-0.799822	0.590748	-0.668756	1.46622	0.553971	-0.242539	0.341265	-0.380018	0.304807	0.75599	0.413321	-0.605788	0.391061	-0.608676	-0.151311	-1.23084	-0.462456
13_NRR_010	Adult	Adult GBM	-0.186946	-0.103492	1.29127	2.16653	0.417846	-0.144338	-0.297884	-0.294234	-0.363792	-0.0943028	0.157335	-0.288195	0.882092	-1.12268	0.667653	-0.249603	3.90337	0.300651	-0.67819	0.275477	-0.478482	0.650396	0.39645	0.388563	1.53107	-0.545451	0.455369	0.742742	-0.901279	0.85112	0.407094	-0.827124	-0.261524	0.0808467	1.705	-0.467612	-2.1413	0.153192	0.0442979	-0.0048975	1.31526	0.39715	-0.0068768	0.529181	0.399502	1.24511	1.29878
13_NRR_028	Adult	Adult GBM	-0.186946	-0.841497	-0.461741	1.16697	-0.785917	-0.144338	3.38849	-0.294234	0.960758	0.00202802	0.102265	0.359292	0.438158	0.342721	-2.0442	0.360959	0.307108	-0.249177	-0.0796197	0.611994	-0.377201	0.480601	-1.43409	1.12713	-0.518429	-0.902857	-0.310147	-1.54712	0.1318	-0.21087	-0.0931256	0.910614	-0.685154	1.60795	-0.711309	1.03616	0.850307	-0.633451	-0.0703259	-0.211586	-1.3944	-0.549401	2.01949	-1.45181	1.36919	-1.01305	-0.610231
13_NRR_032	Adult	Adult GBM	-0.186946	-0.609331	-0.461741	1.82612	-0.785917	-0.144338	-0.297884	-0.294234	0.876076	0.972434	-0.424083	0.0603051	-2.35642	-0.0163798	-0.246398	-0.512038	0.323436	0.235813	-0.481345	0.78932	-0.389861	-0.464154	-0.332749	-0.322499	-0.694719	-0.422969	-1.46097	-0.457611	-0.35346	-1.2408	0.278533	0.875244	-0.717951	0.430184	0.270447	0.704173	-0.274807	-0.0339312	-1.02297	0.961543	0.0339027	-2.32696	-0.681721	-1.22498	0.585275	-1.66428	-0.127701
13_NRR_047	Adult	Adult GBM	-0.186946	-1.06663	-0.461741	1.5269	-0.785917	-0.144338	-0.297884	-0.294234	1.74846	0.21497	0.525885	2.09989	1.44849	1.06762	0.482822	-0.538817	1.29496	0.0291952	-1.85926	-0.341135	-0.156555	0.284684	-1.20204	-2.69271	-1.3794	-1.19534	-0.51083	0.771712	-0.855064	-0.103732	0.286324	0.0924935	0.107445	0.753571	-0.433426	-0.279114	-0.783849	0.177718	2.5907	0.299458	-2.3413	0.900006	0.900863	-0.519139	0.927832	-0.0487466	-0.985699
13_NRR_054	Adult	Adult GBM	-0.186946	-0.325808	2.43395	1.60712	-0.785917	-0.144338	-0.297884	-0.294234	-0.317456	1.78972	-1.14847	-0.920446	0.780038	-0.685513	0.629273	0.343362	0.304047	0.490843	0.820245	1.04926	0.0514314	0.217202	1.25784	-0.254548	0.324346	0.244991	-2.12797	0.988355	-0.390657	-1.55283	-0.799822	0.224746	0.118377	1.30852	1.28606	0.349683	-0.0398641	-0.732463	-1.02297	0.241539	0.498306	-0.325704	-0.606535	-0.235608	-1.26004	-0.703557	1.23092
13_NRR_057	Adult	Adult GBM	-0.186946	1.06085	-0.461741	0.0589944	1.93365	-0.144338	-0.297884	-0.294234	-0.785602	-0.2606	0.0747292	-0.111088	-1.02801	-1.57657	-0.324168	0.673126	-0.519501	0.0343823	0.561802	-0.913415	1.46755	-0.0048375	1.79953	-0.112983	1.40824	1.82989	1.26394	0.72133	-0.642587	0.222372	-0.799822	-0.873258	0.0719147	-0.224574	-0.262748	-0.274894	0.0619444	0.272187	0.432045	-0.0605445	0.747231	0.668914	0.36172	-0.218447	-0.0069517	1.43926	0.285465
14_NRR_006	Adult	Adult GBM	-0.186946	-1.15668	-0.461741	-0.580638	-0.785917	-0.144338	-0.297884	-0.294234	0.155483	0.310286	0.182752	-0.851889	0.999454	0.503313	0.796933	-1.206	-0.803201	-0.518904	0.137312	1.17823	0.223246	-1.79494	-1.51096	0.910333	-1.32197	-0.392851	0.415962	-0.0016532	0.11771	-0.550269	-0.127409	1.37657	1.41387	1.85748	0.415736	0.307482	0.936453	0.14865	0.207184	-0.149125	-0.251209	-0.166713	1.04207	-1.35481	-0.489135	0.183374	-0.435314
14_NRR_009	Adult	Adult GBM	-0.186946	0.111788	-0.461741	-0.99911	-0.785917	-0.144338	-0.297884	-0.294234	-0.0857801	-2.37278	-0.681433	-1.36988	-1.70667	0.221162	-0.608988	-0.600026	0.559173	1.08865	-0.220224	-1.03835	0.973805	-0.492453	0.210378	1.10448	0.291363	-1.32719	0.12041	-0.424863	0.940567	-0.381351	-0.799822	-2.00509	-0.340784	0.392256	-0.179524	-0.508407	-0.473203	-2.96249	-1.02297	-4.29994	-0.189252	-0.284108	-0.540517	-0.278884	-2.28238	0.788035	0.917278
14_NRR_063	Adult	Adult GBM	-0.186946	-0.1049	-0.461741	0.111032	-0.785917	-0.144338	-0.297884	-0.294234	-0.072998	0.0283922	-0.133904	0.3193	0.0333447	-0.0699104	2.04428	-0.247308	1.73275	2.72819	-0.212189	0.9203	-0.751576	0.480601	0.573182	0.558442	1.25583	-0.128478	-0.232063	0.0159806	-0.183816	1.61125	0.340086	0.0555858	1.41387	1.00509	1.279	-0.321315	-0.324406	1.56388	-1.02297	0.175671	1.62176	-0.430158	-1.31806	0.43293	0.0995426	-0.555257	1.436
14_NRR_073	Adult	Adult GBM	-0.186946	-0.258973	-0.461741	0.520831	0.497488	-0.144338	-0.297884	-0.294234	1.35381	-0.283922	1.76286	-0.225351	0.774936	0.4877	0.476762	0.225534	0.0295309	-0.226267	-0.48804	-1.51391	0.190692	0.656201	-0.650292	-0.872582	0.00930019	-0.29781	-0.110193	0.650795	1.18348	0.850338	0.657203	0.944446	2.40598	0.941215	-0.117459	0.574756	0.0776072	0.350307	0.00261651	0.813909	-0.702453	0.519167	1.2878	-1.97037	0.0315046	0.33454	-0.632849
14_NRR_130	Adult	Adult GBM	-0.186946	0.0252538	-0.461741	-1.75583	1.04192	6.78387	-0.297884	-0.294234	0.609249	-0.953168	0.512117	-1.17944	-1.58081	-1.57546	-0.217108	0.512452	-0.815447	0.272555	0.393077	-1.97536	0.735978	-0.274042	0.518582	1.01388	0.560914	0.172707	-0.244469	0.730146	2.15062	-0.059939	0.513059	0.330856	1.4084	0.567923	0.283142	-0.0273135	-0.0842422	-0.636176	-0.46959	0.501604	1.39751	0.449839	0.493755	0.453075	-2.14276	1.92213	0.727282
15_NRR_037	Adult	Adult GBM	-0.186946	-1.26713	-0.461741	0.815712	-0.785917	-0.144338	-0.297884	-0.294234	1.18604	0.378225	0.265358	1.69045	0.0860725	0.354989	-0.476678	-0.765291	-0.0602735	-0.752753	-0.865662	0.460864	-0.0263374	-0.545423	-0.747998	-0.739106	0.447179	-0.609704	-0.431287	0.799422	-1.42092	-0.544795	0.25282	0.0586615	0.0746478	0.751575	-0.16965	-0.200338	-0.580232	-0.318249	0.240639	-0.798719	-1.82481	-0.143604	-0.181089	-0.988459	-0.921028	-0.666303	-0.56047
15_NRR_043	Adult	Adult GBM	-0.186946	-2.28092	-0.461741	0.466625	-0.785917	-0.144338	-0.297884	-0.294234	0.614042	1.21681	0.93256	0.57639	2.16287	0.476548	0.0656921	0.324999	1.56947	-1.29264	0.667589	-1.27613	-1.31857	1.8542	0.415847	-0.880672	-0.931856	-0.180683	-1.50038	0.834689	-1.42092	-1.42457	-0.799822	0.879858	0.112911	0.272483	-0.323402	-0.217219	-0.684651	0.530162	-0.0911667	1.01833	0.128757	-0.988475	0.972381	-0.66762	0.267567	-2.53617	-2.28401
15_NRR_061	Adult	Adult GBM	-0.186946	1.00316	-0.461741	0.0308072	-0.785917	-0.144338	-0.297884	-0.294234	0.460656	-0.339693	0.201815	-1.36988	0.429654	-0.549456	1.7635	0.217883	0.591829	0.945575	-0.629983	-1.08268	0.721509	0.612664	0.447458	1.37709	0.957849	0.137904	-0.199954	-0.389595	1.52953	-1.12349	0.147634	1.05825	0.79892	0.861367	0.211203	1.9055	0.0593339	0.586481	0.174827	0.0518852	1.34926	-0.175957	-0.734902	1.37679	-1.21566	1.09753	0.421177
15_NRR_062	Adult	Adult GBM	-0.186946	-0.833758	-0.461741	-0.214205	0.855222	-0.144338	-0.297884	2.57533	0.0132814	0.283922	0.048253	0.115532	0.211939	0.895871	0.250522	0.480317	0.294862	1.11113	2.93868	-1.51794	0.131009	0.360148	1.05381	1.09477	0.934533	1.01937	0.262713	-0.437458	0.330188	0.374867	0.440597	-0.556467	-1.06779	0.999105	0.109642	0.688699	0.550103	1.20508	-0.14985	0.420973	0.810284	0.305638	1.64906	0.191182	0.779923	-0.242897	0.261339
15_NRR_070	Adult	Adult GBM	-0.186946	-0.978685	-0.461741	1.92369	0.301648	-0.144338	-0.297884	-0.294234	0.457461	-0.745296	-0.284289	-2.74674	0.870186	-2.02043	-0.102978	1.36632	0.101987	2.44377	0.248456	0.341975	0.310962	1.13656	1.28873	1.46689	1.04088	0.481923	-1.60182	-1.91743	2.1602	1.80754	0.10556	2.67757	-0.277922	1.03304	0.666817	2.0321	1.94671	0.852631	0.554347	0.698072	0.282279	-1.6152	0.913699	-0.155771	-0.267863	0.126061	2.14321
15_NRR_110	Adult	Adult GBM	-0.186946	0.116009	-0.461741	0.0221342	-0.785917	-0.144338	-0.297884	-0.294234	0.494209	-0.589139	-0.381721	-0.301526	-0.453112	-0.490349	-0.924109	-1.13637	-0.868513	0.464908	1.59691	0.235176	-0.50561	-0.640479	-0.859353	0.477547	1.11821	-0.955062	-0.388231	0.531137	-0.0479882	-0.0317861	-0.0362471	-0.330407	-0.742549	0.482086	-0.355845	0.403138	-0.0972945	0.910767	-1.02297	-0.774871	-0.193638	0.0579077	0.0903155	0.188943	0.363412	-0.823199	-0.364442
617	Pediatric	Pediatric GBM-H3	-0.186946	0.786475	-0.461741	-0.671705	-0.785917	-0.144338	-0.297884	-0.294234	-1.06042	4.3795	-1.95229	-0.385318	0.655873	-0.59518	-2.13308	0.338771	-0.372548	-0.645122	0.236404	-0.254487	0.118349	0.201238	-0.310478	0.205742	-1.74165	-0.51801	0.680864	-0.732193	-0.716418	1.80676	0.54033	0.0740397	-1.56795	-1.00709	0.77402	-2.38354	0.839865	-1.82704	0.249963	-1.66409	-0.551673	-2.4536	-0.5992	-1.13246	0.803589	-1.42786	1.44504
808	Pediatric	Pediatric GBM-H3	-0.186946	0.27149	-0.461741	0.392904	0.292509	-0.144338	-0.297884	-0.294234	-0.833535	-0.588125	4.28022	0.884898	-0.0959235	1.30181	0.172752	-2.19529	-0.650125	-1.13789	0.296663	0.813501	0.0116427	-1.88129	-1.9765	-1.01819	-1.51475	-2.01791	0.513749	0.670948	0.392184	-0.38839	-0.799822	0.536924	0.932841	0.174669	0.229541	0.946126	0.75633	-0.723379	2.88905	-0.707867	-0.821981	-0.0141929	-0.742237	-0.743726	-2.33681	-0.169106	0.792122
848	Pediatric	Pediatric GBM-H3	2.24835	-0.093643	1.06881	-0.348636	-0.785917	-0.144338	-0.297884	-0.294234	0.388757	-0.0953168	-0.0417663	-0.0996621	1.38726	1.22709	0.303042	0.711382	0.882672	-0.307531	0.563141	-0.341135	-1.27154	0.926131	0.990585	-0.591878	0.683179	0.669327	1.47776	0.469419	-0.113366	1.4392	-0.100917	0.0386698	-0.521168	-0.535984	-0.7903	-1.18785	-1.05795	-0.0375646	-0.306155	0.966086	-0.352643	1.0516	1.48768	0.300864	1.35795	0.904812	-1.00229
853	Pediatric	Pediatric GBM-H3	-0.186946	0.908889	-0.461741	-0.383328	0.406096	-0.144338	-0.297884	-0.294234	0.981529	-0.601307	-0.14873	0.338343	-2.09278	0.131945	-0.371638	0.445887	-0.564403	0.971943	0.640808	-0.48622	0.788426	0.632981	-0.278149	0.754207	0.835015	0.304559	0.575779	1.01606	-0.165781	0.554733	1.03432	0.44773	-1.19624	-0.655756	0.0856627	0.141491	-0.62461	0.488378	1.55306	0.926338	-1.65374	-0.0409995	-0.0362179	1.11863	0.500671	1.72368	-0.510709
1062	Pediatric	Pediatric GBM-H3	-0.186946	-0.298371	1.31598	-0.78879	0.434819	-0.144338	3.50229	-0.294234	0.0420413	0.488752	-0.221805	0.0146002	-1.48726	-1.17844	1.36758	-0.5633	0.313231	0.367218	-1.39326	-0.875129	-0.5246	-0.138351	-1.45924	-2.27368	0.239613	-1.10766	-0.441503	0.648276	0.910133	0.0378142	1.75659	-0.384231	-0.138534	-1.80158	0.194276	1.70997	-1.29028	1.03158	0.0574605	0.314221	0.139723	0.445217	-2.08092	-0.448257	-0.243606	0.645467	-0.356902
1494	Pediatric	Pediatric GBM-H3	-0.186946	-0.293446	-0.461741	-1.09018	-0.785917	-0.144338	-0.297884	-0.294234	0.588478	-1.22796	-0.574469	1.61237	-0.982091	0.315956	-1.64929	-0.710202	-0.803201	-1.01686	-0.529552	0.569678	0.11021	0.165683	-0.466376	-1.37817	-1.1417	0.157982	0.569211	0.424075	0.235503	0.908208	0.416444	0.0755775	-1.13338	-2.1609	-0.503955	-0.266453	-1.07883	-0.409994	0.253802	0.116617	-1.08626	0.407318	0.414901	-0.704181	0.0386042	0.760095	-0.736895
1991	Pediatric	Pediatric GBM-H3	-0.186946	-0.0261039	-0.461741	-0.50475	0.454403	-0.144338	-0.297884	-0.294234	-0.509189	0.52627	0.164749	0.0336439	1.0879	1.63861	0.193962	0.66318	-0.926682	-0.891939	1.53532	-0.33912	-1.71555	0.854294	-0.20056	-0.527972	0.840702	-0.309188	0.912926	0.405182	0.520685	0.362355	0.229446	0.0417454	-1.48595	0.0349338	-0.71413	-0.522474	-0.272196	0.897141	-0.298477	0.777568	-0.871876	0.466478	0.455245	0.515005	1.35263	1.64488	-1.50442
2284	Pediatric	Pediatric GBM-H3	6.35116	0.370688	-0.461741	-1.91628	3.3672	-0.144338	-0.297884	-0.294234	-0.926206	0.0963308	-1.02986	-0.246299	-0.0823163	-0.324181	-1.11702	0.729745	-1.42673	-0.590658	0.295324	0.0981508	0.385114	1.6873	-1.06195	1.19913	-0.623634	0.334008	-1.17345	-1.09243	0.8487	-1.62477	0.959516	0.396982	-0.830009	-1.18076	-0.587179	2.03492	1.10874	-0.366392	-0.029193	0.444821	0.376585	-1.11142	-0.670718	2.23112	0.84737	1.05813	0.255307
2289	Pediatric	Pediatric GBM-H3	-0.186946	-1.44935	-0.461741	-1.32001	0.231146	-0.144338	-0.297884	-0.294234	-0.33663	-0.537424	1.39325	1.5838	1.90263	1.18137	0.260622	-1.55259	0.226488	-0.1999	-2.35874	0.865893	2.76972	-2.49734	-1.29615	-1.79397	-1.65919	-0.945692	-0.333499	0.703696	1.26013	0.263037	0.499813	0.882934	2.09714	-0.687696	-1.74384	-0.684245	0.294276	0.973444	3.36894	1.27385	-0.775376	-1.11419	-0.294786	-2.38299	0.762174	1.37192	-0.0809557
2348	Pediatric	Pediatric GBM-H3	-0.186946	0.754816	-0.461741	0.2498	0.270313	-0.144338	2.99018	2.83867	-1.53176	-0.221054	0.0238948	-0.0825228	-1.03482	-0.340909	1.98166	1.04038	-0.80116	-0.479569	1.06798	-0.705863	0.112019	0.863002	0.518582	-0.692997	0.0695797	1.57221	-0.536372	0.0122019	0.421491	1.54869	-0.169483	0.755294	0.405353	-0.877336	-0.819922	-0.189085	-0.441877	1.45397	0.870248	1.56458	0.53559	-0.22957	-1.21536	-0.0065442	0.66278	0.313047	-1.81655
847A	Pediatric	Pediatric GBM-H3	-0.186946	-1.36915	1.9187	-1.14872	1.46233	-0.144338	-0.297884	-0.294234	0.427103	-0.44515	2.38664	-0.132037	-0.323844	0.816691	0.420202	-2.09583	-1.42367	-1.82604	0.0636623	-1.95118	-1.29505	-0.594039	-1.38237	0.319803	-1.7189	-0.94703	0.528344	-0.518069	1.67156	0.758059	-0.799822	-0.181239	0.112911	-2.5841	-0.0426991	-0.556235	1.51598	-0.400002	0.724363	1.67814	0.931457	-0.331251	1.06591	1.00372	-1.63454	0.531556	-0.252857
1021	Pediatric	Pediatric GBM-RTK	-0.186946	-0.146408	1.0555	1.09325	-0.785917	-0.144338	-0.297884	4.02367	-0.197624	-0.138919	-0.641189	-0.539572	0.0333447	-1.14721	0.558573	-0.416398	-0.273559	1.34152	-1.51512	-2.01566	2.35194	-0.359665	1.01429	0.0601316	-0.030507	0.29452	0.838491	0.812017	1.86882	1.53852	4.747	-0.276583	2.64376	0.436173	1.0646	0.0880363	-0.909152	-0.565324	-0.585311	0.644696	-0.0006397	0.0403447	-1.31622	0.461283	-0.229407	-0.003612	1.44957
1526	Pediatric	Pediatric GBM-RTK	-0.186946	-0.594557	1.69625	-0.619667	-0.785917	-0.144338	-0.297884	-0.294234	-0.224786	1.0495	-1.33487	0.191707	-0.0023742	-0.386633	0.902983	-1.48526	-0.0868067	-0.451904	1.2675	0.599904	-1.22994	-1.27322	-1.4226	-0.193068	-0.435403	-1.20471	-0.874979	-0.693147	-0.781232	0.297447	-0.799822	0.750681	-0.955731	0.100809	-0.0426991	0.33421	-0.710756	-0.173819	-0.400487	-1.09512	0.00703642	-0.439402	-1.83519	-0.0528046	-0.948244	-1.09114	0.688076
1583	Pediatric	Pediatric GBM-RTK	-0.186946	-0.0563558	-0.461741	-1.66693	-0.785917	-0.144338	-0.297884	-0.294234	1.84912	-0.662147	0.0291901	1.85994	0.215341	0.223393	0.840363	0.518573	0.164237	-1.1863	-0.237632	0.398397	-1.33213	1.6532	-0.24582	-1.15571	-0.992135	0.435072	0.35977	1.29694	-0.013045	0.859723	-0.114942	0.641496	-0.23146	-1.49616	-2.18676	0.0472419	-1.29289	0.144108	-0.540887	-0.0014905	-2.25083	1.29101	0.711979	0.190436	0.029138	-0.514421	-1.02641
2117	Pediatric	Pediatric GBM-RTK	-0.186946	0.14204	-0.461741	1.0282	0.33951	-0.144338	-0.297884	-0.294234	1.29309	-1.4987	0.66462	1.82947	-0.492233	-1.66468	-0.842299	-2.30088	-1.48286	-1.82604	-0.0434644	0.593859	0.597621	-2.62069	-1.00016	-1.66292	-1.27647	-1.13845	-1.71274	1.30072	-1.42092	-2.35675	0.627595	0.80758	1.05583	0.342351	1.55124	1.26686	-0.18344	-0.410902	-0.550211	-1.50737	-2.17846	0.904627	-0.347967	-1.9256	-1.15709	1.18923	0.50562
2205	Pediatric	Pediatric GBM-RTK	-0.186946	0.991906	-0.461741	-1.60839	0.489654	-0.144338	-0.297884	-0.294234	-0.440485	-0.295076	-0.0904826	-0.421501	-0.823907	-0.122326	-0.257508	-0.13101	-1.06955	1.63459	1.31838	-0.588989	-0.0335717	1.32885	0.0386751	0.62154	1.0386	-0.616397	-1.51862	-1.23727	2.16189	0.255217	-0.799822	-0.328869	-0.414577	-0.272483	-0.444711	0.832183	0.740667	2.87828	0.937158	0.0586991	0.736265	0.494209	-0.355302	1.46036	-0.474935	0.315913	0.893151
1292	Pediatric	Pediatric Other	-0.186946	2.10489	-0.461741	-0.550283	-0.785917	-0.144338	-0.297884	-0.294234	-3.19823	-0.283922	-0.948313	-0.158698	-1.17259	-1.26208	-0.704939	-0.359015	-0.410307	-0.100481	-1.03706	-0.280683	0.915931	-1.32546	-0.360768	1.62301	0.51144	-0.513994	1.19242	-1.12643	-0.0834951	0.76979	-0.799822	-0.181239	-0.116669	-0.352332	1.70358	-1.39463	1.5212	-0.296448	-0.121331	-0.679476	0.566294	-0.764779	-0.984301	0.296387	-1.54343	0.0307763	1.2068
2340	Pediatric	Pediatric Other	-0.186946	0.844164	-0.461741	-0.0906146	-0.785917	-0.144338	-0.297884	3.50862	-1.72829	-0.706764	0.161571	0.178376	-0.551764	-1.69256	0.367682	1.3954	-1.28998	0.292438	-0.540265	-1.30031	0.0876029	0.0198336	2.04882	1.20074	1.30929	1.85399	0.0423259	0.407701	-1.42092	0.987193	-0.799822	-1.05626	-0.272456	-0.0868353	-0.54063	0.480507	1.55252	-0.215604	0.842277	0.462992	0.81796	0.971182	1.02923	1.78642	-0.564864	0.181941	1.23997
734	Pediatric	Pilocytic astrocytoma	-0.186946	1.1101	-0.461741	0.236791	2.60473	-0.144338	-0.297884	-0.294234	-0.167266	0.00608405	-0.475977	-0.198689	-0.747367	0.9126	-1.06046	0.589729	-0.572567	-1.12449	-0.307264	0.841712	0.704327	-0.0273316	0.731235	0.801125	0.204924	1.19673	1.68939	0.128081	-0.180998	0.0565828	-0.0448178	-1.0824	-0.335317	-1.12087	-1.6973	-0.457765	1.15573	-0.831474	-1.02297	-0.136633	0.893625	1.19118	0.46258	0.0874689	0.678754	-0.086717	0.457367
1960	Pediatric	Pilocytic astrocytoma	-0.186946	1.21704	-0.461741	-0.83866	-0.785917	-0.144338	-0.297884	-0.294234	-0.65139	0.476584	-1.08387	-1.38511	-0.211585	0.828958	-1.74322	0.966931	-0.803201	-1.33803	0.663572	1.22861	-0.293102	-0.267511	-0.553305	0.412023	-0.162439	-0.349346	0.11968	-2.25247	-0.784614	-0.348506	-0.799822	-0.558005	-1.54881	-0.490071	0.32687	-1.16112	0.42219	-0.292815	-1.02297	-0.962253	0.156172	-1.50704	-0.428655	0.391146	1.5242	-0.902722	0.0743586
2044	Pediatric	Pilocytic astrocytoma	-0.186946	0.825872	-0.461741	-0.346468	-0.785917	-0.144338	-0.297884	-0.294234	-0.581088	0.206858	-0.0491796	-0.570042	0.172818	0.138636	0.0768021	1.47114	0.164237	-0.335628	-0.782639	-0.113432	0.327239	-0.0919116	0.767874	-0.0078198	0.563189	1.3654	2.1214	0.49587	0.0816399	0.260691	-0.799822	-0.973217	0.0637154	0.378283	-0.0906584	-1.1147	0.602312	0.784504	-1.02297	0.93883	-0.0839801	2.28193	1.32081	1.24323	0.878726	0.194121	-0.453408
2085	Pediatric	Pilocytic astrocytoma	-0.186946	1.20156	-0.461741	-0.103624	0.464848	-0.144338	-0.297884	-0.294234	-0.0058918	0.719946	-0.371131	-0.457684	-0.196276	1.13564	0.0495321	0.507861	-0.341933	-0.885023	0.536359	0.666401	-0.398	0.222281	0.219718	-0.336252	-0.0760009	0.497986	0.374366	-0.272457	-0.670203	-0.730917	-0.799822	-0.719476	-0.679688	-0.398245	-0.361488	0.469253	-0.0607479	-0.0530068	-1.02297	-0.836196	0.979706	1.00076	0.600117	0.556042	1.21892	-0.660571	-0.623802
2101	Pediatric	Pilocytic astrocytoma	-0.186946	0.574008	-0.461741	-0.0299037	0.346038	-0.144338	3.22592	-0.294234	1.04704	-0.212942	0.633908	1.73996	0.893999	1.6163	0.541403	1.78178	-0.0878272	1.31602	0.142668	1.51475	0.715179	0.688128	1.63357	-0.249694	1.18532	1.99655	1.28948	0.543733	-0.932277	-0.673047	-0.799822	-0.828661	0.0937795	-0.0868353	-1.64652	-1.37916	-0.436656	0.204968	-1.02297	-0.929319	0.017454	1.60345	1.10258	-0.214716	0.924874	0.469227	-1.82259
2105	Pediatric	Pilocytic astrocytoma	-0.186946	1.73202	1.41105	0.21294	0.500099	-0.144338	-0.297884	-0.294234	-0.138507	-0.278852	0.139331	0.686843	-0.342554	1.23824	-0.826139	1.82309	0.127499	-0.479136	-0.217545	2.0306	0.335378	0.222281	1.27293	-0.127544	0.724692	2.3988	1.0888	0.893888	-0.865772	-0.82867	1.90775	-1.68523	-0.507503	-0.416211	-0.920073	-0.560455	-0.253923	0.500186	-1.02297	-0.856638	0.483502	1.03127	-0.0949	0.82092	0.805364	-0.83108	-1.56172
2132	Pediatric	Pilocytic astrocytoma	-0.186946	0.735117	1.1886	-0.773612	0.795164	-0.144338	-0.297884	-0.294234	0.390355	-1.49262	0.0524892	0.608764	-0.2405	0.669481	1.76451	0.207936	0.325477	-0.572503	-0.542943	0.829622	-0.349168	0.472619	-0.352147	-0.0749623	-0.262526	0.176723	0.859654	0.442969	-0.480833	0.517978	-0.799822	0.679941	1.29088	-0.755567	-1.16692	-0.0132465	0.818982	-0.0321144	-0.220598	0.292644	0.947357	0.804796	0.436907	1.10893	0.1238	-0.44851	0.0155503
14_NRR_083	Pediatric	Pilocytic astrocytoma	-0.186946	1.62579	-0.461741	0.191257	0.527517	-0.144338	-0.297884	-0.294234	-0.101758	-0.95621	-0.498217	-0.583373	-0.337451	0.895871	-0.818059	0.507861	-0.358261	0.14893	1.67726	0.857833	-0.538165	0.0952979	0.864861	-0.285288	0.715025	0.975866	1.34932	-0.243487	-0.853937	-0.587024	-0.799822	-0.384231	-1.04866	0.112786	1.07447	-0.442292	0.140259	0.121399	-0.471235	0.306272	-0.475461	0.747485	0.54877	1.31337	0.913041	0.72499	-1.26014
15_NRR_033	Pediatric	Pilocytic astrocytoma	-0.186946	-1.19397	4.16605	-0.584975	-0.785917	-0.144338	-0.297884	-0.294234	-0.108149	0.852781	-1.60387	-1.39654	0.332703	0.564651	-1.67555	-1.55106	0.773479	1.21487	-1.51244	1.92784	-3.15608	-1.96836	-0.714232	0.0374811	-2.60717	-1.33455	-1.10704	-3.80172	-1.42092	-0.930333	-0.799822	-3.74898	1.38107	-1.85149	3.37229	-2.88574	-3.60838	-2.96249	-1.02297	-0.687425	-0.862555	-2.25393	-2.48436	0.750037	-0.748862	-1.63634	1.05902
[truncated: 2,819 more columns]

## Sheet: Differential Met Transcripts
gene	log2FoldChange	pvalue	minuslog10p	padj
NOS2	3.23434	6.03e-14	13.2197	3.64e-10
SLC17A7	3.52397	1.72e-12	11.7645	4.31e-09
ABCB8	0.656658	3.74e-12	11.4271	7.04e-09
CLIC6	-2.92878	1.7e-10	9.76955	1.77e-07
AK7	-2.68248	3.5e-10	9.45593	3.1e-07
ALDH1A3	-3.22948	6.43e-10	9.19179	4.39e-07
AGMO	2.547	1.68e-09	8.77469	8.57e-07
GSTO2	-2.12412	1.9e-09	8.72125	9.25e-07
VAT1L	-2.4125	1.02e-08	7.9914	3.94e-06
ACBD5	-0.960008	1.24e-08	7.90658	4.56e-06
PC	-0.747683	2.23e-08	7.6517	7.19e-06
NPR3	2.40886	2.52e-08	7.5986	7.84e-06
SCN5A	-2.30048	2.86e-08	7.54363	8.7e-06
SLC26A10	1.55896	4.11e-08	7.38616	1.2e-05
ACOT4	-1.33798	4.43e-08	7.3536	1.26e-05
GDPD5	-1.55733	4.43e-08	7.3536	1.26e-05
AKR1C1	-2.24652	4.74e-08	7.32422	1.32e-05
SLC6A20	-2.57512	7.18e-08	7.14388	1.74e-05
NT5C2	-0.673898	9.68e-08	7.01412	2.18e-05
GLUD1	-0.802121	1.1e-07	6.95861	2.39e-05
DIO3	-2.80343	1.29e-07	6.88941	2.6e-05
SLC22A7	1.5137	1.71e-07	6.767	3.3e-05
CYP27B1	1.67493	2.06e-07	6.68613	3.7e-05
SLC22A6	-2.44866	2.84e-07	6.54668	4.69e-05
CYP21A2	-1.78124	4.24e-07	6.37263	6.54e-05
CYP39A1	-1.75856	6.14e-07	6.21183	8.44e-05
BCO2	-1.48966	6.27e-07	6.20273	8.54e-05
AQP7	-1.89571	8.2e-07	6.08619	0.000100783
AKR1C2	-2.10305	8.34e-07	6.07883	0.000102147
KCTD4	-1.98558	8.74e-07	6.05849	0.000106119
ECHDC3	-1.49889	8.92e-07	6.04964	0.000107293
BHMT2	-1.95361	9.66e-07	6.01502	0.00011236
GRIK4	-0.917662	1.25e-06	5.90309	0.000138996
SLC35B4	0.4419	1.29e-06	5.88941	0.000140363
UST	-1.02286	1.56e-06	5.80688	0.000161509
ABCA12	1.4467	1.63e-06	5.78781	0.000165134
PDE3B	-1.16961	1.84e-06	5.73518	0.000177954
SGMS1	-1.04103	1.84e-06	5.73518	0.000177954
PPARA	-0.589118	2.12e-06	5.67366	0.000198748
ABO	-1.34195	2.25e-06	5.64782	0.000207479
ALG6	0.75234	2.47e-06	5.6073	0.000225386
KCTD12	-1.30383	3.05e-06	5.5157	0.000264606
AKR1E2	-1.47022	4.28e-06	5.36856	0.000336875
SLC2A4	-1.17461	6.17e-06	5.20971	0.000438856
KCNA5	-1.9288	6.88e-06	5.16241	0.000473252
DAO	-2.66788	6.96e-06	5.15739	0.000477568
DHRS9	-1.99861	7.56e-06	5.12148	0.000508355
CYP2A7	-2.98761	7.8e-06	5.10791	0.000521763
CAT	-0.634835	8.58e-06	5.06651	0.000565141
GUSB	0.671418	8.84e-06	5.05355	0.00057997
KCNMA1	-1.03908	9.6e-06	5.01773	0.000615197
ABCF2	0.430831	9.84e-06	5.007	0.000628973
AOC2	0.847529	1.13e-05	4.94692	0.000689483
IDI1	-0.656298	1.19e-05	4.92445	0.000716232
IPMK	-0.691399	1.29e-05	4.88941	0.000763919
KCNK12	-1.67346	1.36e-05	4.86646	0.000794075
CYP2A13	-2.82264	1.42e-05	4.84771	0.000828874
CA2	0.978519	1.64e-05	4.78516	0.000906769
SCN4B	-1.18707	1.64e-05	4.78516	0.000906166
CHRNA9	2.11194	1.85e-05	4.73283	0.000992489
CACNG5	-1.81752	1.9e-05	4.72125	0.00100731
ADK	-0.512312	1.96e-05	4.70774	0.00102531
CLIC5	-1.18995	1.99e-05	4.70115	0.00103189
HGD	1.40755	2.38e-05	4.62342	0.00120143
NT5C1A	-1.77283	2.75e-05	4.56067	0.00133715
GMPR2	-0.437796	3.03e-05	4.51856	0.00142775
AACS	0.434914	3.06e-05	4.51428	0.00143168
UPB1	-1.159	3.15e-05	4.50169	0.00145183
ALDH3A1	-1.75843	3.53e-05	4.45223	0.00158329
APOE	-1.02643	3.74e-05	4.42713	0.00165489
XYLT1	-1.12517	3.74e-05	4.42713	0.00165489
LPCAT2	-1.16283	3.82e-05	4.41794	0.00167451
CNDP1	1.93695	4.1e-05	4.38722	0.00174965
SCN8A	0.765459	4.12e-05	4.3851	0.00175359
RAB18	-0.505932	4.17e-05	4.37986	0.00176719
ACSM5	-1.10378	4.18e-05	4.37882	0.00176834
KCNH6	1.3793	4.25e-05	4.37161	0.00178961
SLC43A1	-0.668414	4.51e-05	4.34582	0.001852
DGKE	-0.829442	4.61e-05	4.3363	0.00187798
B4GALNT1	1.294	4.63e-05	4.33442	0.00187966
PLCG1	0.546301	4.85e-05	4.31426	0.00193888
ASL	0.495284	4.99e-05	4.3019	0.00198289
GABRG1	-2.0322	5.02e-05	4.2993	0.00199185
INPP5D	-1.20106	5.04e-05	4.29757	0.00199613
ACADL	-1.38598	5.28e-05	4.27737	0.00205257
NRF1	0.457187	5.36e-05	4.27084	0.00207629
HAS3	0.93155	5.5e-05	4.25964	0.00211956
VDAC2	-0.452036	5.9e-05	4.22915	0.00224105
SLC35B1	0.423124	5.99e-05	4.22257	0.00227004
PLD4	-1.36753	6.07e-05	4.21681	0.00229316
SREBF2	-0.551311	6.14e-05	4.21183	0.00230672
ITPK1	-0.749622	6.31e-05	4.19997	0.00235891
IP6K2	0.451359	6.93e-05	4.15927	0.00252552
GALNTL5	2.19129	7.21e-05	4.14206	0.0025852
SC5D	-0.517167	7.31e-05	4.13608	0.00261583
ASNS	0.655541	7.67e-05	4.1152	0.00272568
ME1	-1.24909	7.69e-05	4.11407	0.00272686
INPP5F	-0.750616	8.14e-05	4.08938	0.00286763
ST6GALNAC1	-1.32523	8.95e-05	4.04818	0.00307138
FMO5	-0.97426	9.35e-05	4.02919	0.00316873
KCNJ13	-2.14167	9.41e-05	4.02641	0.00317585
KCNJ12	-1.25549	9.62e-05	4.01682	0.00323681
LIPH	-1.59614	9.62e-05	4.01682	0.00323681
ST6GAL1	-0.984354	9.71e-05	4.01278	0.00326262
ST8SIA6	-1.31557	9.79e-05	4.00922	0.00327845
COX6A2	-1.57303	9.83e-05	4.00745	0.00329036
ACY3	-1.69172	0.000102835	3.98786	0.0034035
A4GALT	-1.01067	0.000108379	3.96505	0.00351769
SIRT1	-0.549165	0.000108387	3.96502	0.00351769
ALDH1A2	-0.92276	0.000112392	3.94926	0.00360876
ST6GALNAC2	-1.37867	0.000120328	3.91963	0.00381878
GALNT16	-0.766029	0.000121124	3.91677	0.00383599
COX19	0.413154	0.000122359	3.91236	0.00385886
CHST15	-0.598756	0.000127194	3.89553	0.00397087
CYP3A4	1.85718	0.000128696	3.89043	0.00400365
TFAM	-0.544014	0.000130962	3.88285	0.00406211
KCNK17	-1.74653	0.000134454	3.87143	0.00411784
EXTL1	-1.24556	0.000145441	3.83731	0.00435381
NUDT19	0.403951	0.000156037	3.80677	0.00455822
LYZ	-1.11703	0.000159814	3.79639	0.004655
SLC1A6	-1.76584	0.000166989	3.77731	0.00478991
PRODH	-1.1387	0.000181487	3.74115	0.00508468
ADCY7	-0.849671	0.000182889	3.73781	0.00510496
AK4	0.764572	0.000187273	3.72752	0.00517932
SLC10A6	1.12401	0.000191304	3.71828	0.00526181
SLC28A3	-1.57219	0.000217063	3.66341	0.00575991
FUT11	-0.445073	0.000220151	3.65728	0.00580604
CNGA4	-1.09499	0.000227463	3.64309	0.00592623
CATSPERB	1.37368	0.000246754	3.60774	0.00626066
SULT1A2	-1.11967	0.000250063	3.60195	0.00630453
HIF1AN	-0.378028	0.000254504	3.59431	0.0063717
SCD	-0.660198	0.000261771	3.58208	0.00648891
NAT8L	-0.626043	0.000280312	3.55236	0.00681391
CYB5R3	-0.523165	0.000282907	3.54836	0.00686591
CHRNA1	1.39827	0.000299729	3.52327	0.00713379
GMPR	-0.992012	0.000317123	3.49877	0.00739804
SLC26A6	0.422196	0.000317127	3.49877	0.00739804
GNPTAB	-0.639615	0.000319287	3.49582	0.00742643
TKTL1	-1.29124	0.00032431	3.48904	0.0075193
LCT	1.24676	0.000327724	3.48449	0.00758676
SLC1A7	-1.47642	0.000330857	3.48036	0.00762997
P2RX2	1.45558	0.000333631	3.47673	0.00766327
PLOD3	0.480401	0.000333664	3.47669	0.00766327
CA3	1.04709	0.000341143	3.46706	0.00776024
GPX2	1.29358	0.000352593	3.45273	0.0079427
HAS2	0.816584	0.000355346	3.44935	0.00798084
PNMT	-1.28154	0.000362784	3.44035	0.00808751
FADS1	-0.476185	0.000363183	3.43987	0.00808751
SCNN1G	1.21704	0.000363318	3.43971	0.00808751
SLC22A8	-1.53896	0.000367195	3.4351	0.00814373
DTYMK	0.497413	0.000374466	3.42659	0.00826846
ABCG2	-0.870442	0.000382676	3.41717	0.00838869
ABCB1	-0.825002	0.000415781	3.38114	0.00889381
SGPP2	-0.846604	0.000442907	3.35369	0.00931854
PLCL2	-0.551265	0.00044576	3.3509	0.00935112
SDHD	-0.417509	0.000449647	3.34713	0.0094003
ALDH2	-0.584201	0.000464811	3.33272	0.00962142
HSDL2	-0.447752	0.000473184	3.32497	0.00974784
AUH	-0.310466	0.000487734	3.31182	0.00991868
SLC22A11	-1.24115	0.000507249	3.29478	0.0101849
PDHX	-0.373508	0.000529666	3.276	0.0105089
ALAD	-0.482421	0.000555601	3.25524	0.0108943
SUCLG2	-0.455597	0.000558232	3.25319	0.0109387
RYR1	-0.731748	0.000578814	3.23746	0.0112078
ATP2A3	-0.689672	0.000617853	3.20911	0.0117478
CYP3A5	1.26546	0.00063463	3.19748	0.0119953
EGLN1	-0.554134	0.000639233	3.19434	0.0120616
PFKFB2	-0.584932	0.000639564	3.19412	0.0120616
MGAT3	-0.661551	0.000672514	3.1723	0.0125149
SLC41A3	-0.345624	0.000682522	3.16588	0.0126112
PLA2G12A	-0.376286	0.000692268	3.15973	0.0127677
EHHADH	-0.579034	0.000743603	3.12866	0.0135404
NDUFA4L2	0.746832	0.000758338	3.12014	0.0137202
GRID1	-0.642985	0.000763865	3.11698	0.013783
KDM1B	-0.475194	0.000787748	3.10361	0.0140351
AGK	0.431763	0.000789692	3.10254	0.0140351
INPP5A	-0.491788	0.000803334	3.0951	0.014149
CCDC102B	0.54079	0.00081285	3.08999	0.014238
ACSM3	-0.787199	0.000833102	3.0793	0.0144786
CYP2R1	0.3768	0.000838661	3.07641	0.0145332
OASL	-0.956442	0.000850208	3.07047	0.0146398
ADCY2	-0.773928	0.000858442	3.06629	0.0147235
HS3ST2	0.998751	0.000869101	3.06093	0.0148302
MSRB3	-0.662584	0.000877751	3.05663	0.0148936
SLC13A4	-1.03264	0.000911275	3.04035	0.0152307
PLCE1	-0.460573	0.000912466	3.03978	0.0152422
ELOVL7	-0.772264	0.000936736	3.02838	0.0154692
SLC30A1	-0.451176	0.000961957	3.01684	0.0156899
AK1	-0.673236	0.000968582	3.01386	0.015743
GRIA4	-0.842043	0.000973247	3.01178	0.0157911
ANGPTL4	0.799454	0.000973989	3.01145	0.0157911
GABRA4	1.1129	0.00099116	3.00386	0.0159635
NUDT13	-0.517642	0.00100217	2.99906	0.0160893
GALNT8	-0.897459	0.00101555	2.9933	0.0162348
SIRT7	0.386849	0.0010165	2.99289	0.0162413
PRDX3	-0.416303	0.00102186	2.99061	0.0163011
SEPHS1	-0.43273	0.00102358	2.98988	0.0163198
PLCG2	-0.623581	0.0010247	2.9894	0.016329
MGAT5	-0.433821	0.00103367	2.98562	0.0164372
PIGL	0.416409	0.00104288	2.98177	0.0165313
ENOSF1	-0.547315	0.00106587	2.9723	0.016816
BCAT1	0.727751	0.00106711	2.97179	0.016818
ASIC2	-1.01733	0.00107145	2.97003	0.0168599
THNSL1	-0.377449	0.0010931	2.96134	0.0170315
ADCY6	0.338057	0.00109402	2.96098	0.0170371
PPARG	-0.680491	0.00110735	2.95571	0.0171649
KCTD7	0.31196	0.0011418	2.94241	0.017474
ANKH	-0.5485	0.00114338	2.94181	0.0174803
TRPM8	-0.969203	0.00116979	2.93189	0.017752
GRIN2D	-0.749081	0.00117571	2.9297	0.0178029
KCNQ4	-0.751374	0.00118863	2.92495	0.0178814
COX15	-0.33035	0.00119072	2.92419	0.0178923
GYS1	0.418099	0.00121608	2.91504	0.0181316
BHMT	-1.00252	0.00123231	2.90928	0.0182741
CYP2A6	-1.15759	0.00125571	2.90111	0.018539
GADL1	-1.15221	0.00130212	2.88535	0.0190468
CHPF2	0.492788	0.00134949	2.86983	0.0194636
ABCC6	-0.715319	0.0013782	2.86069	0.0197214
POR	0.33665	0.00140117	2.85351	0.0199812
PHYHD1	-0.792071	0.0014036	2.85276	0.019997
SLC5A6	0.396113	0.00142267	2.84689	0.0201929
SLC6A8	0.448593	0.00142695	2.84559	0.0202244
GLT8D1	0.243003	0.0014282	2.84521	0.0202326
OAT	-0.428519	0.00143549	2.843	0.0202924
SDR42E1	-0.964883	0.0014371	2.84251	0.0202924
AGPAT1	-0.303407	0.00143781	2.8423	0.0202924
NDUFA4	0.3645	0.00144789	2.83927	0.0204155
ATP8B4	-0.714913	0.00146615	2.83382	0.0206344
P2RX5	-0.633726	0.00146616	2.83382	0.0206344
B3GALT4	-0.539533	0.00148307	2.82884	0.0208224
HS3ST4	-0.976747	0.00149889	2.82423	0.020958
DHTKD1	-0.387438	0.00152122	2.81781	0.0211525
SLC22A14	0.511889	0.00152896	2.8156	0.0212111
SLC10A4	-0.845862	0.00159913	2.79612	0.021922
HYAL1	0.427065	0.00160506	2.79451	0.0219932
PHF2	-0.270288	0.00161326	2.79229	0.0220907
KCNK13	-0.648177	0.00163237	2.78718	0.022226
ADIPOQ	-1.07192	0.00165136	2.78216	0.0223733
PPA1	-0.396489	0.00166158	2.77948	0.0224932
CHST11	-0.500401	0.00167999	2.77469	0.0226794
AKR1C3	-0.737925	0.00177791	2.75009	0.0235578
CYBB	-0.659073	0.00180806	2.74279	0.0238525
ALG1	0.273135	0.00181515	2.74109	0.0239146
KCNV1	1.01403	0.00183615	2.73609	0.0241279
ATP4B	-1.0306	0.00184469	2.73408	0.024198
SLC22A2	-1.01055	0.00185926	2.73066	0.0243149
CLCC1	0.255089	0.00193283	2.71381	0.0249413
ATP2C2	-0.734022	0.00199549	2.69995	0.0254503
NME2	0.403582	0.00199594	2.69985	0.0254503
STARD10	-0.517716	0.00200112	2.69873	0.025484
ILVBL	0.315491	0.00202435	2.69371	0.0257147
IMPDH1	0.380952	0.00203251	2.69197	0.0257966
IL1B	-0.804875	0.00205064	2.68811	0.0259065
PIK3CG	-0.593052	0.00213429	2.67075	0.0266282
KCNJ10	-0.544911	0.00217719	2.6621	0.0270222
KCNB1	-0.699324	0.00221949	2.65375	0.0272533
FDFT1	-0.356902	0.00221968	2.65371	0.0272533
UPP2	-0.695327	0.00227567	2.64289	0.0276812
HK3	0.607386	0.00231513	2.63543	0.0280451
OAS2	-0.679312	0.00234348	2.63014	0.0282324
BLVRA	0.350583	0.00236278	2.62658	0.0283451
NAALAD2	-0.726083	0.00239926	2.61992	0.0286069
PRDX4	0.44165	0.00240764	2.61841	0.028684
ITPKA	0.613181	0.00242004	2.61618	0.0287976
GLYATL2	-0.83067	0.00242613	2.61509	0.0288328
WWOX	-0.405198	0.00243511	2.61348	0.0289198
PCCA	-0.282273	0.00249596	2.60276	0.0294306
NXNL2	-0.816729	0.00250621	2.60098	0.0294866
CYP4F12	-0.865101	0.00257096	2.5899	0.0299313
MPC1	-0.44577	0.00259086	2.58656	0.0300931
AQP9	0.78315	0.0026204	2.58163	0.0303894
TET1	-0.57368	0.00264834	2.57703	0.0305487
SLC39A12	-0.808664	0.00268321	2.57135	0.0308478
SNCA	-0.658871	0.0026862	2.57086	0.0308554
PLCXD3	-0.846726	0.00274859	2.56089	0.0314282
GSTK1	0.349069	0.00275949	2.55917	0.031517
STARD4	-0.445281	0.00285437	2.54449	0.0324503
GLB1L2	-0.677692	0.00288439	2.53995	0.0326832
KCND2	-0.772799	0.00293907	2.53179	0.0331159
SOD3	-0.579555	0.00295349	2.52966	0.0332258
HS3ST3B1	0.729696	0.00299517	2.52358	0.0335355
SLC4A2	0.346578	0.00299589	2.52347	0.0335355
GLYCTK	0.383627	0.00301149	2.52122	0.0336674
ATP6V1G2	-0.518558	0.00306257	2.51391	0.0340238
ALG9	0.373315	0.00308326	2.51099	0.0341529
NUDT4	-0.420286	0.0030902	2.51001	0.0342046
TBXAS1	-0.551583	0.0031168	2.50629	0.0343852
NUDT16	-0.465887	0.0031977	2.49516	0.0349449
MOCOS	0.656343	0.0032805	2.48406	0.0356172
SLC32A1	0.840333	0.00329046	2.48274	0.035677
GPX3	-0.675541	0.00329269	2.48245	0.035677
SLC35F3	-0.755414	0.00337482	2.47175	0.036314
SLC7A2	-0.667837	0.00344828	2.4624	0.0368805
ALDH6A1	-0.422993	0.00347084	2.45956	0.0370428
PTS	0.255636	0.00350867	2.45486	0.0373011
ABCF3	0.22743	0.00353694	2.45137	0.0374694
SGPP1	-0.401653	0.00357397	2.44685	0.0377555
CHST3	-0.459359	0.00363403	2.43961	0.0381891
GSS	0.315995	0.00372012	2.42944	0.0387691
AGXT	0.827723	0.00373882	2.42727	0.0388843
SLC51B	-0.771838	0.00376899	2.42378	0.0390655
NDUFA7	0.391691	0.00378596	2.42182	0.0391436
GLRA2	0.804227	0.00379923	2.4203	0.0392571
MAT2A	0.36849	0.00382074	2.41785	0.0394086
TECR	0.289239	0.00383314	2.41645	0.0394913
SLC20A2	-0.397639	0.00384591	2.415	0.0395193
LPCAT3	0.314295	0.00386431	2.41293	0.0396582
CNGA3	0.644654	0.00386581	2.41276	0.0396582
KCNN3	-0.493509	0.00396367	2.4019	0.0402487
ACADVL	0.360949	0.00397966	2.40015	0.0403431
GFOD1	-0.389783	0.00400712	2.39717	0.0405396
PSAT1	-0.424908	0.00409447	2.3878	0.0412156
SULT1A1	-0.551207	0.00409775	2.38745	0.0412204
MGAT5B	0.625591	0.00410717	2.38646	0.0412465
MSRB2	-0.411068	0.00413839	2.38317	0.0414362
SLC27A3	0.413123	0.00417427	2.37942	0.0416984
SCN9A	-0.695891	0.00426723	2.36985	0.0422348
OXSM	0.274562	0.00428629	2.36792	0.0422844
LDHD	-0.50154	0.00430272	2.36626	0.0424048
ARNT2	-0.362067	0.00431708	2.36481	0.0425012
SLC38A7	0.285723	0.00435284	2.36123	0.0427589
CP	-0.65052	0.00437226	2.35929	0.0428775
CHIA	-0.756223	0.00437488	2.35903	0.0428775
HSD17B8	-0.424976	0.00443065	2.35353	0.0432833
B3GNT7	-0.558015	0.00452329	2.34455	0.0438469
ARNT	-0.198127	0.00455448	2.34156	0.0440721
PLA2G2A	-0.758111	0.00478116	2.32047	0.0455115
GLUD2	-0.585628	0.00478266	2.32033	0.0455115
PLCD3	-0.479813	0.00478641	2.31999	0.0455328
KCNK9	-0.640525	0.00482887	2.31615	0.0457793
ACSL5	-0.460484	0.00482903	2.31614	0.0457793
UGDH	-0.378408	0.00483284	2.3158	0.0458
TPI1	0.400368	0.00486731	2.31271	0.0460407
SLC44A3	-0.465037	0.00488484	2.31115	0.0461196
GNPDA1	0.31452	0.00491791	2.30822	0.0463592
SLC25A30	-0.363433	0.00494967	2.30542	0.0465566
PSPH	0.381325	0.00500427	2.30066	0.0469675
TNF	-0.675192	0.00508355	2.29383	0.0472943
TAT	0.656905	0.00509223	2.29309	0.0472943
ADO	-0.373918	0.00520482	2.28359	0.0479503
PKD1	0.337431	0.00522797	2.28167	0.0480781
NAT9	0.296277	0.00525257	2.27963	0.048216
PMP2	-0.512057	0.00531831	2.27423	0.0485826
AOAH	-0.549414	0.00534496	2.27206	0.0487079
ST8SIA1	-0.447863	0.0053558	2.27118	0.0487477
UQCRB	-0.311001	0.00537985	2.26923	0.048819
GSTM2	0.395119	0.0053976	2.2678	0.0489211
KCNC2	0.727391	0.0054012	2.26751	0.048939
DDAH2	-0.392593	0.00542168	2.26587	0.0490656
NDUFB8	-0.415841	0.00544494	2.26401	0.0492317
MAOA	-0.459734	0.00544882	2.2637	0.0492383
HYAL3	0.3772	0.00544894	2.26369	0.0492383
IDNK	-0.388977	0.00551866	2.25817	0.0496605
PGP	0.308688	0.0055204	2.25803	0.0496605
CACNA1G	-0.609095	0.00555553	2.25527	0.0498618
TK1	0.535852	0.00557192	2.254	0.0499152

## Sheet: PCA Loadings for Polar Met
Metabolite	PC1	PC2	PC3	PC4	PC5
glucose	-0.23816	-0.21375	0.12731	0.056517	0.057512
glycerophosphocholine	-0.19384	-0.062811	0.13288	0.025607	-0.0095839
arginine	-0.16385	-0.028366	0.17218	-0.018939	0.082227
palmitate	-0.14992	0.21287	-0.033124	0.21059	0.054184
methionine	-0.14789	-0.076566	0.15774	-0.051839	0.045383
aspartate	-0.12563	0.04156	0.2006	0.23121	0.080601
taurine	-0.09961	0.030977	0.096279	0.089478	-0.18931
leucine	-0.099488	-0.030826	0.15236	-0.05857	0.017647
glucose_6_phosphate	-0.09725	-0.098227	0.041136	-0.10542	-0.0021826
isoleucine	-0.088183	0.0054147	0.14784	-0.045799	0.035805
tyrosine	-0.087343	-0.012923	0.11793	-0.011371	0.07724
citrulline	-0.083619	-0.020258	0.20364	-0.0074805	0.11171
phosphoethanolamine	-0.074774	-0.032499	0.05772	0.049505	-0.15239
lysine	-0.065136	0.0055867	0.093156	-0.086656	0.075963
hypoxanthine	-0.061958	0.066615	0.071193	0.00034841	-0.025601
X3_phosphoglycerate	-0.060334	0.034497	0.020764	-0.026019	0.025285
phenylalanine	-0.059465	0.0099221	0.10738	-0.056198	0.061444
F6P_G1P	-0.051389	-0.037386	0.011206	-0.063187	-0.0069336
glutamate	-0.046117	0.048798	0.085664	0.14006	0.041856
histidine	-0.043408	0.085372	0.12934	-0.025428	0.10703
choline	-0.038151	0.020872	0.20538	0.075026	-0.071147
serine	-0.034344	-0.040831	0.19508	-0.010896	0.024133
phosphocreatine	-0.025232	0.0047683	0.023715	-0.033662	-0.0095669
tryptophan	-0.024298	0.11516	0.11009	-0.012355	0.11301
valine	-0.024034	0.032304	0.10722	-0.024934	0.009774
N_acetylmethionine	-0.023428	-0.006625	0.043315	0.014267	-0.0045456
phosphoenolpyruvate	-0.019748	0.0029001	0.019216	-0.0031403	0.023536
X1_methylnicotinamide	-0.019156	-0.24726	0.012976	-0.074454	-0.21444
glycerol_3_phosphate	-0.017779	0.037196	0.072494	0.054656	-0.028768
asparagine	-0.017672	-0.068873	0.10201	0.025316	0.069209
malate	-0.016389	0.07543	0.072429	0.01238	0.072819
cytidine	-0.014377	0.080453	0.05143	0.04832	0.043598
adenine	-0.013088	-0.027236	0.0040949	0.29832	0.044014
cystine	-0.010324	-0.0015166	0.011872	-0.015345	-0.01076
cis_aconitate	-0.0096347	0.024065	-0.010758	-0.020069	0.0075829
citrate	-0.0076807	0.048241	-0.0089368	-0.18284	0.12242
glyceraldehyde_3_phosphate	-0.0071848	0.0061823	-0.019512	0.010607	0.0021572
kynurenine	-0.0031804	-0.02297	-0.01613	-0.022071	-0.014033
ribose_ribulose_5_phosphate	-0.00096491	0.0023289	-0.011985	-0.0014352	-0.0028651
argininosuccinate	-0.00046158	5.42e-05	0.00056541	-2.23e-05	0.00051894
pyruvate	-1.31e-05	0.00029085	-3.23e-05	-7.88e-05	6.83e-05
fructose_1_6_bisphosphate	-6.6e-09	-1.29e-08	-4.89e-09	-1.75e-08	-4.1e-09
Ne_acetyllysine	-6.6e-09	-1.29e-08	-4.89e-09	-1.75e-08	-4.1e-09
uracil	-6.6e-09	-1.29e-08	-4.89e-09	-1.75e-08	-4.1e-09
butyryl_carnitine	-6.6e-09	-1.29e-08	-4.89e-09	-1.75e-08	-4.1e-09
FAD	-6.6e-09	-1.29e-08	-4.89e-09	-1.75e-08	-4.1e-09
NADH	-6.6e-09	-1.29e-08	-4.89e-09	-1.75e-08	-4.1e-09
NADP	-6.6e-09	-1.29e-08	-4.89e-09	-1.75e-08	-4.1e-09
NADPH	-6.6e-09	-1.29e-08	-4.89e-09	-1.75e-08	-4.1e-09
X2_oxoadipate	-6.6e-09	-1.29e-08	-4.89e-09	-1.75e-08	-4.1e-09
CMP	-6.6e-09	-1.29e-08	-4.89e-09	-1.75e-08	-4.1e-09
ATP	-6.6e-09	-1.29e-08	-4.89e-09	-1.75e-08	-4.1e-09
UDP	-6.6e-09	-1.29e-08	-4.89e-09	-1.75e-08	-4.1e-09
CDP	-6.6e-09	-1.29e-08	-4.89e-09	-1.75e-08	-4.1e-09
UTP	-6.6e-09	-1.29e-08	-4.89e-09	-1.75e-08	-4.1e-09
GDP	-6.6e-09	-1.29e-08	-4.89e-09	-1.75e-08	-4.1e-09
orotate	-6.6e-09	-1.29e-08	-4.89e-09	-1.75e-08	-4.1e-09
dihydroorotate	-6.6e-09	-1.29e-08	-4.89e-09	-1.75e-08	-4.1e-09
carbamoyl_aspartate	-6.6e-09	-1.29e-08	-4.89e-09	-1.75e-08	-4.1e-09
folate	-6.6e-09	-1.29e-08	-4.89e-09	-1.75e-08	-4.1e-09
dTMP	-6.6e-09	-1.29e-08	-4.89e-09	-1.75e-08	-4.1e-09
GAR	-6.6e-09	-1.29e-08	-4.89e-09	-1.75e-08	-4.1e-09
X6_phosphogluconate	-6.6e-09	-1.29e-08	-4.89e-09	-1.75e-08	-4.1e-09
erythrose_4_phosphate	-6.6e-09	-1.29e-08	-4.89e-09	-1.75e-08	-4.1e-09
xanthosine	-6.6e-09	-1.29e-08	-4.89e-09	-1.75e-08	-4.1e-09
allantoin	-6.6e-09	-1.29e-08	-4.89e-09	-1.75e-08	-4.1e-09
phosphoserine	-6.6e-09	-1.29e-08	-4.89e-09	-1.75e-08	-4.1e-09
fumarate	-6.6e-09	-1.29e-08	-4.89e-09	-1.75e-08	-4.1e-09
X3_ureidopropionate	-6.6e-09	-1.29e-08	-4.89e-09	-1.75e-08	-4.1e-09
phenylacetyl_glutamine	-6.6e-09	-1.29e-08	-4.89e-09	-1.75e-08	-4.1e-09
S_methylcysteine	-6.6e-09	-1.29e-08	-4.89e-09	-1.75e-08	-4.1e-09
pseudouridine	-6.6e-09	-1.29e-08	-4.89e-09	-1.75e-08	-4.1e-09
anserine	-6.6e-09	-1.29e-08	-4.89e-09	-1.75e-08	-4.1e-09
hydroxyproline	-6.6e-09	-1.29e-08	-4.89e-09	-1.75e-08	-4.1e-09
itaconic_acid	-6.6e-09	-1.29e-08	-4.89e-09	-1.75e-08	-4.1e-09
acetylserine	0.00019293	0.065113	0.056181	-0.006361	-0.020581
ribose_1_phosphate	0.00052666	-0.00018965	-0.0001077	0.00015929	0.00040614
UMP	0.00089778	-0.036163	-0.0043829	0.051076	0.028439
sedoheptulose_7_phosphate	0.0012234	-0.0082578	-0.013003	-0.0046175	-0.007079
ADP_ribose	0.0016158	-0.0013907	-0.00066595	-7.15e-05	-0.0022855
Na_acetylglutamine	0.0023417	-0.00084323	-0.00047888	0.00070826	0.0018058
GMP	0.0035945	0.017394	-0.00042808	0.0667	0.051076
alpha_ketoglutarate	0.0038222	0.028449	-0.016523	-0.029901	-0.027396
dihydroxyacetone_phosphate	0.0074986	-0.0060657	-0.0090567	0.0005934	0.010816
sarcosine	0.0076483	-0.021649	-0.012217	0.018006	0.055116
NAD	0.0095442	0.026198	0.013733	0.038741	-0.011625
cAMP	0.010161	0.0024098	0.0087116	-0.0049836	0.013677
uridine	0.01346	0.040022	-0.003702	0.038422	-0.042132
beta_alanine	0.01787	0.018516	-0.011453	0.0011672	-0.018443
threonine	0.021991	0.0013879	0.17501	-0.036435	-0.0010376
ornithine	0.022435	0.0131	0.09058	0.0034671	0.13891
UDP_GlcNAc	0.02331	-0.029264	-0.010874	-0.014638	-0.0079933
xanthine	0.023635	0.13939	0.076802	-0.10207	0.016157
GSSG	0.025697	0.0083189	0.032065	0.081004	0.015855
ADP	0.026464	0.006875	0.064654	0.016116	0.031847
glutamine	0.02779	0.044891	0.1539	0.023645	0.093376
creatine	0.027946	0.1868	0.11376	0.03949	-0.070153
alanine	0.029478	0.0644	0.045577	0.063944	0.038298
S_adenosylmethionine	0.029631	-0.13006	0.08225	0.040334	0.033279
guanosine	0.031747	0.0419	-0.093957	0.17696	-0.054695
X3_hydroxybutyrate	0.032803	0.11908	-0.026071	0.017624	0.0096737
succinate	0.045248	0.11506	0.082615	0.036971	-0.014629
proline	0.046503	0.029361	0.073259	-0.024641	-0.074801
S_adenosylhomocysteine	0.047889	-0.028082	0.060363	-0.0094519	-0.047984
carnosine	0.053501	0.034381	-0.10155	-0.095229	-0.031724
cystathionine	0.069143	0.034384	0.45366	-0.25835	0.014016
betaine	0.073334	0.085608	0.22336	0.075157	-0.3874
lactate	0.07623	0.18923	0.011515	-0.064637	-0.066284
nicotinamide	0.077715	0.0076475	0.087431	0.015225	-0.10632
urate	0.089344	0.19254	-0.13362	-0.028389	0.10979
N_acetylglutamate	0.10806	0.22418	0.10783	0.12959	0.092217
adenosine	0.10865	-0.1405	-0.0027894	0.59316	0.051001
inosine	0.11544	0.034573	-0.11069	0.15634	-0.062728
creatinine	0.11858	0.38523	0.023567	-0.037864	0.022908
pantothenic_acid	0.11961	0.15221	0.14662	0.11386	-0.0050093
pipecolic_acid	0.12667	0.068649	-0.076706	-0.034184	0.069229
hypotaurine	0.13264	-0.19168	-0.020641	-0.095893	-0.091553
phosphocholine	0.13526	0.034461	0.13028	0.029001	-0.06029
glycine	0.14114	-0.051871	0.073327	-0.042165	0.032409
carnitine	0.15297	0.046254	0.06938	0.017468	-0.24232
methylthioadenosine	0.15435	0.025955	0.072926	0.10308	-0.043224
GSH	0.15719	0.056307	-0.081006	-0.06823	0.10612
AMP	0.16451	0.020093	0.15455	0.24298	0.077745
X2_hydroxyglutarate	0.17686	0.30448	-0.0025179	-0.16862	0.12559
acetylcarnitine	0.19369	0.068703	0.026919	-0.032275	-0.20049
X2_aminoadipate	0.2669	-0.20902	0.041549	-0.055641	0.25227
propionylcarnitine	0.27514	-0.16582	0.14178	-0.056881	-0.43285
guanidinoacetate	0.48105	-0.31859	0.14001	-0.0012564	0.35208

## Sheet: PCA Score for Polar Met
Sample	Class	Batch	Subgroup	Subgroup_Label	PC1	PC2	PC3	PC4	PC5
1021	Pediatric	1	Pediatric_Glioblastoma	Pediatric GBM-RTK	-0.48158	-0.87298	-0.24519	-0.7649	-0.12867
1062	Pediatric	1	DIPG_K27M_mut	Pediatric GBM-H3	-0.12422	-0.7292	-0.119	0.45499	-0.71342
1070	Pediatric	1	Pilocytic_astrocytoma	Pilocytic astrocytoma	-0.77252	-0.3669	-0.053541	1.1194	0.049513
1169	Pediatric	1	DIPG_K27M_mut	Pediatric GBM-H3	-0.47498	-0.48486	0.19203	0.20873	0.72477
1292	Pediatric	1	Subependymal_giant_cell_astrocytoma	Pediatric Other	-1.0202	-0.87319	-0.78271	-0.037204	-0.24385
1373	Pediatric	1	DIPG_G34V_mut	Pediatric GBM-H3	-0.16265	-0.26249	0.86081	0.7475	-1.2747
1476	Pediatric	1	DIPG_K27M_mut	Pediatric GBM-H3	0.10115	-1.228	0.38659	0.33365	-0.12906
1494	Pediatric	1	DIPG_K27M_mut	Pediatric GBM-H3	-0.44353	-0.66385	-0.42553	-0.090454	-0.62164
1526	Pediatric	1	Pediatric_Glioblastoma	Pediatric GBM-RTK	0.65555	-1.2016	0.45248	0.46072	0.074476
1583	Pediatric	1	Pediatric_Glioblastoma	Pediatric GBM-RTK	0.19204	-1.3566	1.2736	-0.016099	-0.42835
160202_00067	Adult	1	Adult_High_Grade	Adult GBM	0.62158	-0.23058	0.5595	-0.54467	0.037176
160408_00003	Adult	1	Adult_High_Grade	Adult GBM	1.2871	0.076559	-0.18636	0.88426	-0.2692
161102_00040	Pediatric	2	Pilocytic_astrocytoma	Pilocytic astrocytoma	0.057036	-0.19937	-0.52089	-0.38952	0.070672
161202_00011	Adult	2	Adult_High_Grade	Adult GBM	0.0050966	-0.55748	-0.17417	-0.11253	-0.72636
161212_00014	Adult	2	Oligodendroglioma WHO2-IDH_mutant	Adult IDH	0.38532	1.1588	0.73213	-0.38414	-0.11673
170109_00111	Pediatric	2	Ganglioglioma_BRAF_V600E_mut	Pediatric Other	0.064958	-0.42268	-0.17787	0.82258	0.25729
170109_00364	Adult	2	Adult_High_Grade	Adult GBM	0.34881	0.72617	0.16045	0.4567	-0.98682
170112_00008	Adult	2	Oligodendroglioma WHO2-IDH_mutant	Adult IDH	-0.29745	2.1685	0.88055	-0.069105	0.32286
170201_00073	Adult	2	Astrocytoma WHO2-IDH_mutant	Adult IDH	0.56729	0.50359	-0.14068	-0.89395	0.041815
170222_00163	Adult	2	Astrocytoma WHO4_IDH_mutant	Adult IDH	0.81117	0.27829	-0.75188	0.050385	-0.20401
170307_00335	Adult	2	Adult_High_Grade-BRAF_V600E_mut	Adult GBM	-0.9632	-0.41176	-0.99946	1.4986	0.69555
170315_00150	Adult	2	Adult_High_Grade	Adult GBM	1.4251	-1.1382	-0.40197	-0.03846	-0.86558
170321_00055	Pediatric	2	Pilocytic_astrocytoma	Pilocytic astrocytoma	-0.15523	0.85998	-0.061346	0.67427	-0.40878
170411_00018	Pediatric	2	Pilocytic_astrocytoma	Pilocytic astrocytoma	-0.27035	0.32416	-0.50739	0.72093	0.19364
170419_00013	Adult	2	Oligodendroglioma WHO2-IDH_mutant	Adult IDH	-0.55924	1.2333	0.25014	0.27034	0.50911
170424_00007	Adult	2	Adult_High_Grade	Adult GBM	0.96992	-0.32388	-0.13629	0.17573	0.32155
170504_00013	Adult	2	Adult_High_Grade	Adult GBM	1.4724	-0.89609	0.73318	-0.21967	-0.27565
170531_00157	Pediatric	2	Subependymal_giant_cell_astrocytoma	Pediatric Other	-0.94809	0.2434	0.62033	-0.27963	-0.77745
170601_00029	Pediatric	2	Pilocytic_astrocytoma	Pilocytic astrocytoma	-0.59093	-0.58164	-0.48854	0.45745	0.05533
170607_00160	Adult	2	Adult_High_Grade	Adult GBM	1.0768	-1.1994	-0.89696	-0.93941	-0.05356
170809_00038	Pediatric	2	Pilocytic_astrocytoma	Pilocytic astrocytoma	-0.2953	0.043869	-0.036384	0.29624	0.29281
170829_00391	Pediatric	2	Ependymoma PF-A	Pediatric Other	-0.81344	-1.1213	-0.62575	-0.073921	0.75859
170914_00010	Adult	2	PXA-_BRAF_V600E_mut	Pediatric Other	-0.07953	-0.46161	-0.27621	0.90382	-0.3005
171012_00223	Pediatric	2	Ependymoma PF-A	Pediatric Other	-0.60424	-0.56317	0.62854	-0.49823	0.3879
171027_00196	Pediatric	2	Pilocytic_astrocytoma	Pilocytic astrocytoma	-0.55504	-0.80491	0.34352	-0.28055	0.00070161
171031_00028	Pediatric	2	Pilocytic_astrocytoma	Pilocytic astrocytoma	-0.92694	-0.09086	-0.73846	-0.36499	-0.03789
171031_00172	Pediatric	2	Pilocytic_astrocytoma	Pilocytic astrocytoma	-0.13487	-0.75604	-0.016508	-0.02987	0.15479
171117_00017	Pediatric	2	DIPG_K27M_mut	Pediatric GBM-H3	-0.17686	1.2357	0.087168	-0.2991	-0.76144
171117_00022	Pediatric	2	DIPG_K27M_mut	Pediatric GBM-H3	-0.86251	0.91794	-0.26917	-0.71916	-0.091162
171213_00022	Pediatric	2	Pilocytic_astrocytoma	Pilocytic astrocytoma	-0.15861	-0.48758	0.36015	-0.79305	0.2434
171213_00023	Pediatric	2	Pilocytic_astrocytoma	Pilocytic astrocytoma	-0.37399	-0.84954	0.52596	-0.83537	0.73531
180103_00054	Pediatric	2	Ganglioglioma_FGFR2-VPS35_fusion	Pediatric Other	-0.80416	0.0061573	-0.12189	0.46905	-0.47898
180117_00013	Pediatric	2	Pilocytic_astrocytoma	Pilocytic astrocytoma	0.22494	-0.51564	0.015336	-0.53139	-0.21134
180202_00038	Pediatric	2	Pilocytic_astrocytoma	Pilocytic astrocytoma	-0.58124	-1.1057	1.5807	0.13172	0.052042
180412_00044	Pediatric	2	DIPG_K27M_mut	Pediatric GBM-H3	-0.30655	-0.17906	0.030152	-0.77253	-0.39405
180515_00221	Adult	2	Astrocytoma WHO2-IDH_mutant	Adult IDH	0.1251	1.1043	0.78191	0.31209	0.2258
1960	Pediatric	1	Pilocytic_astrocytoma	Pilocytic astrocytoma	-1.706	-0.34212	-0.25276	-0.92925	0.3959
1991	Pediatric	1	DIPG_K27M_mut	Pediatric GBM-H3	0.43322	-1.3978	0.64095	-0.083734	0.38494
2044	Pediatric	1	Pilocytic_astrocytoma	Pilocytic astrocytoma	-0.71777	0.21033	0.52269	-1.0912	-0.39649
2085	Pediatric	1	Pilocytic_astrocytoma	Pilocytic astrocytoma	-0.72235	-0.51798	-0.80429	0.74684	0.27271
2101	Pediatric	1	Pilocytic_astrocytoma	Pilocytic astrocytoma	-0.63181	-0.23525	0.58106	0.37099	0.31096
2105	Pediatric	1	Pilocytic_astrocytoma	Pilocytic astrocytoma	-0.55793	-0.71593	0.62913	0.3303	-0.12234
2117	Pediatric	1	Pediatric_Glioblastoma	Pediatric GBM-RTK	-1.4471	0.27782	-0.2694	-0.67134	-0.13676
2132	Pediatric	1	Pilocytic_astrocytoma	Pilocytic astrocytoma	-0.50275	-0.31432	0.92781	-0.11202	0.68691
2205	Pediatric	1	Pediatric_Glioblastoma	Pediatric GBM-RTK	-0.49792	-0.70053	-0.72701	-0.38188	-0.085582
2210	Pediatric	1	DIPG_G34V_mut	Pediatric GBM-H3	0.096527	1.1891	0.15901	0.52977	-0.48055
2284	Pediatric	1	DIPG_K27M_mut	Pediatric GBM-H3	-1.0349	0.088628	-0.40387	-0.77794	0.038845
2289	Pediatric	1	DIPG_G34V_mut	Pediatric GBM-H3	-0.12237	0.31899	0.43382	0.24758	-0.49689
2308	Pediatric	1	Pediatric_Glioblastoma	Pediatric GBM-RTK	-0.58996	-0.12031	-0.1202	-0.030198	-1.148
2340	Pediatric	1	Subependymal_giant_cell_astrocytoma	Pediatric Other	-0.39718	-0.24179	-0.16395	0.54065	-0.20197
2348	Pediatric	1	DIPG_K27M_mut	Pediatric GBM-H3	-0.50571	1.3562	0.94229	-0.086918	-0.74077
2487	Pediatric	1	Pediatric_Glioblastoma	Pediatric GBM-RTK	-1.1298	0.26533	-0.13758	-0.54988	0.16162
617	Pediatric	1	DIPG_K27M_mut	Pediatric GBM-H3	0.037771	-0.35547	0.15411	-0.087186	0.65717
734	Pediatric	1	Pilocytic_astrocytoma	Pilocytic astrocytoma	-0.40285	-0.71788	0.49965	0.11852	0.6059
808	Pediatric	1	DIPG_G34V_mut	Pediatric GBM-H3	0.49284	-0.40112	0.23889	0.23787	-0.62263
847A	Pediatric	1	DIPG_K27M_mut	Pediatric GBM-H3	-1.0996	-0.69396	-0.41033	1.5105	-0.24123
848	Pediatric	1	DIPG_K27M_mut	Pediatric GBM-H3	-1.0251	-0.88029	0.71413	0.41084	-0.22027
853	Pediatric	1	DIPG_K27M_mut	Pediatric GBM-H3	-2.3411	0.25514	1.9704	-0.067634	1.1315
11_TABS_509	Adult	1	Adult_High_Grade	Adult GBM	1.4191	0.53884	0.46985	-0.48051	0.74451
11_TABS_526	Adult	1	Adult_High_Grade	Adult GBM	1.1053	-0.40906	0.40725	-0.34602	0.19427
12_TABS_503	Adult	1	Adult_High_Grade	Adult GBM	0.82752	0.28524	0.049605	0.44937	0.68238
12_TABS_512	Adult	1	Astrocytoma WHO4_IDH_mutant	Adult IDH	0.87011	-0.10324	-1.1573	-0.63748	0.37181
12_TABS_517	Adult	1	Adult_High_Grade	Adult GBM	0.45364	-0.30157	-0.74323	0.15101	0.6849
12_TABS_523	Adult	1	Adult_High_Grade	Adult GBM	0.51434	0.20323	0.17179	0.083936	-0.33731
12_TABS_528	Adult	1	Adult_High_Grade	Adult GBM	0.026786	0.82564	0.13313	0.24494	0.64572
12_TABS_546	Adult	1	Adult_High_Grade	Adult GBM	0.50807	0.26565	0.33365	-0.22429	0.17171
12_TABS_550	Adult	1	Adult_High_Grade	Adult GBM	0.30448	0.73514	-0.28197	0.50266	0.40881
12_TABS_556	Adult	1	Adult_High_Grade	Adult GBM	1.3083	0.13736	0.98355	-0.45765	-0.070303
13_NRR_003	Adult	1	Adult_High_Grade	Adult GBM	-1.031	0.78029	-1.2366	-1.2915	-0.05825
13_NRR_006	Adult	1	Adult_High_Grade	Adult GBM	1.1268	-0.097769	0.5083	-0.28414	-0.34381
13_NRR_010	Adult	1	Adult_High_Grade	Adult GBM	0.19385	0.23648	-0.59194	-0.439	0.41945
13_NRR_011	Adult	1	Astrocytoma WHO4_IDH_mutant	Adult IDH	0.1931	0.73042	-0.51854	-0.7959	0.14969
13_NRR_028	Adult	1	Adult_High_Grade	Adult GBM	-0.062072	-0.01439	-0.81717	-0.23072	-0.049663
13_NRR_032	Adult	1	Adult_High_Grade	Adult GBM	0.57478	0.1408	-0.36718	0.58583	0.98975
13_NRR_038	Adult	1	Adult_High_Grade	Adult GBM	0.68403	0.099163	0.03379	-0.11284	0.094285
13_NRR_042	Adult	1	Adult_High_Grade	Adult GBM	0.16078	0.88865	0.30944	-0.55603	-0.080535
13_NRR_047	Adult	1	Adult_High_Grade	Adult GBM	0.46305	0.091667	0.76777	-0.23532	-0.55751
13_NRR_054	Adult	1	Adult_High_Grade	Adult GBM	-0.1333	0.35926	-0.92796	-0.66085	-0.30977
13_NRR_057	Adult	1	Adult_High_Grade	Adult GBM	0.084347	0.13987	-0.57292	-0.42279	0.70511
14_NRR_006	Adult	1	Adult_High_Grade	Adult GBM	0.95904	0.02404	0.40968	0.40601	0.71101
14_NRR_007	Adult	1	Adult_High_Grade	Adult GBM	0.13055	0.63516	-0.63803	0.67869	-0.070811
14_NRR_009	Adult	1	Adult_High_Grade	Adult GBM	0.73255	0.10342	-0.43893	-0.62842	0.074894
14_NRR_024	Adult	1	Adult_High_Grade	Adult GBM	0.96976	0.72563	0.23432	1.0738	0.5247
14_NRR_040	Adult	1	Adult_High_Grade	Adult GBM	1.0282	0.52647	0.25529	-0.033011	0.46549
14_NRR_052	Adult	1	Adult_High_Grade	Adult GBM	-0.49983	1.4512	-0.54012	1.262	0.29463
14_NRR_055	Adult	1	Adult_High_Grade	Adult GBM	-0.051926	0.42855	-1.2126	-0.34942	-0.28089
14_NRR_059	Adult	1	Pediatric_Glioblastoma	Pediatric GBM-RTK	0.079273	-0.53398	-0.26985	0.70379	0.13568
14_NRR_062	Adult	1	Adult_High_Grade	Adult GBM	0.99763	0.33032	0.31861	0.2593	0.16787
14_NRR_063	Adult	1	Adult_High_Grade	Adult GBM	0.58465	0.062206	0.35921	-0.53813	-0.0060165
14_NRR_073	Adult	1	Adult_High_Grade	Adult GBM	0.51605	0.33904	0.48893	-0.51759	0.0080568
14_NRR_083	Pediatric	1	Pilocytic_astrocytoma	Pilocytic astrocytoma	-0.76159	0.63003	0.03341	0.15812	-0.26672
14_NRR_091	Adult	1	Adult_High_Grade	Adult GBM	0.18125	0.32537	-0.38858	0.045915	0.054915
14_NRR_095	Adult	1	Adult_High_Grade-BRAF_V600E_mut	Adult GBM	0.7621	0.81252	-0.36431	0.68868	-0.16216
14_NRR_130	Adult	1	Adult_High_Grade	Adult GBM	0.10568	-0.17522	-0.7121	-0.42227	-0.12134
15_NRR_007	Adult	1	Adult_High_Grade	Adult GBM	-0.071554	1.474	-0.12117	-0.25783	0.16057
15_NRR_033	Pediatric	1	Pilocytic_astrocytoma	Pilocytic astrocytoma	-0.35402	0.19352	0.45512	0.084229	-1.1656
15_NRR_037	Adult	1	Adult_High_Grade	Adult GBM	0.87191	-0.14128	0.17235	0.09543	0.52717
15_NRR_043	Adult	1	Adult_High_Grade	Adult GBM	0.64327	-0.58662	-1.2178	0.18647	-0.46031
15_NRR_061	Adult	1	Adult_High_Grade	Adult GBM	1.0268	-0.5331	0.34546	0.10186	-0.1689
15_NRR_062	Adult	1	Adult_High_Grade	Adult GBM	0.50126	-0.10668	-0.37184	-0.056121	-0.010181
15_NRR_070	Adult	1	Adult_High_Grade	Adult GBM	0.19487	0.18953	-0.71849	0.29069	-0.5243
15_NRR_102	Pediatric	1	Pediatric_Glioblastoma	Pediatric GBM-RTK	-0.53955	1.1493	0.29133	0.72831	-0.38978
15_NRR_103	Adult	1	Adult_High_Grade	Adult GBM	0.10035	0.29349	-0.55575	0.12724	0.68225
15_NRR_110	Adult	1	Adult_High_Grade	Adult GBM	0.21924	0.57997	-0.19293	-0.5765	-0.094301

## Sheet: PCA Loadings for Lipid Met
Metabolite	PC1	PC2	PC3	PC4	PC5
CL(18:2_18:1_18:2_18:1)-H	-0.00681	-0.0059094	-0.0034606	0.010948	-0.016495
Cer(d18:2_14:0)+HCOO	-4.2058e-09	-1.3121e-08	9.2616e-09	8.0401e-10	-8.4836e-09
Cer(d18:1_16:0)+HCOO	-0.033904	0.1066	-0.011624	0.049982	0.056704
Cer(d18:2_16:0)+HCOO	-0.034924	0.18175	-0.060729	0.063522	0.072685
Cer(d17:1_18:0)+HCOO	-0.019227	0.039937	-0.0019813	0.01914	0.013958
Cer(d18:1_18:0)+HCOO	-0.017836	0.079799	0.04561	-0.040318	0.01665
Cer(d18:2_18:0)+HCOO	-0.059476	0.038619	0.02398	-0.0085381	0.026741
Cer(d18:2_18:0)-H	0.031833	0.18351	0.024599	-0.097012	0.019757
Cer(d18:2_20:0)+HCOO	-0.0058245	0.13957	0.023517	0.057129	0.14264
Cer(d18:2_21:0)+HCOO	-4.2058e-09	-1.3121e-08	9.2616e-09	8.0401e-10	-8.4836e-09
Cer(d18:1_22:0)+HCOO	-0.016602	0.013233	0.016399	0.0028726	-0.013586
Cer(d18:2_22:0)+HCOO	-0.031328	0.07156	0.033051	0.021651	0.050586
Cer(d18:2_23:0)+HCOO	-0.0097679	0.020824	-0.0086301	0.0028166	0.013439
Cer(d18:1_24:0)+HCOO	-0.0043746	-0.015789	0.014786	0.001351	-0.033177
Cer(d18:1_24:1)+HCOO	-0.021755	0.032745	0.0052453	0.013104	0.060063
Cer(d18:2_24:1)+HCOO	-0.029598	0.095605	-0.00023913	0.0082345	0.11908
Cer(d18:2_24:2)+HCOO	-0.001081	0.0032598	0.0028097	0.0036158	-0.0027688
Cer(d18:2_25:1)+HCOO	0.00041503	2.8704e-05	-0.0013806	-0.0014497	-0.00010491
Cer(d18:1_26:1)+HCOO	-4.2058e-09	-1.3121e-08	9.2616e-09	8.0401e-10	-8.4836e-09
FA(20:4)-H	-0.15534	0.0016802	0.0050148	-0.18781	-0.047555
LPC(14:0)+HCOO	-4.2058e-09	-1.3121e-08	9.2616e-09	8.0401e-10	-8.4836e-09
LPC(16:0)+HCOO	0.059021	0.029824	-0.0056751	-0.14385	-0.079676
LPC(18:0)+HCOO	0.097412	0.0028188	-0.015845	-0.0835	-0.10508
LPC(18:1)+HCOO	-0.056767	-0.023158	0.05016	-0.15377	-0.062737
LPC(20:1)+HCOO	-4.2058e-09	-1.3121e-08	9.2616e-09	8.0401e-10	-8.4836e-09
LPC(20:4)+HCOO	-0.025715	-0.0075338	0.017135	-0.097024	-0.040514
LPC(22:6)+HCOO	-0.0010751	-0.0011303	0.00039754	-0.0043458	-0.00010467
LPE(16:0)-H	-0.009182	0.0068129	-0.010142	-0.030874	-0.031653
LPE(18:0)-H	-0.016736	0.010695	0.0018697	-0.02489	-0.033162
LPE(18:1)-H	-0.023292	-0.0049689	0.016304	-0.075624	-0.035138
LPE(20:4)-H	-0.072267	0.020134	0.062173	-0.11518	-0.061194
LPE(22:4)-H	-0.015651	-0.00049492	-0.0036958	-0.063527	-0.0066749
LPE(22:6)-H	0.017929	0.015413	0.089977	-0.039108	0.049949
LPG(18:1)-H	0.0014497	-0.0023245	0.0031931	-0.0024036	0.0042248
PA(35:1)-H	0.00056299	-0.00031471	0.00028317	-0.0005199	-5.1024e-05
PC(14:0_14:0)+HCOO	0.04611	-0.12112	-0.13559	0.089607	0.0047247
PC(15:0_14:0)+HCOO	-0.0001344	-0.010725	-0.0071014	-0.0052038	-0.0085493
PC(16:0_14:0)+HCOO	0.0036101	-0.045377	-0.085586	0.050142	0.023556
PC(16:0e_14:0)+HCOO	0.00072428	0.0024987	0.0011191	-0.00011878	0.0010644
PC(15:0_16:0)+HCOO	-0.018171	-0.010058	-0.03192	-0.0064854	-0.014855
PC(16:0_16:0)+HCOO	-0.035226	0.017465	0.029184	0.020694	0.0094201
PC(16:0e_16:0)+HCOO	-0.02069	0.054721	0.10773	-0.024763	-0.044793
PC(17:1_16:0)+HCOO	0.029635	-0.02205	-0.053226	-0.015895	-0.018269
PC(15:0_18:2)+HCOO	0.076088	-0.088783	-0.028412	0.050466	-0.00090968
PC(18:0_16:0)+HCOO	-4.2058e-09	-1.3121e-08	9.2616e-09	8.0401e-10	-8.4836e-09
PC(16:1_18:1)+HCOO	-0.034735	-0.089842	0.0088567	0.21181	0.033633
PC(16:0_18:3)+HCOO	-0.0042139	-0.08407	0.014034	-0.030829	-0.089616
PC(14:0_20:4)+HCOO	-0.031242	-0.068843	-0.078277	0.030409	-0.073579
PC(17:0_18:1)+HCOO	0.026515	0.01165	-0.012235	-0.016825	-0.0096009
PC(17:1_18:2)+HCOO	0.00084287	-0.00030068	0.0012523	-0.00043261	0.0011306
PC(15:0_20:4)+HCOO	-0.012921	-0.0020956	-0.036426	-0.11358	-0.076769
PC(18:0_18:1)+HCOO	0.030415	-0.076618	0.021924	-0.011538	-0.040674
PC(18:1_18:1)+HCOO	-0.020108	-0.043891	-0.01378	0.079122	0.010966
PC(18:1_18:2)+HCOO	0.032856	-0.098593	0.066649	0.090847	-0.070613
PC(16:0_20:3)+HCOO	0.028857	-0.049493	0.13069	-0.019076	-0.076717
PC(16:0_20:4)+HCOO	-0.029209	0.0059484	0.025437	-0.076757	-0.068285
PC(17:0_20:4)+HCOO	0.026	-0.0068735	-0.00043447	-0.10726	-0.093532
PC(17:1_20:4)+HCOO	-0.0058772	0.0020003	-0.012419	-0.00015529	-0.02281
PC(15:0_22:6)+HCOO	0.0027074	0.0041821	-0.0060318	-0.0069639	0.0025027
PC(18:0_20:3)+HCOO	0.079624	-0.049543	0.085327	0.031198	-0.027154
PC(18:1_20:3)+HCOO	0.016013	-0.044805	0.079753	0.062803	-0.0072375
PC(16:0_22:4)+HCOO	-0.048081	-0.033972	-0.034446	-0.052797	-0.01387
PC(18:0_20:4)+HCOO	0.026432	-0.015801	-0.0086199	-0.010012	-0.024504
PC(16:0e_22:4)+HCOO	0.035906	-0.023314	0.088452	-0.049753	-0.048665
PC(18:0e_20:4)+HCOO	0.099967	0.10789	0.0092598	0.019579	0.01461
PC(16:1_22:4)+HCOO	0.039705	-0.053487	0.069347	-0.049049	-0.065595
PC(18:1_20:4)+HCOO	-0.072335	0.019655	-0.023505	0.011172	-0.0030531
PC(18:2_20:4)+HCOO	-0.016363	-0.055755	-0.017367	0.098677	-0.03468
PC(16:0_22:6)+HCOO	0.062189	0.015428	0.047692	-0.02079	0.012384
PC(19:1_20:4)+HCOO	-4.2058e-09	-1.3121e-08	9.2616e-09	8.0401e-10	-8.4836e-09
PC(17:0_22:6)+HCOO	0.0028403	0.0028438	-0.0033716	-0.0027626	0.0031024
PC(18:0_22:4)+HCOO	0.017024	-0.10149	0.0022376	-0.11141	-0.074259
PC(20:0_20:4)+HCOO	0.0024607	-0.0012707	0.0016824	0.00083714	-0.0053531
PC(18:0_22:5)+HCOO	-0.040838	-0.1062	0.05939	-0.068529	-0.0081352
PC(18:1_22:5)+HCOO	0.012782	-0.012525	0.029289	0.0040446	-0.024725
PC(18:0_22:6)+HCOO	0.11414	-0.069872	0.044696	-0.015719	-0.056036
PC(20:3_20:4)+HCOO	0.0029982	-0.043213	0.050919	0.0089248	-0.03183
PC(18:1_22:6)+HCOO	0.021465	-0.0016841	0.031416	0.05357	0.037075
PC(20:4_20:4)+HCOO	-0.01325	-0.020824	0.0087373	0.01571	-0.026024
PC(20:4_22:6)+HCOO	0.0083605	-0.030727	0.023225	-0.031976	-0.0661
PC(22:4_20:4)+HCOO	-0.0014933	-9.8012e-05	-0.0023297	0.0011479	-0.0033446
PC(20:3_22:6)+HCOO	0.0032317	-0.0031938	0.0072256	0.0029225	-0.0065865
PC(22:6_22:6)+HCOO	0.005646	-0.0093988	0.002742	-0.0015748	-0.0047484
PE(16:0_18:1)-H	-0.11598	-0.028222	0.047053	-0.0096932	-0.0037356
PE(16:1_18:1)-H	-0.11024	-0.050183	0.05445	0.039593	0.033749
PE(14:0_20:4)-H	-3.5973e-05	-4.9735e-05	-0.0001214	-1.0304e-06	2.2886e-06
PE(18:0_18:1)-H	-0.020925	-0.069264	0.044235	0.063908	-0.035596
PE(18:0e_18:1)-H	0.010545	-0.013519	0.010188	0.011661	-0.020417
PE(18:1_18:1)-H	-0.10935	-0.070839	0.059175	0.028385	6.7395e-05
PE(16:0e_20:2)-H	0.0011051	0.0022676	0.010554	-0.003035	-0.017268
PE(18:1_18:2)-H	-0.0097634	-0.086824	0.076897	0.11505	-0.011538
PE(16:0_20:3)-H	-0.061828	-0.10941	0.1261	-0.0068664	-0.060478
PE(16:0e_20:3)-H	0.025505	0.042411	0.068654	-0.043491	-0.074693
PE(14:0_22:4)-H	-0.015369	-0.047473	-0.057715	-0.019791	-0.012489
PE(16:0_20:4)-H	-0.059708	0.016189	0.026719	-0.051028	0.0064855
PE(16:0e_20:4)-H	0.022341	0.13116	0.16232	-0.085965	-0.060137
PE(16:1_20:4)-H	-0.099991	-0.013423	0.025414	-0.065937	0.0089226
PE(16:0_20:5)-H	-0.009757	0.00018178	-4.9676e-05	-0.011187	-0.038767
PE(14:0_22:6)-H	-0.00056831	-0.0015467	0.0011637	0.001362	-0.0019379
PE(19:1_18:1)-H	-4.2058e-09	-1.3121e-08	9.2616e-09	8.0401e-10	-8.4836e-09
PE(17:0_20:4)-H	-0.0022857	0.00012855	-0.0015985	0.0015703	0.0008817
PE(18:0_20:1)-H	-1.1175e-05	-0.0010274	0.00038644	-0.0024522	-0.0013215
PE(20:1_18:1)-H	-0.10394	-0.043965	-0.0079005	0.062323	0.090501
PE(18:0_20:2)-H	-0.01037	-0.030521	0.0085565	0.00070808	0.0048394
PE(18:1_20:2)-H	-0.017629	-0.025805	0.031566	-0.013081	-0.0163
PE(18:0_20:3)-H	0.039899	-0.099471	0.13715	0.089047	0.015748
PE(16:0e_22:3)-H	0.065922	0.010195	0.033713	-0.062864	-0.030825
PE(18:1_20:3)-H	-0.02524	-0.081909	0.15087	0.037102	-0.0017084
PE(16:0_22:4)-H	-0.089218	-0.061352	-0.040666	-0.064309	0.020816
PE(18:0_20:4)-H	-0.023047	-0.010288	0.021334	0.025458	0.029697
PE(16:0e_22:4)-H	0.0077884	0.069118	0.06083	-0.11913	-0.04032
PE(16:1_22:4)-H	0.10594	0.020626	0.080508	-0.1183	-0.021382
PE(18:1_20:4)-H	-0.089338	0.0056075	0.022333	0.023944	0.063013
PE(16:0_22:5)-H	-0.025821	-0.041189	-0.0010132	-0.03529	0.068974
PE(16:0e_22:5)-H	-0.05536	0.12413	0.12662	-0.090544	-0.0062115
PE(18:2_20:4)-H	-0.07915	-0.030711	0.025548	0.023172	-0.048018
PE(16:0_22:6)-H	0.066484	0.037332	0.031297	-0.067284	0.061526
PE(16:0e_22:6)-H	0.065184	0.30077	0.16652	-0.027795	0.096536
PE(16:1_22:6)-H	-0.052272	-0.027884	0.051809	0.00014381	0.066398
PE(17:0_22:4)-H	-0.0025354	-0.0016463	0.0011438	-0.0082087	-0.0036827
PE(17:1_22:6)-H	-4.2058e-09	-1.3121e-08	9.2616e-09	8.0401e-10	-8.4836e-09
PE(18:1_22:1)-H	-0.0042858	-0.0064201	0.0021612	0.0018347	0.0090184
PE(18:0_22:3)-H	0.00072663	-0.020725	-0.027329	-0.026001	0.016838
PE(18:0_22:4)-H	0.02152	-0.11365	-0.012411	-0.018075	-0.037109
PE(20:0_20:4)-H	-0.012078	-0.0065163	0.041553	-0.017117	-0.013429
PE(18:0e_22:4)-H	0.053445	0.083666	0.10896	-0.04495	0.00072575
PE(18:1_22:4)-H	-0.0643	-0.025066	-0.03159	0.033026	0.06871
PE(18:0_22:5)-H	-0.022074	-0.12666	0.085269	-0.0087013	0.050594
PE(18:1_22:5)-H	-0.11371	-0.0081695	0.068686	0.0023011	0.17834
PE(18:0_22:6)-H	0.15514	-0.086808	0.064529	0.013626	0.0028877
PE(18:1_22:6)-H	-0.002819	0.028035	0.037204	0.061642	0.13626
PE(20:4_22:6)-H	-0.0033551	-0.012429	0.01837	-0.0004475	-0.014432
PE(18:1_24:1)-H	-4.2058e-09	-1.3121e-08	9.2616e-09	8.0401e-10	-8.4836e-09
PE(22:0_20:4)-H	-0.0036869	0.0055672	0.0033704	0.011289	-0.011552
PE(20:1_22:4)-H	-0.00059749	-0.00045652	0.0010029	-0.000766	-0.00050203
PE(22:1_20:4)-H	-0.065703	0.011865	-0.020021	0.0093256	0.070522
PE(20:1_22:6)-H	0.019594	0.019863	0.007205	0.060444	0.10447
PE(22:4_20:4)-H	-0.009684	-0.0094478	-0.028137	0.0022825	-0.0070497
PE(20:3_22:6)-H	-0.008393	-0.010069	0.024183	-0.0057203	0.0077191
PE(22:4_22:6)-H	0.059986	-0.032967	-0.027416	-0.065108	0.043163
PE(22:5_22:6)-H	-4.2058e-09	-1.3121e-08	9.2616e-09	8.0401e-10	-8.4836e-09
PE(24:0_20:4)-H	-4.2058e-09	-1.3121e-08	9.2616e-09	8.0401e-10	-8.4836e-09
PE(24:1_20:4)-H	-0.0014968	-0.0013499	-0.00041006	0.0065175	-0.0017186
PE(24:2_20:4)-H	-4.2058e-09	-1.3121e-08	9.2616e-09	8.0401e-10	-8.4836e-09
PG(16:0_18:1)-H	0.072544	0.0083734	-0.057539	-0.013211	0.06071
PG(17:0_18:1)-H	0.0014373	0.0024287	0.0012977	-0.0010779	0.0012319
PG(18:0_18:1)-H	0.0037326	0.0077558	0.033091	-0.042043	-0.0089113
PG(18:1_18:1)-H	0.08608	-0.098985	0.095828	-0.024879	0.1352
PG(18:1_18:2)-H	0.1209	-0.16545	0.11084	-0.032648	0.11949
PG(18:2_18:2)-H	0.013274	-0.074358	0.066374	0.021805	-0.019473
PG(16:0_20:4)-H	0.0015549	0.0026369	-0.0033965	-0.0055403	0.0029855
PG(18:1_20:3)-H	0.044611	-0.02228	0.037181	-0.0083289	0.074765
PG(20:3_18:2)-H	-0.0016719	-0.0025412	-0.0053497	-0.0040078	-0.0030421
PG(18:1_20:4)-H	0.027777	-0.028181	-0.02656	-0.036172	0.18874
PG(18:2_20:4)-H	-0.0042506	-0.043786	0.032615	-0.0072458	-0.020653
PG(16:0_22:6)-H	0.0034372	0.0039335	-0.0026795	-0.0045294	0.0021531
PG(22:4_18:2)-H	-0.0099179	-0.017709	0.031326	-0.035246	0.020755
PG(18:1_22:5)-H	0.010997	-0.013792	0.010262	-0.048126	0.095018
PG(18:0_22:6)-H	0.0088025	-0.00033029	0.0034559	0.0073777	-0.0014658
PG(18:1_22:6)-H	0.073252	-0.014411	0.12315	0.014295	0.082096
PG(20:4_22:6)-H	0.0022494	0.020553	0.056571	0.0014758	-0.0026566
PG(20:3_22:4)-H	-4.2058e-09	-1.3121e-08	9.2616e-09	8.0401e-10	-8.4836e-09
PG(22:4_20:4)-H	0.007225	0.0074853	-0.011246	0.011714	0.021849
PG(20:3_22:6)-H	0.00042616	-0.00040408	0.0011252	-0.00051311	-0.0012402
PG(22:4_22:6)-H	-4.2058e-09	-1.3121e-08	9.2616e-09	8.0401e-10	-8.4836e-09
PG(22:5_22:5)-H	0.0084175	0.0096415	-0.011826	-0.0057331	0.012032
PG(22:5_22:6)-H	-0.00050616	0.0017227	0.001127	0.0030033	-0.0013555
PG(22:6_22:6)-H	0.063197	0.057854	0.13565	0.13203	0.0053243
PI(16:0_16:1)-H	-0.0070064	-0.018404	-0.014606	-0.0034533	-0.012753
PI(34:0)-H	-0.066567	0.017586	-0.062061	0.022012	-0.037971
PI(18:0_18:2)-H	0.085934	0.010417	0.037467	0.076229	-0.054667
PI(16:0_20:3)-H	-0.0092832	-0.003023	-0.00072104	-0.013404	-0.010461
PI(16:0_20:4)-H	-0.015469	-0.015399	-0.059508	-0.065747	-0.032402
PI(16:0e_20:4)-H	0.00042069	0.004815	-4.0821e-05	-0.0074322	-0.0104
PI(17:0_20:4)-H	-0.0013702	0.0078503	-0.069369	-0.016978	-0.040669
PI(18:0_20:3)-H	0.074484	-0.048006	0.085318	0.12468	-0.075831
PI(18:1_20:3)-H	-0.0097642	-0.048346	-0.03636	0.029875	-0.060693
PI(18:0_20:4)-H	0.0051254	0.033614	-0.09734	0.078304	-0.0024948
PI(18:1_20:4)-H	-0.037364	-0.041003	-0.094064	0.044152	0.011085
PI(16:0_22:6)-H	0.045441	0.020696	0.044229	0.0025246	-0.10485
PI(19:0_20:4)-H	-4.2058e-09	-1.3121e-08	9.2616e-09	8.0401e-10	-8.4836e-09
PI(18:1_22:4)-H	0.00076301	0.00091456	0.0070548	0.017375	-0.0099472
PI(20:1_20:4)-H	0.01615	0.067498	-0.11913	0.11347	0.064422
PI(18:0_22:5)-H	-4.2058e-09	-1.3121e-08	9.2616e-09	8.0401e-10	-8.4836e-09
PI(20:2_20:4)-H	0.00037064	-0.00392	0.00058495	-0.0018756	-0.0037871
PI(18:0_22:6)-H	0.053285	0.0076696	0.049333	0.10817	-0.061566
PI(20:3_20:4)-H	-0.00021489	-0.00040461	0.00053746	-9.664e-05	7.4394e-05
PI(18:1_22:6)-H	0.0065438	0.001361	0.0020022	0.017295	-0.0055161
PI(20:4_20:4)-H	-0.0045077	0.0016857	-0.011508	-0.014506	-0.0015869
PS(18:0_18:1)-H	-0.042093	0.0063992	-0.1335	-0.020994	-0.16102
PS(16:0_20:4)-H	-0.041086	0.040813	-0.012951	-0.053986	-0.037952
PS(17:0_20:4)-H	-0.0015514	-0.00031881	-0.0012561	-0.0039616	-0.010218
PS(18:0_20:3)-H	0.025289	-0.018319	0.01733	0.073491	-0.0904
PS(18:1_20:2)-H	-0.047574	-0.02771	0.035291	0.095651	-0.012504
PS(18:1_20:3)-H	-0.020248	-0.0164	0.030429	-0.044951	-0.053113
PS(18:0_20:4)-H	-0.022861	0.080162	-0.14387	-0.086488	-0.067031
PS(18:1_20:4)-H	-0.095459	0.034244	-0.020172	-0.10766	-0.07446
PS(16:0_22:6)-H	-0.081756	0.019918	0.015175	-0.11503	0.017487
PS(18:0_22:4)-H	-0.035823	-0.02752	-0.17925	-0.037893	-0.082809
PS(18:1_22:3)-H	-0.0025552	-0.0026336	0.0052136	-0.0015439	0.0069791
PS(18:0_22:5)-H	-0.076208	0.018197	-0.13162	0.084114	0.018209
PS(18:0_22:6)-H	0.11575	0.012942	-0.066912	0.036791	0.06498
PS(18:1_22:6)-H	-0.058201	0.017147	0.020638	-0.078893	0.014006
PS(42:6)-H	-0.00030489	-0.0010579	0.00037454	-0.00058574	0.0016584
PS(20:3_22:4)-H	0.0083745	-0.0025981	0.011554	-0.0072066	-0.0090849
PS(20:1_22:6)-H	0.028941	0.073096	-0.056937	0.072647	0.19519
PS(22:5_22:6)-H	0.0024823	-0.00077256	-0.0013722	0.00078191	-0.00068454
PS(22:6_22:6)-H	0.0047177	0.0050896	-0.0022058	-0.02032	-0.022997
PS(22:4_22:4)-H	0.006328	0.026053	-0.045368	0.017637	-0.0611
SM(d32:0)+HCOO	-4.2058e-09	-1.3121e-08	9.2616e-09	8.0401e-10	-8.4836e-09
SM(d41:2)+HCOO	-0.032537	0.0050331	0.0013883	-0.0071471	-0.028237
AcCa(12:0)+H	0.030512	0.005098	-0.02851	-0.02318	-0.016321
AcCa(14:0)+H	0.16469	0.038803	-0.10016	-0.025355	-0.05201
AcCa(14:1)+H	0.078335	0.0275	-0.074299	-0.01719	-0.019958
AcCa(15:0)+H	-4.2058e-09	-1.3121e-08	9.2616e-09	8.0401e-10	-8.4836e-09
AcCa(16:0)+H	0.25123	0.060236	-0.1754	-0.0075332	-0.002446
AcCa(17:0)+H	-4.2058e-09	-1.3121e-08	9.2616e-09	8.0401e-10	-8.4836e-09
AcCa(18:0)+H	0.23768	0.088161	-0.1259	-0.011025	0.019076
AcCa(18:1)+H	0.21405	0.048089	-0.17786	0.038498	0.052117
AcCa(18:2)+H	0.17407	0.01306	-0.098553	0.0062139	-0.0031387
AcCa(18:3)+H	0.0055738	0.0025217	-0.012522	-0.0088488	0.00026432
AcCa(20:1)+H	0.11263	0.027931	-0.077406	0.0010226	0.022149
AcCa(20:2)+H	0.025429	0.0081142	-0.020861	0.0085691	-0.0068969
AcCa(20:3)+H	0.02829	0.016178	-0.016339	0.0063621	-0.014858
AcCa(22:1)+H	0.0040412	-0.0014682	-0.015367	0.0081237	-0.0037908
AcCa(22:2)+H	0.0011084	-0.00084218	2.5042e-05	0.00055284	-0.0015663
AcCa(22:4)+H	0.0037005	0.0063336	-0.0095207	0.0097099	0.0045086
AcCa(24:1)+H	-4.2058e-09	-1.3121e-08	9.2616e-09	8.0401e-10	-8.4836e-09
Cer(d16:1_16:0)+H	-0.00048111	0.0013192	0.0016532	-0.0015444	-0.0039328
Cer(d18:1_16:0)+H	-0.063061	0.10971	-0.020182	0.070285	0.049098
Cer(d18:2_16:0)+H	-0.033871	0.094294	-0.014974	0.036123	0.002099
Cer(d18:1_18:0)+H	-0.016498	0.10386	0.0018747	-0.0019131	0.064542
Cer(d18:2_18:0)+H	-0.045881	0.18936	-0.019261	0.021158	0.11223
Cer(d16:1_22:0)+H	-4.2058e-09	-1.3121e-08	9.2616e-09	8.0401e-10	-8.4836e-09
Cer(d18:2_20:0)+H	-0.0091095	0.031139	-0.010503	0.017788	0.0195
Cer(d40:0)+H	-0.0003592	-0.00091537	0.00086399	0.0010003	-0.001515
Cer(d18:1_22:0)+H	-4.2058e-09	-1.3121e-08	9.2616e-09	8.0401e-10	-8.4836e-09
Cer(d18:2_23:0)+H	-4.2058e-09	-1.3121e-08	9.2616e-09	8.0401e-10	-8.4836e-09
Cer(d18:1_24:0)+H	-4.2058e-09	-1.3121e-08	9.2616e-09	8.0401e-10	-8.4836e-09
Cer(d18:1_24:1)+H	-4.2058e-09	-1.3121e-08	9.2616e-09	8.0401e-10	-8.4836e-09
Cer(d18:2_24:1)+H	-0.041536	0.11968	-0.035632	0.077633	0.15681
ChE(18:1)+NH4	0.039129	-0.019571	0.0053235	-0.01279	0.0096985
ChE(18:2)+NH4	0.036086	-0.063768	0.050771	-0.044792	-0.038392
ChE(20:3)+NH4	0.078102	-0.086995	0.032488	-0.018556	0.029671
ChE(20:4)+NH4	0.038789	-0.056082	-0.038664	-0.066621	-0.013162
ChE(22:3)+NH4	0.0056403	-2.1136e-05	0.011875	-0.013385	-0.014448
ChE(22:4)+NH4	0.050919	-0.043297	-0.023335	-0.067906	-0.0076388
ChE(22:6)+NH4	0.16534	0.028601	0.00073877	0.02396	0.00034316
Co(Q10)+H	-0.00023244	-0.00098574	0.00050281	0.00024236	-0.00063783
DG(18:0_16:0)+NH4	-0.011031	0.010818	0.00028493	0.015866	-0.012086
DG(16:0_18:1)+NH4	-0.046817	-0.014641	-0.028816	-0.014253	0.045699
DG(16:0_18:2)+NH4	-0.0022543	0.0002559	-0.0022617	0.0017356	0.0034672
DG(18:0_18:1)+NH4	-0.0039348	0.007516	-0.0021517	0.0048482	-0.0017786
DG(18:1_18:1)+NH4	-0.0058552	-0.00091605	-0.0061927	-0.00064954	0.0042441
DG(16:0_20:3)+NH4	-4.2058e-09	-1.3121e-08	9.2616e-09	8.0401e-10	-8.4836e-09
DG(18:2_18:2)+NH4	-0.0007558	-0.00097223	0.00027848	-0.0019172	0.0011658
DG(16:0_20:4)+NH4	-0.081326	0.020643	-0.054682	-0.084962	0.03531
DG(18:0_20:4)+NH4	-0.15261	0.052795	-0.081271	-0.084063	0.075378
DG(18:0_20:4)+H	-7.7152e-05	2.4861e-05	-0.00011623	-0.00015661	-2.2573e-05
DG(18:1_20:4)+NH4	-0.081347	0.0015344	-0.049148	-0.043231	0.056456
DG(16:0_22:6)+NH4	0.0013785	0.0031494	0.0075329	-0.0065508	0.013787
DG(18:0_22:6)+NH4	-8.6646e-05	0.00013791	2.944e-05	3.8909e-05	6.5675e-05
DG(18:1_22:6)+NH4	-0.0004166	0.00089221	-1.96e-05	0.00040584	0.00086694
LPC(16:0)+H	0.080844	0.03946	-0.027918	-0.15587	-0.057745
LPC(16:0e)+H	-4.2058e-09	-1.3121e-08	9.2616e-09	8.0401e-10	-8.4836e-09
LPC(18:0)+Na	0.038665	0.023713	-0.016761	-0.034703	-0.08685
LPC(18:1)+Na	-0.016349	0.0007886	0.0062012	-0.061659	-0.016231
LPC(18:1)+H	-4.2058e-09	-1.3121e-08	9.2616e-09	8.0401e-10	-8.4836e-09
LPC(18:2)+H	-4.2058e-09	-1.3121e-08	9.2616e-09	8.0401e-10	-8.4836e-09
MG(18:0)+H	-0.040363	0.0077242	0.013791	0.026409	0.0080382
MG(18:0)+NH4	-0.0034015	0.012563	-0.00069614	-0.0040568	-0.017926
PC(28:0)+H	0.013218	-0.057952	-0.056446	0.064024	-0.019778
PC(16:0_14:0)+Na	-0.012076	0.0083455	-0.010811	-0.0053042	-0.037505
PC(30:0)+H	0.0035256	-0.063888	-0.10827	0.054941	0.0083013
PC(30:1)+H	-0.015887	-0.1604	-0.14334	0.092753	0.077509
PC(32:2)+H	-0.064608	-0.037653	-0.18616	-0.070274	0.0088237
PC(32:3)+H	-0.034408	-0.052816	-0.090484	0.01467	0.033636
PC(34:4)+H	-0.02812	-0.025801	-0.18724	-0.00042403	-0.046247
PC(15:0_20:4)+H	-0.0092438	0.019029	-0.037821	-0.074008	-0.060478
PC(36:3)+H	0.05058	-0.071583	0.040697	0.11161	-0.062842
PC(36:4)+H	-0.03547	0.043399	0.0041135	-0.03457	-0.078904
PC(36:6)+H	0.00044081	-0.0027905	-0.011323	0.010459	-0.0044572
PC(37:4)+H	-0.00082223	-5.922e-05	0.00080836	0.00079416	-0.0028388
PC(37:5)+H	-0.00091377	-0.047253	0.05578	0.011869	0.051006
PC(15:0_22:6)+H	-4.2058e-09	-1.3121e-08	9.2616e-09	8.0401e-10	-8.4836e-09
PC(38:4)+H	0.021826	-0.017542	0.089526	0.071939	-0.062764
PC(16:0e_22:4)+H	0.11959	0.11768	0.0012836	-0.049498	0.012392
PC(18:2_20:4)+Na	-4.2058e-09	-1.3121e-08	9.2616e-09	8.0401e-10	-8.4836e-09
PC(38:6)+H	-0.026383	0.026646	0.037176	0.013927	-0.049722
PC(16:0_22:6)+Na	0.090002	0.051504	0.017317	-0.02207	0.039964
PC(39:6)+H	0.013258	0.017965	-0.0020463	-0.0035793	-0.0096191
PC(18:0_22:4)+H	0.026185	-0.066484	-0.0028013	-0.046974	0.015683
PC(40:5)+H	-0.067857	0.015672	-0.045699	0.047637	-0.040153
PC(40:6)+H	0.0083991	-0.069135	0.078205	0.11743	-0.082186
PC(40:7)+H	-0.0052254	-0.023005	0.044405	0.0080216	-0.10384
PC(40:8)+H	-0.029305	-0.049214	-0.04605	0.0036843	-0.047395
PC(42:9)+H	0.00057914	-0.0012537	-0.00081904	0.00025426	-0.001903
PC(44:12)+H	-4.2058e-09	-1.3121e-08	9.2616e-09	8.0401e-10	-8.4836e-09
PE(16:0_16:1)+H	-0.0085305	-0.0098521	-0.0069221	0.0072438	0.013893
PE(16:0p_16:1)+H	-8.1577e-05	-0.00060661	-0.0004493	0.00086267	1.9838e-05
PE(16:0_18:1)+H	-0.10168	-0.023284	0.014224	0.048325	0.058787
PE(16:0p_18:1)+H	-0.039201	-0.047083	-0.07582	0.035758	0.016232
PE(16:1_18:1)+H	-0.02477	-0.044175	0.0033417	0.036414	-0.010866
PE(16:0p_19:1)+H	-4.2058e-09	-1.3121e-08	9.2616e-09	8.0401e-10	-8.4836e-09
PE(18:0_18:0)+Na	-0.0026549	-0.00066138	0.0051607	0.00019211	-0.0016809
PE(18:0_18:1)+Na	-0.035208	-0.018095	0.023305	0.027432	0.036829
PE(18:0_18:1)+H	-0.016716	-0.017194	0.032115	0.087699	-0.047505
PE(18:0p_18:1)+H	-0.061623	-0.01814	-0.0073786	0.087525	0.025359
PE(18:1_18:1)+Na	-0.083894	0.06453	0.066582	-0.0042617	-0.038524
PE(36:2)+Na	-0.00050046	-7.6413e-05	2.0797e-05	-6.4793e-05	0.0011039
PE(18:1p_18:1)+H	0.0031923	-0.057094	-0.031508	0.0046166	0.0099458
PE(18:1_18:2)+H	-0.013653	-0.022048	0.0704	0.084933	-0.084068
PE(16:0p_20:3)+H	0.0072914	-0.065958	0.0093202	0.0092594	-0.10387
PE(16:0_20:4)+H	-0.065031	-0.0079515	0.015114	-0.049013	-0.0058901
PE(16:0p_20:4)+H	-0.11429	-0.018195	-0.12692	0.054342	-0.017199
PE(16:1_20:4)+H	-0.0033641	-0.0023143	0.00026787	-0.012075	-0.0011646
PE(16:0p_20:5)+H	0.008015	0.0041177	-0.023803	0.057507	-0.039373
PE(38:1e)+Na	0.0077978	0.011553	0.013975	-0.0061125	0.01246
PE(20:1_18:1)+Na	-0.040128	0.008471	-0.0075746	-0.030676	-0.036239
PE(18:0_20:3)+H	0.054305	-0.056442	0.13062	0.05998	-0.034193
PE(18:1_20:3)+H	-0.048589	-0.05007	0.067222	0.066633	0.019821
PE(16:0_22:4)+H	-0.084695	-0.031326	-0.028085	-0.092434	-0.047718
PE(18:0_20:4)+H	-0.036356	-0.019818	0.020861	0.027572	0.031605
PE(18:0_20:4)+Na	-0.013652	0.010577	0.0066706	0.010374	-0.014894
PE(16:0p_22:4)+H	-0.067154	-0.06908	-0.10989	-0.053552	0.0075032
PE(18:0p_20:4)+H	-0.088987	0.051826	0.018231	0.065773	-0.0061823
PE(18:1_20:4)+H	-0.098644	-0.0061107	0.043627	0.021336	0.043281
PE(18:1p_20:4)+H	-0.081199	-0.01248	-0.0051456	0.026001	-0.0077337
PE(16:0p_22:5)+H	-0.019024	0.038197	-0.036322	0.0025611	-0.015949
PE(16:0_22:6)+H	-0.0033055	0.042686	0.080473	-0.028382	-0.011857
PE(16:0p_22:6)+H	0.016828	0.0078706	-0.011439	0.023371	0.05359
PE(16:1_22:6)+H	-4.2058e-09	-1.3121e-08	9.2616e-09	8.0401e-10	-8.4836e-09
PE(18:0p_22:3)+H	-4.2058e-09	-1.3121e-08	9.2616e-09	8.0401e-10	-8.4836e-09
PE(18:0_22:4)+H	0.023018	-0.083605	-0.012822	0.0082932	-0.03286
PE(40:4)+Na	-4.2058e-09	-1.3121e-08	9.2616e-09	8.0401e-10	-8.4836e-09
PE(18:0p_22:4)+H	-0.057345	-0.052617	-0.021006	-0.018338	0.022701
PE(18:1_22:4)+H	-0.062691	-0.048285	-0.030137	0.018293	0.040367
PE(18:0_22:5)+H	-0.045515	0.031626	0.030443	0.015381	0.025145
PE(40:5e)+H	-0.034687	0.030691	0.050974	0.0034524	-0.012459
PE(18:1p_22:4)+H	0.028557	-0.01239	-0.025492	-0.042519	-0.037013
PE(18:0p_22:5)+H	-0.049739	-0.025518	0.053899	0.0032539	0.058855
PE(18:1_22:5)+H	-0.020561	0.022309	0.0041088	-0.0057951	-0.0043404
PE(18:0_22:6)+H	0.17109	-0.046955	0.054862	0.057097	0.01348
PE(18:0p_22:6)+H	0.063924	0.077444	0.12068	0.047377	0.032528
PE(20:3_20:4)+H	-0.0033196	0.0018995	8.5676e-05	-0.0020985	-0.0020183
PE(18:1_22:6)+H	-0.026345	-0.0039755	0.04712	0.085657	0.1584
PE(18:1p_22:6)+H	0.028701	0.077504	0.08433	0.015763	-0.0055982
PE(20:0p_22:4)+H	-4.2058e-09	-1.3121e-08	9.2616e-09	8.0401e-10	-8.4836e-09
PE(20:1_22:6)+H	-4.2058e-09	-1.3121e-08	9.2616e-09	8.0401e-10	-8.4836e-09
PG(16:0_18:1)+NH4	0.014043	-0.010484	-0.016552	-0.0084238	0.010772
PG(18:1_18:2)+Na	0.00012583	-0.00016988	0.00024474	-0.00021665	0.00036015
PG(18:1_20:4)+NH4	-4.2058e-09	-1.3121e-08	9.2616e-09	8.0401e-10	-8.4836e-09
PG(22:6_22:6)+NH4	-0.00021222	-0.0005408	0.00051045	0.000591	-0.00089504
PI(16:0_20:4)+NH4	-0.033222	-0.00074299	-0.032336	-0.028355	-0.0070252
PI(16:0_20:4)+H	-4.2058e-09	-1.3121e-08	9.2616e-09	8.0401e-10	-8.4836e-09
PI(18:0_20:3)+NH4	0.0028817	0.00071684	0.001626	0.0056816	-0.0032403
PI(18:0_20:4)+NH4	-0.091792	-0.010605	-0.090082	0.097829	-0.088946
PI(18:0_20:4)+H	-0.0075756	0.003955	-0.00040522	0.011336	-0.011062
PS(18:1_18:1)+Na	-4.2058e-09	-1.3121e-08	9.2616e-09	8.0401e-10	-8.4836e-09
PS(16:0_20:4)+H	-4.2058e-09	-1.3121e-08	9.2616e-09	8.0401e-10	-8.4836e-09
PS(18:1_20:4)+H	-4.2058e-09	-1.3121e-08	9.2616e-09	8.0401e-10	-8.4836e-09
PS(16:0_22:6)+H	-0.0024152	0.0077697	0.0053302	-0.017762	-0.01369
SM(d32:1)+H	0.0082536	0.030625	0.006242	0.037418	-0.07678
SM(d34:0)+H	-0.12407	0.052287	0.030906	0.069638	-0.032408
SM(d34:2)+H	0.052962	0.058917	-0.026047	0.062633	-0.0159
SM(d35:1)+H	-0.081549	0.056162	0.016444	0.036973	-0.022009
SM(d35:2)+H	-4.2058e-09	-1.3121e-08	9.2616e-09	8.0401e-10	-8.4836e-09
SM(d36:0)+H	-0.05719	0.046318	0.027104	-0.009387	-0.024158
SM(d36:1)+H	-0.12188	0.067551	0.071317	0.0012673	-0.054009
SM(d36:2)+H	0.010708	0.15746	0.056356	-0.022902	-0.045194
SM(d40:1)+H	-4.2058e-09	-1.3121e-08	9.2616e-09	8.0401e-10	-8.4836e-09
SM(d42:3)+H	-0.061802	0.07194	0.0010131	0.065532	0.049086
SM(d44:5)+H	0.00021496	0.00018448	-0.0012335	0.00066198	0.00079434
SM(d44:6)+H	-0.0035657	0.0061616	0.0025117	0.0069304	-0.010588
TG(16:0_12:0_18:1)+NH4	0.019567	-0.039152	-0.026922	-0.059227	0.02203
TG(16:0e_16:0_16:1)+NH4	-4.2058e-09	-1.3121e-08	9.2616e-09	8.0401e-10	-8.4836e-09
TG(15:0_16:0_18:1)+NH4	-0.0016071	-0.015972	-0.0029281	-0.051388	-0.0012808
TG(15:0_16:1_18:2)+NH4	-4.2058e-09	-1.3121e-08	9.2616e-09	8.0401e-10	-8.4836e-09
TG(18:0_16:0_16:0)+NH4	-0.0041676	-0.012888	0.0022384	-0.017957	-0.0061578
TG(16:0_16:0_18:1)+NH4	0.031167	-0.077778	0.022728	-0.080678	0.10107
TG(16:0_16:1_18:1)+NH4	0.019189	-0.12294	0.0031531	-0.081224	0.11662
TG(16:0_16:1_18:2)+NH4	0.016506	-0.1543	0.00067308	-0.1173	0.10932
TG(16:0_12:0_22:6)+NH4	-4.2058e-09	-1.3121e-08	9.2616e-09	8.0401e-10	-8.4836e-09
TG(16:0_17:0_18:1)+NH4	-0.0013292	-0.0041662	-0.0098373	-0.027039	-0.0055585
TG(16:0_17:1_18:1)+NH4	0.013486	-0.026957	-0.0016929	-0.061502	0.011629
TG(18:0_16:0_18:1)+NH4	0.037805	-0.061477	0.0029544	-0.03108	0.1138
TG(18:0e_16:0_18:1)+NH4	-4.2058e-09	-1.3121e-08	9.2616e-09	8.0401e-10	-8.4836e-09
TG(16:0_18:1_18:1)+NH4	0.013007	-0.10015	0.016553	-0.069162	0.13527
TG(16:0_18:1_18:2)+NH4	0.020621	-0.11772	0.027299	-0.086	0.13842
TG(16:1_18:2_18:2)+NH4	-0.0048901	-0.04822	-0.028952	-0.18146	0.048523
TG(17:0_18:1_18:1)+NH4	-0.0010079	-0.0048651	-0.0024683	-0.012735	-0.00068223
TG(18:0_18:1_18:1)+NH4	0.012986	-0.082067	-0.00047181	-0.021705	0.15716
TG(18:1_18:1_18:1)+NH4	0.014962	-0.092113	0.019116	-0.061721	0.15498
TG(16:0e_18:1_20:4)+NH4	0.0031173	-0.0017788	-0.0036525	-0.0026359	0.0042982
TG(16:0_18:1_21:0)+NH4	-4.2058e-09	-1.3121e-08	9.2616e-09	8.0401e-10	-8.4836e-09
TG(18:0e_16:0_22:4)+NH4	-4.2058e-09	-1.3121e-08	9.2616e-09	8.0401e-10	-8.4836e-09
TG(16:0_20:4_20:4)+NH4	-0.0074651	-0.036673	-0.0066394	-0.17471	0.14831
TG(16:0_18:1_24:0)+NH4	-4.2058e-09	-1.3121e-08	9.2616e-09	8.0401e-10	-8.4836e-09
TG(16:0_20:4_22:6)+NH4	0.027411	-4.8867e-05	0.010488	-0.088998	0.062852
TG(16:0e_20:4_22:6)+NH4	-4.2058e-09	-1.3121e-08	9.2616e-09	8.0401e-10	-8.4836e-09
TG(16:0_18:1_24:1)+NH4	-4.2058e-09	-1.3121e-08	9.2616e-09	8.0401e-10	-8.4836e-09
TG(18:0_18:1_22:4)+NH4	0.035138	-0.027575	0.04246	-0.094969	0.13835
TG(18:1_18:1_22:4)+NH4	0.016015	-0.10431	-0.006173	-0.10654	0.14483
TG(18:0_20:4_20:4)+NH4	-0.00082926	-0.06694	-0.019259	-0.15277	0.14833
TG(18:1_18:1_24:0)+NH4	-4.2058e-09	-1.3121e-08	9.2616e-09	8.0401e-10	-8.4836e-09
TG(18:1_18:1_24:1)+NH4	-4.2058e-09	-1.3121e-08	9.2616e-09	8.0401e-10	-8.4836e-09

[truncated: 6 more sheets: PCA Score for Lipid Met, PCA Met Transcript Data, Polar Metabolite L2FC and Stats, Rank List, Met Transcript L2FC and Stats, Lipid Metabolite L2FC and Stats]
