# Supplementary material for: Metabolic profiling of adult and pediatric gliomas reveals enriched glucose availability in pediatric gliomas and increased fatty acid oxidation in adult gliomas
Source: Acta Neuropathol Commun. 2025 Mar 15;13:61. doi: 10.1186/s40478-025-01961-w (PMC11909955; doi:10.1186/s40478-025-01961-w)
Supplement: Supplementary file 4 — Supplementary Table 3. GSEA Results using GSEA Software (version 4.0.1) with 1000 Permutations in the Curated Gene Set and Hallmark Gene Set. [file 40478_2025_1961_MOESM4_ESM.xlsx]

## Sheet: Read Me
Supplementary Table 3. GSEA Results using GSEA Software (version 4.0.1) with 1000 Permutations in the Curated Gene Set and Hallmark Gene Set
Sheet ID	Description
Read Me	General Information
Rank List	Rank list input used for GSEA
Curated Enriched Adult	Output for gene sets enriched in adult tumors from GSEA using the curated gene set
Hallmark Enriched Adult	Output for gene sets enriched in adult tumors from GSEA using the hallmark gene set
Curated Enriched Peds	Output for gene sets enriched in pediatric tumors from GSEA using the curated gene set
Hallmark Enriched Peds	Output for gene sets enriched in pediatric tumors from GSEA using the hallmark gene set
Column ID for Rank List	Description
Gene	Official Gene Name
log2FC	Log 2 fold change in RPKM between adult and pediatric tumor samples
pvalue	P-value for statistical analysis of RPKM for individual genes between adult and pediatric tumor samples
Column ID for All Other Sheets	Description (Further information for individual columns can be found on the GSEA website (https://www.gsea-msigdb.org/gsea/doc/GSEAUserGuideFrame.html)
NAME	Gene set name
ES	Enrichment score
NES	Normalized enrichment score
NOM p-val	Nominal p value
FDR q-val	False discovery rate
FWER p-val	Familywise-error rate
RANK AT MAX	The position in the ranked list at which the maximum enrichment occurs

## Sheet: Rank List
gene	log2FC	pvalue
SKOR2	4.818	4.63726e-12
PI3	4.209	2.11305e-12
SLC17A7	4.177	2.44209e-13
GATA4	4.05	6.95496e-11
TLX1	3.932	6.98086e-10
FEZF1-AS1	3.865	6.90175e-14
SLC26A4-AS1	3.699	2.10522e-11
FCER2	3.578	2.0017e-09
ELDR	3.408	5.14802e-07
FAM237B	3.385	1.61839e-06
LINC02714	3.254	9.2779e-08
NKX2-5	3.122	1.61565e-07
AC073347.1	3.093	4.35333e-08
OTOG	3.051	2.2107e-07
KCNC2	3.005	5.55826e-07
AC006971.1	2.985	2.36157e-06
EMX1	2.899	1.48253e-07
MMP9	2.866	2.85744e-09
SEC61G	2.761	1.45463e-15
FATE1	2.731	4.46039e-06
EGFR	2.712	5.16436e-09
AC004080.1	2.603	1e-05
CAMK1G	2.57	2.00948e-07
C6orf15	2.555	2e-05
TBR1	2.512	3.71236e-08
METTL11B	2.465	1.13313e-06
AL135790.1	2.439	3e-05
SAA2	2.432	3.62459e-06
AC005224.2	2.431	3.62098e-07
LMO7DN-IT1	2.413	1e-05
OTP	2.385	6.27718e-06
LHX4	2.378	5.40664e-07
C3orf36	2.373	6.29131e-08
DLX5	2.341	2.1843e-08
RPS3AP25	2.334	6.07131e-06
AC004594.1	2.331	2e-05
SAA1	2.313	6.35559e-06
AC011228.2	2.302	3e-05
PRAC2	2.301	3e-05
PITX1	2.298	1.62668e-06
MEPE	2.294	1e-05
RN7SL472P	2.293	1.40715e-06
SHOX2	2.266	4.11147e-07
MTUS2	2.261	8.35506e-06
SCNN1G	2.241	7.32599e-07
MAFA-AS1	2.236	3.97282e-06
AL035696.4	2.221	6e-05
AC104407.1	2.204	1e-05
LINC02546	2.194	6e-05
RXFP1	2.156	2.45323e-07
SPINK13	2.143	6e-05
GLRA2	2.138	3e-05
NPAS4	2.065	7.08535e-06
AGMO	1.993	6.31151e-07
LHX1	1.956	7e-05
LHX1-DT	1.942	9e-05
NOS2	1.941	4.37253e-06
ETV3L	1.93	3e-05
GJB2	1.924	5.35721e-06
NPR3	1.917	1.7385e-06
AL118508.1	1.911	1e-05
ELANE	1.904	4.48465e-07
HOXB13	1.89	0.00012
EN2	1.885	5.24264e-06
LMO7DN	1.869	4e-05
FAM163B	1.853	6e-05
AC013275.1	1.844	2e-05
AC010329.2	1.84	6e-05
LINC01812	1.81	7e-05
ROS1	1.81	0.0001
KISS1R	1.806	6e-05
LINC00499	1.804	0.0001
AC090970.1	1.803	0.00013
AL162726.3	1.801	6e-05
LINC01623	1.801	9e-05
CHRNA9	1.799	5e-05
AC011287.1	1.789	2e-05
CREG2	1.788	8.60476e-06
CCDC196	1.777	0.0001
GJB5	1.757	0.00016
PKP1	1.723	2e-05
SYN2	1.703	3e-05
MDM2	1.7	2.27568e-06
HGC6.3	1.684	3e-05
AC080188.2	1.679	1.63348e-06
AC105389.2	1.672	0.00015
ITPKA	1.645	4.42389e-06
CDK4	1.645	5.30734e-06
LHX5	1.644	9e-05
KLC3	1.639	7.17191e-06
LINC01730	1.628	3.33398e-06
TBX5-AS1	1.621	0.00025
NRGN	1.601	5.59488e-06
AC244517.2	1.597	5e-05
PRTN3	1.592	7e-05
SLN	1.589	0.00015
LINC02268	1.585	0.00026
UNC93B3	1.55	3.32151e-06
AC011995.2	1.548	0.00017
PDYN	1.547	0.00025
AC004590.1	1.542	0.00019
FEZF1	1.541	0.0003
SIX6	1.528	0.00032
SBSN	1.515	3.40085e-06
LY86-AS1	1.514	0.00012
C5orf46	1.512	0.00029
POU4F2	1.505	0.00031
AL592182.2	1.497	0.0001
LAMB4	1.496	2.22673e-07
SYNPR	1.496	0.00014
AC116428.1	1.486	3e-05
EVX1	1.483	0.00027
SYT5	1.48	8e-05
AL008726.1	1.471	4e-05
NUTM1	1.467	0.00024
KRT75	1.454	0.00021
MCEMP1	1.454	0.00023
LBX1-AS1	1.44	0.00036
AC022239.1	1.424	0.00022
AC015987.1	1.414	0.00011
AC008525.1	1.405	0.00011
SLC22A7	1.375	6.0859e-07
AC091932.1	1.373	0.00013
C5orf66	1.364	8.97203e-06
ULBP2	1.358	7.14024e-07
AC018450.1	1.356	1.57028e-07
NPY2R	1.355	0.00035
LYPD6B	1.35	0.00017
HNF1A-AS1	1.334	0.00033
CPLX2	1.332	0.00029
AC021242.3	1.33	1e-05
KCNH6	1.327	0.00016
C1orf53	1.326	3.80035e-06
NKX2-1-AS1	1.323	0.0004
AL662890.1	1.319	0.00041
AC011294.1	1.302	0.00015
AC016168.4	1.3	0.00016
MTCO2P22	1.299	4e-05
FER1L4	1.297	3e-05
MYADML2	1.293	0.00021
AC008060.4	1.288	0.00036
NECAB1	1.275	0.00021
OSR2	1.273	0.00027
LINC01361	1.273	0.00061
CLEC4GP1	1.265	0.00061
CLEC4G	1.258	0.00055
AP005264.3	1.254	0.0002
AL357127.2	1.25	0.00045
NKX2-1	1.249	0.0006
PNCK	1.247	2e-05
AC051635.1	1.244	0.00066
XG	1.239	0.00019
SLC26A9	1.237	0.00014
SCGB3A2	1.226	0.00047
AC016769.6	1.225	0.00055
EGR4	1.224	0.00052
LBX1	1.206	0.0007
LAMB3	1.193	1e-05
FMO9P	1.185	0.00077
AC025423.4	1.182	5e-05
CHRNA2	1.182	0.00078
AC110015.1	1.181	0.00016
LGR6	1.174	0.00049
MGAT5B	1.172	0.00017
CATSPERB	1.172	0.00036
CSRP2	1.171	4.00396e-06
AL121612.2	1.171	0.00062
MMP7	1.163	0.00072
BX255923.3	1.155	0.00048
AP000696.1	1.154	0.00072
LINC02073	1.153	0.00038
CHRNA1	1.153	0.00046
AC093326.1	1.146	0.00081
LANCL2	1.145	7.24848e-07
GPR37	1.141	0.0002
SLC26A10	1.14	8.84413e-06
OR7C1	1.135	8e-05
AC105118.1	1.133	0.00064
LCT	1.131	0.0003
GPX2	1.131	0.00038
SOSTDC1	1.126	0.00079
ERVK9-11	1.119	2e-05
AC011247.2	1.119	0.00055
CYP27B1	1.115	7e-05
TRAV36DV7	1.115	0.00057
HGD	1.112	9e-05
LUARIS	1.11	0.00033
AC008267.1	1.108	0.00014
AC091938.1	1.108	0.0005
PRMT8	1.104	0.00066
MIPEPP1	1.095	0.00078
LINC00488	1.092	0.00062
AC087491.1	1.086	6e-05
AC108174.1	1.085	0.00053
TMPRSS3	1.085	0.00071
CNN1	1.083	0.00016
MSMP	1.075	0.00017
AC006148.1	1.074	0.00027
MMP2-AS1	1.068	0.00029
AC002069.2	1.065	0.00038
S100A8	1.053	0.00031
DGCR10	1.043	0.00038
AC011511.1	1.042	1.02448e-07
PRR35	1.036	0.00108
AC025165.6	1.033	0.00018
AC022167.4	1.032	0.00023
DNAJB1	1.016	1.13851e-06
AC074351.1	1.014	0.00086
LINC01445	1.014	0.00087
C8orf49	1.014	0.0012
AC010300.1	1.013	0.0003
AL008633.1	1.01	0.00011
AC022075.1	1.006	0.00016
AC080089.2	1.005	0.00017
AL132765.1	1.005	0.00099
NHLH1	1.003	4e-05
ABLIM2	1	0.00014
GCM1	1	0.00052
PRSS3	0.997	0.00079
LINC00514	0.996	0.00114
HS3ST2	0.989	0.00089
B4GALNT1	0.987	0.00021
LINC02392	0.984	0.00121
AKNAD1	0.981	0.00038
TEX41	0.979	0.00035
AL049836.1	0.977	0.0008
GUCY2C	0.973	0.00077
AC025165.4	0.971	0.00031
GNAS-AS1	0.969	0.00018
GOLGA6L2	0.966	0.0013
ARHGAP29-AS1	0.963	0.00099
EVX1-AS	0.962	0.00145
CPA2	0.958	4e-05
TMEM155	0.957	0.00058
AC005548.1	0.957	0.00117
AL353576.1	0.955	0.00152
GNRH2	0.953	4.81575e-06
AL353637.2	0.952	0.00145
AC010457.1	0.951	0.00037
AL713852.1	0.95	2e-05
STX1A	0.949	0.00022
AC106795.1	0.945	3.96151e-07
NEURL2	0.944	2e-05
AC073210.3	0.944	0.00083
AC106795.2	0.939	9e-05
BX276092.9	0.939	0.00052
RN7SL794P	0.936	0.00133
AC132938.3	0.932	0.0003
AC073911.2	0.927	0.00088
HTR3B	0.927	0.00167
AC005682.1	0.926	0.00043
MTATP6P1	0.925	0.00046
AC010327.7	0.923	0.00012
AL356952.1	0.923	0.00106
AC140125.2	0.919	0.00117
PCDH8	0.918	0.0007
SLC38A8	0.914	0.00094
BX119927.1	0.906	0.00155
TPSB2	0.905	0.00144
AC007402.1	0.905	0.00158
EEF1DP4	0.901	0.0001
ADAMTS4	0.901	0.00033
AC025165.1	0.897	0.00081
AC105914.2	0.897	0.00172
MMP13	0.896	0.00185
TSFM	0.892	0.00015
HOXB9	0.885	0.00176
PNLDC1	0.884	0.00045
GRM2	0.884	0.00067
CYTOR	0.883	0.00011
LINC00682	0.883	0.00168
NPAS1	0.882	0.00027
AC009902.3	0.879	0.00058
GGT8P	0.876	0.00129
AC008154.2	0.875	0.00157
OR51E2	0.873	0.00151
AC003077.1	0.87	0.00026
FSCN3	0.869	4e-05
CORT	0.869	0.00014
TFAP2A-AS1	0.869	0.00109
PACRG-AS1	0.865	0.00135
BRINP2	0.864	0.00025
RNU6-594P	0.864	0.00179
GAPDHP72	0.862	0.00024
PDX1	0.86	0.00078
KRT16	0.86	0.00206
ABCA12	0.851	0.00033
AC092078.3	0.851	0.00073
AC005264.1	0.85	0.00032
MARCHF9	0.85	0.00046
SLC10A6	0.85	0.0006
AC016168.2	0.85	0.00126
AC008676.1	0.845	0.00069
AC016769.5	0.845	0.00155
TRIM51JP	0.845	0.0019
FCF1P6	0.843	0.00169
AC108482.2	0.843	0.00207
LHFPL3-AS1	0.84	0.00157
OVOL3	0.838	0.00168
KRT7	0.833	0.00096
ZDHHC20P1	0.833	0.0013
LINC01252	0.83	3e-05
CCN4	0.83	0.0011
ANXA2R	0.826	0.00012
LINC02641	0.823	0.00025
LINC01630	0.821	0.001
LINC00326	0.821	0.00237
SLC35F4	0.817	0.00159
NEUROD6	0.817	0.00215
MANCR	0.816	0.00142
RAET1K	0.816	0.00163
TBX2-AS1	0.815	0.00063
UPK1A	0.815	0.0009
NKX3-2	0.814	0.00169
LINC02076	0.811	0.00025
ONECUT2	0.811	0.0016
LINC02346	0.811	0.00246
CPM	0.809	0.00081
ACTBP8	0.806	0.00073
CXCL14	0.799	0.00173
LHFPL4	0.796	0.00086
AP000880.1	0.794	0.00042
TUBA1C	0.791	0.00038
TSPAN31	0.789	0.00048
AC079336.5	0.789	0.00178
MPPED1	0.788	0.0018
AC087203.3	0.787	0.00144
OR7E102P	0.785	0.00041
FAM209A	0.779	0.00039
VTI1BP2	0.775	0.00212
SLC6A7	0.775	0.00218
MTND5P10	0.775	0.00275
AP005432.2	0.773	0.00031
DPF1	0.768	5e-05
LINC02688	0.767	0.00075
AC000095.1	0.767	0.00104
SLC12A1	0.765	0.00112
INTS4P1	0.759	0.00121
AL136419.1	0.758	0.00109
AC009955.2	0.757	0.00056
AC027612.1	0.756	0.00224
AC130343.2	0.755	0.00086
SLPI	0.754	0.00143
LINC01231	0.754	0.00181
CCKAR	0.753	0.0029
IL20RB	0.752	0.00011
TUBB3	0.752	0.00024
OR4N2	0.752	0.00307
LINC02516	0.75	0.00108
IQCF1	0.75	0.00161
AL121932.2	0.749	0.00254
ADAM29	0.747	0.00304
AL138479.2	0.746	0.00269
AC096708.3	0.744	0.00141
LHX9	0.743	0.00316
TKTL2	0.742	0.00141
NGB	0.742	0.00304
AC020978.2	0.737	0.00283
DGCR5	0.736	0.00084
ARL4A	0.735	2.14646e-06
HOXB7	0.735	0.00193
BX322650.1	0.734	0.00018
AC025423.1	0.734	0.0029
AC004221.1	0.732	0.00013
AF038458.2	0.731	0.00041
HSPA6	0.731	0.00107
MCIDAS	0.731	0.00325
PCDHB8	0.73	0.00095
PRSS8	0.728	0.0008
GALNTL5	0.727	0.0027
AC010973.2	0.724	0.00011
EEF1AKMT3	0.724	0.001
AC145207.5	0.722	5.0119e-07
GSG1	0.722	0.00224
AOC2	0.72	3e-05
LINC00313	0.72	0.00121
AC061975.8	0.719	0.00029
LINC01340	0.719	0.00155
KIF5A	0.717	0.00167
AC027045.3	0.715	0.00224
AC012409.5	0.714	0.00337
RNF224	0.713	0.0024
NLRP11	0.712	0.00345
SLC22A14	0.708	4e-05
FAAHP1	0.708	0.00128
NEUROD1	0.706	0.00344
CCNE1	0.705	0.0001
RNU6-817P	0.705	0.00057
RPL7L1P5	0.703	0.00304
GHRLOS	0.698	9e-05
CCL7	0.698	0.00358
CA3	0.697	0.00165
IRS3P	0.697	0.00191
SYN1	0.697	0.0026
TUBA8	0.695	0.00095
LTB4R	0.692	3e-05
FAM83C	0.689	0.00341
AC139100.2	0.688	0.00025
AC006042.1	0.687	0.0035
TNNT1	0.686	0.00231
LINC01936	0.684	0.00034
ZNF461	0.683	2.71527e-08
AL365205.4	0.682	0.00272
AC011447.7	0.681	0.00092
TAT	0.681	0.00241
MTND4P12	0.679	0.00198
SNORA70	0.679	0.00264
AC078852.1	0.678	0.00244
AC106872.8	0.678	0.00373
ARHGEF25	0.675	0.00043
MIR339	0.675	0.00256
FOXA2	0.675	0.00383
ZNF530	0.671	1.4795e-06
APLP1	0.671	0.001
MRPS17	0.67	2.63353e-08
LINC00466	0.669	0.00255
PIP4K2C	0.668	0.00056
AC073842.2	0.666	7e-05
LINC02595	0.666	0.00365
AC092903.2	0.665	0.002
AC004951.4	0.664	6e-05
HOXD10	0.664	0.00433
AP000892.4	0.663	0.0033
EREG	0.662	0.00334
AC079781.5	0.66	1e-05
GPR151	0.659	0.00274
VEGFA	0.659	0.00298
HMGB1P19	0.659	0.00334
AC025165.5	0.658	0.00109
PLSCR5	0.657	0.00442
AL035446.1	0.656	0.00284
FAM240C	0.654	0.00427
NEUROD2	0.653	0.00449
AC025423.3	0.653	0.0036
LINC02371	0.652	0.00418
LHX5-AS1	0.652	0.00433
DPP4	0.65	0.00193
WNT2	0.649	0.00427
FBXL18	0.648	5.4262e-09
PCDHA10	0.648	0.00283
AVPR1B	0.647	0.00343
CARTPT	0.647	0.0041
HOXD12	0.647	0.00466
AC005725.1	0.646	0.004
AC016769.2	0.646	0.00465
SYCE2	0.645	0.00125
FBXO39	0.645	0.00197
AC016590.1	0.645	0.00204
AC009403.1	0.644	8.34307e-07
KRBA1	0.642	1.46266e-11
FMO8P	0.642	0.00465
EPO	0.64	0.00066
EMC3-AS1	0.639	0.00022
RHOV	0.639	0.0015
LINC01081	0.639	0.0048
AC010198.2	0.638	0.00317
HTR1D	0.638	0.00349
AC006116.4	0.638	0.00353
LINC02607	0.638	0.00485
AL035461.3	0.637	0.00027
AC020558.5	0.637	0.00191
CHRNA7	0.636	0.00257
AC015819.3	0.635	0.0035
ALOXE3	0.634	0.00407
AC073321.1	0.634	0.0041
POLR2J3	0.633	0.00105
AL136981.3	0.633	0.00106
AC119800.1	0.633	0.00357
AL513523.4	0.632	0.00308
AL355974.2	0.631	0.00208
AL162390.2	0.631	0.00403
AC008507.1	0.63	3e-05
METTL1	0.628	0.00087
AC098587.1	0.628	0.00504
AC115284.4	0.626	0.00062
HSPD1P6	0.626	0.00288
EN1	0.626	0.00443
HPX	0.625	8e-05
HAO1	0.625	0.00504
GOLT1A	0.622	0.00274
GPR88	0.622	0.00392
LINC02599	0.622	0.0048
CCK	0.621	0.00488
AC020915.3	0.62	3.3184e-06
DISP3	0.62	0.00175
LINC02458	0.62	0.00231
MRPS24	0.616	3e-05
DCST1-AS1	0.616	0.00026
HAS3	0.616	0.00072
PDE6B-AS1	0.616	0.001
CTXN2	0.615	0.00055
AK4	0.614	0.00043
SALL4	0.613	0.00342
URGCP	0.611	6.89098e-09
ACTG2	0.611	0.00327
SV2B	0.611	0.00545
AC004948.1	0.609	0.00118
GATA3	0.607	0.0032
DHRS2	0.607	0.00356
AC008060.1	0.607	0.00519
LINC01004	0.606	9e-05
CATSPERG	0.606	0.00018
OTOAP1	0.606	0.00179
AC016831.3	0.606	0.00429
AC013287.1	0.605	0.00486
AL096816.1	0.604	0.00462
MIR217HG	0.604	0.00534
AC004083.1	0.603	0.00178
AL354754.1	0.603	0.0054
LINC01705	0.603	0.00545
TUFT1	0.601	1e-05
ANGPTL4	0.601	0.00226
ZNF80	0.601	0.0023
GDF7	0.6	0.00347
PADI4	0.6	0.00474
RNF14P4	0.599	0.00274
AC024884.2	0.599	0.00377
CAMKV	0.599	0.00483
LINC02086	0.599	0.00522
SAPCD1-AS1	0.598	0.00273
AP001062.2	0.598	0.00377
RPL23AP49	0.597	0.00049
AL357497.1	0.597	0.00417
AC007344.1	0.597	0.00419
AC009145.4	0.597	0.00534
TGM1	0.596	0.0001
LINC02732	0.596	0.0031
ATXN7L2	0.595	1e-05
PSPC1P1	0.595	0.00485
ARPC1A	0.594	1e-05
CGB7	0.594	0.00483
PCDHGB8P	0.592	0.00229
AC091182.1	0.592	0.00378
AC079742.1	0.592	0.00447
FUT2	0.591	0.00596
SLC34A3	0.59	0.00224
PGAM1P4	0.59	0.00561
AL136018.1	0.59	0.00582
AL109804.1	0.59	0.00593
STAG3L4	0.589	4.37442e-06
AC005821.1	0.589	0.00245
AL162424.1	0.589	0.00316
AC131956.2	0.589	0.0057
ZAR1	0.588	0.00274
MIR589	0.588	0.00281
AC003986.3	0.588	0.00511
AC003093.1	0.587	0.00441
ECEL1	0.587	0.00572
AL035078.1	0.586	0.00506
AL158058.1	0.586	0.00608
AL121594.1	0.585	0.00077
NALCN-AS1	0.585	0.00531
AC018697.1	0.584	0.00565
LAG3	0.583	0.00131
HBB	0.583	0.00483
WIPF3	0.581	0.00284
BX323845.3	0.58	0.0009
AC005534.1	0.579	0.00032
AC026401.3	0.578	0.00078
LINC02605	0.578	0.00388
HOXB3	0.578	0.00578
CHST1	0.577	0.00188
LINC01780	0.577	0.00375
VSNL1	0.577	0.00489
RPS14P4	0.576	0.00339
MTRNR2L3	0.576	0.00414
JAZF1-AS1	0.575	0.00409
AC087627.1	0.575	0.00445
LSMEM1	0.574	0.0001
IGFBP2	0.574	0.00359
AC016831.1	0.573	0.00116
AL590434.2	0.572	0.00257
AL357552.3	0.57	0.00656
PSRC1	0.569	0.00016
LINC01943	0.569	0.00585
AC091286.1	0.569	0.00622
HS3ST3B1	0.568	0.0043
PDZK1IP1	0.568	0.00522
ZFAND2A	0.566	2e-05
STAG3L5P	0.566	0.00027
NDUFA4	0.565	4.78749e-06
FAM209B	0.565	0.00071
RASD2	0.565	0.00324
PRR19	0.564	0.00014
AC134043.2	0.564	0.00359
RBAKDN	0.564	0.00631
ATP5MF	0.563	6e-05
TMSB10P1	0.563	0.00046
ZNF497	0.562	7e-05
CDKN2D	0.562	0.00076
AC011199.1	0.561	0.0022
VWA7	0.561	0.00413
MTUS2-AS1	0.561	0.00445
AL591845.1	0.56	0.00044
OSBPL3	0.56	0.0007
GUSB	0.558	9e-05
EPHA10	0.558	0.00633
FAM180A	0.558	0.0066
RNU6-388P	0.557	0.00539
HOXD9	0.557	0.0069
UQCR11	0.556	9e-05
LINC02235	0.555	0.00023
TMEM225B	0.555	0.0016
WDR62	0.555	0.00296
SARS2	0.554	2e-05
NPPC	0.554	0.00679
RNF216P1	0.552	1.00368e-07
AC004233.2	0.552	0.00376
AC016168.5	0.552	0.00616
AP002847.1	0.551	0.0015
AL121839.2	0.551	0.00511
ABCB8	0.548	2.91442e-09
PPIAP82	0.548	1.60248e-06
NRN1	0.548	0.00416
FASTK	0.547	3.15884e-06
TEN1-CDK3	0.547	0.00014
PPIAP16	0.546	0.00401
S100A9	0.546	0.00449
TBX15	0.545	0.00355
BARX1	0.545	0.0073
SMYD2	0.543	0.00105
AC100812.1	0.543	0.00228
RETN	0.543	0.00702
VSTM2A	0.543	0.00747
CHCHD2	0.542	5.17262e-07
AC084809.2	0.542	0.00656
ZNF789	0.541	3e-05
AQP9	0.541	0.0055
CDHR2	0.539	0.00468
LINC02749	0.538	0.00091
AC008750.2	0.538	0.00227
GABRG2	0.538	0.00721
C7orf26	0.537	6.38201e-07
AC093673.1	0.537	0.00093
AC018648.1	0.537	0.00125
AC021504.1	0.537	0.00769
ZNF783	0.536	8.02439e-07
RP9	0.536	6e-05
ACTR3B	0.536	0.0002
AC006486.2	0.536	0.0021
AL158166.2	0.536	0.00348
AC243964.3	0.536	0.00512
FABP5	0.535	0.00329
IBSP	0.535	0.00777
AC005400.1	0.534	0.00219
TMEM229A	0.533	0.00599
AL157829.1	0.533	0.0066
CYP3A4	0.533	0.00766
AEN	0.532	0.00159
AP003355.2	0.532	0.00787
CDC25B	0.531	4.7113e-06
AC092718.4	0.531	0.00163
RUNDC3A-AS1	0.531	0.00169
STRA8	0.531	0.00657
IL32	0.529	0.00204
LCN8	0.528	0.00808
RNASE4	0.527	0.00303
CDK5	0.526	9e-05
AC091729.3	0.526	0.00051
AC106793.1	0.526	0.0022
AL161449.2	0.526	0.00531
PRDM12	0.526	0.00568
VSIG10L2	0.526	0.00778
METTL22	0.525	7.74862e-07
LRTM2	0.525	0.00807
ENO2	0.524	0.00142
LINC01322	0.524	0.0062
SPC24	0.522	0.00467
TECRP1	0.521	3e-05
ATF5	0.521	0.00116
ABHD11-AS1	0.521	0.00714
ALG6	0.52	0.00022
DCAF4L1	0.52	0.00166
LINC02609	0.52	0.00263
IGFL4	0.52	0.00472
AL390786.1	0.52	0.00827
DMRTA2	0.52	0.00834
LSM5	0.518	3e-05
C2orf66	0.518	0.00364
TCF23	0.518	0.00719
GLRA4	0.517	0.00385
AC012409.3	0.517	0.00721
MRPL4	0.516	1.35252e-06
POLD2	0.515	2.20493e-06
AC008894.3	0.515	0.00018
AC127496.2	0.515	0.00865
LINC00551	0.514	0.00412
CXCL1	0.514	0.00646
AC010931.2	0.514	0.00649
THEG	0.514	0.00815
AKR1B15	0.514	0.00839
DPF3	0.513	0.00048
PAQR4	0.513	0.00071
AC005046.2	0.513	0.00228
NDUFA4L2	0.513	0.00318
AL353709.1	0.513	0.00515
KCNS2	0.513	0.00778
SIGLEC12	0.513	0.00796
PAXIP1-AS1	0.512	0.0001
POLR2J4	0.512	0.00032
AC026333.4	0.512	0.00125
AC011447.3	0.51	0.00205
SNORD14E	0.51	0.00495
NUPR2	0.51	0.00879
SVOP	0.51	0.00881
AC012501.3	0.51	0.00877
ZNF746	0.509	8.97535e-07
MIR25	0.509	0.00167
AC008443.9	0.509	0.00843
TBL2	0.508	4.77933e-06
AC125494.2	0.508	0.00104
AC004852.2	0.508	0.00839
CKMT2	0.507	0.00204
AC015961.1	0.507	0.009
DNAH10OS	0.506	0.001
AC007216.3	0.504	0.00393
AC063943.2	0.504	0.00398
MYO15A	0.504	0.00417
ADAD2	0.504	0.00675
DDX56	0.503	5.23409e-06
AP1S1	0.503	0.00025
AC008267.5	0.503	0.00091
GRB10	0.503	0.00241
DAAM2-AS1	0.503	0.00314
AC007040.2	0.503	0.00487
LINC02356	0.501	0.00627
PCDHGB3	0.501	0.00677
TMEM151B	0.501	0.00792
ZNF786	0.5	1e-05
PRKRIP1	0.5	4e-05
AC104971.1	0.5	0.00166
AC073114.1	0.5	0.00886
AC023385.1	0.5	0.00736
CACNB3	0.499	0.00107
LACTB2-AS1	0.499	0.00701
AC244517.5	0.499	0.00759
LINC01640	0.499	0.00919
AC008750.7	0.499	0.00893
LINC01114	0.498	0.00188
PIN1P1	0.498	0.00431
PRSS16	0.498	0.00895
NTF4	0.498	0.00916
OVGP1	0.497	0.00056
AC051619.2	0.497	0.00622
AC026956.2	0.497	0.00918
BEND3P2	0.497	0.00944
ZNF767P	0.496	1.12461e-06
IL17RE	0.496	0.00043
ZGLP1	0.496	0.00188
SH3D21	0.495	0.00103
AC008743.1	0.495	0.00369
TMEM37	0.495	0.00472
AL136131.3	0.495	0.00824
RPRML	0.495	0.00934
LINC01722	0.495	0.00962
NDP	0.494	0.00278
SEZ6	0.493	0.00716
AL512378.1	0.493	0.00885
CASQ1	0.492	0.0042
AC092958.1	0.492	0.00577
OSTM1-AS1	0.492	0.00763
NFE4	0.492	0.00782
AC007551.1	0.492	0.00902
ARL9	0.491	0.00274
PCDHGB9P	0.49	0.00514
AC135178.6	0.489	0.00079
CCDC150	0.489	0.00345
ATG4D	0.488	3e-05
TPI1	0.488	0.00036
LINC00852	0.487	0.00019
AC010642.2	0.487	0.00029
UPP1	0.487	0.00268
POM121C	0.486	3e-05
RNU6-1136P	0.486	0.00778
RAPGEFL1	0.485	0.00201
AL354809.1	0.485	0.00338
MTRNR2L6	0.485	0.00803
AC114296.1	0.485	0.00864
AL356419.1	0.485	0.01004
TBRG4	0.484	1.01203e-06
ARTN	0.484	0.00385
AC004034.1	0.484	0.0102
FKBP9	0.483	0.00128
CEP170B	0.483	0.00171
AC006441.4	0.483	0.00742
COX7A1	0.483	0.00816
TSPAN17	0.482	7.32804e-07
ZNF266	0.482	0.00025
AC093503.1	0.482	0.0038
SDR16C5	0.482	0.00972
DST-AS1	0.481	0.0043
STRC	0.481	0.00729
HOXA1	0.481	0.00835
AL355596.1	0.481	0.01038
AC239585.2	0.481	0.01038
RPL7L1P9	0.481	0.01032
CABLES2	0.48	0.0001
TNFRSF18	0.48	0.00611
AC097637.2	0.48	0.00744
AC073842.1	0.48	0.00797
ACTA1	0.479	0.00481
AL049840.4	0.478	0.00462
MIR3976HG	0.478	0.00922
IGF2-AS	0.478	0.01008
C19orf48	0.477	0.00104
LINC00437	0.477	0.00849
TGFBR3L	0.477	0.00876
AL049637.1	0.477	0.01043
TECPR1	0.476	7.81275e-07
MMP25-AS1	0.476	2e-05
AC016831.6	0.476	0.00267
AC025594.2	0.476	0.00277
AL355922.2	0.476	0.00817
RP11-782C8.2	0.476	0.01017
RPL7AP33	0.476	0.01067
ORC5	0.475	2.40642e-06
BRAT1	0.475	7.84961e-06
AC102953.2	0.475	0.00022
MBLAC1	0.474	0.00043
SLC29A4	0.474	0.00317
AC009403.2	0.474	0.00731
IQCA1L	0.474	0.00963
BUD23	0.473	6.91466e-06
AC010327.6	0.473	9e-05
PLK5	0.473	0.00543
GAPDHP38	0.473	0.00744
TEKT5	0.472	0.00143
PCDHB14	0.472	0.00236
LINC01433	0.472	0.00239
AC068768.1	0.472	0.00616
AC025176.1	0.472	0.00814
GPR61	0.472	0.0098
MALSU1	0.471	4.38979e-07
CCM2	0.471	2e-05
TMEM26	0.471	0.0062
RAB25	0.471	0.00691
LINC02054	0.471	0.00782
SEM1	0.47	0.00039
FBXO41	0.47	0.00366
AP5S1	0.469	1.17683e-07
ADRA1B	0.469	0.00877
LINC01214	0.469	0.01107
SCN8A	0.468	0.00393
CARM1P1	0.468	0.00877
AL139042.1	0.468	0.01115
AC138783.12	0.467	0.00611
AC073324.1	0.467	0.00902
PGP	0.466	0.0002
RGS2	0.466	0.00275
RGS16	0.466	0.00437
AC099681.3	0.466	0.0073
ZNF18	0.465	2.62077e-06
IP6K2	0.465	9.77917e-06
HAUS8	0.465	0.0011
PDGFA	0.465	0.00399
PKMYT1	0.465	0.0057
PRDX2	0.464	0.00028
AP006545.3	0.464	0.00622
AL356123.2	0.464	0.00989
LYPLAL1-AS1	0.464	0.01084
CA1	0.464	0.01136
AL157823.2	0.464	0.01141
AC007192.2	0.463	0.01066
KREMEN2	0.463	0.01119
DDRGK1	0.462	2e-05
PSMG3	0.462	0.00027
ZNF835	0.462	0.00105
LINC00517	0.462	0.00954
TACR3	0.462	0.01156
IRGQ	0.461	4e-05
VPS37D	0.461	0.00071
TIMM50	0.46	8e-05
AP4M1	0.46	0.00013
BCAT1	0.46	0.00552
BMP8A	0.46	0.00746
AC117464.1	0.46	0.01055
TMSB10	0.459	0.00113
AL353807.3	0.459	0.00354
CA2	0.459	0.00378
ZDHHC8P1	0.459	0.00856
AC103718.1	0.459	0.01101
HOXA11-AS	0.459	0.01176
BNIP1	0.458	3.02552e-06
PTGIR	0.458	0.00644
PAX9	0.458	0.00965
DMBX1	0.458	0.01176
LINC01494	0.458	0.01174
AC008736.1	0.457	0.00036
RHBDD2	0.457	0.00044
VN1R81P	0.457	0.00314
IL13	0.457	0.00404
SHD	0.457	0.01075
ZNF784	0.456	9e-05
EID2B	0.456	0.00056
G0S2	0.456	0.00587
CBLC	0.456	0.01139
PARD6G-AS1	0.455	0.00118
TNNC2	0.455	0.00359
LINC00365	0.455	0.00523
E2F1	0.455	0.00588
PYY2	0.455	0.00616
LINC01558	0.455	0.00628
PEG13	0.455	0.00825
RP9P	0.453	0.00091
LINC00862	0.453	0.00765
AP5Z1	0.452	3e-05
AC018690.1	0.452	0.00074
AL139424.2	0.452	0.00405
CARMN	0.452	0.00528
THSD4-AS1	0.452	0.00713
AC090912.2	0.452	0.00777
AC011509.3	0.452	0.00799
HYAL1	0.451	0.00036
AP002851.1	0.451	0.00289
LINC00299	0.451	0.00673
AC002519.1	0.451	0.00885
AC027682.5	0.451	0.01053
OTOR	0.451	0.01143
TFCP2L1	0.451	0.01148
AC024075.2	0.45	0.00046
FAM71F2	0.45	0.0007
TAF9P3	0.45	0.00361
CHAF1B	0.45	0.00429
SAGE1	0.45	0.01212
ASNS	0.449	0.00124
DAND5	0.449	0.00538
PRR4	0.448	0.00069
HOXA13	0.448	0.01221
CYP3A5	0.448	0.01235
ZNF653	0.447	0.00016
RRN3P3	0.447	0.00047
RASAL1	0.447	0.01217
AC092675.2	0.447	0.0126
LAMC2	0.446	0.00661
RARRES2P1	0.446	0.01155
AACS	0.445	0.00076
FBXO17	0.445	0.00354
AC093673.2	0.445	0.00492
LINC01208	0.445	0.00632
RNASEH2A	0.445	0.00727
CASP2	0.444	0.0008
PPIAP77	0.444	0.00835
TSSC2	0.444	0.01185
RINT1	0.443	0.00026
RPL23AP67	0.443	0.00656
AC011700.1	0.443	0.00671
CA11	0.442	0.00932
RAET1L	0.442	0.01263
DNAJC30	0.441	0.00036
RAD18	0.441	0.00127
CCT6P1	0.441	0.00161
AC133644.2	0.441	0.0073
MAGEA11	0.441	0.0082
ATP1A3	0.441	0.01218
ZSCAN25	0.44	9e-05
HROB	0.44	0.00459
ASPHD1	0.44	0.00864
SLC8A1-AS1	0.44	0.00893
MED28P7	0.44	0.01151
RSPO2	0.44	0.01246
MAP11	0.439	0.00013
FKBP1A	0.439	0.00017
VOPP1	0.439	0.00039
TOMM7	0.439	0.00066
AL713852.2	0.439	0.00463
HAS2	0.439	0.00833
TMEM205	0.438	0.0003
AC022415.2	0.438	0.00098
AL049780.3	0.438	0.00364
AC006480.3	0.438	0.00416
SNORA26	0.438	0.00902
GJD3	0.438	0.0106
AC090337.1	0.438	0.01062
PHF24	0.438	0.01237
ZNF337	0.437	0.00014
NDUFB2	0.437	0.0003
AL441992.2	0.437	0.00352
ROCK1P1	0.437	0.00716
ATAD3C	0.437	0.0073
LHFPL3-AS2	0.437	0.01027
NUDCD3	0.436	3.30433e-06
MSTO2P	0.436	0.00042
ETV2	0.436	0.00338
GSC	0.436	0.01236
TRPA1	0.436	0.01287
SLC6A17	0.436	0.01305
PTPN5	0.436	0.01326
AC005330.1	0.436	0.01344
OGFOD3	0.435	4e-05
PTK2B	0.435	0.00523
TAFA3	0.435	0.0067
AC145098.2	0.435	0.00787
AP001033.5	0.435	0.01146
COX19	0.434	8.23849e-06
CNPY4	0.434	0.00032
POP7	0.434	0.00049
NAGPA	0.434	0.00131
GPR1	0.434	0.01257
ITGAE	0.433	4e-05
IGSF8	0.433	0.0025
AC087289.3	0.433	0.00473
ITIH3	0.433	0.01073
INKA2-AS1	0.432	0.00224
LRATD1	0.432	0.00628
SPTBN4	0.431	0.00522
AC009955.3	0.431	0.00896
PPIA	0.43	2e-05
MRPL32	0.43	3e-05
OS9	0.43	0.00345
SEMA4F	0.43	0.00439
AL357515.1	0.43	0.00903
MTTP	0.43	0.0096
EPHA8	0.43	0.01235
EPHB1	0.429	0.00747
SH2D5	0.429	0.01117
AC097375.4	0.429	0.01239
CYP2C18	0.429	0.01399
SMIM4	0.428	0.00095
SMARCD3	0.428	0.00103
AC004854.2	0.428	0.00221
FDX2	0.428	0.00321
FOXD4	0.428	0.00506
KIAA2012-AS1	0.428	0.00823
AC005262.1	0.428	0.00895
SNRPCP1	0.428	0.01404
TMEM147	0.427	0.00017
NDUFB2-AS1	0.427	0.00056
AC090114.2	0.427	0.00059
AC015845.2	0.427	0.00627
METTL7B	0.427	0.01035
NDUFA9P1	0.427	0.01273
PDCD5	0.426	8.37374e-06
AC092171.5	0.426	0.00417
AC091305.1	0.426	0.01018
AL133325.2	0.426	0.01212
EDN2	0.426	0.01346
ZMIZ2	0.425	3e-05
AC046143.1	0.425	0.00569
AC159540.2	0.425	0.00736
CEACAM3	0.425	0.01431
TMEM161A	0.424	3e-05
GIPR	0.424	0.01268
AC105052.2	0.423	0.00427
AC004951.1	0.423	0.00763
SMURF1	0.422	0.00012
DTYMK	0.422	0.00128
JPT1	0.422	0.00204
CHST2	0.422	0.00588
TAGLN	0.422	0.00905
RPRM	0.422	0.01304
AL596087.2	0.422	0.0132
NDUFAF5	0.421	3.61132e-06
ZNF583	0.421	0.00021
AC020917.4	0.421	0.00115
AL732292.2	0.421	0.00665
NPC1L1	0.421	0.01137
WNT8A	0.421	0.01451
MIR2117HG	0.421	0.01479
ZNF316	0.42	8e-05
LINC02664	0.42	0.01136
AL035398.1	0.42	0.0126
AC007639.1	0.42	0.01277
HOXD11	0.42	0.01413
AC114271.1	0.419	0.00023
AL139094.1	0.419	0.00568
SRPX	0.419	0.01012
KHDC1	0.418	0.00149
LINC02193	0.418	0.00898
GRB14	0.418	0.01134
ZNF875	0.417	2e-05
IFRD1	0.417	0.00061
SLC6A8	0.417	0.00109
POMZP3	0.417	0.0013
THSD8	0.417	0.00823
AC087164.1	0.417	0.00848
AL161804.1	0.417	0.00902
MPP4	0.417	0.00951
PMPCB	0.416	4e-05
PIN1	0.416	0.00059
MBD3	0.416	0.00096
AC020594.1	0.416	0.00414
SLC10A5	0.416	0.00859
AC004817.4	0.416	0.01403
AL356417.1	0.416	0.01413
CCZ1B	0.415	0.00083
EIF5AL1	0.415	0.00431
PACSIN1	0.415	0.01455
CYREN	0.414	0.00018
AL121845.3	0.414	0.00121
DENND2A	0.414	0.00338
FOXD4L1	0.414	0.00938
IL2RA	0.414	0.01439
COPS6	0.413	0.00017
ASL	0.413	0.00025
ST20	0.413	0.00266
TMEM221	0.413	0.0114
AC025627.3	0.413	0.01439
RBFA	0.412	6e-05
ZC3HC1	0.412	0.00019
CCDC102B	0.412	0.00333
AL359091.4	0.412	0.0041
GADD45G	0.412	0.00958
Z97205.2	0.412	0.01089
PLAC1	0.412	0.01335
PTPRR	0.412	0.01559
ZFHX2-AS1	0.411	0.00069
AC012447.1	0.411	0.00447
PCDHB13	0.411	0.0046
NOXO1	0.411	0.00492
AL049780.1	0.411	0.00603
CDK5R1	0.411	0.01015
STMN4	0.411	0.0107
GLI1	0.411	0.0113
CCKBR	0.411	0.01557
ATP5MPL	0.41	0.00075
ZNF682	0.41	0.00371
PLXNA4	0.41	0.00511
TMEM215	0.41	0.01311
AC021055.1	0.41	0.01429
AC114803.1	0.41	0.01557
AL121832.3	0.409	0.00422
AL365181.2	0.409	0.00768
LINC02875	0.409	0.00891
TENM1	0.409	0.01227
LINC02774	0.409	0.01469
ATP6V0E2-AS1	0.408	0.00086
ACTA2	0.408	0.01067
Z68323.1	0.408	0.01151
PUS7	0.407	0.00283
AC132872.1	0.407	0.00337
RPS4XP1	0.407	0.00635
HNF4G	0.407	0.00913
AC026369.2	0.407	0.01074
AC104024.2	0.407	0.01204
AC008875.3	0.406	0.00958
AC139491.6	0.406	0.01568
LINC01414	0.406	0.01618
SLC35B4	0.405	2.03608e-06
SUMF2	0.405	0.00135
PRSS53	0.405	0.00203
AC145423.3	0.405	0.00389
LINC01619	0.405	0.00712
CNR1	0.405	0.0105
AC012301.3	0.405	0.01103
KRT8P48	0.405	0.013
IGFBP6	0.405	0.01445
APOB	0.405	0.01548
DBF4P1	0.405	0.01639
ZNF212	0.404	9.93298e-06
YKT6	0.404	5e-05
TAF6	0.404	0.00035
NDUFS5	0.404	0.00186
PLCG1-AS1	0.404	0.00459
AC092171.1	0.404	0.01151
AL109923.1	0.404	0.01244
AL353604.1	0.404	0.0161
LPA	0.404	0.01619
GATA3-AS1	0.404	0.01619
AC105450.1	0.404	0.01638
TPSD1	0.404	0.01644
PDRG1	0.403	7e-05
COPS9	0.403	0.00231
LINC02604	0.403	0.00668
AC002456.1	0.403	0.00888
AC004477.3	0.403	0.00958
BICDL1	0.403	0.01397
NOP56	0.402	0.0001
TXNL4A	0.402	0.00016
LINC01534	0.402	0.00043
NSUN5P1	0.402	0.00086
TIGD3	0.402	0.00455
MOCOS	0.402	0.01251
AL133244.2	0.402	0.01492
NT5C3B	0.401	0.00029
NACAD	0.401	0.00223
ATP6V0E2	0.401	0.00374
SUSD2	0.401	0.01116
MTRNR2L12	0.401	0.01186
H3C3	0.401	0.01648
LINC01501	0.401	0.01683
GOT2	0.4	0.00077
LPCAT4	0.4	0.00223
DGCR9	0.4	0.01315
AGTR1	0.4	0.01444
AARSD1	0.399	0.00061
TSPAN13	0.399	0.00859
AL391261.2	0.399	0.00918
AC010904.2	0.399	0.01028
AC010531.4	0.399	0.01679
SLC35B1	0.398	3e-05
TRAIP	0.398	0.00709
AL157884.3	0.398	0.01043
PILRB	0.398	0.01046
AC092720.3	0.398	0.01073
LINC01497	0.398	0.01606
DCBLD1	0.397	0.00019
POLR3K	0.397	0.0004
FAAP24	0.397	0.0051
ZNF528-AS1	0.397	0.00693
MT2A	0.397	0.01028
B4GALNT3	0.397	0.01213
AC025588.1	0.397	0.01297
REG1B	0.397	0.01315
TWISTNB	0.396	6e-05
BLVRA	0.396	0.00022
NDUFA13	0.396	0.00615
AL603750.1	0.396	0.01269
LANCL3	0.396	0.01302
CACNA1I	0.396	0.01641
OR51E1	0.396	0.01683
SNRNP25	0.395	0.00109
MTCP1	0.395	0.0048
AL035071.1	0.395	0.00631
C3orf35	0.395	0.00714
DPY19L2P1	0.395	0.01541
AC109479.1	0.395	0.01749
EME2	0.394	0.00042
GPI	0.394	0.00272
VN1R1	0.394	0.00289
CDK3	0.394	0.00465
SNAP25	0.394	0.01479
AC068870.3	0.394	0.01708
GGCT	0.393	0.00093
CNTD2	0.393	0.00987
BUD31	0.392	0.00169
CDK5RAP3	0.392	0.00327
CD68	0.392	0.01192
AP000763.2	0.392	0.01519
ANKK1	0.392	0.01574
NPSR1	0.392	0.01639
TACO1	0.391	0.00013
SDHAF1	0.391	0.00055
TUBG2	0.391	0.00167
TMEM178A	0.391	0.00852
SERBP1P3	0.391	0.01438
BSN	0.391	0.01464
AGAP2	0.391	0.01479
MIR4653	0.391	0.01494
AC107373.1	0.391	0.01711
DLGAP4	0.39	0.00012
EXOSC6	0.39	0.00046
AL590617.2	0.39	0.00976
AP003721.1	0.39	0.01567
GGNBP1	0.39	0.01604
SLC4A1	0.39	0.01616
DBH	0.39	0.01794
PSMC2P1	0.389	0.00037
BABAM1	0.389	0.00063
AC006538.1	0.389	0.0081
DUTP6	0.389	0.01002
AC123595.3	0.389	0.01501
GAPDHP61	0.389	0.01534
AC092834.1	0.389	0.01442
AC004080.4	0.389	0.01732
RP11-666A1.5	0.389	0.01802
LY6G5C	0.388	0.00513
FRG2C	0.388	0.01831
PPAN	0.387	9e-05
PSMD8	0.387	0.00028
AC027575.3	0.387	0.00425
AMN	0.387	0.00755
CHN1	0.387	0.0121
ATP5F1E	0.386	0.00063
AP000919.2	0.386	0.01721
SRRT	0.385	0.00065
PCDHB9	0.385	0.00853
AC009686.2	0.385	0.01253
CPLX1	0.385	0.01691
AL360270.1	0.385	0.01802
LINC01915	0.385	0.01846
PSMA2	0.384	4e-05
ZNF626	0.384	0.00167
AGBL3	0.384	0.00221
ZNF433-AS1	0.384	0.00234
AC027801.1	0.384	0.00505
AC022966.2	0.384	0.00975
ATP13A4	0.384	0.01158
MUC12	0.384	0.0164
AP005432.1	0.384	0.01733
AC004080.2	0.384	0.01767
SLC32A1	0.384	0.01832
IQSEC3	0.384	0.01834
AC010519.1	0.384	0.0185
UFSP1	0.383	0.00407
TRIM36	0.383	0.00604
AL445189.2	0.383	0.01707
AL606748.1	0.383	0.01759
TRH	0.383	0.01824
FAM169B	0.383	0.01891
CELF4	0.383	0.01894
AC078880.5	0.383	0.01841
HAUS5	0.382	0.00104
CRYGS	0.382	0.00648
POC1A	0.382	0.00888
LINC01206	0.382	0.01732
C15orf54	0.382	0.01907
AC008764.8	0.381	0.00357
STAG3L5P-PVRIG2P-PILRB	0.381	0.00614
AC004877.1	0.381	0.00727
AL031668.2	0.381	0.00891
SLC6A4	0.381	0.01475
DUSP5P1	0.381	0.0154
HSD11B2	0.381	0.01622
HNF4A	0.381	0.01716
MAGEC1	0.381	0.01739
RBM28	0.38	0.00089
MRPS12	0.38	0.00124
PLXNB3	0.38	0.00635
AC105940.2	0.38	0.00927
TK1	0.38	0.01379
FAM78B	0.38	0.01447
AL451123.2	0.38	0.0151
SBK2	0.38	0.01932
WDR91	0.379	0.0004
ANKRD39	0.379	0.00109
AC104964.4	0.379	0.00668
KF459542.1	0.379	0.00701
DSPP	0.379	0.01657
SAG	0.379	0.01763
ANAPC11	0.378	0.00099
MDP1	0.378	0.00467
AC078917.1	0.378	0.01587
CAMK2B	0.378	0.01639
RBFOX3	0.378	0.01966
AC002540.1	0.378	0.01969
RAD51C	0.377	0.00019
ARNTL2	0.377	0.00332
POPDC2	0.377	0.0045
INKA2	0.377	0.00527
HK3	0.377	0.01349
CDH4	0.377	0.01519
LINC01498	0.377	0.01828
PLCG1	0.376	0.00156
SHISA6	0.376	0.01957
TFAP2A	0.376	0.01964
ABCF2	0.375	3e-05
CCT6A	0.375	0.0002
NRF1	0.375	0.00038
GBAP1	0.375	0.00131
RSKR	0.375	0.00179
CLDN15	0.375	0.0049
FSD2	0.375	0.0158
AL133373.2	0.375	0.01872
GARS1	0.374	0.00222
ZNF700	0.374	0.00354
AC005329.1	0.374	0.0095
AC100827.2	0.374	0.01049
ANKRD61	0.374	0.01211
MYBPHL	0.374	0.01269
LINC02634	0.374	0.01813
CHGA	0.374	0.02023
AC022137.3	0.373	0.00544
MAPK11	0.373	0.00682
AC019171.1	0.373	0.01581
MAST1	0.373	0.01668
KMT2B	0.372	8e-05
HINT1	0.372	0.00071
TIMM22	0.372	0.00102
UCHL3	0.372	0.00193
MZF1-AS1	0.372	0.00305
AC005740.4	0.372	0.0075
SMKR1	0.372	0.00911
DDX11-AS1	0.372	0.00931
SEMA6A-AS2	0.372	0.01051
AL358334.2	0.372	0.01526
FAM110C	0.372	0.01656
AC100801.2	0.372	0.01989
AC104072.1	0.372	0.02
TATDN2	0.371	0.00015
GSTZ1	0.371	0.00184
ZNF667-AS1	0.371	0.00186
TMEM44	0.371	0.00308
IPO5P1	0.371	0.0049
MYL12BP1	0.371	0.00802
AP001781.1	0.371	0.01037
AL807752.5	0.371	0.01202
AC010894.3	0.371	0.01433
SNCG	0.371	0.01903
BCL7B	0.37	0.00018
LINC02208	0.37	0.01344
FAM237A	0.37	0.01952
UBAP1L	0.369	0.00066
ZNF548	0.369	0.00367
ITGA2B	0.369	0.00545
AC090409.1	0.369	0.01455
RPS3P2	0.369	0.01625
AC020663.1	0.369	0.01674
KLHDC7A	0.369	0.02083
AC007298.2	0.369	0.02083
IDH3B	0.368	3e-05
AP2S1	0.368	0.00366
AC010273.2	0.368	0.00744
LINC01270	0.368	0.01216
AC244517.3	0.368	0.01549
CCER2	0.368	0.01661
DMP1	0.368	0.01854
BPIFC	0.368	0.01994
LINC02587	0.368	0.02043
HOXA10	0.368	0.02104
CRCP	0.367	0.0001
RNF145	0.367	0.00111
STK36	0.367	0.00141
TRIAP1	0.367	0.00171
NDUFAF8	0.367	0.00754
AC016876.3	0.367	0.01095
TOB2P1	0.367	0.01347
SOX11	0.367	0.01688
TMEM198	0.366	0.00595
AC139795.3	0.366	0.00615
AC009097.2	0.366	0.02019
ARF5	0.365	0.00026
TMEM191C	0.365	0.01353
AC016571.1	0.365	0.01606
SCN3B	0.365	0.02081
MTHFD2P1	0.365	0.02146
AC005899.9	0.365	0.01984
R3HDM4	0.364	0.00068
ZNF564	0.364	0.00724
AC098484.2	0.364	0.00999
TDRD12	0.364	0.01133
DTX3	0.364	0.01229
TBX2	0.364	0.01573
TTC39A	0.364	0.01693
AC137723.1	0.364	0.0176
CD209	0.364	0.01906
AC004490.1	0.364	0.02045
ZNF773	0.363	0.00038
TNFSF4	0.363	0.00457
DANCR	0.363	0.0099
CDH6	0.363	0.01211
CLDN9	0.363	0.01632
PURPL	0.363	0.02196
ZNF398	0.362	0.00034
SNORA5A	0.362	0.008
HEATR4	0.362	0.00999
SP6	0.362	0.01169
NCS1	0.362	0.01371
MSC	0.362	0.01744
U73023.1	0.362	0.02175
AP000350.2	0.362	0.0218
AC074117.2	0.362	0.02206
CENPX	0.361	0.00318
AANAT	0.361	0.01046
LEF1-AS1	0.361	0.0164
AF038458.3	0.361	0.01672
STC1	0.361	0.01742
AC138466.3	0.361	0.01925
TCIM	0.361	0.02004
LINC01299	0.361	0.0218
DDX41	0.36	0.0007
TRAPPC2L	0.36	0.00215
MKRN5P	0.36	0.0162
DUOXA1	0.36	0.01836
AC244517.6	0.36	0.01948
KRT18P52	0.36	0.02165
LINC02365	0.36	0.02237
COG1	0.359	0.00094
ZNF211	0.359	0.00168
TSSK6	0.359	0.00202
LINC01963	0.359	0.00373
CHPF2	0.359	0.00618
TAS2R15P	0.359	0.00762
PRR22	0.359	0.00778
ARAP3	0.359	0.00846
AC009078.3	0.359	0.00908
LTB4R2	0.359	0.01031
AC007785.3	0.359	0.01383
CLDN4	0.359	0.0151
SLC17A1	0.359	0.02167
TMED4	0.358	0.00019
NUDT19	0.358	0.00024
TRAPPC2B	0.358	0.00027
AL137127.1	0.358	0.00238
NDUFB7	0.358	0.00327
AC090948.1	0.358	0.00967
NXF5	0.358	0.01698
STRCP1	0.358	0.01868
AC127496.5	0.358	0.01984
AC126407.1	0.358	0.02099
RSPO1	0.358	0.02162
ZKSCAN5	0.357	0.00028
MAPKAPK5-AS1	0.357	0.00087
KDELR2	0.357	0.00121
RNFT2	0.357	0.00713
AC010729.2	0.357	0.01537
SKINT1L	0.357	0.0155
AC136604.2	0.357	0.01592
ASPDH	0.357	0.02044
GRP	0.357	0.02058
AC006450.3	0.357	0.02279
SNRPD2	0.356	0.00475
AC015813.6	0.356	0.00541
AC120057.4	0.356	0.00609
UBE2S	0.356	0.00991
SOCS5P4	0.356	0.0152
AC005726.1	0.356	0.01627
LINC01030	0.356	0.02257
GTPBP3	0.355	0.0005
MAP3K10	0.355	0.00677
ADAP1	0.355	0.01943
HAO2	0.355	0.02164
AC005550.2	0.355	0.01876
ATP5MC1	0.354	0.00195
ELOB	0.354	0.00535
AP005136.4	0.354	0.01172
Z69706.1	0.354	0.01333
AC147651.1	0.354	0.01733
LINC01191	0.354	0.01987
TMEM191A	0.354	0.02056
AL591806.4	0.354	0.02312
AC012615.1	0.353	0.00377
DPY19L1P2	0.353	0.01407
AC023043.4	0.353	0.02155
CLDN34	0.353	0.02365
C12orf73	0.352	0.0002
EIF3B	0.352	0.00099
AC006001.3	0.352	0.00165
C1orf216	0.352	0.0049
RECQL4	0.352	0.01373
ITGA6-AS1	0.352	0.01647
PSORS1C1	0.352	0.0168
SLC39A2	0.352	0.0185
AC007953.2	0.352	0.01953
CLCF1	0.352	0.02027
AL589669.1	0.352	0.02244
AC024610.2	0.352	0.02337
RNU6-9	0.352	0.02284
HDAC3	0.351	4.2913e-06
POP4	0.351	8e-05
ZNF30	0.351	0.00073
TMEM120A	0.351	0.00138
THOC3	0.351	0.00632
RHOXF1P3	0.351	0.00859
LINC00174	0.351	0.00907
MPP3	0.351	0.00943
AC104113.1	0.351	0.01515
APLN	0.351	0.01581
AL121829.2	0.351	0.02257
AC034213.1	0.351	0.01931
ITIH4	0.35	0.0068
FKBP1C	0.35	0.01191
AL844908.2	0.35	0.01194
DSCR9	0.35	0.01278
SOX9-AS1	0.35	0.01385
TBX5	0.35	0.01922
AC093107.2	0.35	0.02024
LINC01346	0.35	0.02263
AC025048.2	0.349	0.00282
CROT	0.349	0.00906
AP000238.1	0.349	0.01308
KEL	0.349	0.01315
AL139385.1	0.349	0.0182
AC117395.1	0.349	0.01839
CA14	0.349	0.0213
GPX4	0.348	0.00343
AC015813.1	0.348	0.00658
AC004890.2	0.348	0.00928
ALDH8A1	0.348	0.0096
FOXH1	0.348	0.01243
MT1X	0.348	0.01761
GAPDHP70	0.348	0.01844
NPM1P9	0.348	0.02014
AL356488.2	0.348	0.02118
AC108215.1	0.348	0.0221
SEM1P1	0.348	0.02383
LINC01779	0.348	0.02424
CYP17A1	0.348	0.02437
MTND4LP1	0.348	0.02448
AC016168.1	0.348	0.02456
ATP6V0B	0.347	0.0005
U2AF1L4	0.347	0.0017
STX8	0.347	0.00209
POLR2I	0.347	0.0057
CFP	0.347	0.00572
NDUFS6	0.347	0.00801
STAG3L3	0.347	0.00849
HRH1	0.347	0.01543
LINC01324	0.347	0.02323
AC040173.2	0.347	0.0237
TRAPPC2	0.346	0.0007
AGK	0.346	0.00251
CDKN2AIPNL	0.346	0.00307
DSN1	0.346	0.00794
AL121772.1	0.346	0.0197
C1QTNF4	0.346	0.02125
DDN	0.346	0.02197
LMO7-AS1	0.346	0.02331
SNORA43	0.346	0.02418
NDUFA7	0.345	0.00489
RTEL1-TNFRSF6B	0.345	0.00562
NSUN5P2	0.345	0.00608
AC022417.1	0.345	0.00745
TPD52	0.345	0.00965
KATNAL2	0.345	0.01003
DDIT4L	0.345	0.02393
EPPIN	0.345	0.02419
LINC01583	0.345	0.02476
GSS	0.344	0.00068
FKBP1B	0.344	0.0088
SYNE4	0.344	0.01385
AC005730.2	0.344	0.01454
CD101	0.344	0.0147
ACKR3	0.344	0.01472
FAHD2B	0.344	0.01498
LINC01979	0.344	0.01785
ERP29P1	0.344	0.01875
ANKRD26P1	0.344	0.02046
ZNF282	0.343	4e-05
MED26	0.343	0.00056
ZNF43	0.343	0.00956
SLC27A5	0.343	0.0121
SMIM17	0.343	0.01668
MIEF2	0.342	0.00257
AC004980.1	0.342	0.00408
LZTS3	0.342	0.01289
WBP1LP2	0.342	0.01336
AC026956.1	0.342	0.01853
SOCS2-AS1	0.342	0.02104
SIX2	0.342	0.02496
NPLOC4	0.341	0.00017
SLC5A6	0.341	0.00237
VPS33B	0.341	0.00272
CPSF4	0.341	0.0029
C1orf122	0.341	0.00299
ACADVL	0.341	0.00328
PRDX4	0.341	0.00879
AC009812.4	0.341	0.01075
CA8	0.341	0.02002
RPUSD3	0.34	0.00043
ZNF140	0.34	0.0013
IMPDH1	0.34	0.00256
AC012146.1	0.34	0.00477
TRIM73	0.34	0.01492
AL513497.1	0.34	0.01554
GNL3LP1	0.34	0.01834
TEDC2	0.34	0.01949
PLA2G12AP1	0.34	0.01988
AL159166.1	0.34	0.02157
CPA5	0.34	0.02198
KLK10	0.34	0.02604
MRPS7	0.339	0.00014
WDR60	0.339	0.00129
STMP1	0.339	0.00139
MPV17L2	0.339	0.00277
TUBG1	0.339	0.00282
MAP4K3-DT	0.339	0.0053
ARPC4	0.339	0.00536
GAPDH	0.339	0.00905
CCNF	0.339	0.01337
OACYLP	0.339	0.02402
PKP4-AS1	0.339	0.02547
LSM4	0.338	0.00302
ZNF3	0.338	0.00307
HDDC2	0.338	0.00367
RFC2	0.338	0.00433
CRTC1	0.338	0.00542
KLC2	0.338	0.00775
ATOX1	0.338	0.00882
CAMKK2	0.338	0.00943
AL136169.1	0.338	0.0138
CLEC18B	0.338	0.01733
DNM3OS	0.338	0.02139
AC022239.2	0.338	0.02261
XKR9	0.338	0.02277
LINC02450	0.338	0.02602
ZNF416	0.337	0.00041
UQCRQ	0.337	0.0033
COX6B1	0.337	0.00687
ZNF107	0.337	0.0146
FLNA	0.337	0.01481
AC243830.2	0.337	0.01891
SSTR2	0.337	0.02407
BTF3P10	0.337	0.02658
SMIM7	0.336	0.00064
ANAPC7	0.336	0.00124
TARBP2	0.336	0.00249
AL117332.1	0.336	0.00538
FAM86DP	0.336	0.00981
AC103706.1	0.336	0.0135
AC245140.3	0.336	0.02074
SPG7	0.335	0.00014
SEPTIN7P2	0.335	0.00146
ALKBH6	0.335	0.00199
ERCC2	0.335	0.00248
CAPRIN2	0.335	0.00746
AC009831.1	0.335	0.00757
AC008467.1	0.335	0.01697
CENPK	0.335	0.02144
ENC1	0.335	0.02487
CT69	0.335	0.02594
LINC02290	0.335	0.0263
SACS-AS1	0.335	0.02697
YIPF1	0.334	5e-05
MRPS33	0.334	0.00085
GYS1	0.334	0.0045
ZNF439	0.334	0.00827
SMG1P7	0.334	0.01065
AC010327.8	0.334	0.01424
AC007687.1	0.334	0.02035
PRF1	0.334	0.02435
LINC02133	0.334	0.02639
AC003956.1	0.334	0.0269
CDK5R2	0.334	0.02728
AC083867.2	0.334	0.0273
DBNL	0.333	0.00034
PSMD1	0.333	0.00088
ZNF607	0.333	0.00135
CYCS	0.333	0.00246
SNORD94	0.333	0.00919
SNORA5C	0.333	0.01118
AL390755.1	0.333	0.01967
AC125611.3	0.333	0.02093
AC100803.3	0.333	0.0243
CCN1	0.333	0.02435
BLZF2P	0.333	0.02613
Z98745.1	0.333	0.02713
PRR7-AS1	0.332	0.01356
AL049651.2	0.332	0.01663
AC093151.2	0.332	0.02144
AC145207.1	0.332	0.02274
ERAP2	0.332	0.02319
HMGB2P1	0.332	0.02436
GPR42	0.332	0.02772
AP001999.2	0.332	0.02718
NCLN	0.331	0.00133
AC245060.4	0.331	0.00188
RBAK	0.331	0.00312
UBE2M	0.331	0.00353
DPYSL5	0.331	0.01306
HSPB1	0.331	0.01651
RTN2	0.331	0.01925
CCDC70	0.331	0.02773
ZGPAT	0.33	0.00123
FSCN1	0.33	0.00746
AL391069.2	0.33	0.01708
AC011008.2	0.33	0.02204
SNHG25	0.33	0.02291
AC125437.1	0.329	0.01083
PYGB	0.329	0.01209
AC079150.1	0.329	0.01885
KRT8P11	0.329	0.02464
BCRP3	0.329	0.02518
AL355075.4	0.329	0.02542
AL008628.1	0.329	0.02554
PPFIA2-AS1	0.329	0.02739
ERVV-1	0.329	0.02795
ARIH2	0.328	9e-05
NUP85	0.328	0.00193
ZNF547	0.328	0.00458
TRIM45	0.328	0.00802
AC005332.5	0.328	0.00982
CENPO	0.328	0.01028
SULT1E1	0.328	0.01462
AC006111.2	0.328	0.01603
ULBP3	0.328	0.01664
LINC02226	0.328	0.02581
AC004899.2	0.328	0.02691
RYR2	0.328	0.02708
AC005357.2	0.328	0.02798
CYP4X1	0.328	0.02816
Z82248.1	0.328	0.02861
TBC1D7	0.327	0.0032
ANAPC15	0.327	0.00493
AC012676.1	0.327	0.00767
NARF	0.327	0.00776
ZNF714	0.327	0.01388
AC009509.4	0.327	0.01497
RPL26P30	0.327	0.01605
MKRN3	0.327	0.01983
MTCO1P40	0.327	0.02491
HOTTIP	0.327	0.02595
ATP6V1B1	0.327	0.02706
AC118469.2	0.327	0.02717
SNCB	0.327	0.02815
LINC01254	0.327	0.02831
AC024337.2	0.327	0.02832
MIRLET7A1HG	0.326	0.00181
COMMD7	0.326	0.00182
GLYCTK	0.326	0.00529
YJEFN3	0.326	0.01542
AC099684.1	0.326	0.01828
PPFIA4	0.326	0.0185
AC008507.4	0.326	0.02129
KCNE4	0.326	0.02301
DPPA4	0.326	0.029
TMEM60	0.325	0.0029
NDEL1	0.325	0.00604
VAMP2	0.325	0.01431
AC015726.1	0.325	0.01477
SOX2-OT	0.325	0.01484
AC002116.2	0.325	0.01565
RNF122	0.325	0.01857
GINS1	0.325	0.02257
MIR4648	0.325	0.02385
SPAG4	0.325	0.02435
ADAMTS14	0.325	0.02699
ICAM5	0.325	0.02754
CCNO	0.325	0.02862
AL031289.2	0.325	0.02927
NIPSNAP2	0.324	0.00022
AL049840.6	0.324	0.00703
HYAL3	0.324	0.01038
ARL4D	0.324	0.02106
AC116456.1	0.324	0.02443
AC091912.3	0.324	0.02533
AP003119.3	0.324	0.02554
AC022467.1	0.324	0.02706
LINC01389	0.324	0.02964
AL355103.1	0.324	0.02769
C18orf21	0.323	0.0028
SNHG20	0.323	0.00455
KHK	0.323	0.0068
CNKSR2	0.323	0.01874
AC018716.2	0.323	0.02014
AC011445.2	0.323	0.02656
PAK6	0.323	0.02704
NDUFAB1	0.322	0.00116
ZNF574	0.322	0.00217
DHPS	0.322	0.00667
ALYREF	0.322	0.00721
AC011503.2	0.322	0.01914
UCHL1	0.322	0.02245
AC099550.1	0.322	0.02986
TMEM208	0.321	0.00373
AC005785.2	0.321	0.01267
TP53TG1	0.321	0.01294
DOT1L	0.321	0.01392
EFHD2	0.321	0.01396
AC008443.5	0.321	0.02115
AC005618.1	0.321	0.02171
PPFIA3	0.321	0.02304
SCARNA22	0.321	0.02322
WNT10B	0.321	0.02984
HAND2-AS1	0.321	0.03011
MRPL38	0.32	0.00467
PSMB3	0.32	0.00544
FAM3C	0.32	0.01011
SLC27A3	0.32	0.01123
SH3TC2	0.32	0.0262
LINC01902	0.32	0.02956
IL21-AS1	0.32	0.03061
AC104463.1	0.32	0.03059
ZNF585B	0.319	0.00229
SIRT7	0.319	0.0029
TAF7	0.319	0.00528
ZNF749	0.319	0.0076
PSPH	0.319	0.00879
SPR	0.319	0.01505
MESP1	0.319	0.01658
ARIH2P1	0.319	0.02007
SRPK3	0.319	0.02407
AC135048.4	0.319	0.02645
AC137695.1	0.319	0.02952
GDF15	0.319	0.02975
UTS2R	0.319	0.03017
PAQR9	0.319	0.0308
RN7SL587P	0.319	0.03081
MRPL58	0.318	0.00064
PKD1	0.318	0.00692
LAMTOR4	0.318	0.00997
MC1R	0.318	0.01263
STAP2	0.318	0.02108
AC009955.4	0.318	0.02622
SEZ6L2	0.318	0.02729
AC092685.1	0.318	0.02783
FGL1	0.318	0.0289
AC005224.3	0.318	0.02996
AL009178.2	0.318	0.03067
AL161630.1	0.318	0.03108
SLC38A4	0.318	0.03108
THOP1	0.317	0.00529
PIK3R3	0.317	0.01155
GTF2IP23	0.317	0.01802
SATB2-AS1	0.317	0.02258
CERCAM	0.317	0.02373
GLIS2-AS1	0.317	0.02705
AC004925.1	0.317	0.03112
DDX51	0.316	0.00179
AIMP2	0.316	0.00291
GEMIN8P4	0.316	0.01083
TUBA1A	0.316	0.01149
AC005753.3	0.316	0.02046
AC024451.4	0.316	0.02346
FAM3D-AS1	0.316	0.02514
AC087477.2	0.316	0.02927
KLHL30-AS1	0.316	0.03152
AL049869.3	0.316	0.03158
TMEM259	0.315	0.00239
RECQL5	0.315	0.00284
SLC4A3	0.315	0.01124
AC010913.1	0.315	0.02067
AC093726.2	0.315	0.02262
FTCD	0.315	0.02326
AC108463.1	0.315	0.02662
AC006378.1	0.315	0.02725
HOOK2	0.314	0.00144
DEDD2	0.314	0.00538
MTBP	0.314	0.01013
FAM174C	0.314	0.01197
AF131216.4	0.314	0.01886
ZBED3-AS1	0.314	0.01964
AL160412.1	0.314	0.02126
DQX1	0.314	0.02167
MTCO2P12	0.314	0.02436
GLRA3	0.314	0.02774
SEPTIN7P3	0.314	0.02833
LHFPL5	0.314	0.03112
AL121895.1	0.314	0.03122
ALPP	0.314	0.03183
AC010458.1	0.314	0.03195
MYPOP	0.313	0.01211
ZNF593	0.313	0.01674
PFN4	0.313	0.018
AC137630.3	0.313	0.02689
AZU1	0.313	0.02836
DLX6-AS1	0.313	0.03172
MTATP8P2	0.313	0.03189
ZNF180	0.312	0.00714
SLC20A1	0.312	0.01495
TMEM178B	0.312	0.01876
AC018638.7	0.312	0.02156
TMEM38A	0.312	0.02384
KLHL10	0.312	0.02469
AC009902.2	0.312	0.02912
CXCL3	0.312	0.03183
CCND2	0.311	0.01855
SLC22A1	0.311	0.02043
RN7SK	0.311	0.03031
AC076968.2	0.311	0.03238
LINC01629	0.311	0.03202
ADAM5	0.311	0.0324
HAPLN4	0.311	0.0329
C16orf70	0.31	0.00112
CYP2R1	0.31	0.00243
SSBP1	0.31	0.00317
UQCRFS1	0.31	0.00411
AC011448.1	0.31	0.01724
TRPV3	0.31	0.02129
AC132872.2	0.31	0.02481
SLC52A1	0.31	0.03006
AC099681.1	0.31	0.03209
AC004947.1	0.31	0.03322
AC117505.1	0.31	0.02996
PMS2P1	0.309	0.00416
SLC26A6	0.309	0.00418
CEP89	0.309	0.0049
AC093627.5	0.309	0.01382
TUBAP2	0.309	0.01558
TSPAN1	0.309	0.02611
AC024909.1	0.309	0.02636
BMP4	0.309	0.02844
SLC38A11	0.309	0.02873
AC079949.6	0.309	0.0303
AC108868.2	0.309	0.03288
ALG1	0.308	0.00014
CLUH	0.308	0.00052
AC006504.5	0.308	0.00241
CALM3	0.308	0.02235
LINC02361	0.308	0.02381
MIR103A2	0.308	0.02879
AC093908.1	0.308	0.03037
RGS6	0.308	0.0311
SH3TC2-DT	0.308	0.03264
COL1A1	0.308	0.03268
AJ003147.2	0.308	0.03377
RSF1-IT1	0.308	0.03196
APTR	0.307	0.00304
ZNF582	0.307	0.00309
COX4I1	0.307	0.00983
DHRS11	0.307	0.01038
DGKZ	0.307	0.01735
PRDX1P1	0.307	0.02309
LIPE-AS1	0.307	0.02514
CAMK2N2	0.307	0.02887
SYNDIG1L	0.307	0.03053
AL161668.3	0.307	0.03087
SKA1	0.307	0.03153
SLFN13	0.307	0.03182
AC084864.2	0.307	0.02567
NSFL1C	0.306	0.00021
ILVBL	0.306	0.00122
DUSP8	0.306	0.02567
AL512306.2	0.306	0.02726
FBLIM1	0.306	0.02846
GAPDHP74	0.306	0.02961
LINC01829	0.306	0.03069
PDZD3	0.306	0.03241
SLC30A3	0.306	0.03377
AC226118.1	0.306	0.03422
ANKRD20A19P	0.306	0.03426
C7orf77	0.306	0.03437
AKAP8	0.305	0.00027
SUGP2	0.305	0.00259
PDAP1	0.305	0.00286
UBE2O	0.305	0.00571
ST3GAL3	0.305	0.01075
H2AZ1-DT	0.305	0.01249
MIR193BHG	0.305	0.02444
AC025754.2	0.305	0.02956
[truncated: 57,612 more rows]

## Sheet: Curated Enriched Adult
NAME	ES	NES	NOM p-val	FDR q-val	FWER p-val	RANK AT MAX
WP_OXIDATIVE_PHOSPHORYLATION	0.808518	1.96146	0	0.00483719	0.006	8113
SOTIRIOU_BREAST_CANCER_GRADE_1_VS_3_UP	0.688727	1.96029	0	0.00241859	0.006	11541
VERHAAK_GLIOBLASTOMA_CLASSICAL	0.676579	1.91947	0	0.0096683	0.036	7246
REACTOME_RESPIRATORY_ELECTRON_TRANSPORT_ATP_SYNTHESIS_BY_CHEMIOSMOTIC_COUPLING_AND_HEAT_PRODUCTION_BY_UNCOUPLING_PROTEINS	0.702876	1.9177	0	0.00764684	0.038	9606
REACTOME_RESPIRATORY_ELECTRON_TRANSPORT	0.719742	1.90642	0	0.00757821	0.047	9606
ROSTY_CERVICAL_CANCER_PROLIFERATION_CLUSTER	0.673823	1.89226	0	0.00846654	0.061	11440
BUFFA_HYPOXIA_METAGENE	0.753869	1.85569	0	0.0188545	0.152	7126
REACTOME_COMPLEX_I_BIOGENESIS	0.751783	1.84843	0	0.0196093	0.178	9606
MOOTHA_VOXPHOS	0.678874	1.78391	0	0.0720992	0.549	9405
WP_MITOCHONDRIAL_COMPLEX_I_ASSEMBLY_MODEL_OXPHOS_SYSTEM	0.734354	1.78027	0	0.0705204	0.583	9606
KEGG_OXIDATIVE_PHOSPHORYLATION	0.646049	1.77855	0	0.0671115	0.599	9467
WHITEFORD_PEDIATRIC_CANCER_MARKERS	0.647824	1.7742	0	0.0679769	0.645	11075
WP_ELECTRON_TRANSPORT_CHAIN_OXPHOS_SYSTEM_IN_MITOCHONDRIA	0.671635	1.7736	0	0.063551	0.649	9405
REACTOME_ORC1_REMOVAL_FROM_CHROMATIN	0.687789	1.76935	0	0.0638429	0.677	11013
NIKOLSKY_BREAST_CANCER_19Q13.1_AMPLICON	0.846185	1.76672	0	0.0626548	0.695	9025
MIKKELSEN_MEF_LCP_WITH_H3K27ME3	0.694799	1.75257	0.00278552	0.0768281	0.778	6064
KANG_DOXORUBICIN_RESISTANCE_UP	0.724617	1.74614	0.00254453	0.081331	0.816	11361
BLANCO_MELO_BRONCHIAL_EPITHELIAL_CELLS_INFLUENZA_A_DEL_NS1_INFECTION_DN	0.601207	1.7301	0	0.10354	0.894	10052
BURTON_ADIPOGENESIS_PEAK_AT_24HR	0.736754	1.72962	0.00254453	0.0988088	0.898	9874
REACTOME_NEGATIVE_REGULATION_OF_NOTCH4_SIGNALING	0.694772	1.72393	0	0.103502	0.919	11416
ZHAN_MULTIPLE_MYELOMA_PR_UP	0.728112	1.72051	0	0.105031	0.933	13076
REACTOME_SYNTHESIS_OF_DNA	0.625711	1.71961	0	0.102203	0.936	10052
NIKOLSKY_BREAST_CANCER_7Q21_Q22_AMPLICON	0.673046	1.71845	0.0058309	0.0997568	0.94	6059
REACTOME_SWITCHING_OF_ORIGINS_TO_A_POST_REPLICATIVE_STATE	0.632925	1.70773	0	0.114442	0.967	11013
REACTOME_ACTIVATION_OF_ATR_IN_RESPONSE_TO_REPLICATION_STRESS	0.750177	1.70567	0.00506329	0.113475	0.97	10052
WP_SYNAPTIC_VESICLE_PATHWAY	0.706337	1.70404	0.00266667	0.112541	0.973	2365
WONG_MITOCHONDRIA_GENE_MODULE	0.574325	1.70275	0	0.110672	0.976	9473
REACTOME_CRISTAE_FORMATION	0.775205	1.69748	0.0071599	0.115523	0.981	6404
REACTOME_SCF_BETA_TRCP_MEDIATED_DEGRADATION_OF_EMI1	0.703369	1.69555	0.00262467	0.115376	0.985	9991
TCGA_GLIOBLASTOMA_COPY_NUMBER_UP	0.656957	1.6829	0	0.13504	0.994	4187
CROONQUIST_NRAS_SIGNALING_DN	0.664396	1.68241	0.00294985	0.131593	0.994	10962
KEGG_PARKINSONS_DISEASE	0.615029	1.6744	0	0.143623	1	9476
PID_ATR_PATHWAY	0.719485	1.67009	0.00537634	0.148188	1	10962
WHITFIELD_CELL_CYCLE_LITERATURE	0.711399	1.66606	0	0.152583	1	10338
SCIAN_CELL_CYCLE_TARGETS_OF_TP53_AND_TP73_DN	0.801213	1.66093	0.00476191	0.159482	1	8561
RHODES_CANCER_META_SIGNATURE	0.648681	1.64933	0.00530504	0.18187	1	8369
REACTOME_THE_CITRIC_ACID_TCA_CYCLE_AND_RESPIRATORY_ELECTRON_TRANSPORT	0.582084	1.64838	0	0.17939	1	9405
REACTOME_MITOCHONDRIAL_TRANSLATION	0.623112	1.64408	0.00287356	0.184972	1	10402
NIKOLSKY_BREAST_CANCER_20Q11_AMPLICON	0.74016	1.6411	0.00244499	0.187217	1	10513
REACTOME_STABILIZATION_OF_P53	0.663367	1.64087	0.00837989	0.183018	1	9991
KIM_ALL_DISORDERS_DURATION_CORR_DN	0.584722	1.6392	0	0.183074	1	9191
RHODES_UNDIFFERENTIATED_CANCER	0.644168	1.63287	0	0.193849	1	9729
WP_EXTRACELLULAR_VESICLES_IN_THE_CROSSTALK_OF_CARDIAC_CELLS	0.793105	1.62926	0.00724638	0.198297	1	20
REACTOME_HDR_THROUGH_HOMOLOGOUS_RECOMBINATION_HRR	0.633169	1.62618	0.00771208	0.201312	1	7701
NADERI_BREAST_CANCER_PROGNOSIS_UP	0.677959	1.62508	0.00265252	0.19979	1	7758
GRAHAM_CML_DIVIDING_VS_NORMAL_QUIESCENT_UP	0.552341	1.62311	0	0.200938	1	10685
REACTOME_ANTIMICROBIAL_PEPTIDES	0.61406	1.6227	0	0.197571	1	1657
SU_PLACENTA	0.737826	1.62099	0.00534759	0.197255	1	560
FERREIRA_EWINGS_SARCOMA_UNSTABLE_VS_STABLE_UP	0.564364	1.61963	0	0.196894	1	11659
KEGG_PROTEASOME	0.680063	1.61764	0.00531915	0.196905	1	9991
REACTOME_G1_S_DNA_DAMAGE_CHECKPOINTS	0.646749	1.61734	0	0.19355	1	9093
WP_DNA_REPLICATION	0.686215	1.61691	0	0.191004	1	7402
MACLACHLAN_BRCA1_TARGETS_UP	0.78163	1.60584	0.0187354	0.216396	1	8962
YAO_TEMPORAL_RESPONSE_TO_PROGESTERONE_CLUSTER_13	0.555522	1.60404	0	0.216646	1	7388
YAO_TEMPORAL_RESPONSE_TO_PROGESTERONE_CLUSTER_17	0.538503	1.59703	0.00346021	0.230721	1	9765
LI_LUNG_CANCER	0.680709	1.59584	0.0167464	0.229761	1	8802
WP_MITOCHONDRIAL_COMPLEX_IV_ASSEMBLY	0.730863	1.59384	0.0272953	0.23118	1	5663
KOBAYASHI_EGFR_SIGNALING_24HR_DN	0.53477	1.59238	0	0.231169	1	10052
REACTOME_ACTIVATION_OF_THE_PRE_REPLICATIVE_COMPLEX	0.696297	1.59159	0.0226131	0.228984	1	10052
REACTOME_CROSS_PRESENTATION_OF_SOLUBLE_EXOGENOUS_ANTIGENS_ENDOSOMES	0.666814	1.58189	0.0106667	0.251639	1	9991
WEST_ADRENOCORTICAL_CARCINOMA_VS_ADENOMA_UP	0.76907	1.58061	0.0293399	0.251159	1	9104
REACTOME_AUF1_HNRNP_D0_BINDS_AND_DESTABILIZES_MRNA	0.641129	1.57994	0.0111111	0.249036	1	9991
AGUIRRE_PANCREATIC_CANCER_COPY_NUMBER_UP	0.516531	1.57673	0	0.253602	1	10171
LEIN_NEURON_MARKERS	0.62515	1.57229	0.005291	0.262312	1	9198
KEGG_MISMATCH_REPAIR	0.741856	1.57109	0.0364078	0.261872	1	8168
STARK_BRAIN_22Q11_DELETION	0.824289	1.57033	0.0162037	0.260008	1	3044
WP_DNA_MISMATCH_REPAIR	0.73208	1.56672	0.0239808	0.266614	1	8168
REACTOME_ACTIVATION_OF_MATRIX_METALLOPROTEINASES	0.711183	1.56585	0.0124069	0.265232	1	5391
LEIN_LOCALIZED_TO_PROXIMAL_DENDRITES	0.679594	1.56197	0.025974	0.272935	1	7296
LI_DCP2_BOUND_MRNA	0.587516	1.56084	0.00289017	0.272377	1	9316
WP_BLADDER_CANCER	0.66483	1.5607	0.00835655	0.268961	1	2223
REACTOME_DEGRADATION_OF_DVL	0.643757	1.5607	0.0107817	0.265236	1	11409
REACTOME_ASYMMETRIC_LOCALIZATION_OF_PCP_PROTEINS	0.622015	1.55979	0.0027027	0.264218	1	8318
REACTOME_FORMATION_OF_ATP_BY_CHEMIOSMOTIC_COUPLING	0.816582	1.55686	0.0336323	0.26868	1	6314
REACTOME_METABOLISM_OF_POLYAMINES	0.631753	1.55621	0.0157895	0.266868	1	9991
REACTOME_APC_C_CDH1_MEDIATED_DEGRADATION_OF_CDC20_AND_OTHER_APC_C_CDH1_TARGETED_PROTEINS_IN_LATE_MITOSIS_EARLY_G1	0.598222	1.55301	0.00564972	0.272521	1	9613
REACTOME_TRANSFERRIN_ENDOCYTOSIS_AND_RECYCLING	0.703378	1.54902	0.0167064	0.280899	1	9467
MEISSNER_NPC_HCP_WITH_H3K27ME3	0.600807	1.54843	0.0141643	0.278897	1	2112
REACTOME_MITOCHONDRIAL_PROTEIN_IMPORT	0.620112	1.54749	0.0103093	0.277948	1	11325
ISHIDA_E2F_TARGETS	0.645814	1.54228	0.0132626	0.290279	1	10338
LASTOWSKA_NEUROBLASTOMA_COPY_NUMBER_UP	0.534064	1.54128	0.00374532	0.289809	1	7878
REACTOME_DOPAMINE_NEUROTRANSMITTER_RELEASE_CYCLE	0.739646	1.54055	0.0118203	0.288572	1	4093
KANG_AR_TARGETS_UP	0.773178	1.53907	0.0221729	0.289208	1	7392
REACTOME_MITOTIC_G1_PHASE_AND_G1_S_TRANSITION	0.551718	1.53903	0.00328947	0.285898	1	9632
WINNEPENNINCKX_MELANOMA_METASTASIS_UP	0.544716	1.53884	0.00318471	0.283064	1	10677
WINTER_HYPOXIA_UP	0.586188	1.53843	0.00914634	0.280875	1	9545
MODY_HIPPOCAMPUS_POSTNATAL	0.618715	1.53674	0.0179949	0.282183	1	8589
KUUSELO_PANCREATIC_CANCER_19Q13_AMPLIFICATION	0.69024	1.53604	0.0232019	0.280615	1	11906
RIZ_ERYTHROID_DIFFERENTIATION_HBZ	0.678872	1.53527	0.0145631	0.279263	1	3534
BIOCARTA_PROTEASOME_PATHWAY	0.776918	1.5336	0.0311751	0.280707	1	10632
REACTOME_SCF_SKP2_MEDIATED_DEGRADATION_OF_P27_P21	0.616822	1.53157	0.0234604	0.283377	1	8561
WP_BASE_EXCISION_REPAIR	0.676537	1.52015	0.0212264	0.31298	1	11330
KEGG_BLADDER_CANCER	0.644107	1.51909	0.0194175	0.312503	1	5594
REACTOME_INSERTION_OF_TAIL_ANCHORED_PROTEINS_INTO_THE_ENDOPLASMIC_RETICULUM_MEMBRANE	0.742501	1.51399	0.0372093	0.32426	1	5330
DEMAGALHAES_AGING_DN	0.762762	1.51332	0.044186	0.322819	1	7038
PID_AURORA_A_PATHWAY	0.691674	1.51299	0.0366748	0.320277	1	7386
KONG_E2F3_TARGETS	0.558893	1.51296	0.00288184	0.317117	1	10866
REACTOME_INSULIN_RECEPTOR_RECYCLING	0.696371	1.51004	0.0367816	0.32229	1	9467
REACTOME_FANCONI_ANEMIA_PATHWAY	0.651073	1.50925	0.0396825	0.321354	1	7576
MORI_IMMATURE_B_LYMPHOCYTE_DN	0.568969	1.50724	0.00292398	0.324279	1	10962
REACTOME_TRNA_PROCESSING_IN_THE_NUCLEUS	0.60385	1.5052	0.0261097	0.327088	1	9316
REACTOME_MITOPHAGY	0.690627	1.5036	0.0335731	0.32858	1	10634
REACTOME_SEROTONIN_NEUROTRANSMITTER_RELEASE_CYCLE	0.76854	1.50236	0.0292135	0.328855	1	3612
REACTOME_REGULATION_OF_RUNX3_EXPRESSION_AND_ACTIVITY	0.611493	1.50124	0.0134771	0.329087	1	8318
BACOLOD_RESISTANCE_TO_ALKYLATING_AGENTS_UP	0.711815	1.50122	0.0394089	0.326014	1	2707
FRASOR_RESPONSE_TO_SERM_OR_FULVESTRANT_DN	0.616638	1.49938	0.0215633	0.328307	1	7008
REACTOME_TRNA_PROCESSING	0.555664	1.49872	0.00638978	0.327112	1	8480
NIKOLSKY_BREAST_CANCER_7P22_AMPLICON	0.637218	1.49823	0.0327869	0.325508	1	3486
MORI_LARGE_PRE_BII_LYMPHOCYTE_UP	0.567753	1.49809	0.003003	0.322897	1	10962
MANALO_HYPOXIA_DN	0.488176	1.49805	0	0.320085	1	11100
COLLER_MYC_TARGETS_UP	0.710153	1.49784	0.0320197	0.317817	1	8516
TANG_SENESCENCE_TP53_TARGETS_DN	0.609281	1.49736	0.0217391	0.316269	1	10338
REACTOME_PCNA_DEPENDENT_LONG_PATCH_BASE_EXCISION_REPAIR	0.722198	1.4919	0.0385542	0.329209	1	7701
REACTOME_SUMOYLATION_OF_UBIQUITINYLATION_PROTEINS	0.646786	1.49129	0.0306122	0.328202	1	9385
REACTOME_DEGRADATION_OF_AXIN	0.60799	1.48904	0.0330789	0.332165	1	9991
WP_MAMMALIAN_DISORDER_OF_SEXUAL_DEVELOPMENT	0.706604	1.4873	0.0451306	0.334636	1	3892
YAO_TEMPORAL_RESPONSE_TO_PROGESTERONE_CLUSTER_14	0.540788	1.48672	0.00347222	0.333534	1	10343
WP_MITOCHONDRIAL_COMPLEX_III_ASSEMBLY	0.772128	1.4866	0.0482759	0.331097	1	6147
REACTOME_DEGRADATION_OF_GLI1_BY_THE_PROTEASOME	0.609663	1.48636	0.0228571	0.329048	1	9991
REACTOME_GAP_FILLING_DNA_REPAIR_SYNTHESIS_AND_LIGATION_IN_GG_NER	0.694298	1.486	0.0446009	0.32746	1	7701
REACTOME_VIRAL_MESSENGER_RNA_SYNTHESIS	0.619166	1.48199	0.0395062	0.336678	1	10388
BENPORATH_PROLIFERATION	0.520128	1.4795	0.00970874	0.341161	1	10768
BIOCARTA_NFAT_PATHWAY	0.617966	1.47887	0.0212202	0.340386	1	5641
WP_SEROTONIN_RECEPTOR_2_AND_ELKSRFGATA4_SIGNALING	0.724825	1.47817	0.0485437	0.339489	1	4113
EGUCHI_CELL_CYCLE_RB1_TARGETS	0.702926	1.47616	0.0512821	0.342185	1	10962
SEMENZA_HIF1_TARGETS	0.640718	1.47576	0.0434783	0.340511	1	7587
STARK_HYPPOCAMPUS_22Q11_DELETION_UP	0.594151	1.47413	0.0163043	0.342615	1	3743
LY_AGING_OLD_DN	0.602612	1.47283	0.0308123	0.343442	1	8880
PAL_PRMT5_TARGETS_DN	0.672573	1.47264	0.0498753	0.341337	1	4629
REACTOME_APC_C_MEDIATED_DEGRADATION_OF_CELL_CYCLE_PROTEINS	0.553442	1.47005	0.00292398	0.346204	1	9991
REACTOME_TFAP2_AP_2_FAMILY_REGULATES_TRANSCRIPTION_OF_GROWTH_FACTORS_AND_THEIR_RECEPTORS	0.760067	1.4686	0.0612691	0.347801	1	1334
LU_TUMOR_ANGIOGENESIS_UP	0.696135	1.46596	0.0570776	0.353245	1	3134
REACTOME_CYCLIN_A_CDK2_ASSOCIATED_EVENTS_AT_S_PHASE_ENTRY	0.560242	1.46385	0.0136612	0.356907	1	8561
REACTOME_DEFECTIVE_CFTR_CAUSES_CYSTIC_FIBROSIS	0.587859	1.46374	0.0182292	0.354579	1	8318
WANG_LSD1_TARGETS_UP	0.680211	1.45921	0.0424107	0.3653	1	3439
KEGG_HOMOLOGOUS_RECOMBINATION	0.661419	1.45891	0.042654	0.363532	1	7402
REACTOME_CELL_CYCLE_CHECKPOINTS	0.480484	1.45555	0	0.370855	1	10123
REACTOME_MISMATCH_REPAIR	0.765394	1.45444	0.0526316	0.371216	1	8168
GRAHAM_NORMAL_QUIESCENT_VS_NORMAL_DIVIDING_DN	0.552391	1.45021	0.0247934	0.381533	1	11361
KEGG_DNA_REPLICATION	0.649773	1.44589	0.0472813	0.391865	1	10052
MIKKELSEN_IPS_WITH_HCP_H3K27ME3	0.535362	1.44545	0.0126183	0.390513	1	5887
SONG_TARGETS_OF_IE86_CMV_PROTEIN	0.594504	1.44529	0.0435967	0.388331	1	10092
LY_AGING_PREMATURE_DN	0.655367	1.44406	0.0560976	0.389218	1	11414
HINATA_NFKB_TARGETS_KERATINOCYTE_UP	0.545152	1.44213	0.0177515	0.392513	1	6529
LINDGREN_BLADDER_CANCER_CLUSTER_3_UP	0.463951	1.43695	0.00458716	0.405865	1	10498
LOCKWOOD_AMPLIFIED_IN_LUNG_CANCER	0.483657	1.43691	0	0.403239	1	7282
NIKOLSKY_BREAST_CANCER_16P13_AMPLICON	0.529555	1.43373	0.0325733	0.410745	1	8529
REACTOME_S_PHASE	0.50549	1.43182	0.00946372	0.413903	1	10052
REACTOME_NEUROTRANSMITTER_RELEASE_CYCLE	0.586091	1.42788	0.0355191	0.42357	1	4093
DUTERTRE_ESTRADIOL_RESPONSE_24HR_UP	0.468854	1.4263	0	0.425802	1	10052
DACOSTA_UV_RESPONSE_VIA_ERCC3_TTD_UP	0.572285	1.42449	0.0563726	0.428878	1	6462
KAUFFMANN_MELANOMA_RELAPSE_UP	0.573658	1.42391	0.033241	0.427981	1	9409
SOGA_COLORECTAL_CANCER_MYC_UP	0.538828	1.42382	0.0366197	0.425421	1	9414
REACTOME_TRANSMISSION_ACROSS_CHEMICAL_SYNAPSES	0.468971	1.42333	0	0.424154	1	5641
SESTO_RESPONSE_TO_UV_C6	0.61547	1.42303	0.0580475	0.42233	1	8828
SHEDDEN_LUNG_CANCER_POOR_SURVIVAL_A6	0.452034	1.42287	0	0.42013	1	9961
KEGG_PROTEIN_EXPORT	0.670857	1.42286	0.0510441	0.41751	1	2791
HUPER_BREAST_BASAL_VS_LUMINAL_UP	0.585519	1.42143	0.037234	0.419179	1	642
REACTOME_RESOLUTION_OF_ABASIC_SITES_AP_SITES	0.626348	1.4211	0.0620155	0.417648	1	8396
REACTOME_SUMOYLATION_OF_DNA_REPLICATION_PROTEINS	0.595012	1.42047	0.0390244	0.41712	1	9385
REACTOME_INCRETIN_SYNTHESIS_SECRETION_AND_INACTIVATION	0.679183	1.42032	0.071599	0.414924	1	1488
CREIGHTON_AKT1_SIGNALING_VIA_MTOR_DN	0.67747	1.41833	0.0706402	0.418589	1	11732
LEE_LIVER_CANCER_ACOX1_DN	0.561687	1.41749	0.0357143	0.418696	1	2631
REACTOME_REGULATION_OF_PTEN_STABILITY_AND_ACTIVITY	0.551501	1.41657	0.0404624	0.418948	1	11595
REACTOME_CRMPS_IN_SEMA3A_SIGNALING	0.739472	1.41624	0.0712644	0.41744	1	4657
REACTOME_DECTIN_1_MEDIATED_NONCANONICAL_NF_KB_SIGNALING	0.566815	1.41582	0.0324324	0.416307	1	9991
REACTOME_KERATINIZATION	0.47773	1.41231	0.00809717	0.424622	1	7672
VECCHI_GASTRIC_CANCER_EARLY_UP	0.450003	1.41192	0	0.423245	1	11040
CHICAS_RB1_TARGETS_LOW_SERUM	0.532978	1.4104	0.0323625	0.425739	1	9409
GRAESSMANN_RESPONSE_TO_MC_AND_SERUM_DEPRIVATION_DN	0.54128	1.40894	0.0231884	0.428024	1	6905
REACTOME_RESOLUTION_OF_AP_SITES_VIA_THE_MULTIPLE_NUCLEOTIDE_PATCH_REPLACEMENT_PATHWAY	0.665102	1.4089	0.0570071	0.425586	1	7701
WANG_LSD1_TARGETS_DN	0.608463	1.40847	0.0808081	0.424468	1	9356
BASAKI_YBX1_TARGETS_UP	0.462143	1.40755	0.00423729	0.42494	1	10747
KEGG_VIBRIO_CHOLERAE_INFECTION	0.580557	1.40742	0.05	0.4229	1	7638
WALLACE_JAK2_TARGETS_UP	0.686247	1.40735	0.0646766	0.420681	1	6540
CROONQUIST_IL6_DEPRIVATION_DN	0.532733	1.40722	0.0174419	0.418697	1	10338
MISSIAGLIA_REGULATED_BY_METHYLATION_DN	0.506898	1.40657	0.0155763	0.418447	1	9856
MOOTHA_HUMAN_MITODB_6_2002	0.446552	1.40576	0	0.418474	1	9473
REACTOME_REGULATION_OF_RUNX2_EXPRESSION_AND_ACTIVITY	0.557871	1.40426	0.0416667	0.420811	1	8318
REACTOME_MITOTIC_SPINDLE_CHECKPOINT	0.515495	1.40319	0.0260116	0.421708	1	10123
REACTOME_DNA_STRAND_ELONGATION	0.613456	1.40155	0.0641975	0.424519	1	7658
WP_PROTEASOME_DEGRADATION	0.575276	1.40049	0.0611111	0.425634	1	8382
REACTOME_MAPK6_MAPK4_SIGNALING	0.5297	1.39846	0.0292208	0.429468	1	8483
ZHANG_RESPONSE_TO_CANTHARIDIN_DN	0.54676	1.39801	0.0426667	0.428715	1	9405
JOHANSSON_GLIOMAGENESIS_BY_PDGFB_DN	0.677637	1.39647	0.0744921	0.431001	1	7060
RASHI_NFKB1_TARGETS	0.704317	1.39499	0.106729	0.433429	1	9283
NAKAYAMA_SOFT_TISSUE_TUMORS_PCA2_UP	0.53138	1.39252	0.0308989	0.43876	1	10677
REACTOME_PINK1_PRKN_MEDIATED_MITOPHAGY	0.667773	1.39244	0.087886	0.436665	1	10634
REACTOME_TRANSPORT_OF_MATURE_TRANSCRIPT_TO_CYTOPLASM	0.534852	1.39232	0.0432432	0.434739	1	10544
ZHOU_CELL_CYCLE_GENES_IN_IR_RESPONSE_6HR	0.531795	1.39125	0.0361446	0.435546	1	11440
HUMMERICH_BENIGN_SKIN_TUMOR_UP	0.721898	1.39107	0.102975	0.433852	1	642
BIOCARTA_EFP_PATHWAY	0.707422	1.39012	0.0964126	0.434449	1	1219
LIU_IL13_PRIMING_MODEL	0.730912	1.38979	0.0955414	0.433139	1	6257
REACTOME_AMINO_ACIDS_REGULATE_MTORC1	0.56933	1.38964	0.0385675	0.431341	1	7638
REACTOME_FORMATION_OF_THE_CORNIFIED_ENVELOPE	0.507269	1.3866	0.0132013	0.437873	1	7463
ODONNELL_TARGETS_OF_MYC_AND_TFRC_DN	0.587132	1.38654	0.0694087	0.43587	1	12482
REICHERT_MITOSIS_LIN9_TARGETS	0.630011	1.3855	0.09375	0.43661	1	13631
KANG_AR_TARGETS_DN	0.690277	1.38351	0.0750605	0.440484	1	1963
REACTOME_NUCLEAR_IMPORT_OF_REV_PROTEIN	0.607983	1.38334	0.0775	0.438708	1	9316
REACTOME_TRANSCRIPTIONAL_REGULATION_BY_TP53	0.444292	1.38055	0	0.445121	1	9767
CHEMNITZ_RESPONSE_TO_PROSTAGLANDIN_E2_UP	0.48587	1.37936	0.0104167	0.446569	1	10866
GU_PDEF_TARGETS_DN	0.590566	1.37837	0.0816832	0.447427	1	2972
BLUM_RESPONSE_TO_SALIRASIB_DN	0.442831	1.37823	0.0049505	0.445665	1	10055
LEE_LIVER_CANCER_MYC_DN	0.548982	1.37803	0.0619718	0.444077	1	4566
REACTOME_SNRNP_ASSEMBLY	0.564665	1.37717	0.0535211	0.444555	1	9316
LY_AGING_MIDDLE_DN	0.714503	1.37705	0.115974	0.442762	1	8561
FLORIO_NEOCORTEX_BASAL_RADIAL_GLIA_DN	0.472788	1.3761	0.013468	0.443495	1	11541
REACTOME_GLYCOLYSIS	0.536491	1.37605	0.025641	0.441534	1	8653
WP_HEART_DEVELOPMENT	0.58263	1.37583	0.0545455	0.440005	1	2315
REACTOME_TRANSPORT_OF_MATURE_MRNAS_DERIVED_FROM_INTRONLESS_TRANSCRIPTS	0.586687	1.37517	0.0664962	0.439956	1	9777
SHEPARD_CRASH_AND_BURN_MUTANT_UP	0.473741	1.37356	0.00743494	0.442567	1	5545
LU_TUMOR_ENDOTHELIAL_MARKERS_UP	0.660011	1.37121	0.0934579	0.447466	1	6668
GUILLAUMOND_KLF10_TARGETS_UP	0.568757	1.36973	0.0609137	0.449849	1	5051
WP_SRF_AND_MIRS_IN_SMOOTH_MUSCLE_DIFFERENTIATION_AND_PROLIFERATION	0.708643	1.36938	0.114094	0.448802	1	2591
MOOTHA_PGC	0.434944	1.36636	0	0.455842	1	9656
REACTOME_RESOLUTION_OF_D_LOOP_STRUCTURES	0.606256	1.36619	0.0714286	0.454231	1	7371
REACTOME_POSTMITOTIC_NUCLEAR_PORE_COMPLEX_NPC_REFORMATION	0.635776	1.36543	0.0872483	0.454359	1	8480
HOFFMANN_LARGE_TO_SMALL_PRE_BII_LYMPHOCYTE_UP	0.479684	1.36508	0.00993378	0.453343	1	10817
REACTOME_HOMOLOGOUS_DNA_PAIRING_AND_STRAND_EXCHANGE	0.583548	1.36378	0.0782123	0.455308	1	7371
REACTOME_RESPONSE_OF_EIF2AK1_HRI_TO_HEME_DEFICIENCY	0.722858	1.36366	0.103297	0.453603	1	3185
SARTIPY_NORMAL_AT_INSULIN_RESISTANCE_UP	0.62768	1.3626	0.104762	0.454623	1	8689
REACTOME_REGULATION_OF_GLUCOKINASE_BY_GLUCOKINASE_REGULATORY_PROTEIN	0.615371	1.3617	0.102244	0.455142	1	9316
BURTON_ADIPOGENESIS_4	0.582025	1.36089	0.0566502	0.455291	1	9227
REACTOME_CONSTITUTIVE_SIGNALING_BY_LIGAND_RESPONSIVE_EGFR_CANCER_VARIANTS	0.666893	1.36071	0.101852	0.453765	1	4329
MCCLUNG_CREB1_TARGETS_UP	0.50778	1.36008	0.0348101	0.453551	1	6472
BANG_VERTEPORFIN_ENDOMETRIAL_CANCER_CELLS_DN	0.683901	1.35947	0.121896	0.453394	1	5678
REACTOME_G1_S_SPECIFIC_TRANSCRIPTION	0.615516	1.35747	0.0871795	0.457343	1	9209
NIKOLSKY_BREAST_CANCER_16Q24_AMPLICON	0.556816	1.357	0.0805195	0.45683	1	9809
LEIN_LOCALIZED_TO_DISTAL_AND_PROXIMAL_DENDRITES	0.678279	1.3567	0.112644	0.455731	1	9963
VANTVEER_BREAST_CANCER_METASTASIS_DN	0.502247	1.35359	0.0414013	0.462909	1	10677
CAIRO_PML_TARGETS_BOUND_BY_MYC_UP	0.675077	1.35288	0.0941704	0.462944	1	7261
REACTOME_EXPORT_OF_VIRAL_RIBONUCLEOPROTEINS_FROM_NUCLEUS	0.607902	1.35276	0.0833333	0.461299	1	9316
REACTOME_DISEASES_OF_DNA_REPAIR	0.567937	1.35237	0.0737914	0.460512	1	8792
REACTOME_PROCESSIVE_SYNTHESIS_ON_THE_C_STRAND_OF_THE_TELOMERE	0.678231	1.35149	0.0997567	0.461283	1	7658
REACTOME_YAP1_AND_WWTR1_TAZ_STIMULATED_GENE_EXPRESSION	0.707693	1.35122	0.11086	0.460076	1	1544
REACTOME_INTERACTIONS_OF_REV_WITH_HOST_CELLULAR_PROTEINS	0.604576	1.34944	0.0809249	0.463343	1	9392
DACOSTA_UV_RESPONSE_VIA_ERCC3_UP	0.441007	1.34761	0.0046729	0.466876	1	8093
WHITFIELD_CELL_CYCLE_G1_S	0.483498	1.34724	0.062069	0.465987	1	10185
WP_PHYSIOLOGICAL_AND_PATHOLOGICAL_HYPERTROPHY_OF_THE_HEART	0.641274	1.34696	0.115578	0.464869	1	4206
WU_APOPTOSIS_BY_CDKN1A_VIA_TP53	0.548931	1.34609	0.0806846	0.46535	1	10498
REACTOME_NEURONAL_SYSTEM	0.42146	1.34566	0	0.464586	1	5641
WP_PARKINSONS_DISEASE_PATHWAY	0.530525	1.34554	0.0535211	0.463053	1	5785
SMID_BREAST_CANCER_LUMINAL_A_DN	0.671329	1.34543	0.104623	0.4615	1	9729
ROVERSI_GLIOMA_COPY_NUMBER_UP	0.505951	1.34469	0.0443038	0.461827	1	8250
CAMPS_COLON_CANCER_COPY_NUMBER_UP	0.500128	1.34402	0.0571429	0.461982	1	6978
REACTOME_SEPARATION_OF_SISTER_CHROMATIDS	0.458107	1.34375	0.0262295	0.460848	1	10123
REACTOME_CYCLIN_A_B1_B2_ASSOCIATED_EVENTS_DURING_G2_M_TRANSITION	0.625711	1.34374	0.116049	0.459002	1	11412
BIOCARTA_AT1R_PATHWAY	0.62129	1.3431	0.106132	0.459043	1	8483
WANG_TNF_TARGETS	0.625725	1.34304	0.101149	0.457329	1	8483
REACTOME_HYALURONAN_METABOLISM	0.687297	1.3429	0.114286	0.45593	1	3067
FINETTI_BREAST_CANCER_KINOME_RED	0.694288	1.34213	0.11991	0.456309	1	10677
BLANCO_MELO_COVID19_SARS_COV_2_INFECTION_CALU3_CELLS_DN	0.645749	1.34195	0.125604	0.454984	1	5836
GINESTIER_BREAST_CANCER_ZNF217_AMPLIFIED_DN	0.437193	1.34104	0.0046083	0.455703	1	9840
REACTOME_REGULATION_OF_MRNA_STABILITY_BY_PROTEINS_THAT_BIND_AU_RICH_ELEMENTS	0.515964	1.34083	0.0537313	0.454455	1	9991
REACTOME_ACETYLCHOLINE_NEUROTRANSMITTER_RELEASE_CYCLE	0.683279	1.33927	0.136364	0.457195	1	6943
KEGG_RENIN_ANGIOTENSIN_SYSTEM	0.676063	1.33918	0.142534	0.455726	1	5675
SAENZ_DETOX_PATHWAY_AND_CARCINOGENESIS_DN	0.700198	1.33914	0.139269	0.454059	1	2260
REACTOME_LONG_TERM_POTENTIATION	0.636108	1.339	0.109489	0.452697	1	8807
REACTOME_GLUTAMATE_NEUROTRANSMITTER_RELEASE_CYCLE	0.627601	1.33844	0.10984	0.45257	1	1830
WALLACE_PROSTATE_CANCER_UP	0.671078	1.33809	0.131696	0.451933	1	4542
WONG_EMBRYONIC_STEM_CELL_CORE	0.429202	1.33744	0	0.452082	1	10052
REACTOME_ABC_TRANSPORTER_DISORDERS	0.51576	1.33701	0.0646067	0.451566	1	8318
KEGG_TASTE_TRANSDUCTION	0.548574	1.33625	0.0776699	0.452131	1	11175
WP_DNA_IRDAMAGE_AND_CELLULAR_RESPONSE_VIA_ATR	0.516187	1.33555	0.0512048	0.452433	1	8971
FOURNIER_ACINAR_DEVELOPMENT_LATE_2	0.437681	1.33375	0	0.455792	1	11000
BLANCO_MELO_COVID19_SARS_COV_2_INFECTION_A594_CELLS_DN	0.509424	1.33279	0.0601093	0.456631	1	6079
KEGG_GLYOXYLATE_AND_DICARBOXYLATE_METABOLISM	0.689003	1.33274	0.13449	0.455065	1	2095
ZHOU_CELL_CYCLE_GENES_IN_IR_RESPONSE_24HR	0.485825	1.33273	0.0364238	0.453394	1	10962
REACTOME_SUMOYLATION_OF_SUMOYLATION_PROTEINS	0.589332	1.33234	0.0993072	0.452818	1	9385
LEE_CALORIE_RESTRICTION_NEOCORTEX_UP	0.519947	1.33115	0.0745856	0.454514	1	7392
WP_RETINOBLASTOMA_GENE_IN_CANCER	0.501015	1.33109	0.0613497	0.45303	1	10052
PID_FANCONI_PATHWAY	0.557151	1.33028	0.0913979	0.453627	1	7503
NIKOLSKY_BREAST_CANCER_12Q24_AMPLICON	0.705166	1.32389	0.14382	0.470525	1	10417
REACTOME_HEDGEHOG_LIGAND_BIOGENESIS	0.527313	1.32242	0.106952	0.473126	1	8318
LE_NEURONAL_DIFFERENTIATION_DN	0.653159	1.3222	0.116883	0.472093	1	6478
REACTOME_ANCHORING_FIBRIL_FORMATION	0.676881	1.32206	0.143508	0.470691	1	7392
REACTOME_TRANSPORT_OF_THE_SLBP_DEPENDANT_MATURE_MRNA	0.5845	1.32074	0.10687	0.472772	1	9777
PID_UPA_UPAR_PATHWAY	0.561547	1.31637	0.0976253	0.483457	1	264
MIKKELSEN_NPC_HCP_WITH_H3K27ME3	0.42355	1.31567	0.00458716	0.483679	1	4287
COWLING_MYCN_TARGETS	0.555317	1.31378	0.10396	0.487616	1	7111
REACTOME_CELLULAR_RESPONSE_TO_HYPOXIA	0.516413	1.31191	0.0675325	0.491266	1	9093
REACTOME_EPH_EPHRIN_MEDIATED_REPULSION_OF_CELLS	0.543753	1.30851	0.108808	0.499388	1	3841
REACTOME_REGULATION_OF_RAS_BY_GAPS	0.507167	1.30815	0.0815217	0.498773	1	11629
GRADE_COLON_AND_RECTAL_CANCER_UP	0.434077	1.30767	0.0131579	0.49851	1	10724
REACTOME_HOST_INTERACTIONS_OF_HIV_FACTORS	0.469228	1.30641	0.0460526	0.500482	1	9991
ELVIDGE_HIF1A_TARGETS_DN	0.496715	1.30547	0.0797546	0.501522	1	6905
REACTOME_MITOTIC_G2_G2_M_PHASES	0.450986	1.30496	0.0286738	0.501211	1	10031
REACTOME_DISEASES_OF_CARBOHYDRATE_METABOLISM	0.587634	1.30488	0.0994764	0.499756	1	4197
REACTOME_DUAL_INCISION_IN_GG_NER	0.551107	1.30423	0.105943	0.499946	1	7701
REACTOME_SIGNALING_BY_EGFR_IN_CANCER	0.595829	1.30274	0.133495	0.50269	1	4329
WP_ATM_SIGNALING_PATHWAY	0.557152	1.30265	0.119617	0.501258	1	7364
REACTOME_UPTAKE_AND_ACTIONS_OF_BACTERIAL_TOXINS	0.598382	1.30052	0.124413	0.506225	1	5375
SCHLINGEMANN_SKIN_CARCINOGENESIS_TPA_UP	0.561865	1.29916	0.0997305	0.508583	1	9356
REACTOME_REGULATION_OF_GENE_EXPRESSION_IN_BETA_CELLS	0.627087	1.29841	0.133641	0.509064	1	1303
YIH_RESPONSE_TO_ARSENITE_C4	0.648585	1.29723	0.161731	0.510921	1	2715
LU_AGING_BRAIN_DN	0.459495	1.29586	0.0445205	0.513145	1	9953
TOMIDA_METASTASIS_UP	0.604456	1.29437	0.141119	0.51579	1	7296
REACTOME_SIGNALING_BY_ERBB2_ECD_MUTANTS	0.669077	1.2923	0.14094	0.520637	1	4329
REACTOME_RECOGNITION_OF_DNA_DAMAGE_BY_PCNA_CONTAINING_REPLICATION_COMPLEX	0.597415	1.2922	0.130864	0.519229	1	7701
REACTOME_MITOTIC_METAPHASE_AND_ANAPHASE	0.432133	1.29202	0.0415094	0.51799	1	10342
WANG_METASTASIS_OF_BREAST_CANCER_ESR1_UP	0.611654	1.29145	0.151448	0.518113	1	9876
REACTOME_GRB2_EVENTS_IN_ERBB2_SIGNALING	0.659191	1.29092	0.159389	0.517912	1	423
WAKASUGI_HAVE_ZNF143_BINDING_SITES	0.522816	1.28738	0.121622	0.52702	1	10633
MEISSNER_BRAIN_HCP_WITH_H3K27ME3	0.419668	1.28456	0.0120482	0.533756	1	2315
WANG_THOC1_TARGETS_DN	0.629614	1.28387	0.171694	0.534165	1	3
TARTE_PLASMA_CELL_VS_PLASMABLAST_DN	0.419137	1.28334	0.0269058	0.533994	1	10342
DAZARD_UV_RESPONSE_CLUSTER_G4	0.635447	1.28289	0.15859	0.533704	1	11906
REACTOME_NEUROTRANSMITTER_RECEPTORS_AND_POSTSYNAPTIC_SIGNAL_TRANSMISSION	0.440861	1.28287	0.0263158	0.532008	1	5641
KAUFFMANN_DNA_REPLICATION_GENES	0.451789	1.28258	0.0533333	0.531116	1	10237
SHIN_B_CELL_LYMPHOMA_CLUSTER_9	0.633499	1.2825	0.165217	0.529699	1	617
LEE_LIVER_CANCER_MYC_TGFA_DN	0.512107	1.2817	0.0831025	0.530405	1	4947
REACTOME_GLUCOSE_METABOLISM	0.484207	1.28149	0.0865672	0.529322	1	8653
DACOSTA_UV_RESPONSE_VIA_ERCC3_COMMON_UP	0.499379	1.28092	0.104046	0.529307	1	6865
KEGG_EPITHELIAL_CELL_SIGNALING_IN_HELICOBACTER_PYLORI_INFECTION	0.501457	1.28018	0.0878187	0.529923	1	6789
WP_FRAGILE_X_SYNDROME	0.461514	1.27883	0.0771704	0.532493	1	9475
JEON_SMAD6_TARGETS_DN	0.655058	1.27776	0.148837	0.534075	1	6292
ZHU_SKIL_TARGETS_UP	0.626158	1.27736	0.17552	0.533701	1	426
REACTOME_CONSTITUTIVE_SIGNALING_BY_EGFRVIII	0.663729	1.27583	0.188841	0.536863	1	4329
MOOTHA_MITOCHONDRIA	0.409816	1.27402	0.0153846	0.540858	1	9473
KAUFFMANN_DNA_REPAIR_GENES	0.425307	1.27367	0.0230769	0.540255	1	9253
REACTOME_TRAFFICKING_OF_AMPA_RECEPTORS	0.581465	1.27366	0.151436	0.538632	1	10266
PID_MYC_ACTIV_PATHWAY	0.483532	1.27248	0.0988372	0.54068	1	4630
PACHER_TARGETS_OF_IGF1_AND_IGF2_UP	0.566302	1.27146	0.147132	0.542164	1	8278
REACTOME_TRANSLESION_SYNTHESIS_BY_POLH	0.646647	1.27068	0.187225	0.542938	1	4420
REACTOME_DNA_REPLICATION	0.436952	1.26893	0.0337079	0.546582	1	10052
BOYAULT_LIVER_CANCER_SUBCLASS_G23_UP	0.513292	1.2686	0.141333	0.545952	1	11100
LE_NEURONAL_DIFFERENTIATION_UP	0.639233	1.26717	0.18599	0.548655	1	2362
YU_MYC_TARGETS_UP	0.533982	1.26712	0.120393	0.54712	1	10338
PELLICCIOTTA_HDAC_IN_ANTIGEN_PRESENTATION_UP	0.508418	1.26706	0.113514	0.545645	1	5952
REACTOME_LAGGING_STRAND_SYNTHESIS	0.608615	1.26418	0.158508	0.552863	1	7658
WANG_PROSTATE_CANCER_ANDROGEN_INDEPENDENT	0.504993	1.26298	0.10705	0.554903	1	7239
WEST_ADRENOCORTICAL_TUMOR_UP	0.411566	1.26292	0.0217391	0.553435	1	10123
KEGG_ALZHEIMERS_DISEASE	0.44535	1.26264	0.0617761	0.552683	1	9421
MUELLER_PLURINET	0.411562	1.2625	0.0169492	0.55149	1	9409
BURTON_ADIPOGENESIS_3	0.470727	1.26116	0.0872274	0.554066	1	11465
REACTOME_THE_ROLE_OF_GTSE1_IN_G2_M_PROGRESSION_AFTER_G2_CHECKPOINT	0.492998	1.26043	0.118497	0.554548	1	8318
REACTOME_TRNA_AMINOACYLATION	0.543651	1.26028	0.150538	0.5534	1	12339
REACTOME_GLOBAL_GENOME_NUCLEOTIDE_EXCISION_REPAIR_GG_NER	0.484294	1.25856	0.114114	0.557072	1	10227
WP_PARKINUBIQUITIN_PROTEASOMAL_SYSTEM_PATHWAY	0.491745	1.25853	0.0862069	0.555514	1	8167
SPIELMAN_LYMPHOBLAST_EUROPEAN_VS_ASIAN_UP	0.396004	1.25841	0.00588235	0.554276	1	9465
STEIN_ESRRA_TARGETS_UP	0.404323	1.25538	0.0199005	0.561643	1	7230
REACTOME_SIGNAL_TRANSDUCTION_BY_L1	0.603751	1.25401	0.178313	0.564271	1	4710
MOREAUX_B_LYMPHOCYTE_MATURATION_BY_TACI_DN	0.487412	1.25255	0.11898	0.567055	1	10054
WP_AGERAGE_PATHWAY	0.491203	1.25177	0.117143	0.56782	1	3995
DOANE_BREAST_CANCER_ESR1_DN	0.527298	1.25161	0.131514	0.566681	1	2266
KEGG_NITROGEN_METABOLISM	0.614385	1.251	0.169492	0.566901	1	8010
REACTOME_HEDGEHOG_OFF_STATE	0.464224	1.25077	0.0855457	0.566044	1	8318
ONDER_CDH1_TARGETS_3_DN	0.494246	1.24974	0.143646	0.567658	1	6778
PECE_MAMMARY_STEM_CELL_UP	0.449275	1.24938	0.057508	0.567209	1	7352
HU_GENOTOXIC_DAMAGE_4HR	0.56513	1.24858	0.161039	0.568052	1	11149
SHEDDEN_LUNG_CANCER_GOOD_SURVIVAL_A5	0.494798	1.24737	0.0994318	0.570159	1	9325
WEBER_METHYLATED_LCP_IN_SPERM_UP	0.653379	1.24648	0.195789	0.571246	1	7541
PEDERSEN_METASTASIS_BY_ERBB2_ISOFORM_3	0.622628	1.24609	0.201456	0.570836	1	3044
GHO_ATF5_TARGETS_DN	0.646389	1.24402	0.214953	0.575836	1	10817
CEBALLOS_TARGETS_OF_TP53_AND_MYC_DN	0.55051	1.24378	0.143979	0.574917	1	10734
SCHLESINGER_METHYLATED_DE_NOVO_IN_CANCER	0.474113	1.24371	0.102719	0.573521	1	4062
REACTOME_NOREPINEPHRINE_NEUROTRANSMITTER_RELEASE_CYCLE	0.625531	1.24334	0.194313	0.573198	1	3612
WP_CELL_CYCLE	0.448392	1.24303	0.0743243	0.572485	1	11040
REN_BOUND_BY_E2F	0.498482	1.24302	0.134111	0.570911	1	9955
PAL_PRMT5_TARGETS_UP	0.421877	1.24139	0.0465116	0.574434	1	11797
REACTOME_TRANSLESION_SYNTHESIS_BY_POLK	0.630449	1.24122	0.212471	0.573331	1	4420
NIKOLSKY_BREAST_CANCER_17Q11_Q21_AMPLICON	0.442635	1.23876	0.081761	0.579402	1	9816
KIM_HYPOXIA	0.628769	1.23802	0.199546	0.580015	1	3778
REACTOME_PROTEIN_LOCALIZATION	0.43037	1.23726	0.0754098	0.580802	1	8797
SNIJDERS_AMPLIFIED_IN_HEAD_AND_NECK_TUMORS	0.544967	1.23715	0.152709	0.57953	1	5199
HUMMERICH_SKIN_CANCER_PROGRESSION_UP	0.459768	1.23516	0.102857	0.584047	1	5141
RUIZ_TNC_TARGETS_DN	0.43816	1.23443	0.0818505	0.584757	1	10110
REACTOME_G2_M_CHECKPOINTS	0.434733	1.23384	0.0635451	0.585007	1	10052
BARRIER_COLON_CANCER_RECURRENCE_DN	0.615667	1.23277	0.195294	0.586722	1	6588
YAMASHITA_METHYLATED_IN_PROSTATE_CANCER	0.486047	1.23277	0.110497	0.585145	1	1963
MODY_HIPPOCAMPUS_NEONATAL	0.541886	1.23261	0.1775	0.5841	1	9612
TIMOFEEVA_GROWTH_STRESS_VIA_STAT1_DN	0.638531	1.23096	0.182232	0.58758	1	3229
HAHTOLA_MYCOSIS_FUNGOIDES_UP	0.634872	1.23072	0.223022	0.586666	1	2236
WP_CCL18_SIGNALING_PATHWAY	0.507654	1.23069	0.140625	0.585219	1	3778
FERNANDEZ_BOUND_BY_MYC	0.422761	1.23052	0.0616438	0.584134	1	9475
MANN_RESPONSE_TO_AMIFOSTINE_UP	0.60262	1.23007	0.199063	0.584047	1	7174
REACTOME_TP53_REGULATES_METABOLIC_GENES	0.472923	1.22987	0.140056	0.583178	1	9402
REACTOME_MRNA_SPLICING_MINOR_PATHWAY	0.505695	1.22951	0.150852	0.582716	1	10667
MURATA_VIRULENCE_OF_H_PILORI	0.599202	1.22939	0.185841	0.581516	1	6529
SENESE_HDAC1_AND_HDAC2_TARGETS_UP	0.405457	1.22848	0.0512821	0.582837	1	3592
BLANCO_MELO_COVID19_BRONCHIAL_EPITHELIAL_CELLS_SARS_COV_2_INFECTION_UP	0.430198	1.22774	0.0793651	0.583553	1	1447
PELLICCIOTTA_HDAC_IN_ANTIGEN_PRESENTATION_DN	0.507135	1.22722	0.178756	0.583629	1	8167
REACTOME_HSF1_ACTIVATION	0.555752	1.22603	0.177665	0.585789	1	6097
PROVENZANI_METASTASIS_DN	0.43489	1.22587	0.101754	0.584745	1	6549
REACTOME_TRANSPORT_OF_INORGANIC_CATIONS_ANIONS_AND_AMINO_ACIDS_OLIGOPEPTIDES	0.448456	1.22582	0.0740741	0.583347	1	5145
REACTOME_G0_AND_EARLY_G1	0.561355	1.22422	0.182692	0.586768	1	8561
ELVIDGE_HIF1A_AND_HIF2A_TARGETS_DN	0.448716	1.22345	0.0722892	0.587579	1	6905
SCHAEFFER_PROSTATE_DEVELOPMENT_12HR_DN	0.502982	1.22332	0.170157	0.586557	1	7142
KEGG_BASE_EXCISION_REPAIR	0.536009	1.22324	0.188544	0.58531	1	11330
LEE_LIVER_CANCER_MYC_UP	0.504352	1.22176	0.161804	0.58822	1	11459
SEITZ_NEOPLASTIC_TRANSFORMATION_BY_8P_DELETION_DN	0.566758	1.22161	0.1875	0.587107	1	5020
REACTOME_DNA_DAMAGE_RECOGNITION_IN_GG_NER	0.528161	1.22115	0.155612	0.587029	1	11013
WP_PHOTODYNAMIC_THERAPYINDUCED_HIF1_SURVIVAL_SIGNALING	0.541599	1.22084	0.173804	0.586449	1	7802
BIOCARTA_CARDIACEGF_PATHWAY	0.630657	1.22006	0.223005	0.587327	1	1332
WP_FOLATE_METABOLISM	0.479869	1.21983	0.131653	0.586467	1	4737
REACTOME_DISORDERS_OF_TRANSMEMBRANE_TRANSPORTERS	0.421765	1.21945	0.0719425	0.586112	1	8480
DANG_MYC_TARGETS_UP	0.442129	1.21807	0.0996564	0.588764	1	11171
LEE_LIVER_CANCER_CIPROFIBRATE_DN	0.488613	1.21733	0.152975	0.589627	1	3534
AMUNDSON_DNA_DAMAGE_RESPONSE_TP53	0.637692	1.2171	0.231102	0.588815	1	6753
NIKOLSKY_BREAST_CANCER_12Q13_Q21_AMPLICON	0.520433	1.21694	0.180412	0.58779	1	1236
WP_MATRIX_METALLOPROTEINASES	0.554384	1.21674	0.198473	0.586947	1	6460
VIETOR_IFRD1_TARGETS	0.570516	1.21603	0.205811	0.5876	1	6503
BASSO_B_LYMPHOCYTE_NETWORK	0.430869	1.21589	0.0856164	0.586585	1	8625
LEE_LIVER_CANCER_MYC_E2F1_DN	0.482497	1.21485	0.144847	0.588145	1	2631
HESS_TARGETS_OF_HOXA9_AND_MEIS1_UP	0.470212	1.21483	0.125	0.586763	1	9628
REACTOME_REGULATION_OF_TP53_ACTIVITY_THROUGH_PHOSPHORYLATION	0.459702	1.21477	0.132565	0.585475	1	10316
ZAMORA_NOS2_TARGETS_UP	0.487265	1.21431	0.152815	0.585419	1	10962
REACTOME_MITOCHONDRIAL_TRNA_AMINOACYLATION	0.59653	1.21332	0.224096	0.586998	1	11948
LINDGREN_BLADDER_CANCER_CLUSTER_1_DN	0.387321	1.21318	0.0439024	0.586008	1	7782
WP_NEURAL_CREST_CELL_MIGRATION_DURING_DEVELOPMENT	0.513667	1.20938	0.189448	0.596125	1	6484
REACTOME_HIV_INFECTION	0.405774	1.20803	0.0646552	0.598865	1	9845
KEGG_GALACTOSE_METABOLISM	0.573338	1.20791	0.204598	0.59781	1	6141
MARTORIATI_MDM4_TARGETS_FETAL_LIVER_UP	0.400621	1.20769	0.0620438	0.597069	1	8983
WP_ERK_PATHWAY_IN_HUNTINGTONS_DISEASE	0.629305	1.20758	0.250591	0.595953	1	3864
FARMER_BREAST_CANCER_CLUSTER_2	0.549198	1.20707	0.182716	0.596105	1	12763
KAYO_AGING_MUSCLE_DN	0.434798	1.2064	0.119355	0.596726	1	9927
VERNELL_RETINOBLASTOMA_PATHWAY_UP	0.490167	1.20522	0.154667	0.59887	1	10110
REACTOME_GAP_JUNCTION_ASSEMBLY	0.530259	1.20393	0.202934	0.601337	1	3531
REACTOME_TELOMERE_C_STRAND_LAGGING_STRAND_SYNTHESIS	0.527249	1.20392	0.196474	0.599942	1	7658
KEGG_CELL_CYCLE	0.432755	1.20362	0.10443	0.59947	1	11040
NUNODA_RESPONSE_TO_DASATINIB_IMATINIB_UP	0.567708	1.20342	0.237864	0.598679	1	3521
ZWANG_DOWN_BY_2ND_EGF_PULSE	0.389453	1.20256	0.0625	0.599941	1	9958
REACTOME_GAP_JUNCTION_TRAFFICKING_AND_REGULATION	0.500076	1.20213	0.178295	0.5998	1	3531
POMEROY_MEDULLOBLASTOMA_DESMOPLASIC_VS_CLASSIC_UP	0.477036	1.2019	0.142473	0.599066	1	7587
LEE_EARLY_T_LYMPHOCYTE_UP	0.446167	1.20187	0.131498	0.597713	1	12472
WAKABAYASHI_ADIPOGENESIS_PPARG_BOUND_36HR	0.543959	1.20145	0.206186	0.597569	1	6011
REACTOME_HEDGEHOG_ON_STATE	0.456036	1.20005	0.140351	0.600614	1	8318
WP_NANOPARTICLEMEDIATED_ACTIVATION_OF_RECEPTOR_SIGNALING	0.549528	1.19965	0.216346	0.600453	1	4113
REACTOME_ABC_FAMILY_PROTEINS_MEDIATED_TRANSPORT	0.43873	1.19947	0.0923077	0.599618	1	8318
WP_NRP1TRIGGERED_SIGNALING_PATHWAYS_IN_PANCREATIC_CANCER	0.49598	1.19929	0.182058	0.598812	1	4113
WP_CELL_DIFFERENTIATION_INDEX	0.506025	1.19844	0.182292	0.59997	1	5600
REACTOME_DOWNSTREAM_SIGNALING_EVENTS_OF_B_CELL_RECEPTOR_BCR	0.462393	1.1966	0.152695	0.604127	1	9991
REACTOME_INTERACTIONS_OF_VPR_WITH_HOST_CELLULAR_PROTEINS	0.52617	1.19613	0.214106	0.604054	1	9316
REACTOME_SUMOYLATION_OF_TRANSCRIPTION_FACTORS	0.588705	1.19594	0.238876	0.603168	1	2400
SHIPP_DLBCL_VS_FOLLICULAR_LYMPHOMA_UP	0.506674	1.19567	0.198992	0.602567	1	10677
KEGG_GLYCOSAMINOGLYCAN_DEGRADATION	0.587021	1.19409	0.251152	0.605909	1	3077
KEGG_MATURITY_ONSET_DIABETES_OF_THE_YOUNG	0.560252	1.19356	0.232057	0.606153	1	1303
CAFFAREL_RESPONSE_TO_THC_24HR_5_DN	0.489857	1.19248	0.198492	0.607964	1	9843
REACTOME_GABA_SYNTHESIS_RELEASE_REUPTAKE_AND_DEGRADATION	0.589504	1.19217	0.236407	0.60756	1	5493
REACTOME_TRIGLYCERIDE_METABOLISM	0.521653	1.19073	0.230233	0.610586	1	8552
YU_BAP1_TARGETS	0.551399	1.18988	0.215881	0.611811	1	8524
HAHTOLA_CTCL_CUTANEOUS	0.558874	1.1889	0.230198	0.61339	1	3040
BARIS_THYROID_CANCER_UP	0.562723	1.18744	0.214447	0.616467	1	7829
NABA_BASEMENT_MEMBRANES	0.514325	1.1874	0.225248	0.615191	1	7197
SCHLOSSER_SERUM_RESPONSE_AUGMENTED_BY_MYC	0.442078	1.18693	0.118841	0.615267	1	8114
WP_FGF23_SIGNALING_IN_HYPOPHOSPHATEMIC_RICKETS_AND_RELATED_DISORDERS	0.571553	1.18662	0.225446	0.614816	1	1395
PID_A6B1_A6B4_INTEGRIN_PATHWAY	0.502731	1.18651	0.216867	0.613765	1	6436
TAKAO_RESPONSE_TO_UVB_RADIATION_UP	0.460417	1.18608	0.146552	0.613746	1	6875
BIOCARTA_MCM_PATHWAY	0.612066	1.18365	0.252451	0.619948	1	10962
GROSS_HIF1A_TARGETS_DN	0.563439	1.1836	0.215596	0.61877	1	6905
REACTOME_RESOLUTION_OF_D_LOOP_STRUCTURES_THROUGH_SYNTHESIS_DEPENDENT_STRAND_ANNEALING_SDSA	0.558641	1.18307	0.25	0.619034	1	7371
REACTOME_NUCLEOTIDE_EXCISION_REPAIR	0.429501	1.1827	0.185304	0.618849	1	10633
ZHAN_MULTIPLE_MYELOMA_CD2_DN	0.500748	1.18213	0.19898	0.619221	1	2547
BIOCARTA_SPRY_PATHWAY	0.601796	1.18119	0.247031	0.620748	1	20
REACTOME_TRANSLATION	0.385478	1.18097	0.0474138	0.620069	1	8099
SA_G1_AND_S_PHASES	0.623686	1.18013	0.283814	0.621212	1	5020
REACTOME_PROCESSIVE_SYNTHESIS_ON_THE_LAGGING_STRAND	0.618146	1.17998	0.259259	0.620349	1	7658
SESTO_RESPONSE_TO_UV_C0	0.435348	1.1799	0.15142	0.619246	1	7432
BOYAULT_LIVER_CANCER_SUBCLASS_G3_UP	0.404492	1.17945	0.102473	0.619236	1	10231
WP_FGFR3_SIGNALING_IN_CHONDROCYTE_PROLIFERATION_AND_TERMINAL_DIFFERENTIATION	0.539325	1.17839	0.213115	0.621054	1	8653
REACTOME_DISEASES_ASSOCIATED_WITH_N_GLYCOSYLATION_OF_PROTEINS	0.569652	1.17799	0.236111	0.620939	1	4083
REACTOME_TP53_REGULATES_TRANSCRIPTION_OF_DNA_REPAIR_GENES	0.472926	1.17788	0.192935	0.619964	1	10630
REACTOME_PROCESSING_OF_CAPPED_INTRON_CONTAINING_PRE_MRNA	0.392511	1.17764	0.0717132	0.619334	1	10667
SUZUKI_AMPLIFIED_IN_ORAL_CANCER	0.593763	1.17707	0.265659	0.619721	1	2621
KEGG_RNA_POLYMERASE	0.553264	1.17698	0.270732	0.618642	1	3608
SIG_REGULATION_OF_THE_ACTIN_CYTOSKELETON_BY_RHO_GTPASES	0.520953	1.17418	0.212871	0.625734	1	8649
REACTOME_REGULATION_OF_TP53_ACTIVITY	0.410832	1.17313	0.140127	0.627622	1	9051
BIOCARTA_ALK_PATHWAY	0.511765	1.17294	0.238961	0.626929	1	2404
CHIBA_RESPONSE_TO_TSA_DN	0.566719	1.17262	0.249406	0.626499	1	2352
REACTOME_CLASS_C_3_METABOTROPIC_GLUTAMATE_PHEROMONE_RECEPTORS	0.513651	1.17252	0.238579	0.625491	1	11140
REACTOME_TP53_REGULATES_TRANSCRIPTION_OF_CELL_CYCLE_GENES	0.483248	1.17217	0.220472	0.625291	1	9461
WP_SMALL_CELL_LUNG_CANCER	0.440975	1.17154	0.174927	0.625888	1	8043
KAN_RESPONSE_TO_ARSENIC_TRIOXIDE	0.423323	1.17136	0.140523	0.625127	1	7715
SARRIO_EPITHELIAL_MESENCHYMAL_TRANSITION_UP	0.408607	1.17123	0.111511	0.624205	1	10052
ZHAN_VARIABLE_EARLY_DIFFERENTIATION_GENES_DN	0.52553	1.17097	0.214797	0.623693	1	7485
WP_G1_TO_S_CELL_CYCLE_CONTROL	0.471927	1.16888	0.213333	0.628833	1	7364
FERRANDO_HOX11_NEIGHBORS	0.564716	1.16854	0.230588	0.628579	1	1309
REACTOME_RAS_ACTIVATION_UPON_CA2_INFLUX_THROUGH_NMDA_RECEPTOR	0.576849	1.16749	0.277251	0.630512	1	12866
KANNAN_TP53_TARGETS_DN	0.572999	1.16693	0.259508	0.630917	1	4912
BIOCARTA_NO1_PATHWAY	0.534256	1.16673	0.248227	0.630212	1	5905
TOYOTA_TARGETS_OF_MIR34B_AND_MIR34C	0.367176	1.1662	0.0666667	0.630548	1	10241
GRAESSMANN_APOPTOSIS_BY_SERUM_DEPRIVATION_DN	0.393195	1.1653	0.113821	0.631973	1	6952
GHANDHI_DIRECT_IRRADIATION_DN	0.514992	1.16515	0.216152	0.631191	1	5857
REACTOME_EXTENSION_OF_TELOMERES	0.476761	1.16442	0.213542	0.632214	1	9469
REACTOME_NUCLEAR_EVENTS_MEDIATED_BY_NFE2L2	0.452491	1.16417	0.198251	0.631636	1	9932
LE_EGR2_TARGETS_UP	0.426322	1.16367	0.160606	0.631907	1	10052
WP_PRADERWILLI_AND_ANGELMAN_SYNDROME	0.456788	1.16366	0.173554	0.630633	1	1925
BIOCARTA_CK1_PATHWAY	0.60155	1.1634	0.265	0.630133	1	8653
REACTOME_ERBB2_REGULATES_CELL_MOTILITY	0.623337	1.16335	0.273707	0.629002	1	423
REACTOME_POST_TRANSLATIONAL_MODIFICATION_SYNTHESIS_OF_GPI_ANCHORED_PROTEINS	0.438726	1.16285	0.173134	0.629158	1	8248
VILLANUEVA_LIVER_CANCER_KRT19_UP	0.404754	1.16255	0.148014	0.628713	1	11205
REACTOME_EPH_EPHRIN_SIGNALING	0.442917	1.16153	0.183183	0.630492	1	7280
FURUKAWA_DUSP6_TARGETS_PCI35_DN	0.454225	1.16144	0.172222	0.629425	1	10498
REACTOME_NEGATIVE_REGULATION_OF_NMDA_RECEPTOR_MEDIATED_NEURONAL_TRANSMISSION	0.568175	1.16128	0.267123	0.628592	1	8807
SESTO_RESPONSE_TO_UV_C1	0.456133	1.16082	0.20442	0.628661	1	10230
HINATA_NFKB_TARGETS_FIBROBLAST_UP	0.449653	1.15899	0.194915	0.632975	1	7641
REACTOME_SIGNALING_BY_NOTCH4	0.44332	1.15886	0.193182	0.632041	1	8523
REACTOME_DNA_REPLICATION_PRE_INITIATION	0.404673	1.15876	0.155015	0.631103	1	9613
BLANCO_MELO_INFLUENZA_A_INFECTION_A594_CELLS_DN	0.41707	1.15832	0.15534	0.631166	1	9869
WP_DNA_REPAIR_PATHWAYS_FULL_NETWORK	0.426344	1.15822	0.179739	0.630209	1	9004
REACTOME_MRNA_CAPPING	0.53373	1.15776	0.256039	0.63033	1	14375
WP_GLYCOLYSIS_AND_GLUCONEOGENESIS	0.487752	1.15644	0.231771	0.633157	1	7815
REACTOME_HSF1_DEPENDENT_TRANSACTIVATION	0.501664	1.15637	0.213542	0.632105	1	6097
REACTOME_TRANSCRIPTION_COUPLED_NUCLEOTIDE_EXCISION_REPAIR_TC_NER	0.450799	1.15563	0.197222	0.633111	1	8177
BIOCARTA_G2_PATHWAY	0.553855	1.15382	0.275294	0.637441	1	8792
ZHAN_MULTIPLE_MYELOMA_SUBGROUPS	0.520407	1.15375	0.248139	0.636385	1	9916
VANDESLUIS_COMMD1_TARGETS_GROUP_3_DN	0.511705	1.1535	0.274611	0.635938	1	7296
CHIANG_LIVER_CANCER_SUBCLASS_PROLIFERATION_UP	0.403437	1.15342	0.137124	0.634917	1	11031
NAKAMURA_TUMOR_ZONE_PERIPHERAL_VS_CENTRAL_UP	0.379844	1.15286	0.0972763	0.635424	1	6455
BIOCARTA_PGC1A_PATHWAY	0.599235	1.15112	0.286385	0.63958	1	3614
REACTOME_SIGNALING_BY_ERBB2_IN_CANCER	0.537971	1.14951	0.258373	0.643234	1	4329
RICKMAN_TUMOR_DIFFERENTIATED_WELL_VS_POORLY_DN	0.365472	1.1488	0.0732984	0.644137	1	9547
WP_MIRNA_REGULATION_OF_DNA_DAMAGE_RESPONSE	0.436774	1.14816	0.228986	0.644852	1	9534
WP_VITAMIN_B12_METABOLISM	0.48303	1.14795	0.220708	0.644237	1	4062
DAZARD_RESPONSE_TO_UV_NHEK_UP	0.389097	1.14702	0.123746	0.645732	1	6264
REACTOME_PI3K_EVENTS_IN_ERBB2_SIGNALING	0.584434	1.14687	0.301587	0.644925	1	423
CROONQUIST_IL6_DEPRIVATION_UP	0.583067	1.14653	0.299107	0.644733	1	5095
PID_DELTA_NP63_PATHWAY	0.465719	1.14644	0.234807	0.643791	1	179
LU_EZH2_TARGETS_UP	0.377617	1.14536	0.116071	0.645963	1	7995
ZHANG_PROLIFERATING_VS_QUIESCENT	0.474158	1.14443	0.24	0.64757	1	7366
ACOSTA_PROLIFERATION_INDEPENDENT_MYC_TARGETS_UP	0.437486	1.14397	0.222527	0.647807	1	4905
PUJANA_BRCA2_PCC_NETWORK	0.359002	1.1438	0.0607735	0.647165	1	10342
RAMASWAMY_METASTASIS_UP	0.452728	1.14346	0.211082	0.647014	1	7280
PID_P75_NTR_PATHWAY	0.450152	1.14162	0.240437	0.651336	1	7102
MORI_PRE_BI_LYMPHOCYTE_UP	0.440473	1.14157	0.193642	0.650218	1	11598
WP_NEURAL_CREST_CELL_MIGRATION_IN_CANCER	0.493645	1.14115	0.235589	0.650284	1	3864
SANSOM_APC_TARGETS_REQUIRE_MYC	0.379663	1.14093	0.103734	0.649729	1	11088
REACTOME_LYSOSOME_VESICLE_BIOGENESIS	0.514407	1.14086	0.256927	0.648734	1	6472
REACTOME_TRANSCRIPTIONAL_REGULATION_BY_RUNX2	0.416016	1.14004	0.190031	0.650013	1	7856
HALMOS_CEBPA_TARGETS_UP	0.47328	1.14003	0.248756	0.648828	1	2394
KRIGE_AMINO_ACID_DEPRIVATION	0.535906	1.13972	0.274074	0.64852	1	7715
REACTOME_SEMA3A_PAK_DEPENDENT_AXON_REPULSION	0.596795	1.13941	0.301099	0.64827	1	8649
FUJII_YBX1_TARGETS_DN	0.391795	1.13909	0.144444	0.648054	1	11031
MCCLUNG_DELTA_FOSB_TARGETS_2WK	0.481798	1.13586	0.257453	0.656514	1	6466
MCCLUNG_COCAINE_REWARD_5D	0.441609	1.13556	0.228814	0.656173	1	7878
SU_LIVER	0.463177	1.13488	0.248663	0.65704	1	8195
LIAN_NEUTROPHIL_GRANULE_CONSTITUENTS	0.547421	1.1347	0.280822	0.6564	1	595
HONRADO_BREAST_CANCER_BRCA1_VS_BRCA2	0.571373	1.13455	0.303371	0.655609	1	423
WP_CORI_CYCLE	0.593025	1.13436	0.301969	0.654908	1	7587
KEGG_GLIOMA	0.449331	1.13379	0.234848	0.655447	1	5020
JAEGER_METASTASIS_DN	0.371947	1.13376	0.125	0.654361	1	5099
SATO_SILENCED_BY_DEACETYLATION_IN_PANCREATIC_CANCER	0.462777	1.13305	0.240209	0.655316	1	7432
KOKKINAKIS_METHIONINE_DEPRIVATION_96HR_DN	0.446722	1.13282	0.234637	0.654829	1	8430
SILIGAN_TARGETS_OF_EWS_FLI1_FUSION_DN	0.575401	1.13279	0.292517	0.653726	1	5009
REACTOME_ONCOGENE_INDUCED_SENESCENCE	0.512514	1.13279	0.275362	0.652531	1	4774
SCHUHMACHER_MYC_TARGETS_UP	0.439234	1.13224	0.214477	0.652925	1	9392
CROONQUIST_NRAS_VS_STROMAL_STIMULATION_DN	0.431002	1.13184	0.179487	0.652929	1	8561
MATTHEWS_AP1_TARGETS	0.57522	1.13125	0.304622	0.653432	1	13518
LEE_AGING_MUSCLE_UP	0.492459	1.13081	0.251244	0.653543	1	10800
TANAKA_METHYLATED_IN_ESOPHAGEAL_CARCINOMA	0.421346	1.13076	0.195402	0.652513	1	3463
MACLACHLAN_BRCA1_TARGETS_DN	0.592185	1.12915	0.302832	0.656235	1	7641
WEST_ADRENOCORTICAL_TUMOR_MARKERS_UP	0.547452	1.12847	0.301663	0.657143	1	7646
REACTOME_DOWNREGULATION_OF_ERBB2_SIGNALING	0.516082	1.12752	0.28266	0.658926	1	4329
SCHLOSSER_MYC_AND_SERUM_RESPONSE_SYNERGY	0.50651	1.12741	0.278846	0.658122	1	6502
PID_ECADHERIN_KERATINOCYTE_PATHWAY	0.549857	1.12741	0.331839	0.656936	1	3229
WELCSH_BRCA1_TARGETS_DN	0.399935	1.12696	0.167722	0.657114	1	10725
REACTOME_NEDDYLATION	0.378631	1.12685	0.12782	0.656302	1	8382
REACTOME_PCP_CE_PATHWAY	0.422534	1.12625	0.204748	0.656974	1	9613
KOKKINAKIS_METHIONINE_DEPRIVATION_48HR_DN	0.450597	1.12604	0.259843	0.6564	1	8558
SCHAVOLT_TARGETS_OF_TP53_AND_TP63	0.589717	1.1253	0.345494	0.65753	1	5020
KEGG_GLUTATHIONE_METABOLISM	0.467911	1.12482	0.251989	0.657756	1	9558
WP_TUMOR_SUPPRESSOR_ACTIVITY_OF_SMARCB1	0.512353	1.12393	0.279126	0.659274	1	3134
REACTOME_NOTCH3_ACTIVATION_AND_TRANSMISSION_OF_SIGNAL_TO_THE_NUCLEUS	0.53046	1.12338	0.316901	0.659716	1	7576
WP_DNA_DAMAGE_RESPONSE	0.445177	1.12077	0.246154	0.666228	1	7364
REACTOME_LAMININ_INTERACTIONS	0.508734	1.12075	0.286458	0.6651	1	9663
WP_MELANOMA	0.442499	1.11992	0.236769	0.666533	1	8430
SMID_BREAST_CANCER_RELAPSE_IN_BRAIN_UP	0.486614	1.11983	0.271795	0.665602	1	563
YAO_TEMPORAL_RESPONSE_TO_PROGESTERONE_CLUSTER_11	0.418348	1.11979	0.226994	0.66456	1	8345
LI_WILMS_TUMOR_ANAPLASTIC_UP	0.579107	1.11898	0.295612	0.665803	1	13911
REACTOME_CYTOSOLIC_TRNA_AMINOACYLATION	0.524003	1.11879	0.307888	0.665205	1	12339
KEGG_AMINOACYL_TRNA_BIOSYNTHESIS	0.483602	1.11805	0.25908	0.666331	1	12339
REACTOME_SENSORY_PERCEPTION_OF_TASTE	0.478328	1.11717	0.256158	0.667867	1	11140
BIOCARTA_MCALPAIN_PATHWAY	0.56749	1.11649	0.345212	0.668744	1	5641
REACTOME_TRNA_MODIFICATION_IN_THE_NUCLEUS_AND_CYTOSOL	0.478874	1.11591	0.282667	0.66929	1	7859
PID_PLK1_PATHWAY	0.466761	1.11534	0.28934	0.669761	1	9874
REACTOME_RESPONSE_OF_MTB_TO_PHAGOCYTOSIS	0.537494	1.11512	0.288416	0.669237	1	7576
BIOCARTA_CELLCYCLE_PATHWAY	0.531516	1.11497	0.319249	0.668534	1	2646
FLORIO_HUMAN_NEOCORTEX	0.462313	1.11457	0.287918	0.668539	1	10147
PID_ERBB_NETWORK_PATHWAY	0.574643	1.11237	0.343964	0.674037	1	423
WP_CELL_DIFFERENTIATION_EXPANDED_INDEX	0.453226	1.11233	0.247396	0.672978	1	5600
REACTOME_HDR_THROUGH_SINGLE_STRAND_ANNEALING_SSA	0.488889	1.11209	0.29484	0.672565	1	7078
PIONTEK_PKD1_TARGETS_DN	0.553235	1.1106	0.310905	0.676132	1	8805
SUH_COEXPRESSED_WITH_ID1_AND_ID2_UP	0.559549	1.11019	0.331765	0.676238	1	5592
REACTOME_GASTRIN_CREB_SIGNALLING_PATHWAY_VIA_PKC_AND_MAPK	0.561392	1.10875	0.319048	0.679427	1	1113
REACTOME_GAB1_SIGNALOSOME	0.568	1.10716	0.331868	0.682998	1	423
HUMMERICH_MALIGNANT_SKIN_TUMOR_UP	0.552676	1.1068	0.321513	0.682921	1	2787
REACTOME_DIGESTION_AND_ABSORPTION	0.511864	1.10605	0.309927	0.684152	1	9368
REACTOME_CYTOPROTECTION_BY_HMOX1	0.442719	1.1043	0.298103	0.688383	1	4684
VANDESLUIS_COMMD1_TARGETS_GROUP_4_DN	0.55558	1.10399	0.345652	0.688203	1	5268
REACTOME_CELLULAR_RESPONSE_TO_CHEMICAL_STRESS	0.377705	1.10363	0.229682	0.688105	1	9991
YAO_TEMPORAL_RESPONSE_TO_PROGESTERONE_CLUSTER_16	0.429016	1.10274	0.271505	0.689674	1	9349
SMITH_TERT_TARGETS_UP	0.389741	1.10021	0.205479	0.696468	1	8345
MEISSNER_NPC_HCP_WITH_H3K4ME2_AND_H3K27ME3	0.356754	1.09956	0.154639	0.697319	1	4287
HOLLERN_SQUAMOUS_BREAST_TUMOR	0.380977	1.09927	0.206452	0.697091	1	7534
WP_GLYCOSYLATION_AND_RELATED_CONGENITAL_DEFECTS	0.508934	1.09909	0.309134	0.69644	1	4401
REACTOME_ANTIGEN_PROCESSING_CROSS_PRESENTATION	0.410314	1.09844	0.244776	0.697294	1	8318
RAHMAN_TP53_TARGETS_PHOSPHORYLATED	0.536938	1.0984	0.320665	0.69626	1	9111
REACTOME_VOLTAGE_GATED_POTASSIUM_CHANNELS	0.474606	1.09829	0.300261	0.695415	1	6198
REACTOME_DIGESTION	0.518308	1.09811	0.321782	0.694818	1	226
LU_TUMOR_VASCULATURE_UP	0.505896	1.09664	0.295567	0.698207	1	6668
REACTOME_POLYMERASE_SWITCHING_ON_THE_C_STRAND_OF_THE_TELOMERE	0.513713	1.09638	0.305556	0.697836	1	5575
STEIN_ESRRA_TARGETS_RESPONSIVE_TO_ESTROGEN_DN	0.464164	1.096	0.301435	0.697838	1	12463
REACTOME_PTEN_REGULATION	0.398889	1.09559	0.232558	0.697943	1	10411
REACTOME_FORMATION_OF_THE_EARLY_ELONGATION_COMPLEX	0.49128	1.09553	0.310843	0.69695	1	10630
REACTOME_IRON_UPTAKE_AND_TRANSPORT	0.440364	1.09544	0.302778	0.696113	1	7816
SCHAEFFER_SOX9_TARGETS_IN_PROSTATE_DEVELOPMENT_UP	0.531805	1.09514	0.356838	0.69595	1	9516
BHAT_ESR1_TARGETS_VIA_AKT1_UP	0.361012	1.09379	0.175097	0.699181	1	7420
PRAMOONJAGO_SOX4_TARGETS_DN	0.457141	1.09365	0.294271	0.698455	1	8414
REACTOME_POLO_LIKE_KINASE_MEDIATED_EVENTS	0.552371	1.09298	0.365967	0.69938	1	7941
REACTOME_REGULATION_OF_HSF1_MEDIATED_HEAT_SHOCK_RESPONSE	0.421015	1.09274	0.280323	0.699013	1	9316
ELVIDGE_HIF1A_AND_HIF2A_TARGETS_UP	0.464317	1.09236	0.311225	0.699042	1	10159
LUI_THYROID_CANCER_CLUSTER_3	0.502196	1.09211	0.341122	0.69866	1	5241
BURTON_ADIPOGENESIS_PEAK_AT_2HR	0.458971	1.09202	0.286408	0.697793	1	6855
REACTOME_SIGNALING_BY_HEDGEHOG	0.386869	1.09191	0.196262	0.697003	1	8318
BLANCO_MELO_BETA_INTERFERON_TREATED_BRONCHIAL_EPITHELIAL_CELLS_DN	0.36852	1.09189	0.207547	0.695938	1	6226
JIANG_AGING_CEREBRAL_CORTEX_DN	0.459016	1.09158	0.289125	0.695754	1	9845
WP_MIRNAS_INVOLVED_IN_DNA_DAMAGE_RESPONSE	0.447078	1.08799	0.28866	0.705931	1	6598
REACTOME_ATTENUATION_PHASE	0.501587	1.08768	0.331808	0.705748	1	6097
NIKOLSKY_BREAST_CANCER_20Q12_Q13_AMPLICON	0.385758	1.08665	0.246006	0.707844	1	5916
REACTOME_REGULATION_OF_EXPRESSION_OF_SLITS_AND_ROBOS	0.383248	1.08654	0.230769	0.707042	1	8318
REACTOME_DISEASES_ASSOCIATED_WITH_GLYCOSYLATION_PRECURSOR_BIOSYNTHESIS	0.578699	1.08625	0.339956	0.706791	1	5883
REACTOME_PYROPTOSIS	0.495096	1.08542	0.325416	0.708244	1	5857
IRITANI_MAD1_TARGETS_DN	0.4587	1.08499	0.326531	0.708496	1	7500
BLUM_RESPONSE_TO_SALIRASIB_UP	0.360208	1.08493	0.179688	0.707542	1	11108
REACTOME_DEFECTIVE_GALNT3_CAUSES_HFTC	0.552967	1.08451	0.355263	0.707765	1	8448
KAMMINGA_EZH2_TARGETS	0.462676	1.08434	0.324455	0.707139	1	11361
WANG_RESPONSE_TO_BEXAROTENE_UP	0.482758	1.08427	0.295285	0.706247	1	4277
REACTOME_DNA_REPAIR	0.352724	1.08421	0.211982	0.70533	1	9997
FARDIN_HYPOXIA_11	0.486451	1.08384	0.3382	0.705342	1	6293
REACTOME_PLASMA_LIPOPROTEIN_REMODELING	0.474052	1.08366	0.335749	0.70477	1	9968
CUI_TCF21_TARGETS_2_UP	0.34579	1.0835	0.158537	0.704155	1	8204
SUNG_METASTASIS_STROMA_DN	0.451189	1.07906	0.307065	0.717059	1	7051
REACTOME_TRANSCRIPTION_OF_E2F_TARGETS_UNDER_NEGATIVE_CONTROL_BY_DREAM_COMPLEX	0.530414	1.07889	0.34763	0.716449	1	4420
WP_CELL_MIGRATION_AND_INVASION_THROUGH_P75NTR	0.500584	1.07884	0.34398	0.715508	1	3864
KEGG_CARDIAC_MUSCLE_CONTRACTION	0.419823	1.07871	0.311978	0.714791	1	9405
CHEN_HOXA5_TARGETS_9HR_DN	0.470576	1.07825	0.324538	0.715147	1	10608
SHEPARD_BMYB_TARGETS	0.422075	1.07647	0.300613	0.719499	1	8891
NAKAMURA_CANCER_MICROENVIRONMENT_DN	0.450077	1.07641	0.295918	0.718556	1	5763
REACTOME_UNBLOCKING_OF_NMDA_RECEPTORS_GLUTAMATE_BINDING_AND_ACTIVATION	0.526786	1.07624	0.358722	0.717961	1	8807
SU_KIDNEY	0.562928	1.07524	0.382796	0.720038	1	8686
WP_PYRIMIDINE_METABOLISM	0.409513	1.07507	0.297222	0.719481	1	5956
JEON_SMAD6_TARGETS_UP	0.510076	1.07384	0.356459	0.722426	1	9287
REACTOME_RECRUITMENT_OF_MITOTIC_CENTROSOME_PROTEINS_AND_COMPLEXES	0.413982	1.07383	0.318919	0.721307	1	10830
KEGG_SMALL_CELL_LUNG_CANCER	0.409358	1.07318	0.307042	0.722247	1	2400
LEI_MYB_TARGETS	0.350808	1.07306	0.197309	0.721488	1	7432
WP_CLEAR_CELL_RENAL_CELL_CARCINOMA_PATHWAYS	0.412438	1.07277	0.296919	0.721229	1	5617
REACTOME_RHO_GTPASES_ACTIVATE_FORMINS	0.383307	1.07266	0.263514	0.720469	1	8653
REACTOME_HIV_LIFE_CYCLE	0.382864	1.0724	0.286195	0.72014	1	10630
AMIT_EGF_RESPONSE_480_MCF10A	0.461557	1.07169	0.332461	0.721391	1	7715
REACTOME_TRANSCRIPTIONAL_REGULATION_BY_THE_AP_2_TFAP2_FAMILY_OF_TRANSCRIPTION_FACTORS	0.469101	1.07081	0.335802	0.722997	1	3620
CONCANNON_APOPTOSIS_BY_EPOXOMICIN_DN	0.374318	1.06993	0.263538	0.724592	1	9199
REACTOME_DUAL_INCISION_IN_TC_NER	0.428212	1.06976	0.335052	0.724008	1	7909
KEGG_NEUROACTIVE_LIGAND_RECEPTOR_INTERACTION	0.356349	1.06893	0.24424	0.725477	1	4616
PUJANA_BREAST_CANCER_LIT_INT_NETWORK	0.406617	1.06857	0.321767	0.725506	1	9628
HINATA_NFKB_TARGETS_KERATINOCYTE_DN	0.507985	1.06835	0.357942	0.725103	1	6778
KEGG_SPLICEOSOME	0.389913	1.0683	0.291139	0.724185	1	7905
NIKOLSKY_BREAST_CANCER_17Q21_Q25_AMPLICON	0.346681	1.06827	0.203791	0.723161	1	7132
VANDESLUIS_COMMD1_TARGETS_GROUP_2_UP	0.546815	1.06818	0.386417	0.722328	1	2609
HEIDENBLAD_AMPLICON_8Q24_UP	0.453192	1.06774	0.33162	0.722508	1	9170
BIOCARTA_PTEN_PATHWAY	0.528526	1.06761	0.366822	0.72185	1	20
JIANG_HYPOXIA_CANCER	0.439377	1.06735	0.327027	0.721564	1	7682
REACTOME_HIV_TRANSCRIPTION_INITIATION	0.445638	1.06705	0.34	0.721396	1	11156
REACTOME_DEFECTIVE_C1GALT1C1_CAUSES_TNPS	0.550106	1.06662	0.384439	0.721604	1	11053
REACTOME_APC_C_CDC20_MEDIATED_DEGRADATION_OF_CYCLIN_B	0.504982	1.06646	0.374384	0.720975	1	9245
RICKMAN_TUMOR_DIFFERENTIATED_WELL_VS_MODERATELY_DN	0.390929	1.06607	0.287009	0.721096	1	7994
KEGG_SNARE_INTERACTIONS_IN_VESICULAR_TRANSPORT	0.472978	1.06561	0.348148	0.72143	1	6455
DEBOSSCHER_NFKB_TARGETS_REPRESSED_BY_GLUCOCORTICOIDS	0.526391	1.06541	0.378313	0.720939	1	890
WP_GASTRIC_CANCER_NETWORK_2	0.481698	1.0654	0.350797	0.719908	1	6786
ODONNELL_METASTASIS_DN	0.50799	1.06529	0.365566	0.71919	1	6981
LEI_HOXC8_TARGETS_DN	0.538727	1.06517	0.384236	0.718449	1	2100
NGO_MALIGNANT_GLIOMA_1P_LOH	0.55927	1.06432	0.383408	0.720002	1	5141
PID_SYNDECAN_3_PATHWAY	0.54326	1.06415	0.38	0.719419	1	20
KEGG_RNA_DEGRADATION	0.431756	1.06331	0.346939	0.720923	1	11249
WONG_ENDMETRIUM_CANCER_UP	0.499951	1.06303	0.356265	0.720689	1	1334
RIZ_ERYTHROID_DIFFERENTIATION_HEMGN	0.507004	1.06279	0.350254	0.720377	1	1421
FARMER_BREAST_CANCER_CLUSTER_3	0.549013	1.06278	0.356164	0.719324	1	577
REACTOME_SHC1_EVENTS_IN_ERBB2_SIGNALING	0.508347	1.06229	0.356807	0.71976	1	423
REACTOME_GLUCAGON_LIKE_PEPTIDE_1_GLP1_REGULATES_INSULIN_SECRETION	0.452667	1.06167	0.376884	0.720542	1	5641
LEE_LIVER_CANCER_HEPATOBLAST	0.551144	1.06107	0.38914	0.721306	1	7366
WP_CALCIUM_REGULATION_IN_CARDIAC_CELLS	0.371432	1.06072	0.278997	0.721371	1	8620
REACTOME_RESOLUTION_OF_SISTER_CHROMATID_COHESION	0.381073	1.06036	0.333333	0.721454	1	8200
PEPPER_CHRONIC_LYMPHOCYTIC_LEUKEMIA_DN	0.513429	1.06035	0.402273	0.720409	1	4002
REACTOME_UCH_PROTEINASES	0.395776	1.06009	0.34	0.720193	1	8318
OUELLET_OVARIAN_CANCER_INVASIVE_VS_LMP_UP	0.383128	1.05894	0.310231	0.722727	1	10677
BENPORATH_ES_2	0.453245	1.05848	0.348083	0.723061	1	9809
SHETH_LIVER_CANCER_VS_TXNIP_LOSS_PAM1	0.354465	1.05847	0.29249	0.722033	1	7715
REACTOME_HIV_TRANSCRIPTION_ELONGATION	0.45288	1.05846	0.362944	0.721023	1	10630
APPIERTO_RESPONSE_TO_FENRETINIDE_DN	0.443152	1.05787	0.351621	0.721721	1	7972
KEGG_MELANOMA	0.414497	1.05753	0.333333	0.721759	1	6707
BIOCARTA_MTA3_PATHWAY	0.525426	1.05701	0.37931	0.722334	1	7587
REACTOME_KEAP1_NFE2L2_PATHWAY	0.403312	1.05692	0.327273	0.721587	1	10230
REACTOME_INTERLEUKIN_1_SIGNALING	0.387857	1.05547	0.311111	0.725028	1	10265
REACTOME_TRANSLESION_SYNTHESIS_BY_Y_FAMILY_DNA_POLYMERASES_BYPASSES_LESIONS_ON_DNA_TEMPLATE	0.459027	1.05515	0.3525	0.724983	1	7701
BIOCARTA_NDKDYNAMIN_PATHWAY	0.530377	1.05465	0.388636	0.725477	1	12635
PID_SYNDECAN_4_PATHWAY	0.469349	1.05442	0.381643	0.725135	1	7002
YIH_RESPONSE_TO_ARSENITE_C3	0.477149	1.05416	0.354312	0.724971	1	5307
MISIAK_ANAPLASTIC_THYROID_CARCINOMA_UP	0.440737	1.05404	0.360577	0.724341	1	9203
REACTOME_CELLULAR_RESPONSE_TO_HEAT_STRESS	0.393998	1.05394	0.317365	0.723581	1	6364
BLANCO_MELO_COVID19_SARS_COV_2_INFECTION_A594_ACE2_EXPRESSING_CELLS_RUXOLITINIB_DN	0.412508	1.0536	0.317808	0.723583	1	4252
MARKEY_RB1_ACUTE_LOF_UP	0.354951	1.05323	0.294643	0.723645	1	9628
WP_MIRNA_TARGETS_IN_ECM_AND_MEMBRANE_RECEPTORS	0.445653	1.05244	0.375	0.725089	1	9663
WP_SPINAL_CORD_INJURY	0.382445	1.05166	0.344828	0.726431	1	961
REACTOME_M_PHASE	0.334455	1.0516	0.254237	0.725591	1	10639
REACTOME_REGULATION_OF_INSULIN_SECRETION	0.41082	1.05133	0.358974	0.725413	1	5641
REACTOME_REGULATION_OF_TP53_ACTIVITY_THROUGH_METHYLATION	0.525159	1.05011	0.395	0.728046	1	3772
REACTOME_DEGRADATION_OF_BETA_CATENIN_BY_THE_DESTRUCTION_COMPLEX	0.403713	1.04915	0.352941	0.729998	1	10055
PURBEY_TARGETS_OF_CTBP1_AND_SATB1_DN	0.367036	1.04884	0.290323	0.729977	1	8266
REACTOME_EXTRA_NUCLEAR_ESTROGEN_SIGNALING	0.41419	1.04835	0.361582	0.730379	1	4179
CAFFAREL_RESPONSE_TO_THC_DN	0.483175	1.04812	0.363409	0.730062	1	9953
REACTOME_EGFR_DOWNREGULATION	0.472484	1.04772	0.35514	0.730247	1	5410
PHONG_TNF_TARGETS_UP	0.411822	1.04709	0.33687	0.731167	1	10413
CHEOK_RESPONSE_TO_MERCAPTOPURINE_AND_HD_MTX_DN	0.50652	1.04676	0.40566	0.731084	1	4184
ROESSLER_LIVER_CANCER_METASTASIS_UP	0.393648	1.04667	0.360119	0.730348	1	3822
NOUSHMEHR_GBM_SILENCED_BY_METHYLATION	0.43444	1.04652	0.33515	0.729766	1	3778
PID_AVB3_OPN_PATHWAY	0.469796	1.04617	0.369458	0.729831	1	3229
INGA_TP53_TARGETS	0.534389	1.04371	0.403226	0.736541	1	7364
REACTOME_OTHER_INTERLEUKIN_SIGNALING	0.482502	1.04365	0.381062	0.735681	1	2793
ZHONG_RESPONSE_TO_AZACITIDINE_AND_TSA_UP	0.358438	1.04352	0.314685	0.735071	1	6220
JOSEPH_RESPONSE_TO_SODIUM_BUTYRATE_DN	0.418252	1.04205	0.344729	0.738523	1	6341
NATSUME_RESPONSE_TO_INTERFERON_BETA_UP	0.40634	1.04139	0.353247	0.739453	1	3521
DAZARD_UV_RESPONSE_CLUSTER_G24	0.496181	1.04098	0.385321	0.739675	1	1467
MEBARKI_HCC_PROGENITOR_WNT_UP_CTNNB1_DEPENDENT	0.401242	1.04061	0.353276	0.739759	1	3486
PID_P53_DOWNSTREAM_PATHWAY	0.372809	1.04048	0.33657	0.739109	1	7811
PARK_HSC_VS_MULTIPOTENT_PROGENITORS_DN	0.547263	1.04031	0.425806	0.73856	1	8430
REACTOME_GLUCONEOGENESIS	0.463928	1.03997	0.387909	0.738554	1	11732
BIOCARTA_ERK_PATHWAY	0.483882	1.03978	0.387991	0.738137	1	4113
STARK_PREFRONTAL_CORTEX_22Q11_DELETION_UP	0.355796	1.03969	0.298932	0.737424	1	4958
WP_DNA_IRDOUBLE_STRAND_BREAKS_AND_CELLULAR_RESPONSE_VIA_ATM	0.431237	1.03879	0.363388	0.739204	1	7371
NIKOLSKY_BREAST_CANCER_22Q13_AMPLICON	0.529534	1.0387	0.428251	0.738488	1	11078
DANG_REGULATED_BY_MYC_UP	0.407896	1.03856	0.349162	0.737856	1	13727
BILD_MYC_ONCOGENIC_SIGNATURE	0.356948	1.03801	0.30292	0.738577	1	10999
JAZAG_TGFB1_SIGNALING_UP	0.385128	1.03785	0.353659	0.73807	1	4704
WP_KISSPEPTINKISSPEPTIN_RECEPTOR_SYSTEM_IN_THE_OVARY	0.443845	1.03666	0.38342	0.740717	1	4113
HOLLEMAN_VINCRISTINE_RESISTANCE_B_ALL_DN	0.546609	1.03625	0.442222	0.740934	1	6148
AIYAR_COBRA1_TARGETS_DN	0.482019	1.03577	0.394673	0.741394	1	11249
REACTOME_MICRORNA_MIRNA_BIOGENESIS	0.485832	1.03517	0.404523	0.742286	1	10388
BENPORATH_MYC_TARGETS_WITH_EBOX	0.350146	1.03505	0.333333	0.741664	1	10158
GAJATE_RESPONSE_TO_TRABECTEDIN_DN	0.505337	1.03501	0.396789	0.740759	1	6320
BIOCARTA_ARF_PATHWAY	0.532269	1.03468	0.433921	0.740804	1	3306
REACTOME_REGULATION_OF_PLK1_ACTIVITY_AT_G2_M_TRANSITION	0.394705	1.03405	0.371758	0.741745	1	10830
BURTON_ADIPOGENESIS_PEAK_AT_16HR	0.443303	1.03368	0.382872	0.741889	1	10599
WP_UREA_CYCLE_AND_ASSOCIATED_PATHWAYS	0.496017	1.0336	0.410628	0.74113	1	8195
BROWNE_HCMV_INFECTION_14HR_UP	0.361638	1.03328	0.340067	0.741121	1	8747
APRELIKOVA_BRCA1_TARGETS	0.434991	1.0329	0.372796	0.741314	1	4596
REACTOME_MITOTIC_PROMETAPHASE	0.349108	1.03226	0.365854	0.742332	1	10338
PURBEY_TARGETS_OF_CTBP1_NOT_SATB1_UP	0.340192	1.03198	0.330508	0.742198	1	7941
REACTOME_DEFECTIVE_INTRINSIC_PATHWAY_FOR_APOPTOSIS	0.486225	1.03086	0.413203	0.744664	1	8802
KEGG_NUCLEOTIDE_EXCISION_REPAIR	0.444123	1.03054	0.391421	0.744627	1	7701
FIGUEROA_AML_METHYLATION_CLUSTER_6_DN	0.450588	1.02997	0.4	0.745467	1	8781
KAAB_FAILED_HEART_VENTRICLE_DN	0.446596	1.02968	0.401042	0.745309	1	4579
ELVIDGE_HYPOXIA_UP	0.356399	1.02967	0.347368	0.744346	1	6905
REACTOME_AURKA_ACTIVATION_BY_TPX2	0.401543	1.02967	0.382199	0.74336	1	10830
LEE_CALORIE_RESTRICTION_NEOCORTEX_DN	0.403549	1.02933	0.369565	0.743373	1	10029
REACTOME_HIV_ELONGATION_ARREST_AND_RECOVERY	0.465037	1.02902	0.394161	0.7433	1	10630
MAYBURD_RESPONSE_TO_L663536_DN	0.415672	1.02797	0.374346	0.745555	1	6321
KAYO_CALORIE_RESTRICTION_MUSCLE_UP	0.389208	1.02773	0.394118	0.745313	1	10495
REACTOME_MRNA_DECAY_BY_3_TO_5_EXORIBONUCLEASE	0.524403	1.02767	0.435666	0.744464	1	11249
VANHARANTA_UTERINE_FIBROID_WITH_7Q_DELETION_UP	0.40691	1.02751	0.386167	0.743966	1	10395
REACTOME_PEPTIDE_HORMONE_METABOLISM	0.388354	1.02735	0.384181	0.743526	1	5675
SCIBETTA_KDM5B_TARGETS_UP	0.519043	1.02688	0.408989	0.743966	1	8717
CHIANG_LIVER_CANCER_SUBCLASS_UNANNOTATED_DN	0.353446	1.02674	0.396078	0.74346	1	7856
NOJIMA_SFRP2_TARGETS_DN	0.48262	1.02645	0.415842	0.743393	1	1443
KEGG_PYRIMIDINE_METABOLISM	0.393501	1.02636	0.369775	0.742646	1	5956
WP_METABOLIC_REPROGRAMMING_IN_COLON_CANCER	0.439097	1.02568	0.420103	0.743742	1	11506
MALONEY_RESPONSE_TO_17AAG_DN	0.398905	1.02557	0.369186	0.743068	1	7941
WP_CARDIAC_PROGENITOR_DIFFERENTIATION	0.417254	1.02541	0.402597	0.742589	1	1950
BIOCARTA_ATM_PATHWAY	0.505899	1.02507	0.397163	0.742643	1	8483
REACTOME_NUCLEAR_PORE_COMPLEX_NPC_DISASSEMBLY	0.457428	1.02495	0.395349	0.742103	1	9316
REACTOME_SYNTHESIS_OF_ACTIVE_UBIQUITIN_ROLES_OF_E1_AND_E2_ENZYMES	0.480299	1.02425	0.430206	0.743295	1	9476
BOYAULT_LIVER_CANCER_SUBCLASS_G123_UP	0.4388	1.02324	0.420253	0.745391	1	7646
LEE_LIVER_CANCER_E2F1_DN	0.409874	1.023	0.420054	0.745148	1	4947
WONG_PROTEASOME_GENE_MODULE	0.427444	1.02239	0.389163	0.745988	1	8382
ZHOU_TNF_SIGNALING_30MIN	0.420916	1.0209	0.402062	0.749591	1	8318
PID_INTEGRIN_A9B1_PATHWAY	0.486612	1.02081	0.397531	0.748939	1	7002
KIM_GASTRIC_CANCER_CHEMOSENSITIVITY	0.387616	1.02078	0.391304	0.748068	1	8201
PID_LYSOPHOSPHOLIPID_PATHWAY	0.417216	1.01996	0.389356	0.749602	1	3295
REACTOME_TERMINATION_OF_TRANSLESION_DNA_SYNTHESIS	0.464733	1.01956	0.394558	0.749914	1	7701
PID_P38_MK2_PATHWAY	0.491268	1.01935	0.443925	0.749602	1	3614
FISCHER_G2_M_CELL_CYCLE	0.341773	1.01859	0.371795	0.750962	1	12763
WP_NONALCOHOLIC_FATTY_LIVER_DISEASE	0.359515	1.0185	0.339869	0.750285	1	9405
BILANGES_SERUM_SENSITIVE_VIA_TSC1	0.508238	1.01847	0.426914	0.749443	1	9356
LOPEZ_TRANSLATION_VIA_FN1_SIGNALING	0.452531	1.01838	0.411471	0.748742	1	8322
WP_7Q1123_COPY_NUMBER_VARIATION_SYNDROME	0.373716	1.01774	0.388535	0.749754	1	4436
WP_H19_ACTION_RBE2F1_SIGNALING_AND_CDKBETACATENIN_ACTIVITY	0.53405	1.01755	0.432071	0.749358	1	899
WP_MONOAMINE_GPCRS	0.447894	1.01749	0.401985	0.748607	1	4421
WP_SELENIUM_MICRONUTRIENT_NETWORK	0.392317	1.01728	0.397695	0.748276	1	4180
REACTOME_COPI_DEPENDENT_GOLGI_TO_ER_RETROGRADE_TRAFFIC	0.380914	1.01705	0.401235	0.748064	1	6341
KORKOLA_YOLK_SAC_TUMOR_UP	0.499195	1.01655	0.424242	0.748608	1	5617
HOOI_ST7_TARGETS_UP	0.383117	1.01632	0.434066	0.748356	1	9125
BIOCARTA_EGF_PATHWAY	0.47631	1.01627	0.433735	0.747558	1	5015
CHIANG_LIVER_CANCER_SUBCLASS_POLYSOMY7_UP	0.395181	1.01624	0.394958	0.746687	1	4752
REACTOME_MRNA_SPLICING	0.347578	1.01604	0.403774	0.746373	1	8097
KARAKAS_TGFB1_SIGNALING	0.502111	1.01547	0.461538	0.747172	1	9874
REACTOME_HOMOLOGY_DIRECTED_REPAIR	0.356862	1.01503	0.367742	0.747551	1	9916
GARGALOVIC_RESPONSE_TO_OXIDIZED_PHOSPHOLIPIDS_TURQUOISE_DN	0.417109	1.0149	0.404372	0.74702	1	11714
WEIGEL_OXIDATIVE_STRESS_RESPONSE	0.454095	1.01453	0.416268	0.747278	1	11175
REACTOME_KSRP_KHSRP_BINDS_AND_DESTABILIZES_MRNA	0.526782	1.01408	0.433486	0.747618	1	11416
WP_IL18_SIGNALING_PATHWAY	0.3312	1.01357	0.414847	0.748192	1	8580
QI_HYPOXIA_TARGETS_OF_HIF1A_AND_FOXA2	0.450175	1.01317	0.412533	0.748453	1	11165
REACTOME_INFECTION_WITH_MYCOBACTERIUM_TUBERCULOSIS	0.470053	1.01309	0.418269	0.747718	1	6249
REACTOME_COLLAGEN_DEGRADATION	0.402542	1.01307	0.430939	0.746869	1	6637
KEGG_P53_SIGNALING_PATHWAY	0.398626	1.01285	0.419619	0.746592	1	8007
ZHANG_GATA6_TARGETS_DN	0.401937	1.0128	0.401114	0.745813	1	1322
VANTVEER_BREAST_CANCER_POOR_PROGNOSIS	0.427345	1.01255	0.404959	0.745633	1	7144
REACTOME_DNA_DOUBLE_STRAND_BREAK_REPAIR	0.350308	1.01118	0.380282	0.748862	1	9916
WP_ANGIOGENESIS	0.479674	1.01069	0.427518	0.749426	1	1332
RASHI_RESPONSE_TO_IONIZING_RADIATION_2	0.368096	1.01028	0.402556	0.749698	1	5020
JOSEPH_RESPONSE_TO_SODIUM_BUTYRATE_UP	0.449933	1.00927	0.450363	0.751834	1	11366
GRATIAS_RETINOBLASTOMA_16Q24	0.503968	1.00898	0.448347	0.751775	1	9035
LEE_AGING_CEREBELLUM_DN	0.395859	1.00746	0.430939	0.755608	1	6422
ONDER_CDH1_TARGETS_1_DN	0.353251	1.00742	0.414035	0.75479	1	10363
REACTOME_AMINE_LIGAND_BINDING_RECEPTORS	0.433321	1.00709	0.437975	0.75488	1	6694
JACKSON_DNMT1_TARGETS_DN	0.487525	1.0069	0.432161	0.754517	1	2095
KYNG_DNA_DAMAGE_BY_4NQO_OR_GAMMA_RADIATION	0.523722	1.00667	0.446469	0.754346	1	20
APPIERTO_RESPONSE_TO_FENRETINIDE_UP	0.439056	1.00664	0.428571	0.753486	1	9953
MARTIN_NFKB_TARGETS_UP	0.427087	1.00559	0.451282	0.755802	1	3893
BIOCARTA_PYK2_PATHWAY	0.465881	1.00484	0.434146	0.757109	1	8483
HOSHIDA_LIVER_CANCER_LATE_RECURRENCE_DN	0.395113	1.0045	0.430556	0.757216	1	8731
WP_NUCLEOTIDE_EXCISION_REPAIR	0.420539	1.00393	0.4375	0.757978	1	7701
MORI_MATURE_B_LYMPHOCYTE_DN	0.387551	1.00373	0.426513	0.757631	1	7972
ABRAHAM_ALPC_VS_MULTIPLE_MYELOMA_DN	0.497937	1.00338	0.445676	0.757833	1	4329
MURAKAMI_UV_RESPONSE_1HR_UP	0.52245	1.00273	0.444676	0.758942	1	7641
REACTOME_RNA_POLYMERASE_III_TRANSCRIPTION_INITIATION_FROM_TYPE_1_PROMOTER	0.455983	1.00207	0.455471	0.760067	1	8965
REACTOME_ASSEMBLY_OF_ACTIVE_LPL_AND_LIPC_LIPASE_COMPLEXES	0.487885	1.0015	0.43649	0.760952	1	9968
PID_PRL_SIGNALING_EVENTS_PATHWAY	0.482642	1.00095	0.45283	0.761659	1	9663
WP_NEURAL_CREST_DIFFERENTIATION	0.372092	1.00036	0.401813	0.762457	1	4896
REACTOME_DEGRADATION_OF_THE_EXTRACELLULAR_MATRIX	0.34935	0.999181	0.424342	0.765103	1	7694
JAZAERI_BREAST_CANCER_BRCA1_VS_BRCA2_DN	0.427271	0.998763	0.430809	0.765432	1	1992
IBRAHIM_NRF2_DOWN	0.349316	0.998688	0.41115	0.764714	1	9125
REACTOME_ABORTIVE_ELONGATION_OF_HIV_1_TRANSCRIPT_IN_THE_ABSENCE_OF_TAT	0.479847	0.998452	0.465278	0.764495	1	10630
PID_ARF6_DOWNSTREAM_PATHWAY	0.52748	0.997863	0.461538	0.765391	1	8936
WP_GLYCOGEN_SYNTHESIS_AND_DEGRADATION	0.424799	0.997845	0.434343	0.764524	1	10070
WP_GLUTATHIONE_METABOLISM	0.503771	0.997683	0.462441	0.764074	1	5101
CHENG_IMPRINTED_BY_ESTRADIOL	0.376524	0.997361	0.445141	0.764141	1	7186
FOURNIER_ACINAR_DEVELOPMENT_LATE_DN	0.494229	0.997215	0.471132	0.76368	1	8625
ELVIDGE_HYPOXIA_BY_DMOG_UP	0.360796	0.996682	0.449664	0.764466	1	6905
REACTOME_DNA_DAMAGE_BYPASS	0.41943	0.996543	0.462312	0.763975	1	7701
URS_ADIPOCYTE_DIFFERENTIATION_DN	0.454985	0.99587	0.447942	0.765036	1	7228
WP_NONSMALL_CELL_LUNG_CANCER	0.387276	0.995575	0.477212	0.765016	1	5546
WP_RAC1PAK1P38MMP2_PATHWAY	0.394533	0.995179	0.432133	0.765348	1	7243
WP_MAMMARY_GLAND_DEVELOPMENT_PATHWAY_PREGNANCY_AND_LACTATION_STAGE_3_OF_4	0.443823	0.992908	0.464286	0.771208	1	149
REACTOME_TELOMERE_EXTENSION_BY_TELOMERASE	0.467297	0.992754	0.464373	0.770726	1	14141
REACTOME_DISEASES_OF_MITOTIC_CELL_CYCLE	0.441065	0.991948	0.447433	0.772163	1	5484
KIM_WT1_TARGETS_8HR_DN	0.358261	0.991897	0.424658	0.771409	1	6832
REACTOME_MRNA_DECAY_BY_5_TO_3_EXORIBONUCLEASE	0.525223	0.989401	0.475162	0.778055	1	13164
REACTOME_SUMOYLATION_OF_RNA_BINDING_PROTEINS	0.410896	0.989336	0.437666	0.777352	1	8480
REACTOME_ROS_AND_RNS_PRODUCTION_IN_PHAGOCYTES	0.441385	0.98914	0.457143	0.77702	1	6789
REACTOME_IRE1ALPHA_ACTIVATES_CHAPERONES	0.405059	0.989049	0.436893	0.776373	1	5463
MISHRA_CARCINOMA_ASSOCIATED_FIBROBLAST_UP	0.468948	0.989008	0.449889	0.775589	1	7589
MATTIOLI_MULTIPLE_MYELOMA_SUBGROUPS	0.501124	0.988989	0.45	0.77473	1	12850
REACTOME_TRIGLYCERIDE_CATABOLISM	0.481361	0.988693	0.476821	0.774713	1	9771
LIN_NPAS4_TARGETS_DN	0.388669	0.988652	0.462766	0.773933	1	8313
MOLENAAR_TARGETS_OF_CCND1_AND_CDK4_DN	0.402062	0.988647	0.45961	0.773041	1	11023
REACTOME_CYCLIN_D_ASSOCIATED_EVENTS_IN_G1	0.413323	0.988535	0.461735	0.772504	1	8007
WP_ERBB_SIGNALING_PATHWAY	0.371179	0.987856	0.442073	0.773663	1	8615
SLEBOS_HEAD_AND_NECK_CANCER_WITH_HPV_UP	0.379123	0.98729	0.448468	0.774501	1	8352
VETTER_TARGETS_OF_PRKCA_AND_ETS1_DN	0.514721	0.986999	0.495413	0.774466	1	5601
FERRANDO_T_ALL_WITH_MLL_ENL_FUSION_DN	0.376874	0.986613	0.462366	0.77468	1	4462
FOROUTAN_TGFB_EMT_UP	0.336425	0.986508	0.471186	0.774081	1	7594
DAZARD_UV_RESPONSE_CLUSTER_G1	0.403235	0.98554	0.474255	0.776156	1	5988
REACTOME_ABC_TRANSPORTERS_IN_LIPID_HOMEOSTASIS	0.489283	0.985418	0.478166	0.775594	1	3919
REACTOME_APC_CDC20_MEDIATED_DEGRADATION_OF_NEK2A	0.456789	0.985357	0.456359	0.774874	1	9245
LIU_IL13_MEMORY_MODEL_UP	0.500279	0.984826	0.462441	0.775562	1	7431
REACTOME_SLC_MEDIATED_TRANSMEMBRANE_TRANSPORT	0.327296	0.983834	0.498155	0.777653	1	7574
REACTOME_NS1_MEDIATED_EFFECTS_ON_HOST_PATHWAYS	0.428281	0.983777	0.46778	0.776904	1	8480
MARTIN_INTERACT_WITH_HDAC	0.423995	0.983752	0.4475	0.776081	1	2779
MARTINEZ_RESPONSE_TO_TRABECTEDIN_UP	0.392203	0.983711	0.475325	0.775295	1	9356
WP_EUKARYOTIC_TRANSCRIPTION_INITIATION	0.419374	0.982927	0.462687	0.776729	1	11156
WP_AMINO_ACID_METABOLISM	0.37787	0.982801	0.467262	0.776185	1	8010
HAMAI_APOPTOSIS_VIA_TRAIL_DN	0.334312	0.982569	0.477912	0.776018	1	4740
PID_BARD1_PATHWAY	0.437118	0.982411	0.449132	0.775575	1	8792
KEGG_DORSO_VENTRAL_AXIS_FORMATION	0.474207	0.982019	0.506173	0.775841	1	3995
JAZAG_TGFB1_SIGNALING_VIA_SMAD4_UP	0.36529	0.981866	0.488166	0.775409	1	4817
REACTOME_ANTIGEN_PROCESSING_UBIQUITINATION_PROTEASOME_DEGRADATION	0.319028	0.980263	0.419214	0.779487	1	10082
DESERT_PERIPORTAL_HEPATOCELLULAR_CARCINOMA_SUBCLASS_UP	0.344012	0.980211	0.45912	0.778761	1	5836
GRAHAM_CML_QUIESCENT_VS_NORMAL_QUIESCENT_UP	0.371307	0.979801	0.495798	0.77911	1	10677
WHITFIELD_CELL_CYCLE_G2_M	0.336141	0.979186	0.483871	0.780102	1	10498
REACTOME_ASSEMBLY_OF_COLLAGEN_FIBRILS_AND_OTHER_MULTIMERIC_STRUCTURES	0.398909	0.977827	0.452778	0.783333	1	4566
REACTOME_BUDDING_AND_MATURATION_OF_HIV_VIRION	0.453839	0.977799	0.479419	0.782524	1	7576
MOHANKUMAR_HOXA1_TARGETS_UP	0.311638	0.97708	0.509615	0.783768	1	8551
SIMBULAN_UV_RESPONSE_NORMAL_DN	0.432341	0.976675	0.463104	0.784066	1	1688
REACTOME_MITOCHONDRIAL_BIOGENESIS	0.363822	0.976111	0.460641	0.784939	1	6529
COLIN_PILOCYTIC_ASTROCYTOMA_VS_GLIOBLASTOMA_DN	0.448259	0.975988	0.497561	0.784412	1	7002
REACTOME_RNA_POLYMERASE_III_CHAIN_ELONGATION	0.50171	0.975974	0.503185	0.78357	1	3608
BROWNE_HCMV_INFECTION_30MIN_UP	0.412046	0.975353	0.474576	0.784445	1	6600
MOREAUX_MULTIPLE_MYELOMA_BY_TACI_DN	0.338964	0.975154	0.452555	0.784134	1	9177
ELVIDGE_HYPOXIA_DN	0.347175	0.974334	0.464286	0.785736	1	9604
GERHOLD_ADIPOGENESIS_DN	0.404152	0.974257	0.474255	0.785083	1	4928
VECCHI_GASTRIC_CANCER_ADVANCED_VS_EARLY_DN	0.346431	0.973585	0.472414	0.786208	1	4253
PEART_HDAC_PROLIFERATION_CLUSTER_UP	0.400178	0.97347	0.460526	0.785672	1	8905
REACTOME_SIGNALING_BY_PTK6	0.395877	0.973269	0.497368	0.785403	1	3772
WP_MYOMETRIAL_RELAXATION_AND_CONTRACTION_PATHWAYS	0.344359	0.973108	0.517241	0.784998	1	8620
TOMIDA_METASTASIS_DN	0.482925	0.972943	0.472851	0.784621	1	6685
BIOCARTA_HIF_PATHWAY	0.507389	0.97277	0.488938	0.784274	1	4179
NAGASHIMA_EGF_SIGNALING_UP	0.390862	0.972093	0.511976	0.785462	1	9966
BIOCARTA_P53_PATHWAY	0.495794	0.9717	0.472284	0.785815	1	899
REACTOME_LATE_ENDOSOMAL_MICROAUTOPHAGY	0.428848	0.971402	0.478261	0.785857	1	7576
REACTOME_TRANSCRIPTION_OF_THE_HIV_GENOME	0.382544	0.969291	0.487871	0.791393	1	10630
ZHOU_TNF_SIGNALING_4HR	0.395144	0.969146	0.484694	0.790931	1	9323
GNATENKO_PLATELET_SIGNATURE	0.413145	0.969006	0.504878	0.790464	1	6341
REACTOME_GOLGI_TO_ER_RETROGRADE_TRANSPORT	0.35108	0.96887	0.512658	0.790002	1	7689
FOROUTAN_PRODRANK_TGFB_EMT_UP	0.334714	0.968658	0.520833	0.789735	1	7432
BARRIER_COLON_CANCER_RECURRENCE_UP	0.406505	0.968437	0.498721	0.789509	1	8401
LOPEZ_EPITHELIOID_MESOTHELIOMA	0.481223	0.967775	0.498818	0.790674	1	1340
SHEPARD_BMYB_MORPHOLINO_DN	0.332183	0.96736	0.534091	0.791055	1	8891
REACTOME_N_GLYCAN_TRIMMING_IN_THE_ER_AND_CALNEXIN_CALRETICULIN_CYCLE	0.422902	0.967234	0.488722	0.790562	1	8104
FIGUEROA_AML_METHYLATION_CLUSTER_5_DN	0.412962	0.967224	0.526316	0.789731	1	2164
REACTOME_GLYCOGEN_METABOLISM	0.454459	0.96721	0.48184	0.788903	1	10070
FOSTER_KDM1A_TARGETS_DN	0.329134	0.966703	0.503521	0.789567	1	6729
SANA_RESPONSE_TO_IFNG_DN	0.359955	0.966504	0.510386	0.789249	1	7364
STONER_ESOPHAGEAL_CARCINOGENESIS_UP	0.421465	0.966009	0.485222	0.789847	1	10947
MOOTHA_TCA	0.497349	0.965813	0.505643	0.789579	1	9037
CROMER_TUMORIGENESIS_UP	0.392979	0.965514	0.505495	0.789623	1	7594
WP_BMP_SIGNALING_IN_EYELID_DEVELOPMENT	0.479067	0.965388	0.492063	0.789125	1	1950
MARTIN_VIRAL_GPCR_SIGNALING_DN	0.402782	0.964933	0.490358	0.789713	1	5594
REACTOME_E2F_MEDIATED_REGULATION_OF_DNA_REPLICATION	0.466195	0.964772	0.497608	0.789332	1	8653
BREUHAHN_GROWTH_FACTOR_SIGNALING_IN_LIVER_CANCER	0.506233	0.963736	0.513158	0.791604	1	1078
REACTOME_DARPP_32_EVENTS	0.452684	0.963371	0.491443	0.791831	1	13253
VALK_AML_WITH_FLT3_ITD	0.419915	0.962967	0.491139	0.792193	1	5507
CUI_GLUCOSE_DEPRIVATION	0.390437	0.962531	0.489583	0.792726	1	9283
WP_GLYCOSAMINOGLYCAN_DEGRADATION	0.48663	0.962496	0.511574	0.791989	1	3077
SIMBULAN_PARP1_TARGETS_DN	0.487748	0.962326	0.503326	0.791641	1	10338
REACTOME_PIWI_INTERACTING_RNA_PIRNA_BIOGENESIS	0.432904	0.961996	0.491686	0.791809	1	8424
PID_ERBB1_RECEPTOR_PROXIMAL_PATHWAY	0.431877	0.961439	0.516667	0.792637	1	3207
JAIN_NFKB_SIGNALING	0.377557	0.961	0.509434	0.793065	1	4083
PID_ATM_PATHWAY	0.420638	0.960165	0.478049	0.794743	1	5538
REACTOME_COBALAMIN_CBL_VITAMIN_B12_TRANSPORT_AND_METABOLISM	0.463064	0.960089	0.501104	0.794111	1	2748
DESERT_STEM_CELL_HEPATOCELLULAR_CARCINOMA_SUBCLASS_UP	0.322858	0.960037	0.54918	0.793408	1	7807
REACTOME_FORMATION_OF_TC_NER_PRE_INCISION_COMPLEX	0.402151	0.959488	0.512329	0.794247	1	14517
TONG_INTERACT_WITH_PTTG1	0.393196	0.958775	0.489305	0.7955	1	12844
REACTOME_SIGNALING_BY_ROBO_RECEPTORS	0.323472	0.958242	0.570866	0.796245	1	8318
HORIUCHI_WTAP_TARGETS_DN	0.316758	0.958236	0.528846	0.79541	1	8880
WEBER_METHYLATED_IN_COLON_CANCER	0.486144	0.958109	0.506912	0.794905	1	7006
KIM_TIAL1_TARGETS	0.433028	0.958048	0.513513	0.794243	1	6719
REACTOME_ABERRANT_REGULATION_OF_MITOTIC_G1_S_TRANSITION_IN_CANCER_DUE_TO_RB1_DEFECTS	0.482438	0.957997	0.505721	0.793534	1	5020
RHEIN_ALL_GLUCOCORTICOID_THERAPY_DN	0.309441	0.957826	0.603604	0.793241	1	8802
GINESTIER_BREAST_CANCER_20Q13_AMPLIFICATION_DN	0.33497	0.957705	0.54417	0.792733	1	10185
BROWNE_HCMV_INFECTION_20HR_UP	0.323735	0.95696	0.586081	0.794161	1	7386
VANDESLUIS_NORMAL_EMBRYOS_DN	0.472766	0.955591	0.526055	0.797372	1	8420
REACTOME_RNA_POLYMERASE_II_TRANSCRIPTION_TERMINATION	0.388977	0.955359	0.532394	0.797164	1	10544
PUJANA_BRCA_CENTERED_NETWORK	0.347826	0.955215	0.527439	0.796754	1	10962
REACTOME_ACTIVATION_OF_NMDA_RECEPTORS_AND_POSTSYNAPTIC_EVENTS	0.359412	0.95519	0.53719	0.795983	1	6341
WIERENGA_STAT5A_TARGETS_GROUP1	0.344108	0.954965	0.544615	0.795838	1	4382
WU_HBX_TARGETS_3_UP	0.47931	0.954898	0.514739	0.795188	1	4072
KAMMINGA_SENESCENCE	0.41662	0.954716	0.535533	0.794936	1	6113
WP_TNFRELATED_WEAK_INDUCER_OF_APOPTOSIS_TWEAK_SIGNALING_PATHWAY	0.416063	0.954678	0.5225	0.79422	1	3992
JIANG_VHL_TARGETS	0.366431	0.954636	0.52514	0.793502	1	5857
KORKOLA_EMBRYONAL_CARCINOMA_UP	0.412364	0.953421	0.530997	0.796277	1	3035
DARWICHE_PAPILLOMA_PROGRESSION_RISK	0.370381	0.953399	0.490305	0.795508	1	4910
CHUNG_BLISTER_CYTOTOXICITY_UP	0.342011	0.953274	0.529412	0.795014	1	6502
POMEROY_MEDULLOBLASTOMA_PROGNOSIS_DN	0.406892	0.953162	0.528947	0.794521	1	8260
CHANDRAN_METASTASIS_TOP50_UP	0.4239	0.952778	0.489362	0.794799	1	6368
REACTOME_ASSEMBLY_OF_THE_HIV_VIRION	0.504039	0.952176	0.504545	0.795774	1	3772
MIKKELSEN_MCV6_LCP_WITH_H3K27ME3	0.436934	0.951761	0.509217	0.796234	1	1566
REACTOME_SIGNALING_BY_ERBB2	0.405297	0.951613	0.522843	0.795828	1	4329
GROSS_ELK3_TARGETS_DN	0.423679	0.951003	0.496241	0.79681	1	5592
SATO_SILENCED_BY_METHYLATION_IN_PANCREATIC_CANCER_2	0.396471	0.950574	0.529114	0.797257	1	1821
KEGG_GNRH_SIGNALING_PATHWAY	0.353594	0.949758	0.555901	0.798866	1	6013
SCHLOSSER_MYC_TARGETS_AND_SERUM_RESPONSE_UP	0.406179	0.947902	0.523936	0.803505	1	9247
HARRIS_HYPOXIA	0.36171	0.947264	0.510929	0.804572	1	8483
KEGG_OLFACTORY_TRANSDUCTION	0.298404	0.944999	0.698492	0.81053	1	8637
KEGG_UBIQUITIN_MEDIATED_PROTEOLYSIS	0.339034	0.944433	0.574468	0.811358	1	6478
REACTOME_TP53_REGULATES_TRANSCRIPTION_OF_GENES_INVOLVED_IN_G2_CELL_CYCLE_ARREST	0.483758	0.944158	0.550926	0.811287	1	7364
WP_INTEGRATED_CANCER_PATHWAY	0.3983	0.944093	0.501247	0.810634	1	5020
HUANG_FOXA2_TARGETS_UP	0.397151	0.943443	0.538462	0.811741	1	7002
REACTOME_AUTOPHAGY	0.335086	0.943262	0.580328	0.811458	1	10304
GUO_HEX_TARGETS_DN	0.369537	0.942644	0.532394	0.812432	1	4839
WANG_METHYLATED_IN_BREAST_CANCER	0.419675	0.942397	0.549072	0.81236	1	7574
LUI_TARGETS_OF_PAX8_PPARG_FUSION	0.41748	0.942314	0.530516	0.811763	1	5241
HANN_RESISTANCE_TO_BCL2_INHIBITOR_UP	0.409066	0.941962	0.512376	0.811991	1	7929
CHAUHAN_RESPONSE_TO_METHOXYESTRADIOL_UP	0.39004	0.941817	0.553922	0.811585	1	11824
BORCZUK_MALIGNANT_MESOTHELIOMA_UP	0.307272	0.941364	0.683962	0.812064	1	8622
ROY_WOUND_BLOOD_VESSEL_UP	0.388148	0.940864	0.56168	0.812705	1	9735
WP_MIRNA_REGULATION_OF_P53_PATHWAY_IN_PROSTATE_CANCER	0.435141	0.940773	0.542529	0.812132	1	7100
REACTOME_SYNAPTIC_ADHESION_LIKE_MOLECULES	0.462406	0.94036	0.536709	0.812495	1	8807
REACTOME_SLC_TRANSPORTER_DISORDERS	0.350872	0.939859	0.56869	0.81312	1	8480
WP_PANCREATIC_ADENOCARCINOMA_PATHWAY	0.35909	0.939382	0.560906	0.813754	1	8936
REACTOME_COLLAGEN_FORMATION	0.355987	0.93911	0.563584	0.813711	1	5634
REACTOME_SIGNALING_BY_NTRK2_TRKB	0.443542	0.939024	0.521226	0.813159	1	4310
ZHONG_SECRETOME_OF_LUNG_CANCER_AND_FIBROBLAST	0.340983	0.938553	0.587097	0.813688	1	12276
KAYO_AGING_MUSCLE_UP	0.317444	0.936075	0.639535	0.820274	1	7469
REACTOME_REGULATION_OF_TP53_ACTIVITY_THROUGH_ACETYLATION	0.424697	0.935897	0.541063	0.819964	1	12638
REACTOME_PROTEIN_PROTEIN_INTERACTIONS_AT_SYNAPSES	0.355677	0.934918	0.583333	0.822094	1	8807
MEBARKI_HCC_PROGENITOR_WNT_UP_CTNNB1_INDEPENDENT	0.4468	0.934526	0.529817	0.822361	1	9980
BLANCO_MELO_INFLUENZA_A_INFECTION_A594_CELLS_UP	0.415321	0.934447	0.579221	0.821764	1	2605
ROPERO_HDAC2_TARGETS	0.341607	0.934125	0.607383	0.821873	1	7716
WATANABE_RECTAL_CANCER_RADIOTHERAPY_RESPONSIVE_DN	0.351583	0.933363	0.586826	0.823216	1	4566
LI_WILMS_TUMOR_VS_FETAL_KIDNEY_1_DN	0.331833	0.932838	0.621993	0.823924	1	11774
MATZUK_CENTRAL_FOR_FEMALE_FERTILITY	0.43114	0.932537	0.504975	0.824002	1	1655
BIOCARTA_P53HYPOXIA_PATHWAY	0.465735	0.931367	0.548837	0.826545	1	8043
REACTOME_REGULATION_OF_BETA_CELL_DEVELOPMENT	0.402012	0.93115	0.534704	0.826359	1	7815
BIOCARTA_BIOPEPTIDES_PATHWAY	0.427831	0.93039	0.541176	0.827745	1	5608
NAKAYAMA_FRA2_TARGETS	0.393385	0.929563	0.564677	0.829342	1	4363
FOROUTAN_INTEGRATED_TGFB_EMT_UP	0.342688	0.928715	0.63344	0.831108	1	5357
LI_WILMS_TUMOR_VS_FETAL_KIDNEY_2_UP	0.434284	0.927674	0.569767	0.83336	1	4490
WHITFIELD_CELL_CYCLE_G2	0.325944	0.927626	0.648276	0.832677	1	7006
PUJANA_BREAST_CANCER_WITH_BRCA1_MUTATED_UP	0.385727	0.927582	0.540201	0.831971	1	10314
KEGG_CYSTEINE_AND_METHIONINE_METABOLISM	0.411457	0.927338	0.540342	0.831889	1	7807
NAGASHIMA_NRG1_SIGNALING_UP	0.321999	0.926827	0.642361	0.832535	1	7743
BIOCARTA_PDZS_PATHWAY	0.468738	0.926191	0.548077	0.83357	1	5291
REACTOME_NEUREXINS_AND_NEUROLIGINS	0.381169	0.925405	0.574932	0.835023	1	8807
KRIEG_HYPOXIA_VIA_KDM3A	0.377721	0.924742	0.570248	0.836107	1	9693
WP_CANNABINOID_RECEPTOR_SIGNALING	0.438062	0.924139	0.568293	0.83703	1	7386
PUJANA_XPRSS_INT_NETWORK	0.319067	0.922904	0.663194	0.839936	1	10342
REACTOME_PHOSPHORYLATION_OF_THE_APC_C	0.455266	0.922808	0.551802	0.839362	1	9245
RODRIGUES_NTN1_TARGETS_UP	0.469491	0.922347	0.550926	0.839908	1	4407
YEGNASUBRAMANIAN_PROSTATE_CANCER	0.329424	0.921452	0.685811	0.841779	1	6684
DACOSTA_UV_RESPONSE_VIA_ERCC3_XPCS_UP	0.433631	0.921265	0.55	0.841517	1	6684
CROONQUIST_STROMAL_STIMULATION_UP	0.374566	0.921041	0.587786	0.84135	1	8558
BANDRES_RESPONSE_TO_CARMUSTIN_MGMT_48HR_UP	0.45858	0.920566	0.584906	0.841893	1	6931
WP_HEPATITIS_C_AND_HEPATOCELLULAR_CARCINOMA	0.37935	0.920302	0.60101	0.841767	1	5020
PARENT_MTOR_SIGNALING_DN	0.390385	0.919826	0.596899	0.842278	1	7765
WILSON_PROTEASES_AT_TUMOR_BONE_INTERFACE_UP	0.454087	0.9195	0.566265	0.842426	1	264
BROWNE_HCMV_INFECTION_24HR_UP	0.328163	0.919103	0.671233	0.842775	1	6333
KRIEG_KDM3A_TARGETS_NOT_HYPOXIA	0.314899	0.919076	0.717557	0.842012	1	8884
MULLIGHAN_NPM1_SIGNATURE_3_DN	0.326756	0.918967	0.662069	0.84149	1	4713
REACTOME_RHO_GTPASES_ACTIVATE_NADPH_OXIDASES	0.436557	0.918962	0.573529	0.840674	1	5028
REACTOME_ENDOSOMAL_SORTING_COMPLEX_REQUIRED_FOR_TRANSPORT_ESCRT	0.410771	0.918863	0.579853	0.840143	1	4787
WP_DISRUPTION_OF_POSTSYNAPTIC_SIGNALING_BY_CNV	0.407796	0.918519	0.575179	0.840346	1	8807
EBAUER_TARGETS_OF_PAX3_FOXO1_FUSION_DN	0.381542	0.918453	0.582902	0.839725	1	4328
KESHELAVA_MULTIPLE_DRUG_RESISTANCE	0.351267	0.9184	0.60114	0.83907	1	7002
REACTOME_CLASS_I_MHC_MEDIATED_ANTIGEN_PROCESSING_PRESENTATION	0.295686	0.918172	0.803922	0.838939	1	9477
GARCIA_TARGETS_OF_FLI1_AND_DAX1_DN	0.324308	0.917831	0.640741	0.83912	1	8594
LUI_THYROID_CANCER_PAX8_PPARG_DN	0.389128	0.916346	0.589189	0.842603	1	5241
WP_ENDOTHELIN_PATHWAYS	0.411781	0.916286	0.585956	0.841954	1	9576
REACTOME_TRANSCRIPTION_OF_E2F_TARGETS_UNDER_NEGATIVE_CONTROL_BY_P107_RBL1_AND_P130_RBL2_IN_COMPLEX_WITH_HDAC1	0.468276	0.916212	0.576832	0.841338	1	8561
PID_INTEGRIN3_PATHWAY	0.394618	0.916182	0.590659	0.840598	1	7366
YAO_TEMPORAL_RESPONSE_TO_PROGESTERONE_CLUSTER_12	0.353786	0.915989	0.623342	0.840326	1	9684
OUELLET_CULTURED_OVARIAN_CANCER_INVASIVE_VS_LMP_UP	0.359518	0.915359	0.606322	0.84138	1	9431
MORI_SMALL_PRE_BII_LYMPHOCYTE_DN	0.358022	0.915346	0.579105	0.840591	1	7409
BIOCARTA_TFF_PATHWAY	0.448894	0.915283	0.581948	0.83995	1	20
BONOME_OVARIAN_CANCER_POOR_SURVIVAL_DN	0.434251	0.913887	0.57037	0.843107	1	5534
REACTOME_CELLULAR_RESPONSE_TO_STARVATION	0.320658	0.913389	0.678201	0.843726	1	7715
WP_BURN_WOUND_HEALING	0.335801	0.913345	0.631579	0.843056	1	7042
BIOCARTA_TEL_PATHWAY	0.465564	0.912825	0.572062	0.843747	1	20
HWANG_PROSTATE_CANCER_MARKERS	0.418057	0.912784	0.579196	0.843038	1	5141
WP_DOPAMINERGIC_NEUROGENESIS	0.414911	0.91275	0.563415	0.842325	1	1112
BLALOCK_ALZHEIMERS_DISEASE_INCIPIENT_DN	0.325536	0.91194	0.677291	0.84387	1	9402
WP_NOTCH1_REGULATION_OF_ENDOTHELIAL_CELL_CALCIFICATION	0.474665	0.911552	0.571765	0.844171	1	4122
TAKEDA_TARGETS_OF_NUP98_HOXA9_FUSION_3D_DN	0.412139	0.911179	0.589202	0.84441	1	6753
REACTOME_GLUTATHIONE_CONJUGATION	0.402757	0.911113	0.602906	0.843783	1	3318
PEDERSEN_METASTASIS_BY_ERBB2_ISOFORM_4	0.335319	0.911099	0.678125	0.843012	1	7756
REACTOME_RNA_POLYMERASE_III_TRANSCRIPTION_TERMINATION	0.439689	0.91067	0.56	0.843433	1	3608
MENSE_HYPOXIA_UP	0.341102	0.910028	0.652695	0.844432	1	7686
REACTOME_CROSSLINKING_OF_COLLAGEN_FIBRILS	0.46109	0.909782	0.591743	0.844333	1	7392
GENTILE_UV_LOW_DOSE_UP	0.434927	0.909572	0.561611	0.844112	1	10946
WP_BIOGENIC_AMINE_SYNTHESIS	0.474751	0.909537	0.578947	0.843397	1	7711
BAKER_HEMATOPOIESIS_STAT3_TARGETS	0.476361	0.9093	0.599119	0.843241	1	1925
PID_REG_GR_PATHWAY	0.345202	0.909278	0.629738	0.842505	1	7386
REACTOME_FERTILIZATION	0.427219	0.909038	0.591787	0.842352	1	3732
WP_RENINANGIOTENSINALDOSTERONE_SYSTEM_RAAS	0.378053	0.908466	0.608247	0.843229	1	2807
MARIADASON_REGULATED_BY_HISTONE_ACETYLATION_DN	0.388353	0.908357	0.5975	0.842737	1	9798
PID_ARF_3PATHWAY	0.452806	0.908252	0.584767	0.842232	1	5408
KEGG_STARCH_AND_SUCROSE_METABOLISM	0.376804	0.907966	0.64411	0.842228	1	5519
KEGG_ERBB_SIGNALING_PATHWAY	0.343288	0.907798	0.674487	0.841917	1	8615
MCGARVEY_SILENCED_BY_METHYLATION_IN_COLON_CANCER	0.38932	0.907693	0.602015	0.8414	1	4563
REACTOME_FORMATION_OF_RNA_POL_II_ELONGATION_COMPLEX	0.366111	0.907326	0.605898	0.841669	1	10630
REACTOME_RNA_POLYMERASE_II_PRE_TRANSCRIPTION_EVENTS	0.342756	0.90684	0.676056	0.842232	1	10630
YAO_TEMPORAL_RESPONSE_TO_PROGESTERONE_CLUSTER_8	0.379461	0.906166	0.602469	0.843348	1	7281
KAAB_FAILED_HEART_ATRIUM_DN	0.32067	0.905958	0.699324	0.84315	1	9688
PID_FOXM1_PATHWAY	0.39615	0.905878	0.601415	0.842568	1	8561
KEGG_PATHOGENIC_ESCHERICHIA_COLI_INFECTION	0.369507	0.905744	0.608219	0.842156	1	4469
WP_GABA_RECEPTOR_SIGNALING	0.413708	0.905702	0.602871	0.841488	1	9408
NOUZOVA_TRETINOIN_AND_H4_ACETYLATION	0.318451	0.904796	0.690625	0.843172	1	9651
BARRIER_CANCER_RELAPSE_NORMAL_SAMPLE_DN	0.409232	0.903833	0.583979	0.845038	1	11120
WP_MRNA_PROCESSING	0.332374	0.903485	0.704319	0.845216	1	7905
REACTOME_SIGNALING_BY_NOTCH2	0.398235	0.903325	0.6	0.844858	1	3772
OUYANG_PROSTATE_CANCER_MARKERS	0.44238	0.901648	0.598174	0.848819	1	7228
BURTON_ADIPOGENESIS_5	0.329556	0.900815	0.697452	0.850354	1	9408
WP_PATHOGENIC_ESCHERICHIA_COLI_INFECTION	0.37128	0.900692	0.622159	0.849867	1	4469
CHEN_LUNG_CANCER_SURVIVAL	0.422985	0.900496	0.594388	0.84961	1	8726
ANDERSEN_LIVER_CANCER_KRT19_DN	0.354769	0.900111	0.640449	0.849863	1	4462
REACTOME_EPHRIN_SIGNALING	0.453853	0.899945	0.590498	0.849533	1	6484
REACTOME_ATF4_ACTIVATES_GENES_IN_RESPONSE_TO_ENDOPLASMIC_RETICULUM_STRESS	0.424679	0.89976	0.597122	0.849279	1	4107
SHIPP_DLBCL_CURED_VS_FATAL_DN	0.379508	0.898452	0.638961	0.852156	1	2664
GHANDHI_DIRECT_IRRADIATION_UP	0.337458	0.898031	0.667742	0.852587	1	7511
REACTOME_TRANSPORT_OF_CONNEXONS_TO_THE_PLASMA_MEMBRANE	0.441147	0.897546	0.611794	0.853163	1	3531
BREDEMEYER_RAG_SIGNALING_NOT_VIA_ATM_DN	0.364837	0.897033	0.643939	0.853811	1	4740
MATZUK_IMPLANTATION_AND_UTERINE	0.435755	0.897028	0.593381	0.853035	1	1398
AMIT_SERUM_RESPONSE_40_MCF10A	0.401996	0.896992	0.60628	0.852353	1	6855
REACTOME_COPI_MEDIATED_ANTEROGRADE_TRANSPORT	0.32881	0.896278	0.719764	0.853458	1	9915
REACTOME_PLASMA_LIPOPROTEIN_ASSEMBLY_REMODELING_AND_CLEARANCE	0.348065	0.89604	0.631737	0.853313	1	9968
CREIGHTON_AKT1_SIGNALING_VIA_MTOR_UP	0.400316	0.895583	0.607692	0.853811	1	5804
LAMB_CCND1_TARGETS	0.448007	0.895544	0.569161	0.853125	1	5540
REACTOME_INTERLEUKIN_1_FAMILY_SIGNALING	0.317437	0.894787	0.731928	0.854419	1	10265
PID_ERBB1_DOWNSTREAM_PATHWAY	0.33051	0.894251	0.70442	0.855115	1	8936
BIOCARTA_FMLP_PATHWAY	0.395803	0.893953	0.583784	0.855174	1	4206
KAAB_FAILED_HEART_ATRIUM_UP	0.39702	0.893	0.640187	0.856992	1	5656
RIZ_ERYTHROID_DIFFERENTIATION_12HR	0.388552	0.892904	0.619512	0.856453	1	918
SHI_SPARC_TARGETS_UP	0.427024	0.892855	0.608173	0.855805	1	5683
REACTOME_TRAF6_MEDIATED_NF_KB_ACTIVATION	0.421014	0.891761	0.610478	0.858022	1	36
REACTOME_GAMMA_CARBOXYLATION_HYPUSINE_FORMATION_AND_ARYLSULFATASE_ACTIVATION	0.384827	0.891571	0.620155	0.857729	1	11046
REACTOME_ASSOCIATION_OF_TRIC_CCT_WITH_TARGET_PROTEINS_DURING_BIOSYNTHESIS	0.383669	0.891379	0.614428	0.85744	1	8383
DAIRKEE_CANCER_PRONE_RESPONSE_BPA	0.366043	0.890633	0.659763	0.858678	1	7905
SCHLOSSER_SERUM_RESPONSE_UP	0.32408	0.89025	0.73607	0.858929	1	7371
REACTOME_TP53_REGULATES_TRANSCRIPTION_OF_ADDITIONAL_CELL_CYCLE_GENES_WHOSE_EXACT_ROLE_IN_THE_P53_PATHWAY_REMAIN_UNCERTAIN	0.434153	0.890134	0.621868	0.858448	1	9461
REACTOME_SIGNALING_BY_EGFR	0.367153	0.88985	0.660377	0.858445	1	6668
PID_CONE_PATHWAY	0.422037	0.888427	0.585903	0.861482	1	5948
BOGNI_TREATMENT_RELATED_MYELOID_LEUKEMIA_UP	0.403201	0.888352	0.65544	0.860911	1	5141
MORI_EMU_MYC_LYMPHOMA_BY_ONSET_TIME_UP	0.326616	0.886686	0.697368	0.864617	1	10635
PETRETTO_HEART_MASS_QTL_CIS_UP	0.402308	0.886521	0.596288	0.864309	1	2736
WP_SLEEP_REGULATION	0.381027	0.885467	0.646154	0.866302	1	7889
PID_AURORA_B_PATHWAY	0.381011	0.885312	0.645244	0.865942	1	9874
REACTOME_POTASSIUM_CHANNELS	0.330248	0.884526	0.692073	0.867268	1	8941
ROZANOV_MMP14_TARGETS_SUBSET	0.400277	0.884363	0.640898	0.866944	1	7197
YAO_TEMPORAL_RESPONSE_TO_PROGESTERONE_CLUSTER_7	0.343165	0.883774	0.691667	0.867771	1	6529
BIOCARTA_ATRBRCA_PATHWAY	0.427621	0.883606	0.613043	0.867468	1	9534
POS_HISTAMINE_RESPONSE_NETWORK	0.401883	0.883465	0.625323	0.867076	1	8608
RIZ_ERYTHROID_DIFFERENTIATION_6HR	0.38244	0.883083	0.623153	0.867328	1	927
REACTOME_NUCLEAR_ENVELOPE_NE_REASSEMBLY	0.33871	0.882866	0.701705	0.867093	1	8653
MATZUK_SPERMATOZOA	0.324302	0.882846	0.747634	0.866364	1	2807
ODONNELL_TFRC_TARGETS_DN	0.315496	0.882686	0.788462	0.866013	1	11031
SANSOM_APC_MYC_TARGETS	0.292941	0.879624	0.897638	0.873246	1	9700
REACTOME_UNFOLDED_PROTEIN_RESPONSE_UPR	0.330682	0.879409	0.734637	0.873036	1	5463
WP_COPPER_HOMEOSTASIS	0.357826	0.879168	0.668508	0.872857	1	5746
WANG_BARRETTS_ESOPHAGUS_AND_ESOPHAGUS_CANCER_UP	0.409147	0.879043	0.605459	0.872421	1	5337
REACTOME_RHO_GTPASES_ACTIVATE_CIT	0.429818	0.87893	0.61745	0.871925	1	8908
TERAMOTO_OPN_TARGETS_CLUSTER_4	0.460697	0.878883	0.626398	0.871268	1	9349
LEE_TARGETS_OF_PTCH1_AND_SUFU_DN	0.335821	0.878861	0.700935	0.870553	1	5927
WP_EFFECT_OF_PROGERIN_ON_GENES_INVOLVED_IN_HUTCHINSONGILFORD_PROGERIA_SYNDROME	0.383328	0.878717	0.629353	0.870146	1	12438
SWEET_KRAS_TARGETS_UP	0.34093	0.877964	0.673469	0.871323	1	5592
HU_ANGIOGENESIS_UP	0.438114	0.877672	0.628235	0.871302	1	3822
JIANG_AGING_HYPOTHALAMUS_UP	0.370711	0.877456	0.704871	0.871101	1	10158
CHANDRAN_METASTASIS_UP	0.295758	0.876892	0.861538	0.871794	1	7426
PID_CIRCADIAN_PATHWAY	0.447412	0.876697	0.62413	0.871518	1	12844
SCHOEN_NFKB_SIGNALING	0.390938	0.876675	0.656098	0.870792	1	7002
MARCHINI_TRABECTEDIN_RESISTANCE_DN	0.371282	0.875763	0.641414	0.872316	1	13353
LIU_CDX2_TARGETS_UP	0.38668	0.875616	0.635443	0.871861	1	7280
SIG_CD40PATHWAYMAP	0.392829	0.875127	0.628062	0.87237	1	8090
GREENBAUM_E2A_TARGETS_UP	0.392519	0.874607	0.650602	0.872919	1	12583
FARMER_BREAST_CANCER_CLUSTER_5	0.436333	0.874255	0.625	0.873079	1	3931
REACTOME_RNA_POLYMERASE_III_TRANSCRIPTION	0.373793	0.874116	0.637566	0.872669	1	8965
PID_FGF_PATHWAY	0.36187	0.873587	0.683805	0.873252	1	7366
RIEGE_DELTANP63_DIRECT_TARGETS_UP	0.313176	0.873219	0.805369	0.873384	1	9418
OHM_METHYLATED_IN_ADULT_CANCERS	0.403095	0.873036	0.610451	0.873076	1	3
BERTUCCI_INVASIVE_CARCINOMA_DUCTAL_VS_LOBULAR_UP	0.415072	0.872707	0.640898	0.873177	1	7243
PID_TCPTP_PATHWAY	0.376424	0.872418	0.679157	0.873145	1	2754
WP_HOSTPATHOGEN_INTERACTION_OF_HUMAN_CORONAVIRUSES_AUTOPHAGY	0.436188	0.872202	0.629717	0.872935	1	4541
XU_GH1_EXOGENOUS_TARGETS_UP	0.356154	0.872194	0.67313	0.872195	1	4339
WELCH_GATA1_TARGETS	0.414512	0.872045	0.650831	0.871798	1	6649
FAELT_B_CLL_WITH_VH3_21_UP	0.368917	0.871978	0.665037	0.871193	1	11417
WP_TAMOXIFEN_METABOLISM	0.423312	0.871733	0.642202	0.871022	1	4599
REACTOME_REGULATION_OF_TLR_BY_ENDOGENOUS_LIGAND	0.429042	0.871199	0.656818	0.871663	1	3208
KARLSSON_TGFB1_TARGETS_UP	0.316771	0.870737	0.791176	0.871991	1	9037
BERENJENO_TRANSFORMED_BY_RHOA_REVERSIBLY_DN	0.402995	0.870365	0.649758	0.872163	1	7296
NADLER_HYPERGLYCEMIA_AT_OBESITY	0.350656	0.870021	0.719298	0.872249	1	9621
HASLINGER_B_CLL_WITH_11Q23_DELETION	0.414367	0.869783	0.605839	0.872097	1	1142
SASAKI_ADULT_T_CELL_LEUKEMIA	0.305487	0.869678	0.824675	0.8716	1	9771
REACTOME_ADHERENS_JUNCTIONS_INTERACTIONS	0.392517	0.868535	0.64899	0.873722	1	7040
MODY_HIPPOCAMPUS_PRENATAL	0.364164	0.868447	0.67217	0.87319	1	8369
BHATTACHARYA_EMBRYONIC_STEM_CELL	0.330476	0.868219	0.731778	0.872982	1	9628
LEONARD_HYPOXIA	0.372607	0.867856	0.674641	0.873117	1	10094
SAGIV_CD24_TARGETS_DN	0.366172	0.867657	0.683544	0.872829	1	9352
HU_ANGIOGENESIS_DN	0.382297	0.867582	0.683698	0.872238	1	9093
CHEOK_RESPONSE_TO_MERCAPTOPURINE_AND_LD_MTX_DN	0.433767	0.866786	0.634568	0.873502	1	4173
REACTOME_ORGANIC_CATION_ANION_ZWITTERION_TRANSPORT	0.456049	0.866612	0.648712	0.873176	1	4879
MAGRANGEAS_MULTIPLE_MYELOMA_IGLL_VS_IGLK_UP	0.375663	0.865319	0.656757	0.875549	1	1888
XU_CREBBP_TARGETS_DN	0.375008	0.864841	0.679612	0.876017	1	5298
REACTOME_BIOSYNTHESIS_OF_SPECIALIZED_PRORESOLVING_MEDIATORS_SPMS	0.436071	0.864769	0.665179	0.875437	1	3318
WP_MAPK_PATHWAY_IN_CONGENITAL_THYROID_CANCER	0.444366	0.86322	0.647196	0.878522	1	13346
REACTOME_PLASMA_LIPOPROTEIN_ASSEMBLY	0.425693	0.862838	0.63908	0.878671	1	8712
IVANOVA_HEMATOPOIESIS_STEM_CELL_SHORT_TERM	0.42016	0.862365	0.707944	0.879052	1	2087
REACTOME_REGULATED_NECROSIS	0.354908	0.862015	0.727041	0.879076	1	4787
GLASS_IGF2BP1_CLIP_TARGETS_KNOCKDOWN_DN	0.316488	0.861813	0.813814	0.878858	1	10541
ASGHARZADEH_NEUROBLASTOMA_POOR_SURVIVAL_DN	0.370922	0.861649	0.675294	0.878491	1	6700
OISHI_CHOLANGIOMA_STEM_CELL_LIKE_UP	0.279019	0.861614	0.937799	0.877825	1	11009
YAO_TEMPORAL_RESPONSE_TO_PROGESTERONE_CLUSTER_5	0.391469	0.860928	0.669065	0.878658	1	8360
REACTOME_KINESINS	0.352482	0.860335	0.703297	0.879355	1	3648
CHO_NR4A1_TARGETS	0.387634	0.860305	0.698068	0.878667	1	7570
KEGG_NON_SMALL_CELL_LUNG_CANCER	0.358561	0.860136	0.704835	0.878324	1	4774
PID_ERBB1_INTERNALIZATION_PATHWAY	0.375299	0.859827	0.685279	0.878292	1	3852
CHEN_HOXA5_TARGETS_9HR_UP	0.295083	0.859705	0.898496	0.877836	1	9356
PID_ATF2_PATHWAY	0.348788	0.859598	0.741379	0.877366	1	4277
REACTOME_PERK_REGULATES_GENE_EXPRESSION	0.394059	0.859131	0.66579	0.877739	1	4107
DITTMER_PTHLH_TARGETS_UP	0.315044	0.858294	0.777778	0.879026	1	8714
REACTOME_RNA_POLYMERASE_III_TRANSCRIPTION_INITIATION_FROM_TYPE_3_PROMOTER	0.391427	0.857974	0.669879	0.879023	1	4148
PID_E2F_PATHWAY	0.334601	0.857325	0.760807	0.879823	1	9632
ZAMORA_NOS2_TARGETS_DN	0.335244	0.857049	0.743802	0.87971	1	7638
WP_PROXIMAL_TUBULE_TRANSPORT	0.351242	0.857008	0.702842	0.879052	1	8466
NADERI_BREAST_CANCER_PROGNOSIS_DN	0.438783	0.856798	0.655556	0.878817	1	42
PID_P73PATHWAY	0.328315	0.856654	0.753623	0.878396	1	8561
REACTOME_SELECTIVE_AUTOPHAGY	0.327875	0.856441	0.761273	0.878156	1	10304
HEIDENBLAD_AMPLIFIED_IN_PANCREATIC_CANCER	0.349938	0.856404	0.720745	0.877509	1	5885
REACTOME_CALNEXIN_CALRETICULIN_CYCLE	0.393483	0.856036	0.686603	0.877612	1	8104
WANG_IMMORTALIZED_BY_HOXA9_AND_MEIS1_UP	0.38536	0.855654	0.646192	0.877768	1	5585
REACTOME_RHO_GTPASES_ACTIVATE_PAKS	0.419627	0.85487	0.670429	0.87886	1	8908
REACTOME_BRANCHED_CHAIN_AMINO_ACID_CATABOLISM	0.402815	0.854521	0.663067	0.878931	1	8715
GARGALOVIC_RESPONSE_TO_OXIDIZED_PHOSPHOLIPIDS_YELLOW_DN	0.401821	0.853289	0.688073	0.881024	1	9711
DAIRKEE_CANCER_PRONE_RESPONSE_BPA_E2	0.311733	0.853055	0.833333	0.880843	1	6874
XU_HGF_SIGNALING_NOT_VIA_AKT1_48HR_UP	0.377385	0.852726	0.655172	0.880856	1	5391
PID_ER_NONGENOMIC_PATHWAY	0.374063	0.852588	0.698701	0.880433	1	1352
REACTOME_ESTROGEN_DEPENDENT_NUCLEAR_EVENTS_DOWNSTREAM_OF_ESR_MEMBRANE_SIGNALING	0.400701	0.85241	0.651054	0.880112	1	423
YAGI_AML_RELAPSE_PROGNOSIS	0.376961	0.851414	0.698492	0.881656	1	11738
RAMPON_ENRICHED_LEARNING_ENVIRONMENT_LATE_UP	0.417822	0.850504	0.677184	0.883019	1	3964
KEGG_PORPHYRIN_AND_CHLOROPHYLL_METABOLISM	0.36453	0.850495	0.721271	0.882302	1	10430
KANG_FLUOROURACIL_RESISTANCE_UP	0.412148	0.850471	0.679545	0.881616	1	5546
WP_TCA_CYCLE_AKA_KREBS_OR_CITRIC_ACID_CYCLE	0.429762	0.850214	0.647948	0.881461	1	9037
KEGG_GLYCOSYLPHOSPHATIDYLINOSITOL_GPI_ANCHOR_BIOSYNTHESIS	0.424631	0.850205	0.658371	0.880743	1	9605
REACTOME_TNFR2_NON_CANONICAL_NF_KB_PATHWAY	0.319423	0.850159	0.81761	0.880111	1	9991
WP_PURINE_METABOLISM_AND_RELATED_DISORDERS	0.407626	0.849151	0.671706	0.881693	1	4519
AIGNER_ZEB1_TARGETS	0.376259	0.849127	0.703518	0.881019	1	4522
JIANG_AGING_HYPOTHALAMUS_DN	0.376992	0.848992	0.711688	0.880624	1	5454
XU_HGF_SIGNALING_NOT_VIA_AKT1_48HR_DN	0.410873	0.848281	0.67094	0.88151	1	13091
REACTOME_RECRUITMENT_OF_NUMA_TO_MITOTIC_CENTROSOMES	0.318334	0.847815	0.786585	0.881837	1	8027
PYEON_HPV_POSITIVE_TUMORS_UP	0.319772	0.846336	0.807799	0.884427	1	12569
PIONTEK_PKD1_TARGETS_UP	0.367395	0.846018	0.72449	0.884409	1	1557
CUI_TCF21_TARGETS_UP	0.370016	0.846009	0.714628	0.883697	1	2394
BIOCARTA_CASPASE_PATHWAY	0.402834	0.844761	0.682927	0.885763	1	2581
SHAFFER_IRF4_TARGETS_IN_PLASMA_CELL_VS_MATURE_B_LYMPHOCYTE	0.33325	0.844751	0.762712	0.885057	1	3592
BLANCO_MELO_COVID19_SARS_COV_2_POS_PATIENT_LUNG_TISSUE_DN	0.293264	0.844608	0.912892	0.884648	1	9784
REACTOME_CHROMOSOME_MAINTENANCE	0.305677	0.844065	0.841584	0.88511	1	6389
REACTOME_NEGATIVE_REGULATION_OF_MAPK_PATHWAY	0.361837	0.843853	0.724311	0.884831	1	11629
BIOCARTA_MAL_PATHWAY	0.419503	0.843668	0.692683	0.884523	1	8384
DELPUECH_FOXO3_TARGETS_DN	0.368262	0.843351	0.68299	0.884495	1	9856
KEGG_LINOLEIC_ACID_METABOLISM	0.39023	0.843296	0.721105	0.8839	1	3462
VILLANUEVA_LIVER_CANCER_KRT19_DN	0.342354	0.842574	0.743455	0.884792	1	5816
HONMA_DOCETAXEL_RESISTANCE	0.369377	0.840378	0.743478	0.888881	1	6595
WESTON_VEGFA_TARGETS_12HR	0.392877	0.83996	0.707196	0.889044	1	8946
NELSON_RESPONSE_TO_ANDROGEN_DN	0.425523	0.83984	0.684685	0.88858	1	7002
PARK_HSC_AND_MULTIPOTENT_PROGENITORS	0.35154	0.839627	0.743455	0.888323	1	4655
GROSS_HYPOXIA_VIA_HIF1A_DN	0.312305	0.839044	0.855799	0.888914	1	6957
PID_ERBB2_ERBB3_PATHWAY	0.358575	0.837623	0.743523	0.891218	1	8532
REACTOME_CONSTITUTIVE_SIGNALING_BY_AKT1_E17K_IN_CANCER	0.384806	0.836661	0.715618	0.89255	1	6462
SCHLESINGER_H3K27ME3_IN_NORMAL_AND_METHYLATED_IN_CANCER	0.382996	0.836404	0.71948	0.89239	1	2909
KEGG_OOCYTE_MEIOSIS	0.310033	0.836338	0.845029	0.891797	1	11412
WP_2586_ARYL_HYDROCARBON_RECEPTOR_PATHWAY	0.351697	0.835699	0.745	0.892437	1	899
WP_PHOTODYNAMIC_THERAPYINDUCED_UNFOLDED_PROTEIN_RESPONSE	0.386386	0.834535	0.697842	0.894232	1	2933
MCGOWAN_RSP6_TARGETS_UP	0.415944	0.833932	0.688222	0.894807	1	3098
MOOTHA_GLYCOLYSIS	0.401876	0.832627	0.702128	0.896849	1	5141
PID_LIS1_PATHWAY	0.382806	0.831835	0.721088	0.897861	1	3229
BHATI_G2M_ARREST_BY_2METHOXYESTRADIOL_UP	0.302095	0.831058	0.867508	0.898783	1	8480
BIOCARTA_EPO_PATHWAY	0.414324	0.830228	0.691038	0.899776	1	8555
REACTOME_FGFR2_MUTANT_RECEPTOR_ACTIVATION	0.363977	0.830178	0.752451	0.899154	1	7909
PID_NEPHRIN_NEPH1_PATHWAY	0.371065	0.829818	0.722922	0.89922	1	8483
WP_ZINC_HOMEOSTASIS	0.366315	0.829546	0.734793	0.899036	1	2737
YOKOE_CANCER_TESTIS_ANTIGENS	0.365373	0.829235	0.723971	0.898951	1	5034
REACTOME_INHIBITION_OF_THE_PROTEOLYTIC_ACTIVITY_OF_APC_C_REQUIRED_FOR_THE_ONSET_OF_ANAPHASE_BY_MITOTIC_SPINDLE_CHECKPOINT_COMPONENTS	0.413723	0.82911	0.712018	0.898491	1	6478
BRACHAT_RESPONSE_TO_METHOTREXATE_UP	0.393801	0.828503	0.717949	0.899045	1	2263
HUNSBERGER_EXERCISE_REGULATED_GENES	0.371843	0.828267	0.727047	0.898799	1	4113
REACTOME_EPHA_MEDIATED_GROWTH_CONE_COLLAPSE	0.373214	0.827738	0.706767	0.899197	1	3841
HOUSTIS_ROS	0.363533	0.827485	0.712042	0.899008	1	4462
WP_NUCLEOTIDE_EXCISION_REPAIR_IN_XERODERMA_PIGMENTOSUM	0.328533	0.826865	0.808864	0.899571	1	5771
WP_COMMON_PATHWAYS_UNDERLYING_DRUG_ADDICTION	0.352511	0.826683	0.755725	0.899261	1	8807
BROWNE_HCMV_INFECTION_10HR_UP	0.31105	0.82515	0.855346	0.901717	1	4252
SUZUKI_RESPONSE_TO_TSA_AND_DECITABINE_1B	0.443694	0.825002	0.686404	0.901286	1	1924
REACTOME_MAP3K8_TPL2_DEPENDENT_MAPK1_3_ACTIVATION	0.41457	0.824804	0.686667	0.900969	1	7576
HOLLEMAN_VINCRISTINE_RESISTANCE_B_ALL_UP	0.358118	0.823744	0.772727	0.902385	1	6784
WP_SEROTONIN_HTR1_GROUP_AND_FOS_PATHWAY	0.366134	0.823604	0.720482	0.901935	1	4272
MOREIRA_RESPONSE_TO_TSA_UP	0.380176	0.822577	0.753086	0.903273	1	8558
LANDIS_ERBB2_BREAST_PRENEOPLASTIC_UP	0.412119	0.821355	0.718535	0.905014	1	6719
SHIN_B_CELL_LYMPHOMA_CLUSTER_5	0.420443	0.8212	0.724706	0.904606	1	87
VANDESLUIS_COMMD1_TARGETS_GROUP_3_UP	0.319812	0.819812	0.812139	0.90666	1	7587
COLDREN_GEFITINIB_RESISTANCE_UP	0.316339	0.819599	0.849711	0.906363	1	4629
REACTOME_ZINC_TRANSPORTERS	0.42209	0.817756	0.709172	0.909257	1	5011
PID_TELOMERASE_PATHWAY	0.32819	0.817342	0.787798	0.90931	1	5924
BYSTRYKH_HEMATOPOIESIS_STEM_CELL_AND_BRAIN_QTL_TRANS	0.284389	0.816382	0.968652	0.91055	1	12286
CHARAFE_BREAST_CANCER_BASAL_VS_MESENCHYMAL_DN	0.340921	0.816097	0.781491	0.910352	1	4308
KEGG_REGULATION_OF_AUTOPHAGY	0.363899	0.815031	0.76601	0.91175	1	10304
REACTOME_FORMATION_OF_INCISION_COMPLEX_IN_GG_NER	0.345467	0.814642	0.77451	0.911773	1	11013
REACTOME_EPHB_MEDIATED_FORWARD_SIGNALING	0.346744	0.81452	0.793689	0.911278	1	8807
MCDOWELL_ACUTE_LUNG_INJURY_UP	0.34649	0.813772	0.814249	0.912049	1	6952
DACOSTA_ERCC3_ALLELE_XPCS_VS_TTD_DN	0.360133	0.812373	0.754342	0.914011	1	9225
KORKOLA_SEMINOMA_UP	0.346756	0.8114	0.7675	0.915171	1	7641
MATZUK_MEIOTIC_AND_DNA_REPAIR	0.348286	0.810814	0.732187	0.915621	1	13291
LINDGREN_BLADDER_CANCER_HIGH_RECURRENCE	0.336992	0.810529	0.805851	0.915429	1	9287
REACTOME_INSULIN_PROCESSING	0.37904	0.81	0.752809	0.915697	1	1787
WANG_IMMORTALIZED_BY_HOXA9_AND_MEIS1_DN	0.389	0.809932	0.737101	0.915102	1	876
BLANCO_MELO_BRONCHIAL_EPITHELIAL_CELLS_INFLUENZA_A_INFECTION_DN	0.316419	0.808749	0.869333	0.916645	1	7692
PID_P38_MKK3_6PATHWAY	0.380017	0.808712	0.732697	0.915996	1	4206
PID_P38_ALPHA_BETA_DOWNSTREAM_PATHWAY	0.350897	0.808266	0.782278	0.916121	1	5154
REACTOME_CONVERSION_FROM_APC_C_CDC20_TO_APC_C_CDH1_IN_LATE_ANAPHASE	0.402665	0.807971	0.747826	0.915942	1	6478
REACTOME_HSP90_CHAPERONE_CYCLE_FOR_STEROID_HORMONE_RECEPTORS_SHR_IN_THE_PRESENCE_OF_LIGAND	0.327152	0.807127	0.81117	0.91678	1	4179
PID_ECADHERIN_STABILIZATION_PATHWAY	0.348427	0.806916	0.81	0.916479	1	4006
FERRARI_RESPONSE_TO_FENRETINIDE_UP	0.375113	0.806004	0.75495	0.917429	1	5857
REACTOME_TRANS_GOLGI_NETWORK_VESICLE_BUDDING	0.319417	0.804519	0.844875	0.919452	1	6742
KEGG_PROXIMAL_TUBULE_BICARBONATE_RECLAMATION	0.37977	0.804445	0.759725	0.918877	1	8356
REACTOME_RRNA_MODIFICATION_IN_THE_NUCLEUS_AND_CYTOSOL	0.323319	0.804373	0.851852	0.918281	1	12139
POMEROY_MEDULLOBLASTOMA_PROGNOSIS_UP	0.330573	0.803689	0.823232	0.918793	1	8360
ELVIDGE_HIF1A_TARGETS_UP	0.321496	0.803512	0.83812	0.918382	1	11627
MURAKAMI_UV_RESPONSE_6HR_UP	0.358052	0.802889	0.773243	0.918795	1	7641
KEGG_PEROXISOME	0.311183	0.802126	0.883656	0.919457	1	9206
WENG_POR_DOSAGE	0.385482	0.801555	0.766816	0.91974	1	10199
REACTOME_DEADENYLATION_DEPENDENT_MRNA_DECAY	0.327806	0.80098	0.815013	0.920052	1	10231
HILLION_HMGA1B_TARGETS	0.306622	0.80046	0.904762	0.920296	1	8204
ELVIDGE_HYPOXIA_BY_DMOG_DN	0.319386	0.800391	0.839542	0.919692	1	9582
SU_PANCREAS	0.338891	0.799907	0.83727	0.919846	1	6397
REACTOME_REGULATION_OF_TP53_EXPRESSION_AND_DEGRADATION	0.355438	0.798688	0.78534	0.921289	1	9051
REACTOME_ER_QUALITY_CONTROL_COMPARTMENT_ERQC	0.389594	0.798347	0.739234	0.921165	1	8104
REACTOME_SIGNALING_BY_FGFR2_IIIA_TM	0.397966	0.798316	0.715576	0.920509	1	10388
CHANG_POU5F1_TARGETS_UP	0.415728	0.797726	0.739421	0.920827	1	7002
REACTOME_SRP_DEPENDENT_COTRANSLATIONAL_PROTEIN_TARGETING_TO_MEMBRANE	0.293324	0.79578	0.935103	0.923506	1	7964
BIOCARTA_RACCYCD_PATHWAY	0.379794	0.795516	0.792541	0.923234	1	899
REACTOME_GLYCOSPHINGOLIPID_METABOLISM	0.335024	0.793292	0.839901	0.926304	1	8809
KEGG_SELENOAMINO_ACID_METABOLISM	0.370253	0.791747	0.7669	0.928286	1	9785
HOLLEMAN_VINCRISTINE_RESISTANCE_ALL_UP	0.367421	0.79114	0.776442	0.928635	1	6108
MARCINIAK_ER_STRESS_RESPONSE_VIA_CHOP	0.38726	0.790673	0.762637	0.928726	1	6905
REACTOME_ABERRANT_REGULATION_OF_MITOTIC_EXIT_IN_CANCER_DUE_TO_RB1_DEFECTS	0.384991	0.789565	0.781775	0.929844	1	6478
REACTOME_RRNA_PROCESSING	0.2723	0.788656	0.995918	0.930709	1	11973
BACOLOD_RESISTANCE_TO_ALKYLATING_AGENTS_DN	0.321902	0.78829	0.825316	0.930584	1	6716
LIANG_HEMATOPOIESIS_STEM_CELL_NUMBER_QTL	0.412624	0.787166	0.752336	0.931783	1	7793
WP_NEURODEGENERATION_WITH_BRAIN_IRON_ACCUMULATION_NBIA_SUBTYPES_PATHWAY	0.331609	0.785145	0.83715	0.934416	1	11170
REACTOME_METABOLISM_OF_ANGIOTENSINOGEN_TO_ANGIOTENSINS	0.390234	0.783921	0.769053	0.935746	1	5675
PID_BETA_CATENIN_DEG_PATHWAY	0.39253	0.782084	0.753333	0.938018	1	3901
HOLLERN_ADENOMYOEPITHELIAL_BREAST_TUMOR	0.391865	0.781741	0.768559	0.937846	1	5159
DASU_IL6_SIGNALING_UP	0.313156	0.781607	0.894595	0.937335	1	8946
KEGG_FRUCTOSE_AND_MANNOSE_METABOLISM	0.341727	0.780848	0.811594	0.937853	1	8651
GOUYER_TATI_TARGETS_DN	0.397304	0.780137	0.770701	0.93828	1	7002
CHEOK_RESPONSE_TO_MERCAPTOPURINE_DN	0.377775	0.779469	0.790698	0.938655	1	2345
REACTOME_MET_ACTIVATES_PTK2_SIGNALING	0.359639	0.778881	0.802469	0.9389	1	9349
REACTOME_APOPTOTIC_FACTOR_MEDIATED_RESPONSE	0.379089	0.777073	0.756818	0.94105	1	3720
WP_TARGET_OF_RAPAMYCIN_SIGNALING	0.343015	0.776403	0.826733	0.941382	1	5525
HUPER_BREAST_BASAL_VS_LUMINAL_DN	0.311388	0.776178	0.890756	0.941019	1	6293
MINGUEZ_LIVER_CANCER_VASCULAR_INVASION_DN	0.385352	0.774672	0.786026	0.942608	1	2760
WP_THYROXINE_THYROID_HORMONE_PRODUCTION	0.356317	0.772259	0.822542	0.945538	1	8828
ZHENG_GLIOBLASTOMA_PLASTICITY_DN	0.316244	0.772124	0.918033	0.94503	1	9508
XU_HGF_TARGETS_INDUCED_BY_AKT1_48HR_DN	0.36684	0.771823	0.812065	0.944762	1	13242
BOYLAN_MULTIPLE_MYELOMA_C_CLUSTER_UP	0.334009	0.769848	0.826633	0.946929	1	9607
NOJIMA_SFRP2_TARGETS_UP	0.349112	0.769808	0.808411	0.946265	1	10947
CHOW_RASSF1_TARGETS_UP	0.358006	0.769112	0.837587	0.946562	1	9688
WP_GASTRIC_CANCER_NETWORK_1	0.356543	0.767678	0.82767	0.947938	1	11205
WP_ACE_INHIBITOR_PATHWAY	0.388596	0.767217	0.786207	0.94788	1	5905
IIZUKA_LIVER_CANCER_PROGRESSION_G1_G2_DN	0.362412	0.766856	0.8	0.947682	1	10081
GARGALOVIC_RESPONSE_TO_OXIDIZED_PHOSPHOLIPIDS_RED_UP	0.404865	0.76585	0.770419	0.948379	1	7644
RASHI_RESPONSE_TO_IONIZING_RADIATION_1	0.333199	0.765824	0.839901	0.947702	1	4494
REACTOME_METABOLISM_OF_NITRIC_OXIDE_NOS3_ACTIVATION_AND_REGULATION	0.394025	0.764282	0.800875	0.949204	1	8886
BRACHAT_RESPONSE_TO_CISPLATIN	0.365046	0.761294	0.814181	0.952749	1	2263
REACTOME_TRISTETRAPROLIN_TTP_ZFP36_BINDS_AND_DESTABILIZES_MRNA	0.39162	0.761259	0.792873	0.952084	1	11906
WP_ESTROGEN_METABOLISM	0.388472	0.760922	0.791183	0.951826	1	9558
ZHENG_RESPONSE_TO_ARSENITE_UP	0.394964	0.759786	0.817552	0.952655	1	1559
GENTILE_RESPONSE_CLUSTER_D3	0.312775	0.75977	0.898477	0.95196	1	8369
REACTOME_CITRIC_ACID_CYCLE_TCA_CYCLE	0.366968	0.759526	0.808411	0.951569	1	9037
AMIT_EGF_RESPONSE_240_HELA	0.310612	0.759459	0.921196	0.950951	1	6422
HOLLEMAN_VINCRISTINE_RESISTANCE_ALL_DN	0.373604	0.758937	0.829493	0.950933	1	6928
ZWANG_CLASS_2_TRANSIENTLY_INDUCED_BY_EGF	0.314494	0.757555	0.898396	0.952137	1	7241
REACTOME_TAK1_DEPENDENT_IKK_AND_NF_KAPPA_B_ACTIVATION	0.323527	0.75748	0.865753	0.951525	1	36
WP_47_HEDGEHOG_SIGNALING_PATHWAY	0.390465	0.757292	0.826464	0.951079	1	3709
BIOCARTA_VEGF_PATHWAY	0.355532	0.757134	0.823799	0.950586	1	7035
WP_GLYCEROLIPIDS_AND_GLYCEROPHOSPHOLIPIDS	0.363467	0.756798	0.840909	0.950324	1	12043
REACTOME_NA_CL_DEPENDENT_NEUROTRANSMITTER_TRANSPORTERS	0.376739	0.753495	0.783654	0.954071	1	2887
REACTOME_VLDLR_INTERNALISATION_AND_DEGRADATION	0.392477	0.751604	0.787686	0.955857	1	12152
PID_FRA_PATHWAY	0.332117	0.750952	0.837905	0.955999	1	8561
HALMOS_CEBPA_TARGETS_DN	0.319801	0.750783	0.8933	0.955511	1	7644
REACTOME_BUTYRATE_RESPONSE_FACTOR_1_BRF1_BINDS_AND_DESTABILIZES_MRNA	0.378105	0.75078	0.804444	0.954803	1	11416
REACTOME_SYNTHESIS_OF_GLYCOSYLPHOSPHATIDYLINOSITOL_GPI	0.370716	0.749388	0.845982	0.955913	1	12839
YORDY_RECIPROCAL_REGULATION_BY_ETS1_AND_SP100_UP	0.363761	0.748817	0.839207	0.955912	1	12228
REACTOME_TRANSCRIPTIONAL_REGULATION_BY_E2F6	0.332097	0.748508	0.888889	0.955597	1	7078
WP_7OXOC_AND_7BETAHC_PATHWAYS	0.346968	0.747612	0.851485	0.956005	1	11738
REACTOME_SARS_COV_2_MODULATES_HOST_TRANSLATION_MACHINERY	0.309741	0.747607	0.917293	0.955303	1	11171
AKL_HTLV1_INFECTION_UP	0.345699	0.746097	0.85023	0.956436	1	10635
REACTOME_MTORC1_MEDIATED_SIGNALLING	0.354587	0.745762	0.835586	0.956154	1	9475
PID_LKB1_PATHWAY	0.312043	0.745534	0.925926	0.955745	1	7386
WP_SPHINGOLIPID_METABOLISM_IN_SENESCENCE	0.346438	0.743025	0.875278	0.958075	1	2201
BRUINS_UVC_RESPONSE_MIDDLE	0.277911	0.740344	0.988166	0.960574	1	11188
KIM_MYCL1_AMPLIFICATION_TARGETS_DN	0.378385	0.739266	0.827423	0.961158	1	7248
WP_ATM_SIGNALING_IN_DEVELOPMENT_AND_DISEASE	0.31001	0.739128	0.913486	0.960629	1	6719
JAZAERI_BREAST_CANCER_BRCA1_VS_BRCA2_UP	0.31039	0.73848	0.940379	0.960678	1	8099
REACTOME_CREB1_PHOSPHORYLATION_THROUGH_NMDA_RECEPTOR_MEDIATED_ACTIVATION_OF_RAS_SIGNALING	0.3355	0.738352	0.86019	0.960131	1	9327
WOTTON_RUNX_TARGETS_UP	0.372528	0.737377	0.851441	0.96061	1	2480
BIOCARTA_AMI_PATHWAY	0.364478	0.736743	0.854801	0.960618	1	7197
BYSTRYKH_HEMATOPOIESIS_STEM_CELL_AND_BRAIN_QTL_CIS	0.293114	0.735204	0.969359	0.961679	1	10367
XU_CREBBP_TARGETS_UP	0.359919	0.733635	0.858108	0.962748	1	10962
REACTOME_PROCESSING_OF_SMDT1	0.376992	0.732679	0.832962	0.963127	1	7000
REACTOME_CELL_EXTRACELLULAR_MATRIX_INTERACTIONS	0.370015	0.730284	0.848624	0.965042	1	8916
SCHLOSSER_MYC_TARGETS_AND_SERUM_RESPONSE_DN	0.304687	0.730006	0.937028	0.964636	1	7565
BEIER_GLIOMA_STEM_CELL_UP	0.314496	0.729051	0.903955	0.964952	1	9516
REACTOME_REGULATION_OF_PTEN_GENE_TRANSCRIPTION	0.294494	0.728545	0.940701	0.964813	1	5525
NIKOLSKY_BREAST_CANCER_21Q22_AMPLICON	0.374753	0.72751	0.834091	0.965202	1	13604
HERNANDEZ_MITOTIC_ARREST_BY_DOCETAXEL_1_DN	0.324819	0.726452	0.885287	0.96561	1	9327
KEGG_GLYCOSAMINOGLYCAN_BIOSYNTHESIS_KERATAN_SULFATE	0.384105	0.724856	0.853333	0.966565	1	1995
REACTOME_SYNTHESIS_SECRETION_AND_INACTIVATION_OF_GLUCAGON_LIKE_PEPTIDE_1_GLP_1	0.347844	0.724187	0.855814	0.966552	1	3999
HOLLERN_MICROACINAR_BREAST_TUMOR_DN	0.363042	0.723305	0.853488	0.96675	1	7126
WEBER_METHYLATED_ICP_IN_FIBROBLAST	0.351739	0.721372	0.883721	0.967979	1	12784
WP_FAMILIAL_HYPERLIPIDEMIA_TYPE_1	0.359875	0.720917	0.858469	0.96774	1	9748
REACTOME_SIGNALING_BY_FGFR2_IN_DISEASE	0.310547	0.71976	0.955224	0.968191	1	6707
BRACHAT_RESPONSE_TO_CAMPTOTHECIN_UP	0.336709	0.717563	0.895522	0.96965	1	11149
REACTOME_RHOBTB2_GTPASE_CYCLE	0.346254	0.717482	0.88642	0.969037	1	7040
BIOCARTA_ERYTH_PATHWAY	0.375624	0.71689	0.867749	0.968911	1	6372
KEGG_ONE_CARBON_POOL_BY_FOLATE	0.356997	0.715426	0.870159	0.969601	1	8496
REACTOME_THE_PHOTOTRANSDUCTION_CASCADE	0.309167	0.712192	0.939474	0.97188	1	9034
LUND_SILENCED_BY_METHYLATION	0.36879	0.710435	0.878378	0.972786	1	12135
WP_FATTY_ACID_OMEGAOXIDATION	0.368803	0.710121	0.875278	0.97237	1	5724
REACTOME_GLYCOGEN_STORAGE_DISEASES	0.385196	0.709618	0.850325	0.972104	1	10070
BYSTRYKH_HEMATOPOIESIS_STEM_CELL_SCP2_QTL_TRANS	0.338307	0.709559	0.895122	0.971461	1	7765
KIM_PTEN_TARGETS_UP	0.363363	0.706917	0.855769	0.9731	1	13599
MATZUK_SPERMATID_DIFFERENTIATION	0.314356	0.705604	0.909794	0.973599	1	8352
BIOCARTA_MPR_PATHWAY	0.34499	0.703138	0.880184	0.974927	1	7261
ALONSO_METASTASIS_NEURAL_UP	0.35916	0.70285	0.850649	0.974471	1	10597
GENTILE_UV_HIGH_DOSE_UP	0.346403	0.702598	0.873096	0.973985	1	4122
REACTOME_TRAFFICKING_OF_GLUR2_CONTAINING_AMPA_RECEPTORS	0.35559	0.702483	0.884444	0.973381	1	11730
REACTOME_SIGNALLING_TO_RAS	0.348333	0.702353	0.88671	0.97281	1	5574
REACTOME_TRP_CHANNELS	0.322919	0.700786	0.897912	0.973428	1	10629
MOOTHA_GLUCONEOGENESIS	0.318822	0.700663	0.929742	0.97283	1	7704
WP_NANOPARTICLE_TRIGGERED_AUTOPHAGIC_CELL_DEATH	0.335297	0.700613	0.907029	0.972169	1	3673
WP_2Q211_COPY_NUMBER_VARIATION_SYNDROME	0.35061	0.700597	0.881119	0.971484	1	5845
PID_HIF1A_PATHWAY	0.358324	0.700378	0.907317	0.970948	1	9089
LIU_BREAST_CANCER	0.326488	0.698801	0.935567	0.97156	1	9083
WP_UREA_CYCLE_AND_METABOLISM_OF_AMINO_GROUPS	0.347151	0.697005	0.902381	0.972279	1	11919
PID_INSULIN_GLUCOSE_PATHWAY	0.330149	0.696265	0.913832	0.97215	1	8738
BRACHAT_RESPONSE_TO_METHOTREXATE_DN	0.319523	0.694065	0.930622	0.973148	1	8407
GENTLES_LEUKEMIC_STEM_CELL_DN	0.350108	0.693376	0.875576	0.972979	1	6613
ABBUD_LIF_SIGNALING_1_UP	0.297246	0.69319	0.948718	0.972423	1	6053
KEGG_CITRATE_CYCLE_TCA_CYCLE	0.318693	0.692922	0.923267	0.971913	1	9037
WP_GPCRS_CLASS_C_METABOTROPIC_GLUTAMATE_PHEROMONE	0.360238	0.691871	0.865604	0.971995	1	11713
MEISSNER_BRAIN_HCP_WITH_H3K4ME2	0.344938	0.691863	0.908297	0.971308	1	2422
REACTOME_NRIF_SIGNALS_CELL_DEATH_FROM_THE_NUCLEUS	0.358393	0.691825	0.899313	0.970647	1	12735
AMIT_EGF_RESPONSE_40_MCF10A	0.348376	0.689219	0.878161	0.971841	1	9874
LEE_METASTASIS_AND_RNA_PROCESSING_UP	0.353573	0.688857	0.907285	0.971425	1	11074
KIM_ALL_DISORDERS_OLIGODENDROCYTE_NUMBER_CORR_DN	0.305507	0.687531	0.932642	0.971701	1	8781
NAGY_TFTC_COMPONENTS_HUMAN	0.341889	0.684319	0.921525	0.973217	1	4157
VERRECCHIA_RESPONSE_TO_TGFB1_C5	0.329398	0.682686	0.943567	0.973617	1	5034
BIOCARTA_PTDINS_PATHWAY	0.323459	0.682591	0.923445	0.972984	1	11416
BILANGES_RAPAMYCIN_SENSITIVE_GENES	0.297001	0.682138	0.961814	0.972595	1	11892
VISALA_RESPONSE_TO_HEAT_SHOCK_AND_AGING_UP	0.348958	0.680419	0.87638	0.973013	1	2480
GESERICK_TERT_TARGETS_DN	0.328957	0.674448	0.917226	0.976034	1	12880
SYED_ESTRADIOL_RESPONSE	0.337744	0.673972	0.914027	0.975633	1	3908
GUENTHER_GROWTH_SPHERICAL_VS_ADHERENT_UP	0.325899	0.673893	0.936404	0.974995	1	7118
REACTOME_WNT5A_DEPENDENT_INTERNALIZATION_OF_FZD4	0.351588	0.673309	0.913146	0.974627	1	12944
PID_ERB_GENOMIC_PATHWAY	0.348405	0.669211	0.896396	0.976215	1	5371
JIANG_HYPOXIA_VIA_VHL	0.33305	0.667389	0.935961	0.976541	1	11083
REACTOME_RNA_POLYMERASE_I_TRANSCRIPTION_INITIATION	0.283901	0.666057	0.976635	0.976539	1	10411
DEN_INTERACT_WITH_LCA5	0.316326	0.664542	0.954869	0.97664	1	10813
REACTOME_FGFR2_ALTERNATIVE_SPLICING	0.311784	0.661928	0.956835	0.977332	1	7909
JIANG_TIP30_TARGETS_DN	0.31296	0.659131	0.96577	0.978043	1	12371
WP_APOPTOSIS_MODULATION_BY_HSP70	0.332034	0.658807	0.928241	0.977528	1	4296
REACTOME_RNA_POLYMERASE_I_TRANSCRIPTION_TERMINATION	0.299081	0.655927	0.969697	0.97822	1	3608
MYLLYKANGAS_AMPLIFICATION_HOT_SPOT_17	0.321739	0.646743	0.941043	0.981608	1	9316
WP_METASTATIC_BRAIN_TUMOR	0.312898	0.641262	0.971897	0.983059	1	13910
WP_FAMILIAL_HYPERLIPIDEMIA_TYPE_2	0.314469	0.607403	0.95302	0.992499	1	9421
IIZUKA_LIVER_CANCER_PROGRESSION_L0_L1_DN	0.310261	0.602051	0.975446	0.992925	1	6766
WP_4HYDROXYTAMOXIFEN_DEXAMETHASONE_AND_RETINOIC_ACIDS_REGULATION_OF_P27_EXPRESSION	0.2994	0.60109	0.993478	0.992454	1	12082
KEGG_OTHER_GLYCAN_DEGRADATION	0.276918	0.542481	0.993562	0.998587	1	11253
REACTOME_P75NTR_SIGNALS_VIA_NF_KB	0.279044	0.540885	0.990971	0.997962	1	9932

## Sheet: Hallmark Enriched Adult
NAME	ES	NES	NOM p-val	FDR q-val	FWER p-val	RANK AT MAX
HALLMARK_OXIDATIVE_PHOSPHORYLATION	0.581761	1.70074	0	0.0105666	0.008	9473
HALLMARK_E2F_TARGETS	0.56881	1.66111	0	0.0125411	0.019	10052
HALLMARK_MYC_TARGETS_V2	0.625745	1.54736	0.0125313	0.0367264	0.088	10110
HALLMARK_UV_RESPONSE_UP	0.454059	1.28909	0.0636042	0.259951	0.609	7909
HALLMARK_GLYCOLYSIS	0.436073	1.25892	0.0601504	0.26715	0.699	8217
HALLMARK_DNA_REPAIR	0.431309	1.21911	0.107011	0.30608	0.821	12552
HALLMARK_KRAS_SIGNALING_DN	0.412006	1.19573	0.0786517	0.307826	0.864	7716
HALLMARK_MYC_TARGETS_V1	0.402869	1.18062	0.103846	0.300445	0.889	9684
HALLMARK_G2M_CHECKPOINT	0.39668	1.16119	0.111538	0.301806	0.914	10010
HALLMARK_APICAL_JUNCTION	0.385787	1.13092	0.170909	0.331154	0.942	3650
HALLMARK_HYPOXIA	0.386531	1.12283	0.176471	0.317965	0.954	7940
HALLMARK_PANCREAS_BETA_CELLS	0.486844	1.11153	0.309353	0.313605	0.964	5836
HALLMARK_MTORC1_SIGNALING	0.351252	1.01902	0.370229	0.502224	0.999	8043
HALLMARK_ANGIOGENESIS	0.425162	0.974977	0.487805	0.594981	1	13488
HALLMARK_PI3K_AKT_MTOR_SIGNALING	0.340377	0.915396	0.659574	0.746246	1	5020
HALLMARK_COAGULATION	0.312125	0.876144	0.786667	0.823097	1	9862
HALLMARK_REACTIVE_OXYGEN_SPECIES_PATHWAY	0.326207	0.772975	0.892761	0.953229	1	9488

## Sheet: Curated Enriched Peds
NAME	ES	NES	NOM p-val	FDR q-val	FWER p-val	RANK AT MAX
REACTOME_FCGR_ACTIVATION	-0.935139	-2.19973	0	0	0	2175
REACTOME_FCGR3A_MEDIATED_IL10_SYNTHESIS	-0.892341	-2.1909	0	0	0	2175
REACTOME_ROLE_OF_LAT2_NTAL_LAB_ON_CALCIUM_MOBILIZATION	-0.925112	-2.18163	0	0	0	2175
REACTOME_ROLE_OF_PHOSPHOLIPIDS_IN_PHAGOCYTOSIS	-0.911504	-2.17782	0	0	0	2175
REACTOME_ANTIGEN_ACTIVATES_B_CELL_RECEPTOR_BCR_LEADING_TO_GENERATION_OF_SECOND_MESSENGERS	-0.908349	-2.17151	0	0	0	3633
REACTOME_FCERI_MEDIATED_CA_2_MOBILIZATION	-0.904762	-2.17137	0	0	0	3106
REACTOME_INITIAL_TRIGGERING_OF_COMPLEMENT	-0.908471	-2.15788	0	0	0	2175
REACTOME_CREATION_OF_C4_AND_C2_ACTIVATORS	-0.919674	-2.14938	0	0	0	2175
REACTOME_PARASITE_INFECTION	-0.861979	-2.14243	0	0	0	2205
REACTOME_CD22_MEDIATED_BCR_REGULATION	-0.935406	-2.13015	0	0	0	2445
REACTOME_FCERI_MEDIATED_MAPK_ACTIVATION	-0.891795	-2.12321	0	0	0	2218
REACTOME_SCAVENGING_OF_HEME_FROM_PLASMA	-0.916171	-2.12171	0	0	0	2175
REACTOME_COMPLEMENT_CASCADE	-0.850901	-2.12059	0	0	0	2878
REACTOME_CELL_SURFACE_INTERACTIONS_AT_THE_VASCULAR_WALL	-0.804836	-2.11249	0	0	0	2175
REACTOME_FCGAMMA_RECEPTOR_FCGR_DEPENDENT_PHAGOCYTOSIS	-0.836558	-2.11173	0	0	0	3593
REACTOME_POTENTIAL_THERAPEUTICS_FOR_SARS	-0.807956	-2.08187	0	0	0	4251
REACTOME_IMMUNOREGULATORY_INTERACTIONS_BETWEEN_A_LYMPHOID_AND_A_NON_LYMPHOID_CELL	-0.791102	-2.08094	0	0	0	5463
REACTOME_SIGNALING_BY_THE_B_CELL_RECEPTOR_BCR	-0.796067	-2.05767	0	0	0	2996
REACTOME_BINDING_AND_UPTAKE_OF_LIGANDS_BY_SCAVENGER_RECEPTORS	-0.833954	-2.04224	0	0	0	2793
REACTOME_FCERI_MEDIATED_NF_KB_ACTIVATION	-0.808433	-2.03638	0	0	0	2196
REACTOME_FC_EPSILON_RECEPTOR_FCERI_SIGNALING	-0.765018	-2.01839	0	0	0	3620
REACTOME_ANTI_INFLAMMATORY_RESPONSE_FAVOURING_LEISHMANIA_PARASITE_INFECTION	-0.761644	-2.0016	0	0	0	5166
FARMER_BREAST_CANCER_CLUSTER_1	-0.896972	-1.99843	0	0	0	3118
SENGUPTA_NASOPHARYNGEAL_CARCINOMA_DN	-0.713625	-1.98527	0	0	0	6335
CREIGHTON_ENDOCRINE_THERAPY_RESISTANCE_2	-0.703544	-1.96805	0	0	0	5718
REACTOME_LEISHMANIA_INFECTION	-0.716568	-1.95852	0	0	0	5166
WALLACE_PROSTATE_CANCER_RACE_UP	-0.71224	-1.95541	0	0	0	6378
SMID_BREAST_CANCER_NORMAL_LIKE_UP	-0.689385	-1.95534	0	0	0	6111
FULCHER_INFLAMMATORY_RESPONSE_LECTIN_VS_LPS_DN	-0.666629	-1.88573	0	0.000153441	0.004	6540
BROWNE_INTERFERON_RESPONSIVE_GENES	-0.802016	-1.8645	0	0.000408233	0.011	6314
TAKEDA_TARGETS_OF_NUP98_HOXA9_FUSION_3D_UP	-0.717784	-1.86365	0	0.000395064	0.011	6037
WP_TYROBP_CAUSAL_NETWORK_IN_MICROGLIA	-0.814572	-1.86319	0	0.000382718	0.011	5473
REACTOME_SARS_COV_INFECTIONS	-0.662638	-1.8542	0	0.00050599	0.015	4488
MOSERLE_IFNA_RESPONSE	-0.877273	-1.83705	0	0.000984027	0.03	4506
LEE_DIFFERENTIATING_T_LYMPHOCYTE	-0.69221	-1.82913	0	0.00121007	0.037	9297
REACTOME_INTERFERON_ALPHA_BETA_SIGNALING	-0.780281	-1.82027	0	0.00160911	0.051	6186
WP_EXTRAFOLLICULAR_B_CELL_ACTIVATION_BY_SARSCOV2	-0.77235	-1.81641	0	0.00168631	0.054	7870
SANA_RESPONSE_TO_IFNG_UP	-0.780387	-1.81556	0	0.00167092	0.054	7139
WIELAND_UP_BY_HBV_INFECTION	-0.737909	-1.81293	0	0.00174323	0.058	8401
WINTER_HYPOXIA_DN	-0.823609	-1.81207	0	0.0017274	0.059	6085
XIE_ST_HSC_S1PR3_OE_UP	-0.69116	-1.80825	0	0.00206513	0.072	6248
YU_MYC_TARGETS_DN	-0.776612	-1.80777	0	0.00206869	0.073	8786
BOSCO_INTERFERON_INDUCED_ANTIVIRAL_MODULE	-0.750556	-1.80557	0	0.00222858	0.08	6334
SEITZ_NEOPLASTIC_TRANSFORMATION_BY_8P_DELETION_UP	-0.770348	-1.80524	0	0.00225372	0.083	3720
CARRILLOREIXACH_MRS3_VS_LOWER_RISK_HEPATOBLASTOMA_DN	-0.692	-1.79089	0	0.00344191	0.125	8468
NAKAYAMA_SOFT_TISSUE_TUMORS_PCA1_UP	-0.752864	-1.78991	0	0.00346331	0.127	6916
REACTOME_BETA_DEFENSINS	-0.814763	-1.78695	0	0.0037215	0.138	5156
THUM_SYSTOLIC_HEART_FAILURE_UP	-0.642698	-1.7843	0	0.00406409	0.15	8614
MORI_LARGE_PRE_BII_LYMPHOCYTE_DN	-0.779399	-1.78345	0	0.00404897	0.153	7442
VECCHI_GASTRIC_CANCER_EARLY_DN	-0.637906	-1.77617	0	0.00481579	0.184	7644
SALVADOR_MARTIN_PEDIATRIC_TBD_ANTI_TNF_THERAPY_NONRESPONDER_POST_TREATMENT_DN	-0.966671	-1.77261	0	0.00522402	0.203	1992
LUI_THYROID_CANCER_CLUSTER_4	-0.93357	-1.76929	0	0.00557243	0.22	1763
SCHUETZ_BREAST_CANCER_DUCTAL_INVASIVE_UP	-0.638009	-1.76193	0	0.0064561	0.251	6536
GABRIELY_MIR21_TARGETS	-0.646437	-1.7573	0	0.00716324	0.281	8250
CARRILLOREIXACH_14Q32OVEREXPRESSION_IN_HEPATOBLASTOMA	-0.796245	-1.74492	0	0.0102722	0.39	53
NAKAYAMA_SOFT_TISSUE_TUMORS_PCA2_DN	-0.728255	-1.74368	0	0.0105866	0.409	5078
EINAV_INTERFERON_SIGNATURE_IN_CANCER	-0.863414	-1.74365	0.00170358	0.0104008	0.409	6314
RODWELL_AGING_KIDNEY_UP	-0.614292	-1.73806	0	0.0116606	0.451	7534
LU_AGING_BRAIN_UP	-0.64079	-1.73724	0	0.0117457	0.461	9718
KRASNOSELSKAYA_ILF3_TARGETS_UP	-0.806445	-1.73658	0	0.0117716	0.467	4696
PLASARI_TGFB1_SIGNALING_VIA_NFIC_10HR_DN	-0.826769	-1.73453	0	0.0122	0.495	4762
MCLACHLAN_DENTAL_CARIES_UP	-0.646291	-1.72834	0	0.0143928	0.561	4148
ODONNELL_TARGETS_OF_MYC_AND_TFRC_UP	-0.725268	-1.72763	0	0.0145707	0.569	8056
ZHENG_FOXP3_TARGETS_IN_THYMUS_UP	-0.649867	-1.72759	0	0.0143431	0.569	10071
KEGG_INTESTINAL_IMMUNE_NETWORK_FOR_IGA_PRODUCTION	-0.783957	-1.72254	0	0.0159755	0.616	6347
ICHIBA_GRAFT_VERSUS_HOST_DISEASE_D7_UP	-0.690471	-1.72087	0	0.0165082	0.633	4864
REACTOME_PD_1_SIGNALING	-0.865778	-1.71999	0	0.0165949	0.64	3370
BOWIE_RESPONSE_TO_EXTRACELLULAR_MATRIX	-0.912226	-1.71923	0	0.0166455	0.646	2567
KEGG_GRAFT_VERSUS_HOST_DISEASE	-0.791134	-1.71594	0.00350877	0.0176308	0.668	6779
REACTOME_INTERFERON_GAMMA_SIGNALING	-0.720346	-1.71399	0	0.0184301	0.691	5995
WP_CILIOPATHIES	-0.655159	-1.71338	0	0.018468	0.694	7057
BLANCO_MELO_HUMAN_PARAINFLUENZA_VIRUS_3_INFECTION_A594_CELLS_UP	-0.651337	-1.71251	0	0.0187833	0.703	8224
DEMAGALHAES_AGING_UP	-0.75241	-1.708	0	0.0206784	0.736	8908
KEGG_SYSTEMIC_LUPUS_ERYTHEMATOSUS	-0.669239	-1.69643	0	0.0265154	0.822	7257
WP_IL3_SIGNALING_PATHWAY	-0.760468	-1.69492	0	0.0270982	0.832	4125
SHEN_SMARCA2_TARGETS_UP	-0.607825	-1.6925	0	0.0283238	0.845	11355
BAUS_TFF2_TARGETS_UP	-0.808862	-1.69201	0.00346021	0.0281885	0.847	4566
DAUER_STAT3_TARGETS_DN	-0.772704	-1.68844	0	0.0303248	0.872	4589
WP_ALLOGRAFT_REJECTION	-0.710019	-1.68599	0	0.0314098	0.888	7257
LI_WILMS_TUMOR_VS_FETAL_KIDNEY_1_UP	-0.643662	-1.68555	0	0.0313246	0.892	9847
ZHENG_BOUND_BY_FOXP3	-0.596028	-1.68415	0	0.0320952	0.899	6898
BOWIE_RESPONSE_TO_TAMOXIFEN	-0.892273	-1.68406	0	0.0317713	0.899	4737
LEE_EARLY_T_LYMPHOCYTE_DN	-0.731746	-1.68316	0.0048	0.0319383	0.9	7622
MANNE_COVID19_NONICU_VS_HEALTHY_DONOR_PLATELETS_DN	-0.633122	-1.68084	0	0.0334152	0.912	6100
REACTOME_GENERATION_OF_SECOND_MESSENGER_MOLECULES	-0.791594	-1.68048	0.00649351	0.0334148	0.913	3620
SIG_BCR_SIGNALING_PATHWAY	-0.760289	-1.6798	0.00166667	0.0334032	0.914	4929
ZHAN_MULTIPLE_MYELOMA_LB_DN	-0.788363	-1.67817	0.00163399	0.0340949	0.918	7817
RICKMAN_HEAD_AND_NECK_CANCER_D	-0.768094	-1.67748	0.00166945	0.034265	0.92	3796
MANNE_COVID19_ICU_VS_HEALTHY_DONOR_PLATELETS_DN	-0.651065	-1.6774	0	0.0339422	0.92	6240
BILD_CTNNB1_ONCOGENIC_SIGNATURE	-0.702475	-1.67208	0.00156495	0.0376619	0.942	10278
BOQUEST_STEM_CELL_CULTURED_VS_FRESH_DN	-0.803033	-1.66884	0.0034188	0.040051	0.96	4477
RYAN_MANTLE_CELL_LYMPHOMA_NOTCH_DIRECT_UP	-0.655675	-1.6678	0	0.0404249	0.962	8773
KEGG_AUTOIMMUNE_THYROID_DISEASE	-0.747034	-1.66426	0.00474683	0.0432907	0.967	7396
WANG_RESPONSE_TO_GSK3_INHIBITOR_SB216763_UP	-0.595264	-1.66189	0	0.0452019	0.973	9354
KIM_LRRC3B_TARGETS	-0.804346	-1.661	0	0.045571	0.975	4506
MANNE_COVID19_COMBINED_COHORT_VS_HEALTHY_DONOR_PLATELETS_DN	-0.621241	-1.65615	0	0.0498795	0.984	6240
GRAHAM_CML_DIVIDING_VS_NORMAL_QUIESCENT_DN	-0.679005	-1.65418	0	0.0515949	0.988	4239
DER_IFN_BETA_RESPONSE_UP	-0.671749	-1.6531	0	0.052079	0.989	6833
WP_B_CELL_RECEPTOR_SIGNALING_PATHWAY	-0.682605	-1.65309	0	0.0515754	0.989	5381
DEURIG_T_CELL_PROLYMPHOCYTIC_LEUKEMIA_DN	-0.60274	-1.65131	0	0.0528059	0.993	9600
CHUNG_BLISTER_CYTOTOXICITY_DN	-0.74626	-1.6495	0.00166113	0.0543111	0.996	5341
REACTOME_INTERLEUKIN_3_INTERLEUKIN_5_AND_GM_CSF_SIGNALING	-0.736251	-1.64914	0.00330033	0.0541388	0.996	5104
MARTINEZ_RESPONSE_TO_TRABECTEDIN	-0.740312	-1.6486	0.00331126	0.0541199	0.996	9672
GAURNIER_PSMD4_TARGETS	-0.702483	-1.64604	0	0.0563024	0.997	4488
VALK_AML_CLUSTER_1	-0.798724	-1.6447	0.00170358	0.0573159	0.997	3824
TARTE_PLASMA_CELL_VS_B_LYMPHOCYTE_DN	-0.783547	-1.64438	0	0.0571438	0.998	8474
DELYS_THYROID_CANCER_DN	-0.614796	-1.64252	0	0.0587149	0.999	6565
SIG_PIP3_SIGNALING_IN_B_LYMPHOCYTES	-0.771908	-1.64244	0.003367	0.0582327	0.999	6064
REACTOME_COSTIMULATION_BY_THE_CD28_FAMILY	-0.713556	-1.64218	0.00311042	0.0578929	0.999	6613
KEGG_ALLOGRAFT_REJECTION	-0.78387	-1.64097	0	0.0587745	0.999	7257
ZHAN_MULTIPLE_MYELOMA_SPIKED	-0.825989	-1.6408	0.00332779	0.0583959	0.999	4422
CASORELLI_ACUTE_PROMYELOCYTIC_LEUKEMIA_UP	-0.629368	-1.64027	0	0.0584317	0.999	9952
SHEDDEN_LUNG_CANCER_GOOD_SURVIVAL_A12	-0.598063	-1.63828	0	0.0600848	0.999	6009
BLANCO_MELO_COVID19_SARS_COV_2_POS_PATIENT_LUNG_TISSUE_UP	-0.636371	-1.63582	0	0.0622367	1	5008
HOEBEKE_LYMPHOID_STEM_CELL_UP	-0.671896	-1.63495	0.00150602	0.0626163	1	7272
YAO_TEMPORAL_RESPONSE_TO_PROGESTERONE_CLUSTER_3	-0.827368	-1.63417	0.00497512	0.0630375	1	4240
POOLA_INVASIVE_BREAST_CANCER_UP	-0.605401	-1.63405	0	0.0626324	1	5538
REACTOME_INTERFERON_SIGNALING	-0.616685	-1.63301	0	0.0631114	1	6314
KEGG_ASTHMA	-0.805213	-1.63137	0.00344828	0.0646308	1	3675
RUTELLA_RESPONSE_TO_HGF_DN	-0.608494	-1.63065	0	0.0648901	1	7121
ROVERSI_GLIOMA_COPY_NUMBER_DN	-0.720844	-1.62673	0.00159744	0.0692502	1	6958
LIU_OVARIAN_CANCER_TUMORS_AND_XENOGRAFTS_KINASES_DN	-0.773722	-1.61776	0.00671141	0.0810672	1	6408
TCGA_GLIOBLASTOMA_COPY_NUMBER_DN	-0.786291	-1.61696	0.00526316	0.0814784	1	7148
KEGG_B_CELL_RECEPTOR_SIGNALING_PATHWAY	-0.688297	-1.61524	0.00315956	0.0835148	1	6613
BLANCO_MELO_COVID19_SARS_COV_2_INFECTION_CALU3_CELLS_UP	-0.582443	-1.61159	0	0.0881937	1	7426
GRAESSMANN_RESPONSE_TO_MC_AND_SERUM_DEPRIVATION_UP	-0.607416	-1.61136	0.00137741	0.0877935	1	8056
WP_INTERFERON_TYPE_I_SIGNALING_PATHWAYS	-0.708289	-1.61096	0.00331126	0.0877173	1	7447
DAZARD_RESPONSE_TO_UV_NHEK_DN	-0.590873	-1.60851	0	0.0907793	1	9860
VERHAAK_AML_WITH_NPM1_MUTATED_UP	-0.613012	-1.60784	0	0.0909657	1	6916
VALK_AML_CLUSTER_5	-0.76947	-1.60779	0.00690846	0.0903853	1	5020
KUROZUMI_RESPONSE_TO_ONCOCYTIC_VIRUS	-0.723814	-1.60747	0.00497512	0.0902669	1	7426
BOYAULT_LIVER_CANCER_SUBCLASS_G5_DN	-0.77863	-1.60711	0.00335008	0.0901665	1	8401
KOBAYASHI_EGFR_SIGNALING_24HR_UP	-0.662173	-1.60531	0	0.0921519	1	9202
RIGGINS_TAMOXIFEN_RESISTANCE_DN	-0.601771	-1.60474	0	0.0922613	1	9132
OUYANG_PROSTATE_CANCER_PROGRESSION_UP	-0.827693	-1.60115	0.00652529	0.0979399	1	3331
DACOSTA_UV_RESPONSE_VIA_ERCC3_COMMON_DN	-0.569664	-1.60024	0	0.098726	1	10317
LINDGREN_BLADDER_CANCER_WITH_LOH_IN_CHR9Q	-0.641205	-1.59966	0	0.0988838	1	9474
RUIZ_TNC_TARGETS_UP	-0.628397	-1.59932	0.00146628	0.0987816	1	9682
KEGG_TYPE_I_DIABETES_MELLITUS	-0.747287	-1.59689	0.00500835	0.102041	1	6779
KEGG_CELL_ADHESION_MOLECULES_CAMS	-0.634653	-1.59504	0	0.104653	1	6779
BIOCARTA_LAIR_PATHWAY	-0.847788	-1.59502	0.0140105	0.103926	1	4477
OSMAN_BLADDER_CANCER_UP	-0.57196	-1.59473	0	0.103729	1	10433
WP_COMPLEMENT_SYSTEM_IN_NEURONAL_DEVELOPMENT_AND_PLASTICITY	-0.651315	-1.59466	0	0.103167	1	9710
ZHANG_INTERFERON_RESPONSE	-0.811516	-1.59211	0.008726	0.106929	1	4737
DER_IFN_ALPHA_RESPONSE_UP	-0.674912	-1.59132	0	0.107481	1	6186
REACTOME_FATTY_ACIDS	-0.871542	-1.59107	0.00715563	0.107125	1	500
REACTOME_SYNTHESIS_OF_BILE_ACIDS_AND_BILE_SALTS_VIA_27_HYDROXYCHOLESTEROL	-0.872354	-1.58983	0.0110092	0.108693	1	2985
LINDGREN_BLADDER_CANCER_CLUSTER_2A_DN	-0.62293	-1.5893	0	0.108959	1	8205
TAKEDA_TARGETS_OF_NUP98_HOXA9_FUSION_8D_DN	-0.601106	-1.58878	0	0.109043	1	6050
STAMBOLSKY_TARGETS_OF_MUTATED_TP53_DN	-0.713047	-1.58617	0.0111111	0.113251	1	5341
TORCHIA_TARGETS_OF_EWSR1_FLI1_FUSION_DN	-0.578963	-1.58539	0	0.113954	1	6564
BASSO_CD40_SIGNALING_UP	-0.644282	-1.58535	0.00291971	0.113263	1	9411
WU_SILENCED_BY_METHYLATION_IN_BLADDER_CANCER	-0.705891	-1.58534	0.00648298	0.11253	1	2107
TAKEDA_TARGETS_OF_NUP98_HOXA9_FUSION_16D_UP	-0.606534	-1.58464	0	0.113094	1	5103
WP_CELLS_AND_MOLECULES_INVOLVED_IN_LOCAL_ACUTE_INFLAMMATORY_RESPONSE	-0.847788	-1.58286	0.00530973	0.115636	1	4477
BOQUEST_STEM_CELL_DN	-0.598152	-1.58108	0	0.117996	1	6526
HAHTOLA_MYCOSIS_FUNGOIDES_DN	-0.845153	-1.58035	0.00350877	0.118562	1	2531
BIOCARTA_CTLA4_PATHWAY	-0.822402	-1.57865	0.0124777	0.121155	1	6613
RUTELLA_RESPONSE_TO_CSF2RB_AND_IL4_DN	-0.575849	-1.57799	0	0.121473	1	7649
WP_WNT_SIGNALING	-0.639315	-1.5773	0.00149925	0.121871	1	8345
HELLER_SILENCED_BY_METHYLATION_UP	-0.572927	-1.57603	0	0.123454	1	4762
TAKEDA_TARGETS_OF_NUP98_HOXA9_FUSION_10D_UP	-0.596559	-1.57542	0	0.123875	1	6155
WP_NCRNAS_INVOLVED_IN_WNT_SIGNALING_IN_HEPATOCELLULAR_CARCINOMA	-0.647058	-1.57517	0.00308642	0.123553	1	8119
KLEIN_TARGETS_OF_BCR_ABL1_FUSION	-0.720797	-1.57303	0.0015949	0.127005	1	4260
ZHENG_FOXP3_TARGETS_IN_T_LYMPHOCYTE_DN	-0.745844	-1.5728	0.00316456	0.126715	1	3446
BOQUEST_STEM_CELL_UP	-0.581362	-1.57207	0	0.127323	1	6459
PID_RXR_VDR_PATHWAY	-0.776792	-1.57184	0.0102389	0.127054	1	10086
WP_TYPE_I_INTERFERON_INDUCTION_AND_SIGNALING_DURING_SARSCOV2_INFECTION	-0.757227	-1.57002	0.0120482	0.129816	1	5584
VERHAAK_GLIOBLASTOMA_MESENCHYMAL	-0.588799	-1.56755	0	0.133522	1	8922
VALK_AML_CLUSTER_9	-0.749479	-1.56754	0.00823723	0.132775	1	8146
BLANCO_MELO_BETA_INTERFERON_TREATED_BRONCHIAL_EPITHELIAL_CELLS_UP	-0.567924	-1.56748	0	0.132103	1	8715
ZHAN_MULTIPLE_MYELOMA_MF_DN	-0.715787	-1.56727	0.0131363	0.131697	1	4359
CAIRO_HEPATOBLASTOMA_CLASSES_DN	-0.588079	-1.56708	0	0.131296	1	6736
IKEDA_MIR30_TARGETS_UP	-0.633875	-1.56699	0.00443131	0.130803	1	10287
REACTOME_INTERLEUKIN_2_FAMILY_SIGNALING	-0.716554	-1.56466	0.013267	0.134755	1	6613
FLORIO_NEOCORTEX_BASAL_RADIAL_GLIA_UP	-0.568338	-1.56406	0	0.135166	1	7122
KEGG_COMPLEMENT_AND_COAGULATION_CASCADES	-0.668104	-1.56229	0.0121396	0.137895	1	9260
MATTIOLI_MULTIPLE_MYELOMA_WITH_14Q32_TRANSLOCATIONS	-0.729129	-1.56156	0.00844595	0.138476	1	5969
JOHNSTONE_PARVB_TARGETS_2_UP	-0.607425	-1.56131	0	0.138288	1	5825
DAZARD_UV_RESPONSE_CLUSTER_G6	-0.608757	-1.55953	0.00147493	0.141301	1	9422
BOHN_PRIMARY_IMMUNODEFICIENCY_SYNDROM_DN	-0.729791	-1.55942	0.0183946	0.140712	1	6055
MORI_IMMATURE_B_LYMPHOCYTE_UP	-0.69135	-1.55907	0.0182119	0.140649	1	7426
WP_IMMUNE_RESPONSE_TO_TUBERCULOSIS	-0.789251	-1.55888	0.0124113	0.140313	1	4737
BYSTROEM_CORRELATED_WITH_IL5_DN	-0.680648	-1.55878	0.00495868	0.139751	1	9267
WILENSKY_RESPONSE_TO_DARAPLADIB	-0.764134	-1.55875	0.0123457	0.139049	1	6198
KIM_GERMINAL_CENTER_T_HELPER_UP	-0.660948	-1.55799	0.00157978	0.13986	1	11000
WP_LNCRNA_IN_CANONICAL_WNT_SIGNALING_AND_COLORECTAL_CANCER	-0.629651	-1.55787	0.00148368	0.139381	1	8049
WP_OVERVIEW_OF_INTERFERONSMEDIATED_SIGNALING_PATHWAY	-0.721847	-1.55756	0.00324149	0.139214	1	6613
LINDGREN_BLADDER_CANCER_CLUSTER_2B	-0.562902	-1.55728	0	0.139074	1	8291
BEIER_GLIOMA_STEM_CELL_DN	-0.675147	-1.55539	0.0107527	0.142159	1	5966
GRAHAM_CML_QUIESCENT_VS_NORMAL_QUIESCENT_DN	-0.708378	-1.55527	0.00834725	0.141654	1	3722
KEGG_ADIPOCYTOKINE_SIGNALING_PATHWAY	-0.675286	-1.55337	0.00777605	0.145157	1	10961
CROONQUIST_NRAS_VS_STROMAL_STIMULATION_UP	-0.713684	-1.55237	0.00826446	0.146501	1	5576
KEGG_VIRAL_MYOCARDITIS	-0.665488	-1.55048	0.00301205	0.149865	1	7770
PID_BCR_5PATHWAY	-0.670097	-1.55015	0.00636943	0.149772	1	8170
WIERENGA_STAT5A_TARGETS_DN	-0.593975	-1.54981	0.00276243	0.149662	1	6695
ACEVEDO_LIVER_CANCER_WITH_H3K27ME3_UP	-0.56494	-1.54938	0	0.149802	1	5028
BOYLAN_MULTIPLE_MYELOMA_D_DN	-0.642749	-1.5481	0.00629921	0.151837	1	7843
LIU_VAV3_PROSTATE_CARCINOGENESIS_UP	-0.646399	-1.54768	0.00314961	0.151952	1	4477
WP_HOSTPATHOGEN_INTERACTION_OF_HUMAN_CORONAVIRUSES_INTERFERON_INDUCTION	-0.73458	-1.54596	0.0230263	0.154922	1	7611
QI_PLASMACYTOMA_UP	-0.573512	-1.54569	0	0.1548	1	8238
UROSEVIC_RESPONSE_TO_IMIQUIMOD	-0.814083	-1.54502	0.0153322	0.155479	1	5809
WP_CHEMOKINE_SIGNALING_PATHWAY	-0.591073	-1.54247	0	0.160355	1	6613
CERIBELLI_GENES_INACTIVE_AND_BOUND_BY_NFY	-0.722	-1.54097	0.00654665	0.162947	1	4642
SESTO_RESPONSE_TO_UV_C5	-0.692188	-1.53957	0.0113821	0.165228	1	10220
WP_TLR4_SIGNALING_AND_TOLERANCE	-0.752524	-1.5394	0.0166667	0.164703	1	8615
FOSTER_TOLERANT_MACROPHAGE_UP	-0.594368	-1.53883	0	0.165173	1	8393
HECKER_IFNB1_TARGETS	-0.634348	-1.53756	0.00595238	0.167126	1	6288
SA_MMP_CYTOKINE_CONNECTION	-0.831145	-1.53632	0.0393258	0.169088	1	5008
VANHARANTA_UTERINE_FIBROID_DN	-0.663841	-1.53577	0.00807754	0.169397	1	6693
RASHI_RESPONSE_TO_IONIZING_RADIATION_6	-0.633121	-1.53486	0.0101302	0.170682	1	6389
SHIN_B_CELL_LYMPHOMA_CLUSTER_3	-0.769641	-1.53375	0.00862069	0.172517	1	8978
LANDIS_BREAST_CANCER_PROGRESSION_UP	-0.687941	-1.53146	0.00952381	0.177207	1	6902
WP_TGFBETA_RECEPTOR_SIGNALING_IN_SKELETAL_DYSPLASIAS	-0.673197	-1.5312	0.00783699	0.176936	1	7555
TAKEDA_TARGETS_OF_NUP98_HOXA9_FUSION_8D_UP	-0.591396	-1.5306	0.0041958	0.177622	1	6560
MARKEY_RB1_ACUTE_LOF_DN	-0.575834	-1.53059	0.00135318	0.176857	1	7062
KEGG_DRUG_METABOLISM_CYTOCHROME_P450	-0.650846	-1.53039	0.00459418	0.176566	1	1211
PID_TCR_PATHWAY	-0.660383	-1.52993	0.0142405	0.176819	1	4929
BOYLAN_MULTIPLE_MYELOMA_PCA3_DN	-0.649913	-1.52743	0.00920245	0.182068	1	8449
WP_CANONICAL_AND_NONCANONICAL_NOTCH_SIGNALING	-0.752462	-1.52723	0.020073	0.18159	1	4204
HERNANDEZ_ABERRANT_MITOSIS_BY_DOCETACEL_2NM_DN	-0.767939	-1.52696	0.0282686	0.18148	1	6379
WP_STING_PATHWAY_IN_KAWASAKILIKE_DISEASE_AND_COVID19	-0.799994	-1.52616	0.00693241	0.182615	1	7023
LEE_RECENT_THYMIC_EMIGRANT	-0.56598	-1.52143	0.00138122	0.193318	1	10807
WP_COMPLEMENT_AND_COAGULATION_CASCADES	-0.668357	-1.52111	0.0189274	0.193376	1	9260
HENDRICKS_SMARCA4_TARGETS_DN	-0.680783	-1.52088	0.015456	0.193105	1	5660
KEGG_ANTIGEN_PROCESSING_AND_PRESENTATION	-0.642727	-1.52006	0.00634921	0.194263	1	10778
WP_PATHOGENESIS_OF_SARSCOV2_MEDIATED_BY_NSP9NSP10_COMPLEX	-0.795979	-1.51947	0.0122592	0.195065	1	1874
PID_IFNG_PATHWAY	-0.713603	-1.51915	0.0162338	0.195139	1	6613
WP_TGFBETA_RECEPTOR_SIGNALING	-0.675944	-1.5171	0.0102564	0.199076	1	7555
GAVIN_FOXP3_TARGETS_CLUSTER_P2	-0.636315	-1.51656	0.0139319	0.199538	1	10035
BOYLAN_MULTIPLE_MYELOMA_C_DN	-0.6656	-1.51442	0.00969305	0.20393	1	7559
DACOSTA_UV_RESPONSE_VIA_ERCC3_XPCS_DN	-0.62956	-1.51425	0.00625978	0.203434	1	7847
WP_IL5_SIGNALING_PATHWAY	-0.705234	-1.51369	0.0152284	0.203924	1	3681
COATES_MACROPHAGE_M1_VS_M2_UP	-0.628508	-1.51282	0.00628931	0.205236	1	6252
WP_TOLLLIKE_RECEPTOR_SIGNALING_RELATED_TO_MYD88	-0.737563	-1.5126	0.0193237	0.204851	1	8278
ONO_FOXP3_TARGETS_DN	-0.705132	-1.51239	0.0179445	0.204489	1	6685
WP_MYD88_DISTINCT_INPUTOUTPUT_PATHWAY	-0.798735	-1.50988	0.0281924	0.209696	1	4088
WP_TCELL_ACTIVATION_SARSCOV2	-0.627489	-1.50979	0.0156695	0.209059	1	6613
KEGG_LEISHMANIA_INFECTION	-0.645831	-1.50957	0.0123267	0.208734	1	5173
REACTOME_RAC1_GTPASE_CYCLE	-0.578407	-1.5084	0.00278164	0.210989	1	9891
BEGUM_TARGETS_OF_PAX3_FOXO1_FUSION_UP	-0.652689	-1.50777	0.0180033	0.211666	1	7738
RUTELLA_RESPONSE_TO_HGF_VS_CSF2RB_AND_IL4_UP	-0.53909	-1.50614	0	0.215153	1	7649
REACTOME_CDC42_GTPASE_CYCLE	-0.583774	-1.50522	0.00729927	0.216691	1	8985
LEIN_CHOROID_PLEXUS_MARKERS	-0.61425	-1.50521	0.00293686	0.215831	1	7158
NIKOLSKY_BREAST_CANCER_15Q26_AMPLICON	-0.769745	-1.50446	0.0292505	0.216878	1	3491
DACOSTA_UV_RESPONSE_VIA_ERCC3_TTD_DN	-0.628171	-1.50436	0.0107034	0.216241	1	9792
ZHAN_MULTIPLE_MYELOMA_PR_DN	-0.678393	-1.50298	0.0235849	0.219069	1	9778
BENPORATH_NOS_TARGETS	-0.583505	-1.50205	0.00140845	0.220613	1	8276
WATANABE_ULCERATIVE_COLITIS_WITH_CANCER_DN	-0.831788	-1.50182	0.0269784	0.22034	1	4943
SMID_BREAST_CANCER_RELAPSE_IN_PLEURA_DN	-0.719597	-1.50126	0.028021	0.220832	1	1708
REACTOME_ENDOGENOUS_STEROLS	-0.758333	-1.49933	0.0205479	0.22472	1	4750
ROSS_ACUTE_MYELOID_LEUKEMIA_CBF	-0.628093	-1.49853	0.0166667	0.225939	1	4230
SALVADOR_MARTIN_PEDIATRIC_TBD_ANTI_TNF_THERAPY_NONRESPONDER_POST_TREATMENT_UP	-0.744237	-1.49848	0.0302521	0.225116	1	6314
KEGG_CHEMOKINE_SIGNALING_PATHWAY	-0.571621	-1.4977	0.00703235	0.226318	1	6613
REACTOME_SYNTHESIS_OF_BILE_ACIDS_AND_BILE_SALTS_VIA_7ALPHA_HYDROXYCHOLESTEROL	-0.75253	-1.49715	0.0273973	0.226929	1	7026
WP_PLATELETMEDIATED_INTERACTIONS_WITH_VASCULAR_AND_CIRCULATING_CELLS	-0.793977	-1.49697	0.0272232	0.226581	1	7692
WP_TRANSCRIPTION_FACTOR_REGULATION_IN_ADIPOGENESIS	-0.760827	-1.49643	0.0371681	0.227203	1	6980
WEST_ADRENOCORTICAL_CARCINOMA_VS_ADENOMA_DN	-0.758913	-1.49622	0.0315236	0.226868	1	7880
BIOCARTA_COMP_PATHWAY	-0.778374	-1.49616	0.0313076	0.226159	1	7041
REACTOME_FORMATION_OF_THE_BETA_CATENIN_TCF_TRANSACTIVATING_COMPLEX	-0.619218	-1.49468	0.0104478	0.229096	1	7145
WIKMAN_ASBESTOS_LUNG_CANCER_DN	-0.734605	-1.49323	0.044293	0.232214	1	5717
BROWNE_HCMV_INFECTION_20HR_DN	-0.606987	-1.49063	0.0104322	0.238422	1	9133
JOHNSTONE_PARVB_TARGETS_3_UP	-0.529587	-1.4905	0	0.237875	1	8975
BROWNE_HCMV_INFECTION_4HR_UP	-0.668999	-1.48966	0.0083612	0.239184	1	6140
KLEIN_PRIMARY_EFFUSION_LYMPHOMA_DN	-0.661616	-1.48901	0.0171607	0.24011	1	7901
LE_EGR2_TARGETS_DN	-0.602769	-1.4886	0.0131579	0.240422	1	6827
PID_IL8_CXCR2_PATHWAY	-0.717442	-1.48819	0.0214876	0.240741	1	8978
GOZGIT_ESR1_TARGETS_UP	-0.575849	-1.48809	0.00282486	0.240175	1	7957
GAVIN_FOXP3_TARGETS_CLUSTER_T4	-0.618104	-1.48654	0.0121766	0.243329	1	7574
VALK_AML_CLUSTER_3	-0.710483	-1.48626	0.0319865	0.243109	1	2886
DAVICIONI_PAX_FOXO1_SIGNATURE_IN_ARMS_UP	-0.651035	-1.48588	0.0192926	0.243153	1	8645
REACTOME_RHO_GTPASE_CYCLE	-0.52639	-1.48532	0	0.243896	1	9792
BIOCARTA_LONGEVITY_PATHWAY	-0.801386	-1.48468	0.0430108	0.244569	1	6613
EPPERT_HSC_R	-0.586498	-1.4844	0.00718391	0.244474	1	8205
STOSSI_RESPONSE_TO_ESTRADIOL	-0.658392	-1.48359	0.0189329	0.245753	1	6893
CHANDRAN_METASTASIS_DN	-0.541013	-1.48343	0.00125471	0.245299	1	8794
MORI_PRE_BI_LYMPHOCYTE_DN	-0.616258	-1.48256	0.0153846	0.246849	1	8474
PAPASPYRIDONOS_UNSTABLE_ATEROSCLEROTIC_PLAQUE_UP	-0.665191	-1.47882	0.0181518	0.256466	1	8911
REACTOME_TRAF6_MEDIATED_IRF7_ACTIVATION	-0.714544	-1.47842	0.0345964	0.256721	1	7463
REACTOME_SIALIC_ACID_METABOLISM	-0.691415	-1.47743	0.029654	0.258631	1	2943
HELLER_HDAC_TARGETS_SILENCED_BY_METHYLATION_DN	-0.543541	-1.47741	0.00539084	0.257758	1	5834
KIM_GLIS2_TARGETS_UP	-0.611602	-1.47719	0.015748	0.257511	1	7012
JOHNSTONE_PARVB_TARGETS_2_DN	-0.537068	-1.4767	0	0.25808	1	8814
GINESTIER_BREAST_CANCER_ZNF217_AMPLIFIED_UP	-0.629899	-1.47605	0.0189274	0.259111	1	12543
REACTOME_PURINERGIC_SIGNALING_IN_LEISHMANIASIS_INFECTION	-0.737947	-1.47572	0.028021	0.259105	1	10321
BENNETT_SYSTEMIC_LUPUS_ERYTHEMATOSUS	-0.714738	-1.47562	0.0356537	0.258483	1	4589
REACTOME_FORMATION_OF_SENESCENCE_ASSOCIATED_HETEROCHROMATIN_FOCI_SAHF	-0.771111	-1.47556	0.0332103	0.257765	1	3828
SU_THYMUS	-0.769174	-1.47554	0.0273038	0.256913	1	3843
VECCHI_GASTRIC_CANCER_ADVANCED_VS_EARLY_UP	-0.567964	-1.47551	0.00565771	0.256109	1	6958
MAHADEVAN_IMATINIB_RESISTANCE_DN	-0.771226	-1.47551	0.031746	0.255237	1	1770
ALTEMEIER_RESPONSE_TO_LPS_WITH_MECHANICAL_VENTILATION	-0.588424	-1.47547	0.00994318	0.254467	1	6404
BASSO_CD40_SIGNALING_DN	-0.628458	-1.47539	0.0139752	0.253817	1	7268
BOQUEST_STEM_CELL_CULTURED_VS_FRESH_UP	-0.524129	-1.47496	0.00121655	0.254145	1	8395
MARSON_FOXP3_TARGETS_STIMULATED_UP	-0.72065	-1.47455	0.0363322	0.254473	1	7162
GENTILE_UV_LOW_DOSE_DN	-0.632641	-1.47397	0.0238474	0.255127	1	9764
REACTOME_INTERLEUKIN_RECEPTOR_SHC_SIGNALING	-0.736952	-1.47359	0.0377359	0.255207	1	4499
GOTTWEIN_TARGETS_OF_KSHV_MIR_K12_11	-0.64657	-1.47291	0.0125392	0.256179	1	9304
WP_IMATINIB_AND_CHRONIC_MYELOID_LEUKEMIA	-0.760651	-1.47273	0.0427046	0.255825	1	8701
WP_TYPE_II_INTERFERON_SIGNALING	-0.69894	-1.47205	0.0285714	0.257015	1	6425
SABATES_COLORECTAL_ADENOMA_DN	-0.541181	-1.47177	0	0.25698	1	9260
WP_HEMATOPOIETIC_STEM_CELL_DIFFERENTIATION	-0.644774	-1.47107	0.0264797	0.258026	1	5178
LANDIS_ERBB2_BREAST_TUMORS_324_UP	-0.567046	-1.47093	0.00581395	0.257545	1	10274
KATSANOU_ELAVL1_TARGETS_UP	-0.570748	-1.47081	0.00422535	0.257033	1	6436
KEGG_TOLL_LIKE_RECEPTOR_SIGNALING_PATHWAY	-0.601995	-1.46954	0.0194611	0.259724	1	7692
REACTOME_CYTOCHROME_P450_ARRANGED_BY_SUBSTRATE_TYPE	-0.633113	-1.46836	0.0144695	0.262059	1	5077
KONDO_EZH2_TARGETS	-0.554126	-1.46808	0.00264901	0.261949	1	8210
PID_CD8_TCR_PATHWAY	-0.661191	-1.4677	0.0234742	0.262115	1	6404
REACTOME_DISEASES_ASSOCIATED_WITH_GLYCOSAMINOGLYCAN_METABOLISM	-0.68386	-1.46738	0.0291096	0.262155	1	4485
WAMUNYOKOLI_OVARIAN_CANCER_LMP_DN	-0.556728	-1.46714	0.00134953	0.26202	1	10726
ZHAN_MULTIPLE_MYELOMA_MS_UP	-0.655087	-1.46562	0.0349761	0.265432	1	9710
KORKOLA_EMBRYONIC_CARCINOMA_VS_SEMINOMA_UP	-0.747805	-1.46524	0.0382609	0.265683	1	4864
GYORFFY_MITOXANTRONE_RESISTANCE	-0.680925	-1.46392	0.0304569	0.268665	1	9276
KANG_DOXORUBICIN_RESISTANCE_DN	-0.75383	-1.46328	0.0497238	0.269641	1	8885
FINETTI_BREAST_CANCERS_KINOME_GRAY	-0.789458	-1.46207	0.0587156	0.272361	1	10206
SEIDEN_ONCOGENESIS_BY_MET	-0.608666	-1.46204	0.0148368	0.271574	1	10217
NABA_PROTEOGLYCANS	-0.709495	-1.46164	0.0188034	0.271826	1	2931
CHEMNITZ_RESPONSE_TO_PROSTAGLANDIN_E2_DN	-0.522377	-1.46089	0	0.272916	1	7147
HOSHIDA_LIVER_CANCER_SUBCLASS_S2	-0.592343	-1.4607	0.0120482	0.272587	1	10280
TONKS_TARGETS_OF_RUNX1_RUNX1T1_FUSION_HSC_UP	-0.559075	-1.46066	0.00692521	0.271809	1	7775
BIOCARTA_PML_PATHWAY	-0.798962	-1.46017	0.0371025	0.272486	1	5810
REACTOME_ESTROGEN_DEPENDENT_GENE_EXPRESSION	-0.570056	-1.46009	0.0057554	0.271897	1	7596
VANASSE_BCL2_TARGETS_UP	-0.698344	-1.45968	0.0340136	0.272322	1	4340
BOSCO_EPITHELIAL_DIFFERENTIATION_MODULE	-0.635112	-1.45967	0.01849	0.271541	1	4864
COLIN_PILOCYTIC_ASTROCYTOMA_VS_GLIOBLASTOMA_UP	-0.691412	-1.45965	0.049236	0.270744	1	9202
RICKMAN_HEAD_AND_NECK_CANCER_B	-0.646407	-1.4596	0.0251968	0.270052	1	4371
WUNDER_INFLAMMATORY_RESPONSE_AND_CHOLESTEROL_UP	-0.634235	-1.45957	0.0117253	0.269326	1	9219
WP_TOLLLIKE_RECEPTOR_SIGNALING_PATHWAY	-0.596402	-1.45935	0.0146199	0.269113	1	7692
CHIANG_LIVER_CANCER_SUBCLASS_INTERFERON_UP	-0.725972	-1.45756	0.0467446	0.273416	1	8585
NAKAJIMA_EOSINOPHIL	-0.735371	-1.45746	0.0492958	0.272876	1	3796
WP_SARS_CORONAVIRUS_AND_INNATE_IMMUNITY	-0.691163	-1.45737	0.0369748	0.272343	1	7611
BAELDE_DIABETIC_NEPHROPATHY_DN	-0.516052	-1.45691	0.00120627	0.272854	1	10697
PLASARI_NFIC_TARGETS_BASAL_DN	-0.754797	-1.45652	0.0361446	0.273202	1	3806
BIOCARTA_GSK3_PATHWAY	-0.750976	-1.45619	0.0486486	0.273315	1	8049
BOYLAN_MULTIPLE_MYELOMA_C_CLUSTER_DN	-0.694091	-1.45607	0.0292599	0.272831	1	6519
WP_CANCER_IMMUNOTHERAPY_BY_PD1_BLOCKADE	-0.746864	-1.45601	0.0345395	0.272169	1	5850
VERHAAK_AML_WITH_NPM1_MUTATED_DN	-0.542235	-1.45563	0	0.27246	1	6007
MIKKELSEN_MCV6_LCP_WITH_H3K4ME3	-0.563847	-1.45552	0.00570613	0.271933	1	8401
KEGG_PRIMARY_IMMUNODEFICIENCY	-0.700755	-1.45524	0.0356537	0.271862	1	8156
BIOCARTA_NTHI_PATHWAY	-0.736037	-1.45517	0.0479574	0.271248	1	6275
HUANG_GATA2_TARGETS_UP	-0.567683	-1.455	0.0130435	0.270844	1	9568
REACTOME_G_ALPHA_12_13_SIGNALLING_EVENTS	-0.604996	-1.4549	0.0276074	0.270348	1	7479
BOGNI_TREATMENT_RELATED_MYELOID_LEUKEMIA_DN	-0.695567	-1.45473	0.0418944	0.270003	1	9787
WP_CHOLESTEROL_METABOLISM_WITH_BLOCH_AND_KANDUTSCHRUSSELL_PATHWAYS	-0.656923	-1.45373	0.039557	0.27187	1	6919
TAVOR_CEBPA_TARGETS_DN	-0.705165	-1.45145	0.0474576	0.277356	1	6009
GAVIN_FOXP3_TARGETS_CLUSTER_P3	-0.560115	-1.45121	0.00704225	0.277262	1	6460
WP_MICROGLIA_PATHOGEN_PHAGOCYTOSIS_PATHWAY	-0.680837	-1.45089	0.0317195	0.277368	1	7251
FINETTI_BREAST_CANCER_KINOME_GREEN	-0.782622	-1.45034	0.0481283	0.278194	1	9521
REACTOME_SIGNALING_BY_HIPPO	-0.752896	-1.44937	0.0514706	0.280072	1	7581
KEGG_METABOLISM_OF_XENOBIOTICS_BY_CYTOCHROME_P450	-0.617988	-1.44907	0.0310559	0.28009	1	1199
JI_RESPONSE_TO_FSH_UP	-0.627646	-1.44846	0.0232919	0.281038	1	9608
KEGG_CYTOKINE_CYTOKINE_RECEPTOR_INTERACTION	-0.536446	-1.44822	0.00547945	0.280891	1	6215
THEILGAARD_NEUTROPHIL_AT_SKIN_WOUND_DN	-0.542814	-1.44761	0.00547945	0.281869	1	8814
REACTOME_INFLAMMASOMES	-0.751875	-1.4459	0.0432526	0.285699	1	9297
MARZEC_IL2_SIGNALING_DN	-0.679985	-1.4456	0.0430464	0.285742	1	9252
WP_TCELL_RECEPTOR_SIGNALING_PATHWAY	-0.596938	-1.4456	0.0217391	0.284943	1	6980
FLECHNER_PBL_KIDNEY_TRANSPLANT_OK_VS_DONOR_DN	-0.665372	-1.4451	0.0339257	0.285535	1	8310
TONKS_TARGETS_OF_RUNX1_RUNX1T1_FUSION_HSC_DN	-0.543011	-1.44304	0.00431655	0.290899	1	8088
HADDAD_B_LYMPHOCYTE_PROGENITOR	-0.529377	-1.44269	0.00254453	0.291189	1	10378
REACTOME_RAC2_GTPASE_CYCLE	-0.59873	-1.44248	0.0312012	0.290967	1	9757
WP_VITAMIN_D_IN_INFLAMMATORY_DISEASES	-0.737133	-1.44232	0.0533563	0.290682	1	6275
BLALOCK_ALZHEIMERS_DISEASE_INCIPIENT_UP	-0.522308	-1.44224	0.00123153	0.290096	1	8953
NUTT_GBM_VS_AO_GLIOMA_DN	-0.652078	-1.44203	0.0392157	0.289908	1	6962
SANSOM_APC_TARGETS_DN	-0.517944	-1.44146	0	0.29078	1	8401
WP_MAMMARY_GLAND_DEVELOPMENT_PATHWAY_EMBRYONIC_DEVELOPMENT_STAGE_1_OF_4	-0.767359	-1.44138	0.0481481	0.290208	1	6526
CURSONS_NATURAL_KILLER_CELLS	-0.742685	-1.44129	0.0507881	0.289633	1	6260
REACTOME_SIGNALING_BY_CYTOSOLIC_FGFR1_FUSION_MUTANTS	-0.769093	-1.44111	0.0471204	0.289349	1	8956
BURTON_ADIPOGENESIS_10	-0.68937	-1.44083	0.0466321	0.289365	1	6305
PETRETTO_HEART_MASS_QTL_CIS_DN	-0.712058	-1.4405	0.0446735	0.289395	1	8383
BIOCARTA_IL1R_PATHWAY	-0.695679	-1.44031	0.0505902	0.289146	1	6571
WP_TH17_CELL_DIFFERENTIATION_PATHWAY	-0.618407	-1.43969	0.029734	0.290165	1	8334
RUAN_RESPONSE_TO_TNF_TROGLITAZONE_UP	-0.783411	-1.43962	0.0511464	0.28959	1	8908
BERTUCCI_MEDULLARY_VS_DUCTAL_BREAST_CANCER_UP	-0.548564	-1.43936	0.00398936	0.28944	1	6577
KEGG_LONG_TERM_DEPRESSION	-0.610009	-1.43913	0.0243161	0.289266	1	6333
CHIANG_LIVER_CANCER_SUBCLASS_CTNNB1_UP	-0.554217	-1.43871	0.00998574	0.289732	1	6545
REACTOME_ACTIVATED_NOTCH1_TRANSMITS_SIGNAL_TO_THE_NUCLEUS	-0.685118	-1.43852	0.0518135	0.289524	1	5469
LI_INDUCED_T_TO_NATURAL_KILLER_DN	-0.568314	-1.43792	0.0130246	0.290592	1	7740
REACTOME_RHOA_GTPASE_CYCLE	-0.55573	-1.43639	0.0122783	0.293899	1	10061
HAHTOLA_SEZARY_SYNDROM_DN	-0.651952	-1.43583	0.0474576	0.294675	1	8447
JAATINEN_HEMATOPOIETIC_STEM_CELL_DN	-0.536864	-1.43582	0.00275482	0.293927	1	9148
WP_PROSTAGLANDIN_SYNTHESIS_AND_REGULATION	-0.658735	-1.43567	0.0352564	0.293532	1	4560
EHRLICH_ICF_SYNDROM_DN	-0.761392	-1.43518	0.0679442	0.294236	1	2304
JAZAG_TGFB1_SIGNALING_DN	-0.6825	-1.43485	0.0450751	0.294571	1	6015
PID_FCER1_PATHWAY	-0.643975	-1.43476	0.0388802	0.294093	1	6613
ZHAN_LATE_DIFFERENTIATION_GENES_DN	-0.764267	-1.43465	0.0678261	0.293646	1	5823
PASQUALUCCI_LYMPHOMA_BY_GC_STAGE_DN	-0.555085	-1.43341	0.00841515	0.296338	1	6917
BIOCARTA_NKT_PATHWAY	-0.704738	-1.43308	0.0487805	0.296499	1	11149
KEGG_WNT_SIGNALING_PATHWAY	-0.56582	-1.43273	0.0112676	0.296753	1	8049
REACTOME_REGULATION_OF_CHOLESTEROL_BIOSYNTHESIS_BY_SREBP_SREBF	-0.633653	-1.43253	0.030303	0.296571	1	9153
WEBER_METHYLATED_HCP_IN_SPERM_DN	-0.722574	-1.43243	0.0359712	0.296083	1	3379
VALK_AML_CLUSTER_10	-0.699545	-1.43187	0.0494038	0.296836	1	7056
OSWALD_HEMATOPOIETIC_STEM_CELL_IN_COLLAGEN_GEL_DN	-0.527016	-1.43102	0.00130208	0.298476	1	9362
MYLLYKANGAS_AMPLIFICATION_HOT_SPOT_23	-0.774121	-1.43098	0.0485269	0.297825	1	6640
GARGALOVIC_RESPONSE_TO_OXIDIZED_PHOSPHOLIPIDS_SALMON_DN	-0.781559	-1.43077	0.0526316	0.2977	1	4622
WP_INFLAMMATORY_BOWEL_DISEASE_SIGNALING	-0.660767	-1.43072	0.0384615	0.297106	1	5976
REACTOME_ACTIVATION_OF_GENE_EXPRESSION_BY_SREBF_SREBP	-0.659469	-1.43056	0.0530547	0.296745	1	8885
DIAZ_CHRONIC_MYELOGENOUS_LEUKEMIA_DN	-0.580444	-1.43046	0.00724638	0.296246	1	7426
VALK_AML_CLUSTER_13	-0.683466	-1.42879	0.0683333	0.300357	1	6085
LI_CISPLATIN_RESISTANCE_DN	-0.682995	-1.42873	0.0470588	0.299798	1	5012
XU_AKT1_TARGETS_6HR	-0.716556	-1.42847	0.0340715	0.299865	1	5970
REACTOME_REGULATION_OF_KIT_SIGNALING	-0.768932	-1.42847	0.0647986	0.299132	1	4926
KEGG_ASCORBATE_AND_ALDARATE_METABOLISM	-0.719023	-1.42839	0.0578231	0.298602	1	4001
CHYLA_CBFA2T3_TARGETS_UP	-0.513767	-1.42803	0.00373134	0.298921	1	9447
PANGAS_TUMOR_SUPPRESSION_BY_SMAD1_AND_SMAD5_UP	-0.560124	-1.42789	0.0211864	0.29852	1	9512
WP_KIT_RECEPTOR_SIGNALING_PATHWAY	-0.6161	-1.42751	0.0334928	0.298801	1	5104
KINSEY_TARGETS_OF_EWSR1_FLII_FUSION_DN	-0.514884	-1.42713	0.00377834	0.299095	1	10026
REACTOME_CA2_PATHWAY	-0.625256	-1.42568	0.0256822	0.302365	1	7299
REACTOME_BIOLOGICAL_OXIDATIONS	-0.533154	-1.42511	0.0111266	0.303265	1	5862
REACTOME_N_GLYCAN_ANTENNAE_ELONGATION	-0.788148	-1.42482	0.0542907	0.303243	1	4349
BHAT_ESR1_TARGETS_VIA_AKT1_DN	-0.599058	-1.42454	0.0254372	0.303303	1	5819
NEWMAN_ERCC6_TARGETS_DN	-0.659491	-1.42405	0.0529695	0.30401	1	7449
LINDGREN_BLADDER_CANCER_CLUSTER_1_UP	-0.567059	-1.42369	0.0200308	0.304382	1	10399
REACTOME_METABOLISM_OF_FAT_SOLUBLE_VITAMINS	-0.646776	-1.42309	0.0335463	0.305411	1	4496
KEGG_JAK_STAT_SIGNALING_PATHWAY	-0.555232	-1.42268	0.00713267	0.305829	1	6613
CHIANG_LIVER_CANCER_SUBCLASS_UNANNOTATED_UP	-0.584693	-1.42225	0.0310192	0.306288	1	7164
LENAOUR_DENDRITIC_CELL_MATURATION_DN	-0.565634	-1.42148	0.0156028	0.307948	1	5304
CHANG_IMMORTALIZED_BY_HPV31_DN	-0.622871	-1.42141	0.029549	0.307451	1	4589
MARSON_FOXP3_TARGETS_UP	-0.613459	-1.42011	0.0297521	0.310455	1	8676
ROSS_AML_WITH_CBFB_MYH11_FUSION	-0.632127	-1.41936	0.0372168	0.311881	1	7689
BASSO_HAIRY_CELL_LEUKEMIA_UP	-0.602838	-1.4192	0.0366972	0.311543	1	9603
REACTOME_TRAF3_DEPENDENT_IRF_ACTIVATION_PATHWAY	-0.767694	-1.41787	0.0754717	0.314683	1	7463
REACTOME_SYNTHESIS_OF_BILE_ACIDS_AND_BILE_SALTS	-0.662404	-1.41733	0.0559322	0.315421	1	2985
SMID_BREAST_CANCER_LUMINAL_A_UP	-0.597323	-1.41726	0.0240964	0.314885	1	4445
REACTOME_TRANSCRIPTIONAL_REGULATION_OF_GRANULOPOIESIS	-0.594763	-1.41681	0.0352221	0.315497	1	7075
RHEIN_ALL_GLUCOCORTICOID_THERAPY_UP	-0.595392	-1.41579	0.0264797	0.317756	1	4730
WP_SELECTIVE_EXPRESSION_OF_CHEMOKINE_RECEPTORS_DURING_TCELL_POLARIZATION	-0.686431	-1.41556	0.0516351	0.317704	1	6215
ZHAN_MULTIPLE_MYELOMA_CD1_VS_CD2_DN	-0.628344	-1.41336	0.0429936	0.323459	1	10153
ZHOU_INFLAMMATORY_RESPONSE_FIMA_DN	-0.525646	-1.4133	0.00934579	0.32285	1	8424
MILI_PSEUDOPODIA	-0.629419	-1.41292	0.0548885	0.323189	1	4276
REACTOME_PRE_NOTCH_EXPRESSION_AND_PROCESSING	-0.570157	-1.41271	0.0131965	0.323066	1	7075
SCHEIDEREIT_IKK_TARGETS	-0.750691	-1.41202	0.0608696	0.324321	1	8278
DUTERTRE_ESTRADIOL_RESPONSE_6HR_DN	-0.587622	-1.41188	0.0305677	0.323941	1	9890
REACTOME_SIGNALING_BY_NOTCH1	-0.604064	-1.41139	0.021309	0.324613	1	6341
KIM_MYC_AMPLIFICATION_TARGETS_DN	-0.58491	-1.40939	0.0183767	0.329959	1	8839
MATTIOLI_MGUS_VS_PCL	-0.566449	-1.40934	0.0185714	0.329352	1	2289
GARGALOVIC_RESPONSE_TO_OXIDIZED_PHOSPHOLIPIDS_CYAN_UP	-0.745726	-1.40895	0.0667838	0.329758	1	7058
WP_CHOLESTEROL_BIOSYNTHESIS_PATHWAY	-0.785422	-1.40851	0.0806754	0.330286	1	6656
LEE_DOUBLE_POLAR_THYMOCYTE	-0.697002	-1.4083	0.0528169	0.330142	1	8227
REACTOME_FGFR1_MUTANT_RECEPTOR_ACTIVATION	-0.681905	-1.40778	0.0617496	0.330876	1	7447
BIOCARTA_CSK_PATHWAY	-0.734417	-1.40726	0.0681818	0.33158	1	8244
GAUSSMANN_MLL_AF4_FUSION_TARGETS_B_UP	-0.694619	-1.40709	0.0764007	0.331312	1	9501
BOYLAN_MULTIPLE_MYELOMA_PCA1_UP	-0.557388	-1.40603	0.0213371	0.333785	1	4621
REACTOME_DNA_DAMAGE_TELOMERE_STRESS_INDUCED_SENESCENCE	-0.604293	-1.40586	0.0373832	0.333549	1	7500
WP_OSTEOBLAST_DIFFERENTIATION_AND_RELATED_DISEASES	-0.56435	-1.40578	0.0151286	0.33307	1	7890
BIOCARTA_TGFB_PATHWAY	-0.74696	-1.40576	0.0732143	0.33235	1	8049
WP_CYTOSOLIC_DNASENSING_PATHWAY	-0.59726	-1.40572	0.0423601	0.331736	1	7622
BOYLAN_MULTIPLE_MYELOMA_PCA3_UP	-0.598547	-1.40528	0.0229008	0.332383	1	8205
LINDSTEDT_DENDRITIC_CELL_MATURATION_A	-0.613723	-1.4051	0.0526316	0.332108	1	6215
REACTOME_PHASE_I_FUNCTIONALIZATION_OF_COMPOUNDS	-0.56816	-1.40499	0.0259939	0.33169	1	5078
WATANABE_ULCERATIVE_COLITIS_WITH_CANCER_UP	-0.745684	-1.40483	0.0819113	0.33141	1	7014
REACTOME_NRAGE_SIGNALS_DEATH_THROUGH_JNK	-0.624771	-1.40471	0.0423453	0.331077	1	4669
WANG_SMARCE1_TARGETS_UP	-0.517319	-1.40468	0.00637755	0.330447	1	8975
MARSON_FOXP3_TARGETS_DN	-0.632224	-1.40463	0.0460317	0.329844	1	9131
GRAHAM_NORMAL_QUIESCENT_VS_NORMAL_DIVIDING_UP	-0.611469	-1.40447	0.0448718	0.329552	1	5994
PEDRIOLI_MIR31_TARGETS_DN	-0.499102	-1.40422	0.00120627	0.329557	1	9066
SAKAI_CHRONIC_HEPATITIS_VS_LIVER_CANCER_UP	-0.596306	-1.40351	0.0201863	0.331045	1	9578
WAMUNYOKOLI_OVARIAN_CANCER_GRADES_1_2_DN	-0.604269	-1.40334	0.0442338	0.330799	1	5870
WP_PURINERGIC_SIGNALING	-0.667249	-1.40224	0.054007	0.333159	1	8046
CREIGHTON_ENDOCRINE_THERAPY_RESISTANCE_5	-0.497351	-1.40208	0.00120048	0.332889	1	7527
WP_WNT_SIGNALING_PATHWAY	-0.632677	-1.40185	0.0410095	0.332885	1	6934
BURTON_ADIPOGENESIS_PEAK_AT_0HR	-0.607471	-1.40076	0.0429253	0.335566	1	5862
WP_BARDETBIEDL_SYNDROME	-0.589124	-1.40076	0.0311526	0.334838	1	7525
COLDREN_GEFITINIB_RESISTANCE_DN	-0.529803	-1.40046	0.00813008	0.334977	1	5502
REACTOME_SPHINGOLIPID_DE_NOVO_BIOSYNTHESIS	-0.64593	-1.39965	0.0584416	0.336682	1	11791
ZHAN_MULTIPLE_MYELOMA_MF_UP	-0.626041	-1.39949	0.0498282	0.336449	1	5250
MCCABE_HOXC6_TARGETS_DN	-0.725493	-1.39929	0.0803419	0.336327	1	4479
BONCI_TARGETS_OF_MIR15A_AND_MIR16_1	-0.579133	-1.39917	0.0352761	0.335947	1	8421
DORN_ADENOVIRUS_INFECTION_24HR_DN	-0.651486	-1.39912	0.0425532	0.335331	1	7052
REACTOME_BILE_ACID_AND_BILE_SALT_METABOLISM	-0.63937	-1.39887	0.0398089	0.33534	1	7026
HORIUCHI_WTAP_TARGETS_UP	-0.509967	-1.39809	0.00130548	0.3368	1	8271
VANTVEER_BREAST_CANCER_ESR1_UP	-0.54632	-1.39807	0.0169014	0.336119	1	8800
WP_COMPLEMENT_ACTIVATION	-0.719674	-1.39761	0.0518518	0.33683	1	7041
PID_IL8_CXCR1_PATHWAY	-0.697456	-1.39742	0.061157	0.336721	1	8978
MORI_MATURE_B_LYMPHOCYTE_UP	-0.571937	-1.39741	0.0267296	0.336016	1	7740
BENPORATH_OCT4_TARGETS	-0.515356	-1.39723	0.00524934	0.335876	1	8276
REACTOME_HATS_ACETYLATE_HISTONES	-0.548683	-1.39716	0.0174419	0.335333	1	7293
MCBRYAN_PUBERTAL_BREAST_6_7WK_UP	-0.531626	-1.39712	0.0136054	0.334764	1	6613
YAO_TEMPORAL_RESPONSE_TO_PROGESTERONE_CLUSTER_9	-0.584757	-1.39701	0.0332279	0.334385	1	7168
ICHIBA_GRAFT_VERSUS_HOST_DISEASE_35D_UP	-0.547681	-1.39699	0.0201439	0.333742	1	4450
WP_NUCLEOTIDEBINDING_OLIGOMERIZATION_DOMAIN_NOD_PATHWAY	-0.650531	-1.39641	0.0259319	0.334667	1	6699
WP_NOVEL_INTRACELLULAR_COMPONENTS_OF_RIGILIKE_RECEPTOR_PATHWAY	-0.602386	-1.39618	0.0326264	0.334675	1	7622
WP_SPHINGOLIPID_PATHWAY	-0.672934	-1.39546	0.0680272	0.336108	1	12736
PID_MYC_REPRESS_PATHWAY	-0.607576	-1.39527	0.0409712	0.335966	1	9265
WP_INFLUENCE_OF_LAMINOPATHIES_ON_WNT_SIGNALING	-0.662968	-1.39489	0.0618238	0.336343	1	8839
CHIANG_LIVER_CANCER_SUBCLASS_PROLIFERATION_DN	-0.529664	-1.39454	0.0108844	0.336656	1	7266
HASLINGER_B_CLL_WITH_6Q21_DELETION	-0.725877	-1.39385	0.0699659	0.338034	1	10276
MAGRANGEAS_MULTIPLE_MYELOMA_IGG_VS_IGA_DN	-0.685423	-1.39347	0.061296	0.338495	1	6902
REACTOME_TRANSCRIPTIONAL_ACTIVITY_OF_SMAD2_SMAD3_SMAD4_HETEROTRIMER	-0.621777	-1.3932	0.0445151	0.338635	1	9724
SWEET_LUNG_CANCER_KRAS_DN	-0.496384	-1.39251	0.00364078	0.339954	1	7168
TOMLINS_METASTASIS_DN	-0.723787	-1.39214	0.0944742	0.340399	1	11196
ROY_WOUND_BLOOD_VESSEL_DN	-0.72126	-1.3915	0.0739437	0.341618	1	6335
GAVIN_FOXP3_TARGETS_CLUSTER_P7	-0.576408	-1.39149	0.0230415	0.340947	1	8227
HOLLERN_EMT_BREAST_TUMOR_UP	-0.544696	-1.39127	0.0276565	0.340954	1	9924
HOFMANN_MYELODYSPLASTIC_SYNDROM_RISK_DN	-0.700269	-1.39126	0.0897196	0.340271	1	6142
PID_NOTCH_PATHWAY	-0.614293	-1.39126	0.0530547	0.339585	1	4359
CERIBELLI_PROMOTERS_INACTIVE_AND_BOUND_BY_NFY	-0.647858	-1.39069	0.0606061	0.340551	1	8574
PID_AVB3_INTEGRIN_PATHWAY	-0.582006	-1.3891	0.0307018	0.344559	1	6731
REACTOME_ACTIVATED_PKN1_STIMULATES_TRANSCRIPTION_OF_AR_ANDROGEN_RECEPTOR_REGULATED_GENES_KLK2_AND_KLK3	-0.60892	-1.38904	0.0367279	0.344013	1	7075
MEBARKI_HCC_PROGENITOR_WNT_DN_CTNNB1_DEPENDENT_BLOCKED_BY_FZD8CRD	-0.701848	-1.38844	0.0856643	0.345112	1	3719
REACTOME_SIRT1_NEGATIVELY_REGULATES_RRNA_EXPRESSION	-0.605692	-1.38814	0.0546624	0.345323	1	7075
GARGALOVIC_RESPONSE_TO_OXIDIZED_PHOSPHOLIPIDS_PINK_DN	-0.668574	-1.38792	0.0527183	0.345341	1	11811
HERNANDEZ_ABERRANT_MITOSIS_BY_DOCETACEL_4NM_UP	-0.708111	-1.38789	0.0887772	0.344727	1	8056
SOTIRIOU_BREAST_CANCER_GRADE_1_VS_3_DN	-0.618305	-1.38763	0.0686427	0.344842	1	8956
PID_NFKAPPAB_CANONICAL_PATHWAY	-0.70269	-1.38749	0.0933099	0.344529	1	12514
REACTOME_SIGNALING_BY_BMP	-0.682978	-1.38725	0.0716724	0.344508	1	7555
BILBAN_B_CLL_LPL_DN	-0.631746	-1.38684	0.061157	0.345035	1	7162
DURCHDEWALD_SKIN_CARCINOGENESIS_DN	-0.513979	-1.38615	0.00784314	0.346473	1	8115
YAUCH_HEDGEHOG_SIGNALING_PARACRINE_UP	-0.545976	-1.38606	0.0230216	0.346071	1	8259
REACTOME_REGULATION_OF_SIGNALING_BY_CBL	-0.710734	-1.38557	0.0967185	0.346884	1	3930
WP_NCRNAS_INVOLVED_IN_STAT3_SIGNALING_IN_HEPATOCELLULAR_CARCINOMA	-0.747516	-1.3848	0.0742754	0.348473	1	6275
RUTELLA_RESPONSE_TO_HGF_VS_CSF2RB_AND_IL4_DN	-0.51464	-1.38466	0.00911458	0.348235	1	9777
PID_RET_PATHWAY	-0.649655	-1.38439	0.0456853	0.348341	1	7552
XU_GH1_AUTOCRINE_TARGETS_DN	-0.537887	-1.38306	0.0289436	0.351555	1	7860
ZHANG_GATA6_TARGETS_UP	-0.731236	-1.38247	0.0887372	0.352653	1	8983
XU_RESPONSE_TO_TRETINOIN_UP	-0.745369	-1.38182	0.0954955	0.353931	1	3474
AKL_HTLV1_INFECTION_DN	-0.597744	-1.38154	0.0470958	0.353988	1	10250
PID_TGFBR_PATHWAY	-0.60861	-1.38147	0.0682171	0.353514	1	7814
REACTOME_SIGNALING_BY_TYPE_1_INSULIN_LIKE_GROWTH_FACTOR_1_RECEPTOR_IGF1R	-0.611077	-1.38095	0.0613893	0.354338	1	4511
PID_IL1_PATHWAY	-0.655925	-1.38075	0.061017	0.354209	1	6613
MULLIGHAN_MLL_SIGNATURE_1_UP	-0.493961	-1.3806	0.00375	0.353971	1	7881
SCHMIDT_POR_TARGETS_IN_LIMB_BUD_UP	-0.679896	-1.38055	0.0829268	0.353408	1	4852
KUROZUMI_RESPONSE_TO_ONCOCYTIC_VIRUS_AND_CYCLIC_RGD	-0.697265	-1.3801	0.0761246	0.354002	1	8524
WP_PATHWAYS_AFFECTED_IN_ADENOID_CYSTIC_CARCINOMA	-0.596976	-1.37993	0.0526316	0.353832	1	11962
DEBIASI_APOPTOSIS_BY_REOVIRUS_INFECTION_UP	-0.500961	-1.37981	0.00807537	0.35348	1	7965
REACTOME_METALLOPROTEASE_DUBS	-0.656793	-1.37974	0.066335	0.352995	1	5777
SENGUPTA_NASOPHARYNGEAL_CARCINOMA_WITH_LMP1_UP	-0.495	-1.37936	0.00121507	0.35342	1	9991
PID_ANTHRAX_PATHWAY	-0.718293	-1.37866	0.0875657	0.354822	1	5785
ZHAN_MULTIPLE_MYELOMA_HP_UP	-0.615514	-1.37827	0.0608553	0.355302	1	6208
LI_INDUCED_T_TO_NATURAL_KILLER_UP	-0.501326	-1.37817	0.00386598	0.354906	1	7061
WU_HBX_TARGETS_2_DN	-0.749768	-1.37808	0.0944742	0.354492	1	6519
BOSCO_TH1_CYTOTOXIC_MODULE	-0.55608	-1.37795	0.0352	0.35417	1	6869
HOELZEL_NF1_TARGETS_UP	-0.541929	-1.3775	0.0303468	0.354773	1	7333
REACTOME_NR1H2_AND_NR1H3_MEDIATED_SIGNALING	-0.619493	-1.37744	0.0588235	0.354269	1	8885
REACTOME_NOTCH3_INTRACELLULAR_DOMAIN_REGULATES_TRANSCRIPTION	-0.678795	-1.37571	0.0945017	0.358679	1	6341
YAGI_AML_WITH_T_8_21_TRANSLOCATION	-0.494801	-1.37524	0.00652741	0.359335	1	9411
BIOCARTA_TOB1_PATHWAY	-0.714274	-1.3751	0.0856611	0.359111	1	5173
BROWNE_HCMV_INFECTION_30MIN_DN	-0.541543	-1.37499	0.0291121	0.358751	1	8623
RODRIGUES_DCC_TARGETS_DN	-0.552907	-1.37487	0.0221893	0.358427	1	8975
ONDER_CDH1_TARGETS_2_UP	-0.510431	-1.37486	0.00961539	0.357782	1	9566
PICCALUGA_ANGIOIMMUNOBLASTIC_LYMPHOMA_UP	-0.516165	-1.37437	0.0175913	0.358561	1	9037
YAO_TEMPORAL_RESPONSE_TO_PROGESTERONE_CLUSTER_0	-0.596003	-1.37402	0.0496988	0.35889	1	8839
WP_PROSTAGLANDIN_AND_LEUKOTRIENE_METABOLISM_IN_SENESCENCE	-0.660461	-1.37393	0.0783972	0.358475	1	9967
REACTOME_SIGNALING_BY_TGFB_FAMILY_MEMBERS	-0.552642	-1.37369	0.0404798	0.358521	1	7967
ZHENG_FOXP3_TARGETS_UP	-0.676704	-1.37343	0.0809917	0.358675	1	7574
MATSUDA_NATURAL_KILLER_DIFFERENTIATION	-0.483116	-1.37301	0.00239808	0.359248	1	6885
WP_HYPOTHESIZED_PATHWAYS_IN_PATHOGENESIS_OF_CARDIOVASCULAR_DISEASE	-0.688421	-1.37261	0.0905983	0.359788	1	6571
WP_WNT_SIGNALING_PATHWAY_AND_PLURIPOTENCY	-0.563758	-1.37234	0.0350318	0.359855	1	8049
KHETCHOUMIAN_TRIM24_TARGETS_UP	-0.623811	-1.3721	0.0655226	0.359912	1	8849
BROCKE_APOPTOSIS_REVERSED_BY_IL6	-0.531658	-1.37205	0.0280112	0.359381	1	8372
MARTENS_BOUND_BY_PML_RARA_FUSION	-0.48481	-1.37188	0.00118765	0.359256	1	8401
ZHAN_MULTIPLE_MYELOMA_CD1_DN	-0.618015	-1.37187	0.0858995	0.358617	1	8280
SUNG_METASTASIS_STROMA_UP	-0.547254	-1.37167	0.0426471	0.358548	1	8700
REACTOME_DNA_METHYLATION	-0.595295	-1.37124	0.066129	0.359203	1	7075
PLASARI_TGFB1_TARGETS_10HR_DN	-0.512999	-1.37035	0.0107095	0.361222	1	8908
WANG_CLIM2_TARGETS_DN	-0.522697	-1.36978	0.0248276	0.362261	1	9292
LEE_TARGETS_OF_PTCH1_AND_SUFU_UP	-0.605741	-1.36961	0.0628019	0.362129	1	6889
WP_DIFFERENTIATION_OF_WHITE_AND_BROWN_ADIPOCYTE	-0.675746	-1.36941	0.106383	0.362119	1	10950
ENK_UV_RESPONSE_KERATINOCYTE_DN	-0.486217	-1.36897	0	0.36268	1	9712
FOSTER_TOLERANT_MACROPHAGE_DN	-0.4892	-1.36882	0.00625782	0.362475	1	9383
YAGI_AML_WITH_11Q23_REARRANGED	-0.494095	-1.36879	0.00621118	0.361914	1	6896
DOUGLAS_BMI1_TARGETS_DN	-0.50378	-1.3684	0.0065445	0.362345	1	9956
ROSS_AML_WITH_AML1_ETO_FUSION	-0.580057	-1.36784	0.0567823	0.363359	1	4260
WILLERT_WNT_SIGNALING	-0.705311	-1.36745	0.0913793	0.363869	1	5763
BHAT_ESR1_TARGETS_NOT_VIA_AKT1_DN	-0.571753	-1.3668	0.0514821	0.365134	1	7355
OHGUCHI_LIVER_HNF4A_TARGETS_UP	-0.609234	-1.36644	0.0629139	0.365609	1	7388
BURTON_ADIPOGENESIS_12	-0.6625	-1.36625	0.0954003	0.365536	1	10672
LAIHO_COLORECTAL_CANCER_SERRATED_UP	-0.548377	-1.36583	0.0324006	0.36604	1	7089
REACTOME_G_PROTEIN_BETA_GAMMA_SIGNALLING	-0.649293	-1.36544	0.0851064	0.366516	1	7299
KYNG_DNA_DAMAGE_BY_4NQO	-0.633025	-1.36532	0.0651085	0.36623	1	7405
GRAHAM_CML_QUIESCENT_VS_NORMAL_DIVIDING_UP	-0.59972	-1.36529	0.0729335	0.365669	1	6215
CAIRO_HEPATOBLASTOMA_UP	-0.517682	-1.36507	0.0177112	0.365686	1	8562
REACTOME_HDACS_DEACETYLATE_HISTONES	-0.564577	-1.3644	0.0493827	0.367023	1	7075
DORN_ADENOVIRUS_INFECTION_12HR_DN	-0.654661	-1.36413	0.0802048	0.367134	1	9718
CADWELL_ATG16L1_TARGETS_DN	-0.583909	-1.36394	0.0568356	0.366956	1	7817
LINDGREN_BLADDER_CANCER_CLUSTER_3_DN	-0.508215	-1.36359	0.0188425	0.367364	1	8921
REACTOME_COLLAGEN_CHAIN_TRIMERIZATION	-0.612609	-1.36333	0.083612	0.367383	1	4270
BAELDE_DIABETIC_NEPHROPATHY_UP	-0.562809	-1.36295	0.0392749	0.367887	1	9396
BOYLAN_MULTIPLE_MYELOMA_C_D_DN	-0.505306	-1.36277	0.00515464	0.367736	1	7644
WP_NUCLEAR_RECEPTORS	-0.63853	-1.36196	0.0840336	0.369581	1	10189
GAUSSMANN_MLL_AF4_FUSION_TARGETS_F_UP	-0.519479	-1.36184	0.0136426	0.369308	1	6623
KEGG_STEROID_HORMONE_BIOSYNTHESIS	-0.604618	-1.36141	0.0631229	0.369896	1	4394
MEISSNER_BRAIN_HCP_WITH_H3K4ME2_AND_H3K27ME3	-0.591312	-1.36125	0.0672926	0.369697	1	4186
VALK_AML_WITH_CEBPA	-0.636171	-1.36109	0.0672269	0.369536	1	5825
ZHOU_INFLAMMATORY_RESPONSE_LPS_UP	-0.488389	-1.36097	0.0062422	0.36925	1	9357
WP_PPAR_SIGNALING_PATHWAY	-0.587382	-1.36093	0.05997	0.36874	1	4897
LIN_MELANOMA_COPY_NUMBER_DN	-0.632875	-1.36085	0.0672269	0.368367	1	10665
WP_INTERACTIONS_BETWEEN_IMMUNE_CELLS_AND_MICRORNAS_IN_TUMOR_MICROENVIRONMENT	-0.63285	-1.3603	0.0755627	0.369469	1	8278
DING_LUNG_CANCER_BY_MUTATION_RATE	-0.708306	-1.36022	0.0865724	0.369133	1	5981
MOREAUX_B_LYMPHOCYTE_MATURATION_BY_TACI_UP	-0.56932	-1.3601	0.0542986	0.368864	1	5041
BILANGES_SERUM_AND_RAPAMYCIN_SENSITIVE_GENES	-0.582624	-1.36002	0.0630769	0.36851	1	11311
WP_CANONICAL_AND_NONCANONICAL_TGFB_SIGNALING	-0.715246	-1.35996	0.102787	0.368093	1	6571
NELSON_RESPONSE_TO_ANDROGEN_UP	-0.567116	-1.35981	0.0509554	0.367892	1	5422
WHITFIELD_CELL_CYCLE_M_G1	-0.545723	-1.35943	0.0336257	0.368483	1	5832
TAKEDA_TARGETS_OF_NUP98_HOXA9_FUSION_6HR_UP	-0.567492	-1.35939	0.0418605	0.367974	1	6574
KEGG_RETINOL_METABOLISM	-0.599523	-1.35932	0.0690738	0.367548	1	1488
BIOCARTA_EICOSANOID_PATHWAY	-0.703525	-1.35908	0.0941385	0.367639	1	9967
WP_LEUKOCYTEINTRINSIC_HIPPO_PATHWAY_FUNCTIONS	-0.641578	-1.35876	0.0976	0.368031	1	7400
TSAI_RESPONSE_TO_RADIATION_THERAPY	-0.658317	-1.3583	0.0892562	0.368752	1	5304
NIKOLSKY_BREAST_CANCER_5P15_AMPLICON	-0.676523	-1.35772	0.0924956	0.369763	1	5105
DOANE_BREAST_CANCER_ESR1_UP	-0.556421	-1.35719	0.0416048	0.370658	1	7091
GRANDVAUX_IRF3_TARGETS_DN	-0.725427	-1.35625	0.101633	0.372818	1	11500
REACTOME_DOWNREGULATION_OF_SMAD2_3_SMAD4_TRANSCRIPTIONAL_ACTIVITY	-0.667675	-1.3561	0.104405	0.372592	1	5902
REACTOME_B_WICH_COMPLEX_POSITIVELY_REGULATES_RRNA_EXPRESSION	-0.566601	-1.35572	0.0526316	0.373092	1	7667
REACTOME_SIGNALING_BY_TGF_BETA_RECEPTOR_COMPLEX	-0.55742	-1.35503	0.0446429	0.374404	1	9724
GRABARCZYK_BCL11B_TARGETS_UP	-0.569112	-1.35497	0.0479134	0.373958	1	6640
WP_WHITE_FAT_CELL_DIFFERENTIATION	-0.652914	-1.35481	0.102389	0.373819	1	8956
JI_RESPONSE_TO_FSH_DN	-0.599551	-1.35426	0.0809969	0.37477	1	6666
WP_SARSCOV2_INNATE_IMMUNITY_EVASION_AND_CELLSPECIFIC_IMMUNE_RESPONSE	-0.574688	-1.35413	0.0624	0.374517	1	6215
BONOME_OVARIAN_CANCER_POOR_SURVIVAL_UP	-0.649931	-1.354	0.0996732	0.374324	1	12103
BIOCARTA_TH1TH2_PATHWAY	-0.71115	-1.35363	0.0976492	0.374837	1	5173
KEGG_THYROID_CANCER	-0.653864	-1.35321	0.0918197	0.375336	1	10616
REACTOME_IRS_MEDIATED_SIGNALLING	-0.608524	-1.35319	0.0764228	0.37478	1	4511
REACTOME_THE_NLRP3_INFLAMMASOME	-0.737688	-1.35269	0.119048	0.375622	1	9297
REACTOME_VISUAL_PHOTOTRANSDUCTION	-0.55293	-1.35231	0.0422961	0.376136	1	9001
YAO_TEMPORAL_RESPONSE_TO_PROGESTERONE_CLUSTER_6	-0.573797	-1.35219	0.0557325	0.375806	1	6305
RADAEVA_RESPONSE_TO_IFNA1_UP	-0.618399	-1.35207	0.0714286	0.375557	1	6779
IKEDA_MIR133_TARGETS_UP	-0.617855	-1.3517	0.0866013	0.376104	1	13130
WP_SPHINGOLIPID_METABOLISM_OVERVIEW	-0.681958	-1.35033	0.109565	0.379568	1	11647
REACTOME_NUCLEOTIDE_LIKE_PURINERGIC_RECEPTORS	-0.744063	-1.35025	0.0930233	0.379196	1	8046
REACTOME_KERATAN_SULFATE_BIOSYNTHESIS	-0.657642	-1.35011	0.0910653	0.378968	1	4349
WP_WNTBETACATENIN_SIGNALING_PATHWAY_IN_LEUKEMIA	-0.664687	-1.34979	0.117544	0.37934	1	10497
KEGG_MELANOGENESIS	-0.550118	-1.34965	0.0446429	0.379138	1	7890
BRIDEAU_IMPRINTED_GENES	-0.58709	-1.34942	0.0780781	0.379157	1	8344
HATADA_METHYLATED_IN_LUNG_CANCER_DN	-0.640638	-1.34913	0.0655462	0.379409	1	1023
GAUSSMANN_MLL_AF4_FUSION_TARGETS_E_UP	-0.554583	-1.34854	0.0490798	0.380449	1	8102
IKEDA_MIR1_TARGETS_UP	-0.607051	-1.34754	0.0691927	0.382766	1	10050
PUIFFE_INVASION_INHIBITED_BY_ASCITES_DN	-0.522433	-1.34712	0.0337079	0.383433	1	10089
REACTOME_CHEMOKINE_RECEPTORS_BIND_CHEMOKINES	-0.595272	-1.34696	0.0809524	0.383332	1	6215
DELACROIX_RAR_TARGETS_DN	-0.673236	-1.34652	0.115318	0.384048	1	3913
REACTOME_SIGNALING_BY_WNT_IN_CANCER	-0.651533	-1.34643	0.082077	0.383682	1	6478
HERNANDEZ_MITOTIC_ARREST_BY_DOCETAXEL_1_UP	-0.650051	-1.3464	0.0901213	0.383174	1	8806
NAKAYAMA_SOFT_TISSUE_TUMORS_PCA1_DN	-0.569803	-1.34627	0.049459	0.38289	1	8808
VALK_AML_WITH_EVI1	-0.67769	-1.3453	0.109402	0.385086	1	7056
PID_GMCSF_PATHWAY	-0.640533	-1.34522	0.0805369	0.384729	1	3082
REACTOME_REGULATION_OF_IFNA_IFNB_SIGNALING	-0.672698	-1.34521	0.096828	0.384152	1	5808
SCHAEFFER_PROSTATE_DEVELOPMENT_12HR_UP	-0.544514	-1.345	0.057101	0.38418	1	9685
SCHEIDEREIT_IKK_INTERACTING_PROTEINS	-0.608639	-1.34437	0.0779661	0.385313	1	6747
RAY_TUMORIGENESIS_BY_ERBB2_CDC25A_DN	-0.49494	-1.34407	0.0157895	0.385594	1	8718
BIOCARTA_RELA_PATHWAY	-0.733223	-1.34289	0.120209	0.388416	1	6275
RUTELLA_RESPONSE_TO_HGF_UP	-0.475242	-1.34274	0.00739827	0.388197	1	8421
HELLER_HDAC_TARGETS_DN	-0.493099	-1.34256	0.0104712	0.388124	1	8401
REACTOME_CTLA4_INHIBITORY_SIGNALING	-0.69323	-1.34248	0.10302	0.387758	1	6334
ZHU_CMV_8_HR_DN	-0.599762	-1.34233	0.0873016	0.387624	1	4306
LIU_NASOPHARYNGEAL_CARCINOMA	-0.578636	-1.34226	0.0821705	0.387226	1	4700
OSMAN_BLADDER_CANCER_DN	-0.480239	-1.34151	0.0100756	0.388834	1	9654
EPPERT_CE_HSC_LSC	-0.618487	-1.34101	0.11	0.389706	1	4805
BLANCO_MELO_RESPIRATORY_SYNCYTIAL_VIRUS_INFECTION_A594_CELLS_UP	-0.496337	-1.3407	0.0134953	0.390017	1	6314
MEBARKI_HCC_PROGENITOR_WNT_DN_CTNNB1_DEPENDENT	-0.649638	-1.34047	0.0988075	0.390084	1	3719
MAHAJAN_RESPONSE_TO_IL1A_UP	-0.573841	-1.33907	0.0645669	0.393467	1	6864
GARGALOVIC_RESPONSE_TO_OXIDIZED_PHOSPHOLIPIDS_YELLOW_UP	-0.649172	-1.33889	0.0907504	0.393398	1	11167
ACOSTA_PROLIFERATION_INDEPENDENT_MYC_TARGETS_DN	-0.537696	-1.33853	0.0366197	0.393855	1	6954
MARCHINI_TRABECTEDIN_RESISTANCE_UP	-0.6953	-1.3384	0.118397	0.393627	1	596
ROYLANCE_BREAST_CANCER_16Q_COPY_NUMBER_DN	-0.677172	-1.33839	0.114428	0.393091	1	6264
WP_PRION_DISEASE_PATHWAY	-0.65546	-1.33818	0.105719	0.393124	1	4200
SHIN_B_CELL_LYMPHOMA_CLUSTER_8	-0.640074	-1.33758	0.0971993	0.39423	1	6334
DELYS_THYROID_CANCER_UP	-0.476699	-1.33743	0.00487211	0.394044	1	7426
TONKS_TARGETS_OF_RUNX1_RUNX1T1_FUSION_MONOCYTE_DN	-0.593752	-1.33673	0.0846395	0.395642	1	5507
SCHAEFFER_PROSTATE_DEVELOPMENT_AND_CANCER_BOX4_DN	-0.642484	-1.3366	0.102564	0.395389	1	8794
BIOCARTA_TOLL_PATHWAY	-0.669887	-1.33658	0.106961	0.394848	1	6571
PHONG_TNF_RESPONSE_VIA_P38_COMPLETE	-0.500699	-1.33645	0.029932	0.394618	1	7957
PID_AR_PATHWAY	-0.582726	-1.33638	0.0827815	0.394192	1	8975
YAGI_AML_FAB_MARKERS	-0.505424	-1.33585	0.0308311	0.395222	1	7539
KEGG_SPHINGOLIPID_METABOLISM	-0.633227	-1.33577	0.124394	0.39485	1	13019
BROWN_MYELOID_CELL_DEVELOPMENT_UP	-0.518668	-1.33575	0.0421348	0.394303	1	9127
ODONNELL_TFRC_TARGETS_UP	-0.480128	-1.33512	0.0101523	0.395556	1	6945
WP_LEPTIN_SIGNALING_PATHWAY	-0.568217	-1.3347	0.0594512	0.39626	1	7862
WP_DNA_DAMAGE_RESPONSE_ONLY_ATM_DEPENDENT	-0.534999	-1.33434	0.0480349	0.396759	1	6993
MULLIGHAN_MLL_SIGNATURE_2_UP	-0.47702	-1.33427	0.00741656	0.396391	1	8113
VALK_AML_CLUSTER_6	-0.642851	-1.33416	0.119355	0.396123	1	8673
GAUSSMANN_MLL_AF4_FUSION_TARGETS_G_UP	-0.500722	-1.33317	0.0216561	0.398431	1	7551
HOSHIDA_LIVER_CANCER_SUBCLASS_S1	-0.499448	-1.33303	0.0268456	0.398209	1	6413
REACTOME_INTERLEUKIN_6_FAMILY_SIGNALING	-0.663346	-1.33288	0.118166	0.398052	1	4271
PID_IL27_PATHWAY	-0.665746	-1.3326	0.107877	0.398266	1	8334
VALK_AML_CLUSTER_15	-0.644398	-1.33257	0.108475	0.397737	1	5485
HESS_TARGETS_OF_HOXA9_AND_MEIS1_DN	-0.562346	-1.33238	0.0712121	0.397729	1	5970
ONO_AML1_TARGETS_DN	-0.625313	-1.33227	0.114566	0.397415	1	6685
DAVICIONI_TARGETS_OF_PAX_FOXO1_FUSIONS_UP	-0.488146	-1.33225	0.011984	0.396887	1	8712
GAUSSMANN_MLL_AF4_FUSION_TARGETS_C_UP	-0.512868	-1.33221	0.0352609	0.396404	1	8247
WP_SIGNAL_TRANSDUCTION_THROUGH_IL1R	-0.64713	-1.33192	0.116162	0.396639	1	6571
KEGG_TGF_BETA_SIGNALING_PATHWAY	-0.556453	-1.33191	0.0596125	0.396076	1	7555
KYNG_DNA_DAMAGE_BY_UV	-0.589346	-1.33175	0.0839937	0.395995	1	8068
SAFFORD_T_LYMPHOCYTE_ANERGY	-0.553834	-1.33158	0.0753012	0.395904	1	8790
RUTELLA_RESPONSE_TO_CSF2RB_AND_IL4_UP	-0.478707	-1.33133	0.0153846	0.395995	1	9777
KEGG_CYTOSOLIC_DNA_SENSING_PATHWAY	-0.597624	-1.33005	0.0793157	0.399317	1	7023
TAKADA_GASTRIC_CANCER_COPY_NUMBER_DN	-0.658809	-1.3295	0.0979381	0.400428	1	6405
WP_RANKLRANK_SIGNALING_PATHWAY	-0.587604	-1.32932	0.0885668	0.400336	1	8278
YAGI_AML_WITH_T_9_11_TRANSLOCATION	-0.533417	-1.32919	0.045584	0.400131	1	10303
GENTLES_LEUKEMIC_STEM_CELL_UP	-0.665711	-1.32913	0.126712	0.399732	1	4462
WANG_RECURRENT_LIVER_CANCER_UP	-0.704944	-1.32889	0.130137	0.399861	1	8755
YANG_BREAST_CANCER_ESR1_UP	-0.630101	-1.32882	0.109948	0.399481	1	6627
WP_SPHINGOLIPID_METABOLISM_INTEGRATED_PATHWAY	-0.662758	-1.32827	0.102253	0.400534	1	11647
BOSCO_ALLERGEN_INDUCED_TH2_ASSOCIATED_MODULE	-0.520159	-1.32797	0.0428571	0.400817	1	5381
ENGELMANN_CANCER_PROGENITORS_DN	-0.563097	-1.32769	0.065625	0.401022	1	7574
WP_VITAMIN_A_AND_CAROTENOID_METABOLISM	-0.601999	-1.32769	0.115086	0.400456	1	3799
XIE_LT_HSC_S1PR3_OE_UP	-0.645258	-1.32768	0.123355	0.39989	1	7632
KUMAR_TARGETS_OF_MLL_AF9_FUSION	-0.476672	-1.32687	0.0037037	0.401545	1	8485
REACTOME_RAC3_GTPASE_CYCLE	-0.544606	-1.32676	0.0621212	0.40131	1	9757
BIOCARTA_NFKB_PATHWAY	-0.677772	-1.32663	0.130824	0.401089	1	6321
PARK_TRETINOIN_RESPONSE_AND_RARA_PLZF_FUSION	-0.67653	-1.32661	0.107692	0.400596	1	5038
WP_NETWORK_MAP_OF_SARSCOV2_SIGNALING_PATHWAY	-0.495692	-1.32646	0.0223776	0.400456	1	6215
WP_LTF_DANGER_SIGNAL_RESPONSE_PATHWAY	-0.69601	-1.3264	0.126079	0.400057	1	14143
KEGG_FC_GAMMA_R_MEDIATED_PHAGOCYTOSIS	-0.547726	-1.32633	0.0626822	0.399716	1	4370
REACTOME_RUNX2_REGULATES_OSTEOBLAST_DIFFERENTIATION	-0.663205	-1.32625	0.126516	0.399374	1	6341
TURASHVILI_BREAST_LOBULAR_CARCINOMA_VS_LOBULAR_NORMAL_DN	-0.560291	-1.32593	0.0817236	0.399703	1	8849
TURASHVILI_BREAST_LOBULAR_CARCINOMA_VS_DUCTAL_NORMAL_UP	-0.575307	-1.32591	0.0742574	0.399226	1	8884
NABA_COLLAGENS	-0.612609	-1.32546	0.106858	0.400031	1	4270
MCBRYAN_PUBERTAL_BREAST_3_4WK_UP	-0.496123	-1.32507	0.025572	0.400623	1	7738
JAATINEN_HEMATOPOIETIC_STEM_CELL_UP	-0.481302	-1.32459	0.0101394	0.401453	1	9827
FINAK_BREAST_CANCER_SDPP_SIGNATURE	-0.653959	-1.32404	0.114671	0.402577	1	5341
BASAKI_YBX1_TARGETS_DN	-0.474788	-1.32401	0.0197775	0.402077	1	9205
BIOCARTA_LIS1_PATHWAY	-0.695402	-1.32375	0.129433	0.402308	1	598
CASORELLI_APL_SECONDARY_VS_DE_NOVO_UP	-0.616486	-1.32361	0.0951586	0.402189	1	6243
LIEN_BREAST_CARCINOMA_METAPLASTIC_VS_DUCTAL_DN	-0.525546	-1.32333	0.0771513	0.402473	1	9089
REACTOME_ECM_PROTEOGLYCANS	-0.560972	-1.32331	0.0771605	0.401955	1	4445
HADDAD_T_LYMPHOCYTE_AND_NK_PROGENITOR_UP	-0.558046	-1.32283	0.0481541	0.402714	1	7578
REACTOME_RECOGNITION_AND_ASSOCIATION_OF_DNA_GLYCOSYLASE_WITH_SITE_CONTAINING_AN_AFFECTED_PURINE	-0.597295	-1.3225	0.085622	0.403071	1	7075
GAZDA_DIAMOND_BLACKFAN_ANEMIA_PROGENITOR_UP	-0.618282	-1.32217	0.0910624	0.403523	1	5833
DER_IFN_GAMMA_RESPONSE_UP	-0.569967	-1.32209	0.0820189	0.403224	1	7794
GARGALOVIC_RESPONSE_TO_OXIDIZED_PHOSPHOLIPIDS_RED_DN	-0.646468	-1.32189	0.100683	0.403299	1	10189
REACTOME_SYNTHESIS_OF_PROSTAGLANDINS_PG_AND_THROMBOXANES_TX	-0.717568	-1.32167	0.137324	0.403378	1	9967
VANDESLUIS_COMMD1_TARGETS_GROUP_4_UP	-0.713476	-1.32144	0.123729	0.403501	1	4864
REACTOME_AMYLOID_FIBER_FORMATION	-0.532171	-1.32044	0.0610119	0.405846	1	7075
REACTOME_CASPASE_ACTIVATION_VIA_DEATH_RECEPTORS_IN_THE_PRESENCE_OF_LIGAND	-0.71738	-1.32025	0.142609	0.405839	1	7692
FAELT_B_CLL_WITH_VH3_21_DN	-0.593319	-1.31996	0.0903328	0.40609	1	8885
WINNEPENNINCKX_MELANOMA_METASTASIS_DN	-0.599552	-1.31886	0.0869565	0.408842	1	3030
TURASHVILI_BREAST_DUCTAL_CARCINOMA_VS_DUCTAL_NORMAL_UP	-0.598186	-1.31876	0.0967742	0.408539	1	7862
REACTOME_CD28_CO_STIMULATION	-0.624249	-1.31875	0.116838	0.407998	1	6613
MELLMAN_TUT1_TARGETS_DN	-0.599343	-1.31852	0.111481	0.408099	1	8790
ROZANOV_MMP14_TARGETS_UP	-0.48569	-1.31769	0.0343461	0.409888	1	8393
KEGG_HISTIDINE_METABOLISM	-0.645786	-1.31747	0.126904	0.409951	1	5078
JINESH_BLEBBISHIELD_TRANSFORMED_STEM_CELL_SPHERES_UP	-0.505275	-1.31723	0.0355619	0.410141	1	7632
REACTOME_MEIOTIC_SYNAPSIS	-0.562239	-1.31709	0.0842607	0.409995	1	7075
REACTOME_AFLATOXIN_ACTIVATION_AND_DETOXIFICATION	-0.687612	-1.31674	0.15	0.410428	1	297
GYORFFY_DOXORUBICIN_RESISTANCE	-0.61364	-1.3163	0.096828	0.411206	1	11026
BURTON_ADIPOGENESIS_7	-0.59846	-1.31606	0.0925325	0.411321	1	8033
PID_GLYPICAN_1PATHWAY	-0.64837	-1.31597	0.129145	0.411026	1	4813
KEGG_RIG_I_LIKE_RECEPTOR_SIGNALING_PATHWAY	-0.56197	-1.31575	0.076324	0.411084	1	7622
WP_METAPATHWAY_BIOTRANSFORMATION_PHASE_I_AND_II	-0.500605	-1.31533	0.0460894	0.411821	1	5823
WP_ANTIVIRAL_AND_ANTIINFLAMMATORY_EFFECTS_OF_NRF2_ON_SARSCOV2_PATHWAY	-0.633134	-1.31527	0.116118	0.411452	1	2577
GAVIN_PDE3B_TARGETS	-0.665043	-1.31527	0.144621	0.410897	1	4530
TONKS_TARGETS_OF_RUNX1_RUNX1T1_FUSION_SUSTAINDED_IN_ERYTHROCYTE_UP	-0.60593	-1.31513	0.09375	0.410748	1	6519
WP_PHOSPHOINOSITIDES_METABOLISM	-0.58676	-1.31483	0.0967239	0.411099	1	5835
BIOCARTA_TALL1_PATHWAY	-0.712917	-1.3145	0.151246	0.411451	1	11485
BRUNO_HEMATOPOIESIS	-0.567002	-1.31429	0.0783699	0.41149	1	6916
SAMOLS_TARGETS_OF_KHSV_MIRNAS_DN	-0.577269	-1.31404	0.0897638	0.411689	1	8887
REACTOME_KERATAN_SULFATE_KERATIN_METABOLISM	-0.626871	-1.31396	0.127986	0.41137	1	1717
DORN_ADENOVIRUS_INFECTION_12HR_UP	-0.640443	-1.31385	0.107527	0.411181	1	7052
KEGG_APOPTOSIS	-0.552453	-1.31377	0.0650155	0.410848	1	6613
WP_ARRHYTHMOGENIC_RIGHT_VENTRICULAR_CARDIOMYOPATHY	-0.56002	-1.31342	0.0672783	0.411331	1	7556
WP_PATHWAYS_OF_NUCLEIC_ACID_METABOLISM_AND_INNATE_IMMUNE_SENSING	-0.709641	-1.31297	0.150613	0.412077	1	6186
MARSON_FOXP3_CORE_DIRECT_TARGETS	-0.707143	-1.31276	0.127306	0.412172	1	8140
CHIANG_LIVER_CANCER_SUBCLASS_CTNNB1_DN	-0.508342	-1.31178	0.0382979	0.414468	1	8170
GENTILE_UV_RESPONSE_CLUSTER_D8	-0.608966	-1.3112	0.124019	0.415541	1	8562
LEE_AGING_CEREBELLUM_UP	-0.548931	-1.311	0.0683891	0.415538	1	5953
ZHU_CMV_8_HR_UP	-0.60213	-1.31062	0.122896	0.416027	1	6779
WP_FATTY_ACID_BIOSYNTHESIS	-0.665558	-1.31056	0.153982	0.415614	1	5486
DAVICIONI_RHABDOMYOSARCOMA_PAX_FOXO1_FUSION_UP	-0.5615	-1.31013	0.0970874	0.416358	1	8645
ONO_AML1_TARGETS_UP	-0.666702	-1.30996	0.117438	0.416314	1	5173
KEGG_COLORECTAL_CANCER	-0.566569	-1.30972	0.104199	0.416489	1	4781
KEGG_ACUTE_MYELOID_LEUKEMIA	-0.575778	-1.30928	0.110577	0.417183	1	10663
WP_KALLMANN_SYNDROME	-0.656638	-1.30922	0.143802	0.41684	1	4327
KEGG_HEMATOPOIETIC_CELL_LINEAGE	-0.540749	-1.30911	0.0848765	0.416607	1	5178
MAHAJAN_RESPONSE_TO_IL1A_DN	-0.562897	-1.30849	0.100787	0.417983	1	7147
CHEN_ETV5_TARGETS_SERTOLI	-0.653066	-1.30839	0.123762	0.417782	1	7459
NABA_CORE_MATRISOME	-0.482239	-1.30816	0.0219922	0.41786	1	6446
LIAN_LIPA_TARGETS_6M	-0.549463	-1.30782	0.0877193	0.41835	1	6378
SIG_IL4RECEPTOR_IN_B_LYPHOCYTES	-0.657131	-1.30714	0.142599	0.419668	1	4929
PID_PS1_PATHWAY	-0.596357	-1.30696	0.106136	0.419587	1	10206
REACTOME_NONHOMOLOGOUS_END_JOINING_NHEJ	-0.572258	-1.30666	0.0734375	0.419959	1	11215
SARTIPY_BLUNTED_BY_INSULIN_RESISTANCE_DN	-0.688499	-1.30576	0.155357	0.422025	1	8393
PID_EPO_PATHWAY	-0.62797	-1.30576	0.128763	0.421501	1	7447
VALK_AML_CLUSTER_4	-0.628362	-1.30573	0.142096	0.421041	1	10697
SILIGAN_BOUND_BY_EWS_FLT1_FUSION	-0.586976	-1.30485	0.111111	0.423104	1	12197
REACTOME_RA_BIOSYNTHESIS_PATHWAY	-0.690751	-1.30477	0.116197	0.422778	1	1488
KEGG_ARRHYTHMOGENIC_RIGHT_VENTRICULAR_CARDIOMYOPATHY_ARVC	-0.561007	-1.30453	0.0897638	0.422933	1	7556
EHLERS_ANEUPLOIDY_UP	-0.602227	-1.30451	0.120521	0.422452	1	10770
VALK_AML_CLUSTER_16	-0.635791	-1.30438	0.112397	0.422261	1	6561
REACTOME_SIGNALING_BY_RETINOIC_ACID	-0.601749	-1.30428	0.12987	0.42198	1	5964
VALK_AML_CLUSTER_11	-0.611668	-1.30417	0.117747	0.421785	1	7266
WP_RESISTIN_AS_A_REGULATOR_OF_INFLAMMATION	-0.622334	-1.30411	0.129534	0.421385	1	7269
MULLIGHAN_MLL_SIGNATURE_2_DN	-0.47954	-1.30389	0.0289093	0.421462	1	9857
REACTOME_RUNX2_REGULATES_BONE_DEVELOPMENT	-0.624449	-1.30389	0.116239	0.420929	1	6341
REACTOME_TOLL_LIKE_RECEPTOR_CASCADES	-0.500159	-1.30383	0.0436006	0.420532	1	7775
BERTUCCI_INVASIVE_CARCINOMA_DUCTAL_VS_LOBULAR_DN	-0.594702	-1.30347	0.104377	0.421044	1	5309
SALVADOR_MARTIN_PEDIATRIC_TBD_ANTI_TNF_THERAPY_NONRESPONDER_PRE_TREATMENT_UP	-0.678078	-1.30201	0.132379	0.424731	1	9104
HOFFMANN_IMMATURE_TO_MATURE_B_LYMPHOCYTE_UP	-0.607233	-1.30175	0.122658	0.42495	1	7571
DAVICIONI_TARGETS_OF_PAX_FOXO1_FUSIONS_DN	-0.559371	-1.30166	0.0802469	0.424666	1	3808
CHESLER_BRAIN_HIGHEST_GENETIC_VARIANCE	-0.615338	-1.30126	0.115824	0.425294	1	1976
KEGG_GLYCOSAMINOGLYCAN_BIOSYNTHESIS_CHONDROITIN_SULFATE	-0.668602	-1.30122	0.151943	0.424864	1	3225
PID_KIT_PATHWAY	-0.580024	-1.30058	0.0897638	0.426204	1	10789
ABBUD_LIF_SIGNALING_1_DN	-0.646465	-1.30052	0.130148	0.425828	1	10425
REACTOME_RHOC_GTPASE_CYCLE	-0.554225	-1.30023	0.0936556	0.426212	1	9757
OISHI_CHOLANGIOMA_STEM_CELL_LIKE_DN	-0.478194	-1.29979	0.0254692	0.427045	1	8415
ALCALAY_AML_BY_NPM1_LOCALIZATION_UP	-0.509673	-1.29964	0.0714286	0.426932	1	5597
WP_STEROL_REGULATORY_ELEMENTBINDING_PROTEINS_SREBP_SIGNALING	-0.552359	-1.29962	0.0848485	0.426455	1	10081
PID_NFKAPPAB_ATYPICAL_PATHWAY	-0.711194	-1.2994	0.155979	0.426584	1	6613
OSWALD_HEMATOPOIETIC_STEM_CELL_IN_COLLAGEN_GEL_UP	-0.489995	-1.29924	0.0414365	0.426549	1	7667
IVANOVA_HEMATOPOIESIS_STEM_CELL_LONG_TERM	-0.48776	-1.29921	0.0474898	0.426074	1	10495
PEREZ_TP53_AND_TP63_TARGETS	-0.488818	-1.29915	0.0417246	0.425727	1	7632
LEIN_ASTROCYTE_MARKERS	-0.591812	-1.29912	0.116505	0.425281	1	10908
WP_ADIPOGENESIS	-0.509596	-1.29871	0.0657143	0.425957	1	7663
REACTOME_NR1H3_NR1H2_REGULATE_GENE_EXPRESSION_LINKED_TO_CHOLESTEROL_TRANSPORT_AND_EFFLUX	-0.617938	-1.29866	0.129825	0.425557	1	7026
HUTTMANN_B_CLL_POOR_SURVIVAL_UP	-0.477049	-1.29863	0.02574	0.425137	1	4531
REACTOME_EGR2_AND_SOX10_MEDIATED_INITIATION_OF_SCHWANN_CELL_MYELINATION	-0.628836	-1.29833	0.140652	0.425444	1	6692
PID_PI3KCI_PATHWAY	-0.584515	-1.29739	0.114094	0.427645	1	6613
LEE_INTRATHYMIC_T_PROGENITOR	-0.676204	-1.29699	0.145299	0.42831	1	2625
TARTE_PLASMA_CELL_VS_B_LYMPHOCYTE_UP	-0.549875	-1.29688	0.0889571	0.428054	1	7717
KEGG_TRYPTOPHAN_METABOLISM	-0.61411	-1.29678	0.108621	0.42786	1	5486
PID_IL6_7_PATHWAY	-0.582774	-1.29675	0.112026	0.42739	1	6834
RATTENBACHER_BOUND_BY_CELF1	-0.462672	-1.29571	0.0146341	0.429936	1	10000
PID_RETINOIC_ACID_PATHWAY	-0.633587	-1.29561	0.122124	0.429687	1	7026
REACTOME_RHOG_GTPASE_CYCLE	-0.554844	-1.29556	0.0917722	0.42929	1	9122
TONKS_TARGETS_OF_RUNX1_RUNX1T1_FUSION_ERYTHROCYTE_UP	-0.504627	-1.29551	0.0544693	0.428929	1	7723
WAKABAYASHI_ADIPOGENESIS_PPARG_RXRA_BOUND_WITH_H4K20ME1_MARK	-0.509002	-1.29504	0.0635838	0.429777	1	9294
GAUSSMANN_MLL_AF4_FUSION_TARGETS_A_DN	-0.528107	-1.29503	0.0740741	0.429273	1	5440
KEGG_FC_EPSILON_RI_SIGNALING_PATHWAY	-0.546362	-1.2947	0.0823171	0.429669	1	4669
KEGG_PPAR_SIGNALING_PATHWAY	-0.558435	-1.29467	0.0899054	0.429245	1	4897
REACTOME_CELL_DEATH_SIGNALLING_VIA_NRAGE_NRIF_AND_NADE	-0.536572	-1.29453	0.0992593	0.429111	1	4669
STEGER_ADIPOGENESIS_DN	-0.656579	-1.29432	0.138937	0.429199	1	9499
PASINI_SUZ12_TARGETS_UP	-0.53223	-1.2942	0.0633484	0.429025	1	6140
SPIRA_SMOKERS_LUNG_CANCER_UP	-0.597964	-1.29418	0.135452	0.428572	1	9402
WP_REGULATION_OF_WNT_BCATENIN_SIGNALING_BY_SMALL_MOLECULE_COMPOUNDS	-0.677374	-1.29415	0.158261	0.428138	1	10911
WP_CARDIAC_HYPERTROPHIC_RESPONSE	-0.583802	-1.29392	0.118971	0.428289	1	6571
PID_TNF_PATHWAY	-0.585738	-1.29297	0.126263	0.43055	1	9540
CAMPS_COLON_CANCER_COPY_NUMBER_DN	-0.550376	-1.29245	0.0941558	0.431609	1	7031
WP_ETHANOL_EFFECTS_ON_HISTONE_MODIFICATIONS	-0.625828	-1.29236	0.144518	0.431329	1	5862
CHARAFE_BREAST_CANCER_LUMINAL_VS_BASAL_DN	-0.460571	-1.29231	0.0192077	0.430959	1	8003
FONTAINE_PAPILLARY_THYROID_CARCINOMA_DN	-0.545721	-1.29171	0.0830769	0.432168	1	9296
WP_MODULATORS_OF_TCR_SIGNALING_AND_T_CELL_ACTIVATION	-0.565108	-1.2916	0.104334	0.432009	1	6613
MCBRYAN_PUBERTAL_BREAST_5_6WK_UP	-0.512712	-1.29117	0.0801749	0.432822	1	9177
PLASARI_TGFB1_SIGNALING_VIA_NFIC_1HR_UP	-0.615796	-1.2908	0.127551	0.433353	1	11426
BERNARD_PPAPDC1B_TARGETS_DN	-0.57107	-1.2907	0.106181	0.433124	1	5682
PID_INTEGRIN_CS_PATHWAY	-0.650761	-1.29057	0.146259	0.432981	1	6526
AZARE_NEOPLASTIC_TRANSFORMATION_BY_STAT3_UP	-0.523698	-1.2904	0.050578	0.432954	1	7539
BIOCARTA_TNFR2_PATHWAY	-0.691693	-1.28962	0.167832	0.434699	1	12514
REACTOME_VASOPRESSIN_REGULATES_RENAL_WATER_HOMEOSTASIS_VIA_AQUAPORINS	-0.584488	-1.28832	0.131122	0.437814	1	8835
VALK_AML_WITH_11Q23_REARRANGED	-0.657857	-1.28775	0.162393	0.438874	1	4496
REACTOME_PRC2_METHYLATES_HISTONES_AND_DNA	-0.554839	-1.28734	0.0984375	0.439562	1	10995
SMID_BREAST_CANCER_RELAPSE_IN_BRAIN_DN	-0.547495	-1.287	0.080916	0.440041	1	9633
ACEVEDO_LIVER_CANCER_WITH_H3K9ME3_UP	-0.506325	-1.28698	0.0563961	0.439573	1	7087
BIOCARTA_CHEMICAL_PATHWAY	-0.680989	-1.28594	0.144689	0.44209	1	3980
WP_ENERGY_METABOLISM	-0.585495	-1.28585	0.120915	0.441822	1	10250
LIAN_LIPA_TARGETS_3M	-0.562239	-1.28583	0.091354	0.441347	1	6378
BIOCARTA_EIF4_PATHWAY	-0.652582	-1.28545	0.156584	0.441941	1	12217
REACTOME_GROWTH_HORMONE_RECEPTOR_SIGNALING	-0.654773	-1.28522	0.139803	0.442049	1	10663
ZHANG_RESPONSE_TO_IKK_INHIBITOR_AND_TNF_UP	-0.479702	-1.28505	0.0422164	0.44205	1	8278
REACTOME_XENOBIOTICS	-0.648674	-1.28478	0.139655	0.442274	1	4471
DAVICIONI_MOLECULAR_ARMS_VS_ERMS_UP	-0.465116	-1.28426	0.0340479	0.443331	1	9686
MAEKAWA_ATF2_TARGETS	-0.647437	-1.28421	0.146903	0.442943	1	8333
ZHANG_ANTIVIRAL_RESPONSE_TO_RIBAVIRIN_DN	-0.583844	-1.28342	0.130781	0.444711	1	8364
LIU_TARGETS_OF_VMYB_VS_CMYB_UP	-0.685286	-1.28341	0.154255	0.444202	1	6415
REACTOME_FLT3_SIGNALING	-0.60188	-1.283	0.139767	0.444879	1	9267
FORTSCHEGGER_PHF8_TARGETS_UP	-0.476048	-1.28211	0.0512821	0.446984	1	9883
SHAFFER_IRF4_TARGETS_IN_ACTIVATED_DENDRITIC_CELL	-0.55144	-1.28177	0.0941915	0.447491	1	7071
SHIN_B_CELL_LYMPHOMA_CLUSTER_2	-0.614467	-1.2817	0.145359	0.447152	1	5584
ZHAN_EARLY_DIFFERENTIATION_GENES_DN	-0.604622	-1.28162	0.134647	0.446903	1	10148
KINNEY_DNMT1_METHYLATION_TARGETS	-0.701723	-1.28149	0.172117	0.446797	1	5549
KENNY_CTNNB1_TARGETS_DN	-0.570518	-1.28126	0.108197	0.447006	1	10087
HERNANDEZ_ABERRANT_MITOSIS_BY_DOCETACEL_2NM_UP	-0.544548	-1.2811	0.0928339	0.446995	1	9277
DARWICHE_PAPILLOMA_RISK_LOW_DN	-0.498681	-1.28069	0.0711354	0.447688	1	6555
ROSS_LEUKEMIA_WITH_MLL_FUSIONS	-0.541391	-1.28049	0.089172	0.447765	1	6335
BIOCARTA_GH_PATHWAY	-0.636867	-1.27998	0.164049	0.448795	1	9724
PID_WNT_NONCANONICAL_PATHWAY	-0.621629	-1.27987	0.147627	0.448609	1	6571
BRUINS_UVC_RESPONSE_VIA_TP53_GROUP_D	-0.467964	-1.27841	0.0390625	0.45239	1	9228
REACTOME_RHOB_GTPASE_CYCLE	-0.544724	-1.27828	0.104361	0.452252	1	9757
PID_ENDOTHELIN_PATHWAY	-0.553313	-1.27818	0.108491	0.452028	1	5526
NABA_SECRETED_FACTORS	-0.463413	-1.27787	0.0358974	0.452475	1	7890
IGARASHI_ATF4_TARGETS_DN	-0.521861	-1.27729	0.105263	0.453635	1	9276
GRESHOCK_CANCER_COPY_NUMBER_UP	-0.468209	-1.27727	0.0324254	0.453197	1	7662
HUMMEL_BURKITTS_LYMPHOMA_DN	-0.685039	-1.27713	0.186567	0.453083	1	7666
REACTOME_RORA_ACTIVATES_GENE_EXPRESSION	-0.674309	-1.27656	0.176259	0.454204	1	9050
WP_WNT_SIGNALING_IN_KIDNEY_DISEASE	-0.603069	-1.27641	0.135783	0.45414	1	8249
BIOCARTA_AKT_PATHWAY	-0.65633	-1.27599	0.154955	0.454864	1	6613
REACTOME_ERCC6_CSB_AND_EHMT2_G9A_POSITIVELY_REGULATE_RRNA_EXPRESSION	-0.545895	-1.27592	0.113707	0.454587	1	7075
HU_GENOTOXIC_DAMAGE_24HR	-0.606947	-1.2759	0.141196	0.454152	1	9245
REACTOME_CHOLESTEROL_BIOSYNTHESIS	-0.630764	-1.27547	0.159539	0.454943	1	8800
WANG_LMO4_TARGETS_UP	-0.458214	-1.27545	0.0327654	0.45447	1	10064
WP_NEUROINFLAMMATION_AND_GLUTAMATERGIC_SIGNALING	-0.505113	-1.27477	0.0765896	0.45591	1	4838
REACTOME_PHOSPHOLIPID_METABOLISM	-0.484146	-1.27464	0.0556309	0.455796	1	10666
BROWNE_HCMV_INFECTION_24HR_DN	-0.497691	-1.27463	0.0903704	0.455305	1	8732
CROONQUIST_NRAS_SIGNALING_UP	-0.601321	-1.27455	0.147975	0.455038	1	4072
VANHARANTA_UTERINE_FIBROID_WITH_7Q_DELETION_DN	-0.597345	-1.27426	0.13754	0.455357	1	6145
VANLOO_SP3_TARGETS_DN	-0.532584	-1.27426	0.101979	0.454854	1	7233
SMID_BREAST_CANCER_RELAPSE_IN_LUNG_DN	-0.594052	-1.27419	0.134851	0.45453	1	9621
GOLDRATH_IMMUNE_MEMORY	-0.551699	-1.27412	0.114105	0.454226	1	8928
LIU_PROSTATE_CANCER_DN	-0.453314	-1.27411	0.0180072	0.45373	1	8911
REACTOME_SULFUR_AMINO_ACID_METABOLISM	-0.619261	-1.27397	0.153584	0.4536	1	6877
BIOCARTA_41BB_PATHWAY	-0.669069	-1.27359	0.171986	0.454216	1	8043
TURASHVILI_BREAST_LOBULAR_CARCINOMA_VS_DUCTAL_NORMAL_DN	-0.530627	-1.27356	0.102134	0.453817	1	2819
JINESH_BLEBBISHIELD_TO_IMMUNE_CELL_FUSION_PBSHMS_DN	-0.455339	-1.27343	0.0317848	0.453709	1	6009
GUENTHER_GROWTH_SPHERICAL_VS_ADHERENT_DN	-0.633025	-1.27341	0.13913	0.453262	1	7956
SIG_INSULIN_RECEPTOR_PATHWAY_IN_CARDIAC_MYOCYTES	-0.573427	-1.27304	0.139683	0.453868	1	10326
WP_T_CELL_RECEPTOR_AND_COSTIMULATORY_SIGNALING	-0.640909	-1.27271	0.145242	0.454298	1	2445
SMIRNOV_RESPONSE_TO_IR_6HR_DN	-0.51614	-1.27243	0.0875912	0.454624	1	6519
WP_IL4_SIGNALING_PATHWAY	-0.565466	-1.27231	0.122112	0.454445	1	4511
MOHANKUMAR_HOXA1_TARGETS_DN	-0.491973	-1.27224	0.0606061	0.45414	1	8297
LI_CYTIDINE_ANALOG_PATHWAY	-0.69061	-1.27217	0.154265	0.453845	1	4968
WP_EXERCISEINDUCED_CIRCADIAN_REGULATION	-0.576427	-1.272	0.156507	0.453814	1	10003
HOFMANN_CELL_LYMPHOMA_DN	-0.588466	-1.27186	0.156928	0.4537	1	8223
HAN_JNK_SINGALING_DN	-0.584298	-1.27185	0.130016	0.453241	1	6993
HARRIS_BRAIN_CANCER_PROGENITORS	-0.586693	-1.27183	0.14557	0.452794	1	10397
PEDERSEN_METASTASIS_BY_ERBB2_ISOFORM_7	-0.456442	-1.27138	0.0257353	0.453527	1	8439
KARLSSON_TGFB1_TARGETS_DN	-0.486078	-1.27035	0.0549598	0.456018	1	8975
HAHTOLA_MYCOSIS_FUNGOIDES_SKIN_DN	-0.623119	-1.27023	0.166667	0.455882	1	10206
BIOCARTA_IL12_PATHWAY	-0.667829	-1.27014	0.175652	0.455645	1	9203
ROYLANCE_BREAST_CANCER_16Q_COPY_NUMBER_UP	-0.541568	-1.26951	0.132701	0.457032	1	4332
REACTOME_CONDENSATION_OF_PROPHASE_CHROMOSOMES	-0.54687	-1.26948	0.11811	0.456604	1	7197
WP_AMYOTROPHIC_LATERAL_SCLEROSIS_ALS	-0.589994	-1.26918	0.156051	0.457057	1	4486
LEE_NAIVE_T_LYMPHOCYTE	-0.654717	-1.26876	0.180272	0.457781	1	8719
WP_MESODERMAL_COMMITMENT_PATHWAY	-0.495814	-1.26874	0.0625	0.457327	1	9005
REACTOME_RHOF_GTPASE_CYCLE	-0.581997	-1.26872	0.145729	0.456889	1	9757
TONKS_TARGETS_OF_RUNX1_RUNX1T1_FUSION_ERYTHROCYTE_DN	-0.665226	-1.26827	0.166667	0.457722	1	6864
OKUMURA_INFLAMMATORY_RESPONSE_LPS	-0.483941	-1.26808	0.0653686	0.457759	1	9696
GARY_CD5_TARGETS_UP	-0.448628	-1.26803	0.0227818	0.457392	1	8395
BIOCARTA_IL17_PATHWAY	-0.691587	-1.26787	0.189591	0.457334	1	8156
NABA_ECM_AFFILIATED	-0.480747	-1.26786	0.0892351	0.456866	1	5462
HAN_SATB1_TARGETS_UP	-0.452269	-1.26782	0.0255102	0.456488	1	7257
CHEN_PDGF_TARGETS	-0.678932	-1.26768	0.168478	0.45646	1	9411
REACTOME_ASSEMBLY_OF_THE_ORC_COMPLEX_AT_THE_ORIGIN_OF_REPLICATION	-0.540965	-1.26763	0.119163	0.456095	1	7075
BIOCARTA_WNT_PATHWAY	-0.64273	-1.26752	0.16782	0.455923	1	9309
KEGG_DILATED_CARDIOMYOPATHY	-0.525793	-1.26747	0.0848214	0.45561	1	6759
FLECHNER_BIOPSY_KIDNEY_TRANSPLANT_REJECTED_VS_OK_UP	-0.533719	-1.26743	0.101227	0.455203	1	9267
REACTOME_METABOLISM_OF_STEROIDS	-0.492928	-1.26737	0.0756914	0.454902	1	8935
SMID_BREAST_CANCER_RELAPSE_IN_BONE_DN	-0.460963	-1.26732	0.0292621	0.454562	1	4929
REACTOME_ZBP1_DAI_MEDIATED_INDUCTION_OF_TYPE_I_IFNS	-0.659716	-1.26699	0.180357	0.455086	1	12378
MEBARKI_HCC_PROGENITOR_WNT_DN_BLOCKED_BY_FZD8CRD	-0.54187	-1.26698	0.127301	0.454607	1	6036
REACTOME_TCR_SIGNALING	-0.508058	-1.26675	0.0868925	0.454776	1	3620
NAKAMURA_ADIPOGENESIS_LATE_UP	-0.518212	-1.26662	0.0980392	0.454635	1	9779
SA_B_CELL_RECEPTOR_COMPLEXES	-0.633555	-1.2665	0.164966	0.454501	1	6064
WP_NONGENOMIC_ACTIONS_OF_125_DIHYDROXYVITAMIN_D3	-0.537656	-1.26645	0.0941915	0.454186	1	7740
CHEBOTAEV_GR_TARGETS_DN	-0.503197	-1.26634	0.0782123	0.454	1	9708
REACTOME_PHASE_4_RESTING_MEMBRANE_POTENTIAL	-0.668079	-1.26574	0.190476	0.455284	1	5233
DORN_ADENOVIRUS_INFECTION_32HR_DN	-0.592785	-1.26571	0.164452	0.454866	1	9718
NIKOLSKY_BREAST_CANCER_6P24_P22_AMPLICON	-0.657035	-1.26563	0.164623	0.454607	1	10782
PID_HDAC_CLASSIII_PATHWAY	-0.629486	-1.26517	0.16879	0.455396	1	5096
REACTOME_TRANSCRIPTIONAL_REGULATION_OF_PLURIPOTENT_STEM_CELLS	-0.618608	-1.26412	0.148829	0.457924	1	5798
TAKEDA_TARGETS_OF_NUP98_HOXA9_FUSION_6HR_DN	-0.585721	-1.26377	0.136808	0.458436	1	12206
LEE_LIVER_CANCER_MYC_E2F1_UP	-0.5545	-1.26347	0.125589	0.458835	1	4506
BROWNE_HCMV_INFECTION_14HR_DN	-0.464952	-1.2634	0.0503979	0.458531	1	7405
REACTOME_SIGNALING_BY_FGFR1_IN_DISEASE	-0.606343	-1.26336	0.160136	0.458171	1	9252
MEBARKI_HCC_PROGENITOR_FZD8CRD_DN	-0.449727	-1.26288	0.0236613	0.459079	1	7268
JIANG_TIP30_TARGETS_UP	-0.580447	-1.26265	0.129353	0.459198	1	8297
FLOTHO_PEDIATRIC_ALL_THERAPY_RESPONSE_UP	-0.573534	-1.26256	0.129082	0.458968	1	8556
LEE_SP4_THYMOCYTE	-0.681678	-1.26248	0.192171	0.458703	1	11426
SAKAI_TUMOR_INFILTRATING_MONOCYTES_UP	-0.628045	-1.262	0.163636	0.459552	1	6692
VARELA_ZMPSTE24_TARGETS_DN	-0.579254	-1.26179	0.162717	0.459646	1	3693
LANDEMAINE_LUNG_METASTASIS	-0.640949	-1.26173	0.171629	0.459316	1	7390
REACTOME_CHONDROITIN_SULFATE_BIOSYNTHESIS	-0.658614	-1.26169	0.19258	0.458951	1	10547
SERVITJA_ISLET_HNF1A_TARGETS_UP	-0.485352	-1.26163	0.072122	0.458628	1	9566
KAAB_HEART_ATRIUM_VS_VENTRICLE_UP	-0.462816	-1.26137	0.0540897	0.458949	1	8468
BIOCARTA_TID_PATHWAY	-0.660632	-1.26111	0.176056	0.459215	1	7335
SIG_PIP3_SIGNALING_IN_CARDIAC_MYOCTES	-0.534184	-1.26111	0.119751	0.458748	1	7400
ZHANG_ANTIVIRAL_RESPONSE_TO_RIBAVIRIN_UP	-0.616914	-1.26011	0.161687	0.461238	1	6268
TRAYNOR_RETT_SYNDROM_DN	-0.689712	-1.25989	0.196881	0.461372	1	7884
REACTOME_RHOQ_GTPASE_CYCLE	-0.554257	-1.2593	0.139969	0.462592	1	9946
SAKAI_CHRONIC_HEPATITIS_VS_LIVER_CANCER_DN	-0.600082	-1.25899	0.150259	0.462975	1	8769
XIE_ST_HSC_S1PR3_OE_DN	-0.636651	-1.25875	0.177391	0.463161	1	333
RICKMAN_TUMOR_DIFFERENTIATED_MODERATELY_VS_POORLY_UP	-0.501746	-1.25874	0.0975955	0.46271	1	6249
KONDO_PROSTATE_CANCER_WITH_H3K27ME3	-0.470697	-1.25814	0.057931	0.463954	1	4246
GRYDER_PAX3FOXO1_ENHANCERS_KO_DOWN	-0.447625	-1.2576	0.0320197	0.465106	1	9827
PID_S1P_META_PATHWAY	-0.648429	-1.25743	0.170475	0.465116	1	7587
KORKOLA_YOLK_SAC_TUMOR	-0.544468	-1.25731	0.125972	0.464993	1	8985
KEGG_DRUG_METABOLISM_OTHER_ENZYMES	-0.565009	-1.25705	0.150883	0.465263	1	5352
CHEBOTAEV_GR_TARGETS_UP	-0.531972	-1.25703	0.123631	0.46482	1	8159
KOYAMA_SEMA3B_TARGETS_DN	-0.454661	-1.25699	0.0401002	0.464487	1	6899
RIGGI_EWING_SARCOMA_PROGENITOR_DN	-0.475133	-1.25674	0.0735695	0.46469	1	5990
HOWLIN_PUBERTAL_MAMMARY_GLAND	-0.534524	-1.25667	0.1312	0.464409	1	6625
REACTOME_SARS_COV_2_ACTIVATES_MODULATES_INNATE_AND_ADAPTIVE_IMMUNE_RESPONSES	-0.502715	-1.2566	0.0890511	0.464122	1	9169
REACTOME_BASE_EXCISION_REPAIR_AP_SITE_FORMATION	-0.549934	-1.25613	0.121166	0.465028	1	7075
WP_ENVELOPE_PROTEINS_AND_THEIR_POTENTIAL_ROLES_IN_EDMD_PHYSIOPATHOLOGY	-0.571952	-1.25602	0.140381	0.464891	1	5576
BIOCARTA_CD40_PATHWAY	-0.700157	-1.25591	0.176883	0.464709	1	12514
REACTOME_SIGNALING_BY_NUCLEAR_RECEPTORS	-0.458164	-1.25583	0.0536398	0.464437	1	7596
REACTOME_N_GLYCAN_ANTENNAE_ELONGATION_IN_THE_MEDIAL_TRANS_GOLGI	-0.620984	-1.25563	0.166381	0.464562	1	8980
SHIN_B_CELL_LYMPHOMA_CLUSTER_7	-0.626182	-1.25536	0.175958	0.464832	1	8049
HASLINGER_B_CLL_WITH_MUTATED_VH_GENES	-0.669141	-1.25513	0.190394	0.465056	1	4300
REACTOME_RUNX1_REGULATES_GENES_INVOLVED_IN_MEGAKARYOCYTE_DIFFERENTIATION_AND_PLATELET_FUNCTION	-0.526217	-1.25512	0.111274	0.464606	1	7145
REACTOME_NCAM_SIGNALING_FOR_NEURITE_OUT_GROWTH	-0.544398	-1.25508	0.148872	0.464243	1	3908
REACTOME_RIP_MEDIATED_NFKB_ACTIVATION_VIA_ZBP1	-0.680372	-1.25469	0.209262	0.464872	1	8278
WP_THYMIC_STROMAL_LYMPHOPOIETIN_TSLP_SIGNALING_PATHWAY	-0.56763	-1.25466	0.165261	0.464498	1	9724
SILIGAN_TARGETS_OF_EWS_FLI1_FUSION_UP	-0.686167	-1.25452	0.202532	0.464424	1	8675
WP_CHOLESTEROL_SYNTHESIS_DISORDERS	-0.661698	-1.25393	0.2	0.465665	1	6656
LI_CISPLATIN_RESISTANCE_UP	-0.625817	-1.25327	0.166096	0.467085	1	4300
KEGG_NOD_LIKE_RECEPTOR_SIGNALING_PATHWAY	-0.550477	-1.25312	0.132399	0.46701	1	6699
PEPPER_CHRONIC_LYMPHOCYTIC_LEUKEMIA_UP	-0.5999	-1.25294	0.172982	0.467046	1	2312
REACTOME_THE_CANONICAL_RETINOID_CYCLE_IN_RODS_TWILIGHT_VISION	-0.628882	-1.25211	0.179348	0.468917	1	10549
WANG_TUMOR_INVASIVENESS_DN	-0.467011	-1.25147	0.0785908	0.470266	1	10668
VANTVEER_BREAST_CANCER_BRCA1_UP	-0.59914	-1.25117	0.140065	0.470671	1	9365
WP_EICOSANOID_SYNTHESIS	-0.634456	-1.25108	0.173913	0.470469	1	11073
REACTOME_FOXO_MEDIATED_TRANSCRIPTION	-0.539253	-1.2505	0.149068	0.471761	1	8800
REACTOME_DEATH_RECEPTOR_SIGNALLING	-0.487692	-1.25011	0.0835735	0.47242	1	8224
YANAGIHARA_ESX1_TARGETS	-0.611738	-1.24929	0.177665	0.474292	1	9529
PLASARI_TGFB1_SIGNALING_VIA_NFIC_10HR_UP	-0.550121	-1.249	0.146379	0.47468	1	10000
PID_ARF6_TRAFFICKING_PATHWAY	-0.564021	-1.24869	0.138796	0.475095	1	7517
ZHAN_MULTIPLE_MYELOMA_CD2_UP	-0.556381	-1.24869	0.157468	0.474621	1	6736
REACTOME_POSITIVE_EPIGENETIC_REGULATION_OF_RRNA_EXPRESSION	-0.512724	-1.24838	0.10275	0.475001	1	7667
REACTOME_STING_MEDIATED_INDUCTION_OF_HOST_IMMUNE_RESPONSES	-0.671331	-1.24815	0.189474	0.475197	1	11215
BIOCARTA_DC_PATHWAY	-0.663184	-1.24811	0.181329	0.47485	1	7645
WP_FERROPTOSIS	-0.539952	-1.24793	0.141946	0.474891	1	5341
GOLUB_ALL_VS_AML_DN	-0.643284	-1.24784	0.162791	0.474661	1	7041
PASQUALUCCI_LYMPHOMA_BY_GC_STAGE_UP	-0.456524	-1.24719	0.0587467	0.476067	1	9366
REACTOME_INSULIN_RECEPTOR_SIGNALLING_CASCADE	-0.551889	-1.24675	0.151515	0.476863	1	4511
WP_OXIDATIVE_DAMAGE_RESPONSE	-0.575865	-1.24668	0.170382	0.476622	1	6995
DUNNE_TARGETS_OF_AML1_MTG8_FUSION_UP	-0.558606	-1.24648	0.14918	0.476675	1	9682
DAWSON_METHYLATED_IN_LYMPHOMA_TCL1	-0.54977	-1.24629	0.125796	0.476738	1	6396
XU_RESPONSE_TO_TRETINOIN_AND_NSC682994_UP	-0.680553	-1.24622	0.224044	0.476476	1	9312
BIOCARTA_IL7_PATHWAY	-0.666631	-1.24605	0.178182	0.476531	1	7447
ABRAHAM_ALPC_VS_MULTIPLE_MYELOMA_UP	-0.621691	-1.24569	0.184116	0.477121	1	5810
TURASHVILI_BREAST_DUCTAL_CARCINOMA_VS_DUCTAL_NORMAL_DN	-0.477571	-1.24559	0.085282	0.476948	1	7162
PID_ECADHERIN_NASCENT_AJ_PATHWAY	-0.585345	-1.24522	0.153061	0.477551	1	8116
IGLESIAS_E2F_TARGETS_UP	-0.480642	-1.24522	0.0876437	0.477093	1	8401
WP_REGULATORY_CIRCUITS_OF_THE_STAT3_SIGNALING_PATHWAY	-0.521334	-1.24474	0.126506	0.477962	1	5582
GENTILE_UV_RESPONSE_CLUSTER_D6	-0.602109	-1.2447	0.187291	0.477574	1	11231
WANG_RESPONSE_TO_BEXAROTENE_DN	-0.603445	-1.24468	0.181004	0.477154	1	6017
PID_WNT_SIGNALING_PATHWAY	-0.612652	-1.24459	0.174603	0.476985	1	7812
BIOCARTA_RHO_PATHWAY	-0.640086	-1.24435	0.191972	0.477167	1	10958
TIEN_INTESTINE_PROBIOTICS_6HR_DN	-0.474074	-1.24433	0.0959097	0.476748	1	6420
CROMER_METASTASIS_UP	-0.536309	-1.24425	0.144216	0.476523	1	13712
FLOTHO_PEDIATRIC_ALL_THERAPY_RESPONSE_DN	-0.603416	-1.24413	0.155668	0.476404	1	6051
REACTOME_GLUCURONIDATION	-0.619887	-1.24368	0.182137	0.477218	1	1663
BOYAULT_LIVER_CANCER_SUBCLASS_G3_DN	-0.559305	-1.2433	0.147541	0.477889	1	8432
BARRIER_CANCER_RELAPSE_NORMAL_SAMPLE_UP	-0.605386	-1.24299	0.169154	0.478362	1	10249
STEARMAN_TUMOR_FIELD_EFFECT_UP	-0.582613	-1.2426	0.154762	0.479081	1	9127
JINESH_BLEBBISHIELD_VS_LIVE_CONTROL_DN	-0.455513	-1.24256	0.0530303	0.478746	1	6628
BIOCARTA_IL2RB_PATHWAY	-0.59063	-1.24205	0.170248	0.479661	1	10086
REACTOME_NUCLEAR_SIGNALING_BY_ERBB4	-0.584142	-1.24193	0.162679	0.479565	1	8952
BROWNE_HCMV_INFECTION_1HR_UP	-0.546146	-1.24183	0.144904	0.479382	1	8794
HORTON_SREBF_TARGETS	-0.628078	-1.24182	0.195122	0.478962	1	4852
RODRIGUES_NTN1_TARGETS_DN	-0.480359	-1.24172	0.0874471	0.478739	1	7394
YAO_HOXA10_TARGETS_VIA_PROGESTERONE_UP	-0.518588	-1.24143	0.125392	0.479119	1	3012
WP_IL1_SIGNALING_PATHWAY	-0.55891	-1.2413	0.171769	0.47904	1	6976
KEGG_NATURAL_KILLER_CELL_MEDIATED_CYTOTOXICITY	-0.491371	-1.241	0.0823864	0.479424	1	6779
WIERENGA_STAT5A_TARGETS_GROUP2	-0.550414	-1.24087	0.129848	0.47934	1	6519
WP_ACUTE_VIRAL_MYOCARDITIS	-0.514633	-1.2403	0.1328	0.480543	1	8367
VALK_AML_CLUSTER_12	-0.601273	-1.23998	0.176667	0.480982	1	8462
WP_AIRWAY_SMOOTH_MUSCLE_CELL_CONTRACTION	-0.657197	-1.23991	0.179577	0.480732	1	5526
BIOCARTA_FCER1_PATHWAY	-0.579931	-1.23988	0.173759	0.48033	1	3620
MASSARWEH_TAMOXIFEN_RESISTANCE_DN	-0.463638	-1.23979	0.0671937	0.480133	1	8098
SANA_TNF_SIGNALING_DN	-0.511203	-1.23966	0.143312	0.480038	1	8273
TIEN_INTESTINE_PROBIOTICS_2HR_DN	-0.52128	-1.23954	0.128244	0.479919	1	9974
BIOCARTA_BAD_PATHWAY	-0.627261	-1.23903	0.200358	0.480926	1	8244
WP_INTERLEUKIN11_SIGNALING_PATHWAY	-0.572098	-1.23892	0.16184	0.480785	1	6980
BREDEMEYER_RAG_SIGNALING_VIA_ATM_NOT_VIA_NFKB_DN	-0.577375	-1.23854	0.167752	0.481415	1	9338
CERVERA_SDHB_TARGETS_2	-0.502619	-1.23853	0.12426	0.480966	1	6002
REACTOME_SYNTHESIS_OF_SUBSTRATES_IN_N_GLYCAN_BIOSYTHESIS	-0.545523	-1.23821	0.136143	0.481372	1	7002
BREDEMEYER_RAG_SIGNALING_NOT_VIA_ATM_UP	-0.529817	-1.23806	0.152244	0.481367	1	5480
HOFFMANN_PRE_BI_TO_LARGE_PRE_BII_LYMPHOCYTE_DN	-0.530043	-1.23778	0.144262	0.481761	1	9406
LIM_MAMMARY_STEM_CELL_UP	-0.437308	-1.23717	0.0432173	0.48311	1	6643
XU_HGF_TARGETS_INDUCED_BY_AKT1_6HR	-0.642639	-1.23668	0.200345	0.484057	1	1641
REACTOME_NEGATIVE_REGULATION_OF_TCF_DEPENDENT_SIGNALING_BY_WNT_LIGAND_ANTAGONISTS	-0.680932	-1.23661	0.202555	0.483792	1	7890
CHIARETTI_ACUTE_LYMPHOBLASTIC_LEUKEMIA_ZAP70	-0.533278	-1.23626	0.145929	0.484345	1	5870
PID_THROMBIN_PAR1_PATHWAY	-0.57027	-1.236	0.170616	0.484713	1	10780
NEWMAN_ERCC6_TARGETS_UP	-0.609436	-1.23572	0.188713	0.485035	1	6418
DARWICHE_SKIN_TUMOR_PROMOTER_DN	-0.46627	-1.23561	0.10221	0.484864	1	5681
REACTOME_INTRINSIC_PATHWAY_OF_FIBRIN_CLOT_FORMATION	-0.63022	-1.23544	0.191336	0.484931	1	4683
LIM_MAMMARY_STEM_CELL_DN	-0.439904	-1.23533	0.0418782	0.484819	1	7237
RODRIGUES_THYROID_CARCINOMA_DN	-0.522191	-1.23448	0.141353	0.486797	1	10303
HAHTOLA_MYCOSIS_FUNGOIDES_CD4_DN	-0.498323	-1.23406	0.107914	0.487551	1	10031
REACTOME_SURFACTANT_METABOLISM	-0.597569	-1.23401	0.196522	0.487244	1	8091
HAHTOLA_MYCOSIS_FUNGOIDES_SKIN_UP	-0.47929	-1.23378	0.107143	0.48744	1	10087
WU_CELL_MIGRATION	-0.473142	-1.23358	0.069541	0.487538	1	9411
RAO_BOUND_BY_SALL4_ISOFORM_A	-0.466848	-1.23328	0.0767123	0.487874	1	8483
WP_GLUCURONIDATION	-0.614783	-1.23311	0.194056	0.48789	1	4498
REACTOME_PLATELET_ACTIVATION_SIGNALING_AND_AGGREGATION	-0.454662	-1.23307	0.0614379	0.487561	1	8403
TSAI_RESPONSE_TO_IONIZING_RADIATION	-0.483403	-1.2329	0.0942029	0.487608	1	8673
REACTOME_SIGNALING_BY_FLT3_FUSION_PROTEINS	-0.653047	-1.23267	0.223404	0.487826	1	9252
REACTOME_ADP_SIGNALLING_THROUGH_P2Y_PURINOCEPTOR_12	-0.625867	-1.23247	0.210526	0.487913	1	9683
KORKOLA_TERATOMA	-0.56483	-1.23239	0.181513	0.487686	1	1728
LENAOUR_DENDRITIC_CELL_MATURATION_UP	-0.493196	-1.23234	0.137313	0.487361	1	5109
WP_OVERLAP_BETWEEN_SIGNAL_TRANSDUCTION_PATHWAYS_CONTRIBUTING_TO_LMNA_LAMINOPATHIES	-0.543978	-1.23148	0.15083	0.48942	1	5143
FLECHNER_PBL_KIDNEY_TRANSPLANT_REJECTED_VS_OK_UP	-0.543386	-1.23072	0.148265	0.491197	1	8119
SHEDDEN_LUNG_CANCER_GOOD_SURVIVAL_A4	-0.468526	-1.2303	0.0835616	0.491967	1	7572
BIOCARTA_CDMAC_PATHWAY	-0.661382	-1.23025	0.233512	0.491657	1	6275
ACEVEDO_LIVER_CANCER_WITH_H3K27ME3_DN	-0.462947	-1.22945	0.0843537	0.493458	1	7335
PID_IL3_PATHWAY	-0.615221	-1.22932	0.198003	0.493388	1	7447
SCHAEFFER_PROSTATE_DEVELOPMENT_48HR_DN	-0.442546	-1.22915	0.062422	0.493464	1	9000
MORI_EMU_MYC_LYMPHOMA_BY_ONSET_TIME_DN	-0.658442	-1.22838	0.215517	0.49524	1	6519
DORSAM_HOXA9_TARGETS_UP	-0.5807	-1.22817	0.176759	0.495375	1	9300
WANG_CISPLATIN_RESPONSE_AND_XPC_DN	-0.459385	-1.22724	0.111111	0.497597	1	9783
REACTOME_SIGNALING_BY_CSF3_G_CSF	-0.589997	-1.22689	0.189983	0.498158	1	4545
WP_GPCRS_CLASS_A_RHODOPSINLIKE	-0.453084	-1.22654	0.0848401	0.498729	1	4560
AGUIRRE_PANCREATIC_CANCER_COPY_NUMBER_DN	-0.452665	-1.22652	0.0778689	0.498354	1	11074
FRASOR_RESPONSE_TO_ESTRADIOL_UP	-0.574544	-1.22649	0.179832	0.497963	1	7272
TAYLOR_METHYLATED_IN_ACUTE_LYMPHOBLASTIC_LEUKEMIA	-0.523171	-1.22637	0.161435	0.497868	1	6966
REACTOME_REGULATION_OF_RUNX1_EXPRESSION_AND_ACTIVITY	-0.65789	-1.2254	0.220826	0.500342	1	10732
PETROVA_PROX1_TARGETS_DN	-0.534368	-1.22532	0.156704	0.500096	1	9768
STEGER_ADIPOGENESIS_UP	-0.633539	-1.22527	0.212963	0.499798	1	5315
PID_IL4_2PATHWAY	-0.538595	-1.22471	0.177316	0.500871	1	5381
LEE_LIVER_CANCER_E2F1_UP	-0.534024	-1.22461	0.160063	0.500746	1	7342
REACTOME_NCAM1_INTERACTIONS	-0.564848	-1.22457	0.181667	0.50039	1	3908
HOFMANN_MYELODYSPLASTIC_SYNDROM_HIGH_RISK_DN	-0.633621	-1.22451	0.213404	0.50012	1	2155
REACTOME_MATURATION_OF_SARSCOV2_SPIKE_PROTEIN	-0.576901	-1.2243	0.182421	0.500272	1	8922
JOHNSTONE_PARVB_TARGETS_1_DN	-0.53184	-1.22379	0.161043	0.501331	1	11411
RODWELL_AGING_KIDNEY_NO_BLOOD_UP	-0.458852	-1.2237	0.0865513	0.501127	1	8872
GUO_TARGETS_OF_IRS1_AND_IRS2	-0.502754	-1.22368	0.138889	0.500729	1	9403
TURASHVILI_BREAST_DUCTAL_CARCINOMA_VS_LOBULAR_NORMAL_UP	-0.51915	-1.22361	0.146526	0.500488	1	6977
HUTTMANN_B_CLL_POOR_SURVIVAL_DN	-0.533602	-1.22358	0.160126	0.500128	1	12096
MARKS_HDAC_TARGETS_DN	-0.670016	-1.22354	0.218472	0.499769	1	760
REACTOME_CHONDROITIN_SULFATE_DERMATAN_SULFATE_METABOLISM	-0.549914	-1.22349	0.17637	0.499448	1	5185
REACTOME_GLYCEROPHOSPHOLIPID_BIOSYNTHESIS	-0.491866	-1.22318	0.119942	0.499888	1	9383
HOEGERKORP_CD44_TARGETS_DIRECT_UP	-0.607844	-1.22314	0.208621	0.499566	1	7616
WP_DEVELOPMENT_OF_URETERIC_COLLECTION_SYSTEM	-0.536647	-1.22296	0.1632	0.499641	1	5379
REACTOME_SIGNALING_BY_ERYTHROPOIETIN	-0.612166	-1.22285	0.204904	0.499521	1	4511
CERVERA_SDHB_TARGETS_1_UP	-0.49153	-1.22284	0.118594	0.499106	1	4887
CLIMENT_BREAST_CANCER_COPY_NUMBER_UP	-0.621799	-1.22268	0.207447	0.499076	1	7355
MEBARKI_HCC_PROGENITOR_WNT_UP_BLOCKED_BY_FZD8CRD	-0.492268	-1.22245	0.12908	0.499267	1	8901
NAKAMURA_ADIPOGENESIS_EARLY_UP	-0.531274	-1.22187	0.15625	0.500497	1	9779
HOELZEL_NF1_TARGETS_DN	-0.499585	-1.22183	0.124438	0.500156	1	6608
DELACROIX_RARG_BOUND_MEF	-0.440056	-1.22164	0.0651106	0.500251	1	6393
PID_IL12_2PATHWAY	-0.538415	-1.22098	0.170886	0.501709	1	6275
CHOI_ATL_CHRONIC_VS_ACUTE_DN	-0.633664	-1.22095	0.238806	0.501372	1	7268
CHANG_IMMORTALIZED_BY_HPV31_UP	-0.51345	-1.22092	0.151938	0.500979	1	8843
REACTOME_MOLECULES_ASSOCIATED_WITH_ELASTIC_FIBRES	-0.575592	-1.22077	0.172297	0.500994	1	7986
KYNG_DNA_DAMAGE_UP	-0.457215	-1.22061	0.100942	0.501017	1	8669
ADDYA_ERYTHROID_DIFFERENTIATION_BY_HEMIN	-0.519879	-1.21998	0.162679	0.502404	1	7407
WP_PREGNANE_X_RECEPTOR_PATHWAY	-0.589832	-1.21984	0.207612	0.502352	1	3728
RAO_BOUND_BY_SALL4	-0.460371	-1.21975	0.097035	0.502135	1	9932
KEGG_T_CELL_RECEPTOR_SIGNALING_PATHWAY	-0.49698	-1.21965	0.142433	0.501992	1	6613
WP_HAIR_FOLLICLE_DEVELOPMENT_ORGANOGENESIS_PART_2_OF_3	-0.59213	-1.21925	0.198198	0.502722	1	7618
KEGG_HYPERTROPHIC_CARDIOMYOPATHY_HCM	-0.504879	-1.21876	0.149923	0.503679	1	8905
WU_HBX_TARGETS_1_UP	-0.667286	-1.21872	0.235612	0.503342	1	5810
PASINI_SUZ12_TARGETS_DN	-0.444407	-1.21817	0.0731707	0.504498	1	9020
KRASNOSELSKAYA_ILF3_TARGETS_DN	-0.554351	-1.21805	0.171849	0.504361	1	3896
LUI_THYROID_CANCER_PAX8_PPARG_UP	-0.551698	-1.21802	0.164474	0.504015	1	6249
GOLDRATH_ANTIGEN_RESPONSE	-0.439032	-1.21771	0.0580808	0.504499	1	6247
GARGALOVIC_RESPONSE_TO_OXIDIZED_PHOSPHOLIPIDS_TURQUOISE_UP	-0.516683	-1.21742	0.156682	0.504874	1	9361
MILI_PSEUDOPODIA_CHEMOTAXIS_UP	-0.512578	-1.21721	0.155689	0.505054	1	7089
REACTOME_DISEASES_OF_IMMUNE_SYSTEM	-0.584195	-1.21705	0.191851	0.505073	1	2784
MORI_PLASMA_CELL_DN	-0.570486	-1.217	0.193277	0.504812	1	9004
SPIRA_SMOKERS_LUNG_CANCER_DN	-0.654814	-1.21697	0.231343	0.504436	1	7237
SUMI_HNF4A_TARGETS	-0.605114	-1.2166	0.230367	0.505061	1	4453
WP_CHROMOSOMAL_AND_MICROSATELLITE_INSTABILITY_IN_COLORECTAL_CANCER	-0.524986	-1.21647	0.16821	0.504968	1	5804
CREIGHTON_ENDOCRINE_THERAPY_RESISTANCE_4	-0.440527	-1.21639	0.0755442	0.504754	1	9310
WP_RAS_SIGNALING	-0.467393	-1.21621	0.115656	0.504828	1	9724
MCBRYAN_PUBERTAL_TGFB1_TARGETS_DN	-0.528978	-1.216	0.155521	0.504973	1	5434
MIKKELSEN_NPC_ICP_WITH_H3K4ME3	-0.433226	-1.21579	0.0645933	0.505166	1	7641
HELLER_HDAC_TARGETS_SILENCED_BY_METHYLATION_UP	-0.430937	-1.21574	0.0573477	0.50486	1	5634
REACTOME_DISEASES_OF_GLYCOSYLATION	-0.475527	-1.21537	0.135328	0.505497	1	5747
WP_HEPATITIS_B_INFECTION	-0.474452	-1.21534	0.106742	0.505157	1	7692
WP_EBOLA_VIRUS_INFECTION_IN_HOST	-0.487306	-1.21521	0.136298	0.505106	1	7023
SMID_BREAST_CANCER_ERBB2_UP	-0.472789	-1.21454	0.133242	0.506539	1	8888
REACTOME_FOXO_MEDIATED_TRANSCRIPTION_OF_CELL_DEATH_GENES	-0.672922	-1.21449	0.216667	0.506243	1	7407
FRIDMAN_IMMORTALIZATION_DN	-0.578353	-1.21441	0.206406	0.506051	1	4547
REACTOME_TNF_RECEPTOR_SUPERFAMILY_TNFSF_MEMBERS_MEDIATING_NON_CANONICAL_NF_KB_PATHWAY	-0.637437	-1.21436	0.23741	0.50576	1	11485
COULOUARN_TEMPORAL_TGFB1_SIGNATURE_UP	-0.493172	-1.21396	0.153966	0.506413	1	6871
LANDIS_ERBB2_BREAST_TUMORS_324_DN	-0.473197	-1.21394	0.120991	0.506015	1	7539
BIDUS_METASTASIS_DN	-0.477399	-1.2135	0.127841	0.50689	1	10321
THEODOROU_MAMMARY_TUMORIGENESIS	-0.582336	-1.2134	0.214669	0.506751	1	7052
WP_INTERACTIONS_OF_NATURAL_KILLER_CELLS_IN_PANCREATIC_CANCER	-0.601142	-1.21322	0.220513	0.506813	1	6215
LANDIS_BREAST_CANCER_PROGRESSION_DN	-0.525032	-1.21265	0.183386	0.508023	1	9683
REACTOME_METABOLISM_OF_VITAMINS_AND_COFACTORS	-0.462534	-1.21229	0.121918	0.508616	1	7522
REACTOME_NEGATIVE_EPIGENETIC_REGULATION_OF_RRNA_EXPRESSION	-0.48507	-1.21216	0.141159	0.508553	1	10276
REACTOME_RHOD_GTPASE_CYCLE	-0.545904	-1.21216	0.181672	0.508114	1	9757
LEE_LIVER_CANCER_CIPROFIBRATE_UP	-0.54237	-1.21193	0.180782	0.508339	1	7249
BROWNE_HCMV_INFECTION_16HR_UP	-0.454196	-1.21191	0.0951743	0.50793	1	9295
WONG_ENDMETRIUM_CANCER_DN	-0.510098	-1.21188	0.159609	0.507579	1	4422
LINDVALL_IMMORTALIZED_BY_TERT_DN	-0.520915	-1.21125	0.172308	0.508949	1	6252
ZHAN_MULTIPLE_MYELOMA_LB_UP	-0.553422	-1.21096	0.199372	0.509346	1	7666
HOWLIN_CITED1_TARGETS_1_UP	-0.564501	-1.21048	0.203209	0.510292	1	8481
SMID_BREAST_CANCER_RELAPSE_IN_BONE_UP	-0.495139	-1.2102	0.155725	0.51065	1	9765
BIOCARTA_GLEEVEC_PATHWAY	-0.616502	-1.20968	0.218861	0.511649	1	9252
WP_KYNURENINE_PATHWAY_AND_LINKS_TO_CELL_SENESCENCE	-0.623815	-1.20946	0.229846	0.511859	1	5808
HOLLERN_PAPILLARY_BREAST_TUMOR	-0.63723	-1.20888	0.234973	0.513176	1	1306
REACTOME_TNFS_BIND_THEIR_PHYSIOLOGICAL_RECEPTORS	-0.590372	-1.20862	0.209343	0.513499	1	6051
SENESE_HDAC1_AND_HDAC2_TARGETS_DN	-0.452477	-1.20814	0.101604	0.514468	1	5678
WP_TGFBETA_SIGNALING_PATHWAY	-0.48046	-1.20788	0.123328	0.514721	1	7740
HEIDENBLAD_AMPLICON_12P11_12_UP	-0.573544	-1.20759	0.199664	0.515136	1	7723
ABE_VEGFA_TARGETS	-0.636107	-1.20753	0.226148	0.514883	1	7052
REACTOME_RHOJ_GTPASE_CYCLE	-0.525718	-1.20742	0.180952	0.514714	1	9792
DELPUECH_FOXO3_TARGETS_UP	-0.517771	-1.20722	0.176101	0.514869	1	8975
ZHU_CMV_ALL_DN	-0.484096	-1.20614	0.148837	0.517574	1	7165
LEE_AGING_NEOCORTEX_UP	-0.506221	-1.20596	0.167939	0.517679	1	7197
WP_HIPPOMERLIN_SIGNALING_DYSREGULATION	-0.479742	-1.20499	0.142653	0.520139	1	6692
REACTOME_NUCLEAR_RECEPTOR_TRANSCRIPTION_PATHWAY	-0.541334	-1.20496	0.202512	0.519782	1	10189
WP_MIRNAS_INVOLVEMENT_IN_THE_IMMUNE_RESPONSE_IN_SEPSIS	-0.530571	-1.20486	0.178914	0.519611	1	6571
REACTOME_RET_SIGNALING	-0.553197	-1.20455	0.197655	0.520127	1	6613
RAY_TUMORIGENESIS_BY_ERBB2_CDC25A_UP	-0.458535	-1.20441	0.114441	0.520058	1	6455
TUOMISTO_TUMOR_SUPPRESSION_BY_COL13A1_UP	-0.620207	-1.20438	0.234767	0.519692	1	6743
KEGG_BUTANOATE_METABOLISM	-0.575025	-1.20428	0.209651	0.519534	1	7009
REACTOME_CGMP_EFFECTS	-0.66704	-1.20414	0.243636	0.519539	1	8100
TURASHVILI_BREAST_LOBULAR_CARCINOMA_VS_LOBULAR_NORMAL_UP	-0.499978	-1.2041	0.147641	0.51921	1	5978
HOSHIDA_LIVER_CANCER_SUBCLASS_S3	-0.447129	-1.20405	0.092517	0.518913	1	6919
ZIRN_TRETINOIN_RESPONSE_UP	-0.633063	-1.20398	0.239852	0.518667	1	8276
LINDSTEDT_DENDRITIC_CELL_MATURATION_D	-0.517413	-1.20391	0.166929	0.518464	1	7538
HADDAD_T_LYMPHOCYTE_AND_NK_PROGENITOR_DN	-0.517008	-1.2033	0.179936	0.519867	1	7272
NUMATA_CSF3_SIGNALING_VIA_STAT3	-0.620348	-1.20314	0.221622	0.519881	1	1706
EBAUER_TARGETS_OF_PAX3_FOXO1_FUSION_UP	-0.460251	-1.20313	0.118132	0.519479	1	6526
BIOCARTA_PAR1_PATHWAY	-0.626407	-1.20298	0.214047	0.519479	1	9358
BAE_BRCA1_TARGETS_DN	-0.591514	-1.20217	0.22695	0.521401	1	8483
REACTOME_SUMOYLATION_OF_TRANSCRIPTION_COFACTORS	-0.553101	-1.20178	0.205742	0.522057	1	7950
WP_OXIDATION_BY_CYTOCHROME_P450	-0.524582	-1.20164	0.186441	0.522046	1	5077
BARIS_THYROID_CANCER_DN	-0.521816	-1.20159	0.178295	0.521759	1	7843
WATANABE_RECTAL_CANCER_RADIOTHERAPY_RESPONSIVE_UP	-0.482547	-1.20124	0.145324	0.522318	1	11591
REACTOME_SMAD2_SMAD3_SMAD4_HETEROTRIMER_REGULATES_TRANSCRIPTION	-0.568272	-1.20121	0.218121	0.521966	1	9724
BIOCARTA_IGF1_PATHWAY	-0.63305	-1.20107	0.214669	0.521919	1	6613
MEBARKI_HCC_PROGENITOR_WNT_DN	-0.500412	-1.2009	0.187406	0.521972	1	6036
WP_THYROID_HORMONES_PRODUCTION_AND_PERIPHERAL_DOWNSTREAM_SIGNALING_EFFECTS	-0.502095	-1.20081	0.170846	0.521777	1	8680
WP_GLYCEROPHOSPHOLIPID_BIOSYNTHETIC_PATHWAY	-0.587447	-1.20058	0.238676	0.521996	1	8557
WP_OLIGODENDROCYTE_SPECIFICATION_AND_DIFFERENTIATION_LEADING_TO_MYELIN_COMPONENTS_FOR_CNS	-0.585719	-1.20043	0.19967	0.521956	1	5379
REACTOME_CLASS_B_2_SECRETIN_FAMILY_RECEPTORS	-0.491889	-1.20041	0.15361	0.52157	1	7890
DUAN_PRDM5_TARGETS	-0.508936	-1.20021	0.165138	0.521723	1	11988
REACTOME_SUMOYLATION_OF_INTRACELLULAR_RECEPTORS	-0.574293	-1.20006	0.194872	0.521706	1	6066
LU_EZH2_TARGETS_DN	-0.431707	-1.19988	0.0754717	0.521784	1	9312
PID_CXCR4_PATHWAY	-0.49267	-1.19984	0.171429	0.52145	1	8978
WP_PRIMARY_FOCAL_SEGMENTAL_GLOMERULOSCLEROSIS_FSGS	-0.516897	-1.19962	0.195988	0.521697	1	9717
WP_TCELL_ANTIGEN_RECEPTOR_TCR_PATHWAY_DURING_STAPHYLOCOCCUS_AUREUS_INFECTION	-0.526262	-1.19958	0.185015	0.521377	1	6404
MIYAGAWA_TARGETS_OF_EWSR1_ETS_FUSIONS_UP	-0.444099	-1.19945	0.104439	0.521342	1	8407
WP_OXIDATIVE_STRESS_RESPONSE	-0.57911	-1.19915	0.22	0.521807	1	9718
STEIN_ESRRA_TARGETS_DN	-0.489543	-1.19863	0.154655	0.522822	1	9671
WIKMAN_ASBESTOS_LUNG_CANCER_UP	-0.645332	-1.19854	0.243433	0.52263	1	7111
BIOCARTA_BCR_PATHWAY	-0.578982	-1.19849	0.213559	0.522351	1	3331
WP_RETINOL_METABOLISM	-0.651629	-1.19844	0.241319	0.522063	1	3799
WANG_SMARCE1_TARGETS_DN	-0.429871	-1.19822	0.0884956	0.522209	1	6455
REACTOME_NOTCH4_INTRACELLULAR_DOMAIN_REGULATES_TRANSCRIPTION	-0.628526	-1.19818	0.21492	0.521904	1	7665
SHIPP_DLBCL_VS_FOLLICULAR_LYMPHOMA_DN	-0.546194	-1.19791	0.20742	0.522258	1	10250
MOLENAAR_TARGETS_OF_CCND1_AND_CDK4_UP	-0.516138	-1.19758	0.173375	0.52277	1	7405
PID_IL2_PI3K_PATHWAY	-0.573025	-1.19758	0.219895	0.52236	1	6613
RAY_TARGETS_OF_P210_BCR_ABL_FUSION_UP	-0.649103	-1.19699	0.227513	0.52359	1	13583
SCHAEFFER_PROSTATE_DEVELOPMENT_48HR_UP	-0.425724	-1.19687	0.0793651	0.523502	1	8102
REACTOME_HDMS_DEMETHYLATE_HISTONES	-0.544196	-1.19669	0.190476	0.523582	1	9983
WP_LEPTININSULIN_SIGNALING_OVERLAP	-0.651561	-1.19666	0.246479	0.523239	1	4511
MORI_PLASMA_CELL_UP	-0.536049	-1.19654	0.203526	0.523168	1	10072
REACTOME_EPIGENETIC_REGULATION_OF_GENE_EXPRESSION	-0.471455	-1.19631	0.145985	0.523381	1	9983
REACTOME_RAB_GEFS_EXCHANGE_GTP_FOR_GDP_ON_RABS	-0.495919	-1.1961	0.140777	0.523516	1	7433
JISON_SICKLE_CELL_DISEASE_DN	-0.459629	-1.196	0.127874	0.523371	1	9654
HOLLMANN_APOPTOSIS_VIA_CD40_DN	-0.436735	-1.19597	0.105882	0.523047	1	7983
GILDEA_METASTASIS	-0.579372	-1.1956	0.250853	0.523744	1	8593
VALK_AML_CLUSTER_8	-0.600364	-1.19552	0.236301	0.523545	1	4410
CHARAFE_BREAST_CANCER_LUMINAL_VS_MESENCHYMAL_DN	-0.425207	-1.19539	0.0690909	0.52352	1	8016
SENESE_HDAC3_TARGETS_UP	-0.421793	-1.19534	0.0603448	0.523229	1	8934
PARK_HSC_VS_MULTIPOTENT_PROGENITORS_UP	-0.6269	-1.19525	0.244519	0.52308	1	12045
LEIN_PONS_MARKERS	-0.491654	-1.19524	0.164425	0.522676	1	7091
PID_IL2_STAT5_PATHWAY	-0.577359	-1.19511	0.226446	0.522662	1	9252
KYNG_WERNER_SYNDROM_AND_NORMAL_AGING_DN	-0.457593	-1.19495	0.13662	0.522671	1	6565
DURAND_STROMA_S_UP	-0.434933	-1.19492	0.0933852	0.52235	1	6508
SENESE_HDAC1_TARGETS_UP	-0.422636	-1.19481	0.0621891	0.522221	1	8883
RODWELL_AGING_KIDNEY_NO_BLOOD_DN	-0.457901	-1.19461	0.115942	0.52239	1	9818
REACTOME_SYNTHESIS_OF_PIPS_AT_THE_PLASMA_MEMBRANE	-0.535172	-1.1946	0.198618	0.521982	1	6613
FUJII_YBX1_TARGETS_UP	-0.547309	-1.1946	0.206133	0.521563	1	7631
REACTOME_GLYCOSAMINOGLYCAN_METABOLISM	-0.475888	-1.19446	0.144737	0.521562	1	7884
PID_FOXO_PATHWAY	-0.548113	-1.19442	0.202492	0.521255	1	7957
FAELT_B_CLL_WITH_VH_REARRANGEMENTS_UP	-0.543355	-1.19437	0.210273	0.520975	1	10550
VANTVEER_BREAST_CANCER_BRCA1_DN	-0.549709	-1.19407	0.207131	0.521385	1	7617
GARGALOVIC_RESPONSE_TO_OXIDIZED_PHOSPHOLIPIDS_BLUE_DN	-0.517503	-1.19392	0.1888	0.521386	1	7344
REACTOME_ACTIVATION_OF_THE_MRNA_UPON_BINDING_OF_THE_CAP_BINDING_COMPLEX_AND_EIFS_AND_SUBSEQUENT_BINDING_TO_43S	-0.519037	-1.19377	0.198728	0.521415	1	7286
BROWNE_HCMV_INFECTION_6HR_DN	-0.458882	-1.19357	0.141844	0.521596	1	7666
WP_INSULIN_SIGNALING	-0.46231	-1.19356	0.12766	0.5212	1	6613
IVANOVA_HEMATOPOIESIS_STEM_CELL	-0.450334	-1.19349	0.136968	0.520965	1	9561
GREGORY_SYNTHETIC_LETHAL_WITH_IMATINIB	-0.467502	-1.19346	0.140325	0.520648	1	8043
WP_SREBF_AND_MIR33_IN_CHOLESTEROL_AND_LIPID_HOMEOSTASIS	-0.624244	-1.19339	0.257895	0.520418	1	8800
REACTOME_FATTY_ACID_METABOLISM	-0.454501	-1.1933	0.13587	0.520273	1	9967
BIOCARTA_ECM_PATHWAY	-0.626823	-1.19327	0.246018	0.519934	1	10958
WP_INITIATION_OF_TRANSCRIPTION_AND_TRANSLATION_ELONGATION_AT_THE_HIV1_LTR	-0.568779	-1.19294	0.211409	0.520444	1	7458
WP_INFLAMMATORY_RESPONSE_PATHWAY	-0.579653	-1.19272	0.221071	0.520612	1	5173
YAUCH_HEDGEHOG_SIGNALING_PARACRINE_DN	-0.443648	-1.19242	0.112752	0.52105	1	5967
WP_OVERVIEW_OF_NANOPARTICLE_EFFECTS	-0.620435	-1.19235	0.250883	0.520844	1	3633
REACTOME_SIGNAL_AMPLIFICATION	-0.572912	-1.19235	0.235392	0.520437	1	9683
HOLLEMAN_ASPARAGINASE_RESISTANCE_ALL_UP	-0.605107	-1.19186	0.230241	0.521382	1	10759
MAHADEVAN_IMATINIB_RESISTANCE_UP	-0.615835	-1.19175	0.246073	0.521276	1	6044
WP_GPR143_IN_MELANOCYTES_AND_RETINAL_PIGMENT_EPITHELIUM_CELLS	-0.573867	-1.19154	0.218058	0.521437	1	8407
LIN_NPAS4_TARGETS_UP	-0.462907	-1.19115	0.136799	0.522156	1	9170
TONKS_TARGETS_OF_RUNX1_RUNX1T1_FUSION_GRANULOCYTE_DN	-0.637075	-1.19077	0.235294	0.522812	1	3106
SERVITJA_ISLET_HNF1A_TARGETS_DN	-0.485376	-1.19065	0.169096	0.522729	1	6043
IWANAGA_CARCINOGENESIS_BY_KRAS_PTEN_UP	-0.450241	-1.19053	0.118852	0.522662	1	7591
RIZKI_TUMOR_INVASIVENESS_3D_UP	-0.449861	-1.19046	0.122148	0.522424	1	8049
GARGALOVIC_RESPONSE_TO_OXIDIZED_PHOSPHOLIPIDS_BROWN_UP	-0.636992	-1.19023	0.293006	0.522658	1	5962
SCHAEFFER_SOX9_TARGETS_IN_PROSTATE_DEVELOPMENT_DN	-0.544873	-1.19014	0.208539	0.522515	1	6085
BROWNE_HCMV_INFECTION_8HR_DN	-0.535607	-1.19014	0.21732	0.522121	1	9401
IWANAGA_CARCINOGENESIS_BY_KRAS_DN	-0.464466	-1.18933	0.154066	0.523999	1	8933
MIKKELSEN_IPS_LCP_WITH_H3K4ME3	-0.454896	-1.18927	0.132128	0.523772	1	9956
KANG_IMMORTALIZED_BY_TERT_DN	-0.487711	-1.18886	0.167873	0.524568	1	7284
CROMER_TUMORIGENESIS_DN	-0.534617	-1.18883	0.192063	0.524216	1	4001
BROWNE_HCMV_INFECTION_10HR_DN	-0.53392	-1.1885	0.198374	0.524748	1	10317
YANG_BCL3_TARGETS_UP	-0.434889	-1.18834	0.108668	0.524776	1	4720
BIOCARTA_PITX2_PATHWAY	-0.644032	-1.18795	0.271127	0.525494	1	8049
LINDSTEDT_DENDRITIC_CELL_MATURATION_B	-0.537435	-1.18783	0.231148	0.52543	1	11700
ENGELMANN_CANCER_PROGENITORS_UP	-0.541987	-1.18733	0.21256	0.526433	1	6404
HELLEBREKERS_SILENCED_DURING_TUMOR_ANGIOGENESIS	-0.498177	-1.18691	0.204893	0.527223	1	9285
PID_NCADHERIN_PATHWAY	-0.561555	-1.18689	0.216749	0.526862	1	7519
PODAR_RESPONSE_TO_ADAPHOSTIN_UP	-0.465433	-1.18686	0.16166	0.526531	1	7986
LIAO_HAVE_SOX4_BINDING_SITES	-0.559323	-1.18667	0.243421	0.526613	1	10051
PID_ALK1_PATHWAY	-0.596923	-1.18626	0.233831	0.527408	1	7555
BROWNE_HCMV_INFECTION_12HR_DN	-0.490706	-1.18624	0.155224	0.527083	1	8115
WP_HEMATOPOIETIC_STEM_CELL_GENE_REGULATION_BY_GABP_ALPHABETA_COMPLEX	-0.607955	-1.18621	0.232394	0.526727	1	6834
YANG_BREAST_CANCER_ESR1_BULK_DN	-0.611068	-1.186	0.249129	0.526912	1	7762
OUYANG_PROSTATE_CANCER_PROGRESSION_DN	-0.618879	-1.18595	0.261261	0.526647	1	4902
REACTOME_CYTOSOLIC_SULFONATION_OF_SMALL_MOLECULES	-0.605134	-1.1857	0.234657	0.526964	1	11289
REACTOME_RND1_GTPASE_CYCLE	-0.547437	-1.18567	0.239936	0.526617	1	9529
WANG_METASTASIS_OF_BREAST_CANCER	-0.633157	-1.18553	0.257785	0.526595	1	11404
MASSARWEH_RESPONSE_TO_ESTRADIOL	-0.508681	-1.18548	0.195827	0.526325	1	7116
VILIMAS_NOTCH1_TARGETS_UP	-0.538063	-1.18508	0.215107	0.527095	1	9312
SESTO_RESPONSE_TO_UV_C4	-0.619486	-1.18508	0.270903	0.526688	1	4566
MALTA_CURATED_STEMNESS_MARKERS	-0.602125	-1.185	0.270019	0.526514	1	8108
KYNG_DNA_DAMAGE_BY_GAMMA_RADIATION	-0.502748	-1.18496	0.2	0.526212	1	8956
BRUECKNER_TARGETS_OF_MIRLET7A3_DN	-0.496932	-1.18421	0.186495	0.527912	1	9014
WP_EBSTEINBARR_VIRUS_LMP1_SIGNALING	-0.597808	-1.18378	0.241319	0.528702	1	13006
REACTOME_INTEGRIN_SIGNALING	-0.581954	-1.18365	0.25265	0.528681	1	5178
BIOCARTA_CYTOKINE_PATHWAY	-0.620936	-1.18332	0.258652	0.529236	1	6155
PECE_MAMMARY_STEM_CELL_DN	-0.463072	-1.18289	0.157664	0.530017	1	11318
PID_HIV_NEF_PATHWAY	-0.553335	-1.18283	0.233169	0.529755	1	8224
DUNNE_TARGETS_OF_AML1_MTG8_FUSION_DN	-0.627148	-1.18277	0.27193	0.529514	1	5829
ZWANG_EGF_INTERVAL_DN	-0.440012	-1.18257	0.12367	0.529669	1	8089
WP_MITOCHONDRIAL_LONG_CHAIN_FATTY_ACID_BETAOXIDATION	-0.635821	-1.18214	0.263066	0.530553	1	5486
REACTOME_DEUBIQUITINATION	-0.432246	-1.18183	0.113376	0.531054	1	8130
REACTOME_FOXO_MEDIATED_TRANSCRIPTION_OF_CELL_CYCLE_GENES	-0.635922	-1.18139	0.241993	0.531861	1	4781
GARGALOVIC_RESPONSE_TO_OXIDIZED_PHOSPHOLIPIDS_GREY_DN	-0.496421	-1.18067	0.178947	0.53352	1	7111
ZHAN_MULTIPLE_MYELOMA_HP_DN	-0.536747	-1.18056	0.227869	0.533425	1	9468
STEIN_ESTROGEN_RESPONSE_NOT_VIA_ESRRA	-0.626687	-1.18043	0.264184	0.533383	1	6561
RODRIGUES_THYROID_CARCINOMA_UP	-0.631054	-1.17997	0.268468	0.534301	1	10061
REACTOME_RAB_REGULATION_OF_TRAFFICKING	-0.468416	-1.17989	0.164051	0.534125	1	10002
PID_RHOA_REG_PATHWAY	-0.534171	-1.17989	0.223154	0.533732	1	7235
CHIARADONNA_NEOPLASTIC_TRANSFORMATION_CDC25_UP	-0.470656	-1.17911	0.180741	0.535571	1	9128
MCCLUNG_COCAIN_REWARD_4WK	-0.499553	-1.17908	0.191718	0.535248	1	7354
PID_AJDISS_2PATHWAY	-0.528103	-1.17856	0.228758	0.536284	1	6565
SARRIO_EPITHELIAL_MESENCHYMAL_TRANSITION_DN	-0.467413	-1.17852	0.171184	0.535956	1	7136
WP_INTEGRINMEDIATED_CELL_ADHESION	-0.485796	-1.17831	0.182081	0.536153	1	6526
WENDT_COHESIN_TARGETS_UP	-0.569753	-1.17813	0.230375	0.53626	1	11308
REACTOME_O_LINKED_GLYCOSYLATION	-0.474563	-1.17812	0.184211	0.535869	1	7287
CHARAFE_BREAST_CANCER_LUMINAL_VS_MESENCHYMAL_UP	-0.415477	-1.17796	0.0812425	0.535916	1	8063
DANG_REGULATED_BY_MYC_DN	-0.438253	-1.17754	0.123139	0.536697	1	8928
BERENJENO_TRANSFORMED_BY_RHOA_DN	-0.42031	-1.17733	0.0954774	0.536888	1	10911
REACTOME_NICOTINATE_METABOLISM	-0.563197	-1.17709	0.239933	0.537184	1	10256
REACTOME_TGF_BETA_RECEPTOR_SIGNALING_ACTIVATES_SMADS	-0.529608	-1.17701	0.219355	0.537014	1	7685
REACTOME_AQUAPORIN_MEDIATED_TRANSPORT	-0.527281	-1.17654	0.209192	0.537907	1	8835
WP_MALIGNANT_PLEURAL_MESOTHELIOMA	-0.416901	-1.17648	0.113022	0.537715	1	6993
WANG_ESOPHAGUS_CANCER_VS_NORMAL_DN	-0.482349	-1.17563	0.196291	0.53976	1	7965
WP_OXYSTEROLS_DERIVED_FROM_CHOLESTEROL	-0.536402	-1.17539	0.234548	0.540015	1	7256
PEREZ_TP63_TARGETS	-0.426143	-1.17533	0.0981432	0.53978	1	7700
KEGG_BASAL_CELL_CARCINOMA	-0.516706	-1.17529	0.230643	0.53948	1	8049
POMEROY_MEDULLOBLASTOMA_DESMOPLASIC_VS_CLASSIC_DN	-0.516351	-1.17524	0.202194	0.539232	1	6896
IVANOVA_HEMATOPOIESIS_MATURE_CELL	-0.429481	-1.17522	0.11817	0.538861	1	6454
ZHOU_INFLAMMATORY_RESPONSE_LIVE_UP	-0.416339	-1.1751	0.0990099	0.538825	1	8715
PID_THROMBIN_PAR4_PATHWAY	-0.640644	-1.1748	0.294939	0.539263	1	10742
REACTOME_SYNTHESIS_OF_LEUKOTRIENES_LT_AND_EOXINS_EX	-0.612846	-1.17473	0.271812	0.539081	1	11298
CHESLER_BRAIN_QTL_CIS	-0.499438	-1.17469	0.217729	0.538791	1	1976
LOPES_METHYLATED_IN_COLON_CANCER_UP	-0.578567	-1.17462	0.265651	0.538596	1	6963
REACTOME_SYNTHESIS_SECRETION_AND_DEACYLATION_OF_GHRELIN	-0.613998	-1.17451	0.295455	0.538561	1	5834
BIOCARTA_MEF2D_PATHWAY	-0.639895	-1.17431	0.268683	0.538738	1	2539
DORN_ADENOVIRUS_INFECTION_48HR_DN	-0.552421	-1.17425	0.242123	0.538487	1	9718
BLANCO_MELO_HUMAN_PARAINFLUENZA_VIRUS_3_INFECTION_A594_CELLS_DN	-0.466975	-1.1735	0.171994	0.540288	1	5667
ZHAN_LATE_DIFFERENTIATION_GENES_UP	-0.572309	-1.17331	0.25	0.540419	1	6916
REACTOME_SIGNALING_BY_INTERLEUKINS	-0.417178	-1.17321	0.0872162	0.540289	1	6613
TRAYNOR_RETT_SYNDROM_UP	-0.541995	-1.17302	0.238501	0.540425	1	5645
COATES_MACROPHAGE_M1_VS_M2_DN	-0.486662	-1.17301	0.196486	0.540044	1	6995
FRASOR_RESPONSE_TO_ESTRADIOL_DN	-0.497099	-1.17232	0.203416	0.541645	1	6871
MEISSNER_NPC_HCP_WITH_H3K4ME2	-0.413939	-1.17203	0.0963139	0.542063	1	6387
REACTOME_RHOU_GTPASE_CYCLE	-0.54231	-1.17191	0.260345	0.542015	1	7136
MIKKELSEN_MEF_LCP_WITH_H3K4ME3	-0.468899	-1.1717	0.173601	0.542158	1	8400
BIOCARTA_CARM_ER_PATHWAY	-0.577892	-1.17153	0.237676	0.542249	1	5136
ZHAN_MULTIPLE_MYELOMA_DN	-0.545762	-1.17151	0.224252	0.54191	1	3241
REACTOME_CD28_DEPENDENT_PI3K_AKT_SIGNALING	-0.597214	-1.17149	0.284436	0.541563	1	6613
WP_DEVELOPMENT_AND_HETEROGENEITY_OF_THE_ILC_FAMILY	-0.561429	-1.17145	0.252577	0.541282	1	10025
REACTOME_PI_METABOLISM	-0.489452	-1.17094	0.202399	0.542352	1	6613
GRADE_COLON_AND_RECTAL_CANCER_DN	-0.479288	-1.17061	0.194401	0.542895	1	8033
REACTOME_APOPTOTIC_EXECUTION_PHASE	-0.528201	-1.17058	0.209416	0.542549	1	5576
REACTOME_SIGNALING_BY_PDGFR_IN_DISEASE	-0.601744	-1.17043	0.27768	0.542572	1	6613
REACTOME_NEGATIVE_REGULATORS_OF_DDX58_IFIH1_SIGNALING	-0.547183	-1.17035	0.250423	0.542392	1	7622
REACTOME_INHIBITION_OF_DNA_RECOMBINATION_AT_TELOMERE	-0.504055	-1.16988	0.228995	0.543287	1	7075
PID_PDGFRB_PATHWAY	-0.46326	-1.16944	0.17673	0.544149	1	9383
PURBEY_TARGETS_OF_CTBP1_NOT_SATB1_DN	-0.417785	-1.16855	0.105131	0.546272	1	6065
REACTOME_RHOBTB1_GTPASE_CYCLE	-0.587234	-1.16827	0.273703	0.546654	1	11462
LEIN_MIDBRAIN_MARKERS	-0.489651	-1.16822	0.214178	0.546389	1	5546
REACTOME_RNA_POLYMERASE_I_PROMOTER_ESCAPE	-0.49215	-1.16813	0.216939	0.546214	1	10276
REACTOME_RHO_GTPASES_ACTIVATE_PKNS	-0.486876	-1.16785	0.197869	0.546634	1	10276
BIOCARTA_IL3_PATHWAY	-0.643805	-1.16708	0.280669	0.548389	1	9252
FARMER_BREAST_CANCER_APOCRINE_VS_LUMINAL	-0.425243	-1.16701	0.116779	0.548166	1	8935
WOOD_EBV_EBNA1_TARGETS_UP	-0.468228	-1.16681	0.19469	0.54832	1	8116
ALCALA_APOPTOSIS	-0.485485	-1.16659	0.213946	0.548546	1	7071
COLINA_TARGETS_OF_4EBP1_AND_4EBP2	-0.420367	-1.16629	0.13601	0.548992	1	8786
REACTOME_THROMBIN_SIGNALLING_THROUGH_PROTEINASE_ACTIVATED_RECEPTORS_PARS	-0.563685	-1.16616	0.25	0.548974	1	9724
SESTO_RESPONSE_TO_UV_C2	-0.515727	-1.16614	0.231648	0.548642	1	9712
REACTOME_ELASTIC_FIBRE_FORMATION	-0.525855	-1.16599	0.224283	0.548685	1	7986
FOSTER_KDM1A_TARGETS_UP	-0.430835	-1.16589	0.140625	0.548528	1	5494
WP_TYPE_II_DIABETES_MELLITUS	-0.592456	-1.16569	0.273205	0.54873	1	4334
RODWELL_AGING_KIDNEY_DN	-0.452673	-1.16547	0.175637	0.548929	1	9818
SEKI_INFLAMMATORY_RESPONSE_LPS_DN	-0.594608	-1.16483	0.269231	0.550324	1	7890
HSIAO_LIVER_SPECIFIC_GENES	-0.429978	-1.16474	0.142477	0.550206	1	6010
WNT_SIGNALING	-0.479374	-1.16473	0.21418	0.549828	1	9020
REACTOME_CARGO_TRAFFICKING_TO_THE_PERICILIARY_MEMBRANE	-0.518502	-1.16471	0.232227	0.549493	1	6570
REACTOME_SARS_COV_2_INFECTION	-0.430623	-1.16462	0.146373	0.549363	1	10289
HOEBEKE_LYMPHOID_STEM_CELL_DN	-0.480604	-1.16447	0.206299	0.549361	1	8198
WP_SULFATION_BIOTRANSFORMATION_REACTION	-0.628577	-1.16436	0.286726	0.549317	1	7087
ONDER_CDH1_TARGETS_2_DN	-0.414838	-1.16433	0.104317	0.548984	1	6446
REACTOME_NUCLEOTIDE_BINDING_DOMAIN_LEUCINE_RICH_REPEAT_CONTAINING_RECEPTOR_NLR_SIGNALING_PATHWAYS	-0.522021	-1.16428	0.227345	0.548729	1	9578
SHETH_LIVER_CANCER_VS_TXNIP_LOSS_PAM6	-0.525632	-1.16423	0.252427	0.548488	1	4933
PICCALUGA_ANGIOIMMUNOBLASTIC_LYMPHOMA_DN	-0.463655	-1.16412	0.178994	0.548389	1	9655
RICKMAN_TUMOR_DIFFERENTIATED_WELL_VS_MODERATELY_UP	-0.469976	-1.16367	0.197962	0.549275	1	9709
BIOCARTA_INFLAM_PATHWAY	-0.579795	-1.16356	0.27381	0.549221	1	6155
BIOCARTA_IL6_PATHWAY	-0.602468	-1.16319	0.288321	0.549815	1	3283
WP_NEPHROTIC_SYNDROME	-0.52858	-1.16319	0.241883	0.549431	1	6441
REACTOME_GPVI_MEDIATED_ACTIVATION_CASCADE	-0.548631	-1.16278	0.28	0.550171	1	6836
WAMUNYOKOLI_OVARIAN_CANCER_GRADES_1_2_UP	-0.459541	-1.16236	0.187324	0.550968	1	10324
YANG_BREAST_CANCER_ESR1_LASER_UP	-0.548991	-1.1623	0.255172	0.550715	1	4800
WANG_MLL_TARGETS	-0.422551	-1.1622	0.128818	0.550611	1	8271
BALDWIN_PRKCI_TARGETS_UP	-0.539122	-1.16202	0.239865	0.550704	1	6896
SMIRNOV_CIRCULATING_ENDOTHELIOCYTES_IN_CANCER_UP	-0.450603	-1.16186	0.190283	0.550746	1	9398
CUI_TCF21_TARGETS_DN	-0.54068	-1.16183	0.259582	0.550443	1	8775
RICKMAN_HEAD_AND_NECK_CANCER_F	-0.518856	-1.16157	0.250799	0.550796	1	6436
MOREAUX_MULTIPLE_MYELOMA_BY_TACI_UP	-0.41837	-1.16137	0.117276	0.550951	1	7758
ZWANG_CLASS_3_TRANSIENTLY_INDUCED_BY_EGF	-0.431806	-1.16108	0.157407	0.551337	1	10340
LANDIS_ERBB2_BREAST_TUMORS_65_UP	-0.593285	-1.16031	0.275311	0.553152	1	10694
CHIARETTI_T_ALL_REFRACTORY_TO_THERAPY	-0.56322	-1.16012	0.256623	0.55333	1	6896
HOEGERKORP_CD44_TARGETS_TEMPORAL_DN	-0.574282	-1.16012	0.270175	0.552941	1	6742
REACTOME_CHROMATIN_MODIFYING_ENZYMES	-0.429947	-1.16009	0.129333	0.55264	1	7961
BILANGES_SERUM_RESPONSE_TRANSLATION	-0.553909	-1.15932	0.250859	0.55439	1	10868
STREICHER_LSM1_TARGETS_UP	-0.523085	-1.15898	0.235495	0.554954	1	7870
BERENJENO_ROCK_SIGNALING_NOT_VIA_RHOA_DN	-0.520154	-1.15872	0.248311	0.555284	1	8563
MOREIRA_RESPONSE_TO_TSA_DN	-0.603012	-1.15845	0.295255	0.55565	1	8437
MULLIGHAN_MLL_SIGNATURE_1_DN	-0.432429	-1.15764	0.169944	0.557601	1	7536
WP_HIPPOYAP_SIGNALING_PATHWAY	-0.597924	-1.15751	0.278261	0.557586	1	7400
REACTOME_ACYL_CHAIN_REMODELLING_OF_PE	-0.56265	-1.15738	0.242424	0.557568	1	9383
PROVENZANI_METASTASIS_UP	-0.434934	-1.15737	0.171159	0.557187	1	9603
WP_CYTOPLASMIC_RIBOSOMAL_PROTEINS	-0.48854	-1.1572	0.211765	0.557279	1	13119
KYNG_RESPONSE_TO_H2O2_VIA_ERCC6_UP	-0.545975	-1.15718	0.265139	0.556963	1	12127
ONO_FOXP3_TARGETS_UP	-0.584394	-1.15717	0.285217	0.556585	1	4096
MITSIADES_RESPONSE_TO_APLIDIN_UP	-0.40991	-1.15704	0.120797	0.556556	1	9992
KEGG_ADHERENS_JUNCTION	-0.49605	-1.15698	0.209375	0.556344	1	5485
REACTOME_O_GLYCOSYLATION_OF_TSR_DOMAIN_CONTAINING_PROTEINS	-0.545929	-1.15685	0.26	0.55631	1	5474
WP_PROSTAGLANDIN_SIGNALING	-0.551378	-1.15679	0.270181	0.55608	1	6215
PEDERSEN_METASTASIS_BY_ERBB2_ISOFORM_1	-0.529373	-1.15676	0.240196	0.555765	1	7052
ASTON_MAJOR_DEPRESSIVE_DISORDER_UP	-0.518636	-1.15674	0.25525	0.555431	1	10220
JINESH_BLEBBISHIELD_TO_IMMUNE_CELL_FUSION_PBSHMS_UP	-0.415133	-1.15648	0.121834	0.555747	1	7165
PID_INTEGRIN2_PATHWAY	-0.566838	-1.15617	0.277972	0.556239	1	6009
THUM_MIR21_TARGETS_HEART_DISEASE_UP	-0.619615	-1.15613	0.29361	0.555957	1	6413
ZHANG_BREAST_CANCER_PROGENITORS_UP	-0.417981	-1.15593	0.134663	0.556147	1	9608
REACTOME_MITOTIC_PROPHASE	-0.458239	-1.15564	0.183381	0.55655	1	10331
SCHAEFFER_PROSTATE_DEVELOPMENT_6HR_DN	-0.411749	-1.15556	0.106971	0.556377	1	9519
REACTOME_DISEASES_OF_SIGNAL_TRANSDUCTION_BY_GROWTH_FACTOR_RECEPTORS_AND_SECOND_MESSENGERS	-0.410809	-1.15529	0.116168	0.556733	1	6829
BRUINS_UVC_RESPONSE_EARLY_LATE	-0.423715	-1.15528	0.141176	0.556355	1	6801
GAZDA_DIAMOND_BLACKFAN_ANEMIA_ERYTHROID_UP	-0.57703	-1.15526	0.284768	0.556042	1	5810
REACTOME_DAP12_INTERACTIONS	-0.537481	-1.15524	0.241491	0.555704	1	10932
WP_EPO_RECEPTOR_SIGNALING	-0.576037	-1.15519	0.277211	0.555452	1	4511
INGRAM_SHH_TARGETS_UP	-0.466547	-1.15501	0.195988	0.55556	1	6581
FIGUEROA_AML_METHYLATION_CLUSTER_1_UP	-0.458803	-1.15499	0.201183	0.555216	1	5239
HEDENFALK_BREAST_CANCER_BRACX_DN	-0.595633	-1.15492	0.282143	0.555019	1	5679
JI_METASTASIS_REPRESSED_BY_STK11	-0.579356	-1.15359	0.279646	0.558347	1	5597
MIKKELSEN_ES_ICP_WITH_H3K4ME3_AND_H3K27ME3	-0.453134	-1.15353	0.187948	0.558102	1	8849
HUANG_FOXA2_TARGETS_DN	-0.542585	-1.15343	0.263158	0.558004	1	1955
VANASSE_BCL2_TARGETS_DN	-0.500435	-1.15294	0.257186	0.559004	1	9519
YANG_BREAST_CANCER_ESR1_LASER_DN	-0.527164	-1.15274	0.266447	0.559174	1	9536
LIU_SOX4_TARGETS_UP	-0.456546	-1.15242	0.197691	0.5597	1	8928
PILON_KLF1_TARGETS_UP	-0.408209	-1.1523	0.119311	0.559628	1	8877
NIKOLSKY_BREAST_CANCER_11Q12_Q14_AMPLICON	-0.450365	-1.15207	0.181818	0.559884	1	9174
BIOCARTA_HCMV_PATHWAY	-0.613446	-1.15176	0.299827	0.560384	1	7458
WP_VITAMIN_D_RECEPTOR_PATHWAY	-0.43789	-1.15149	0.183424	0.560728	1	4125
PID_REELIN_PATHWAY	-0.565173	-1.15149	0.292894	0.560344	1	6649
KAMIKUBO_MYELOID_MN1_NETWORK	-0.601946	-1.1514	0.276673	0.560206	1	10633
REACTOME_G_BETA_GAMMA_SIGNALLING_THROUGH_PI3KGAMMA	-0.595747	-1.15048	0.260073	0.562418	1	7299
WP_G_PROTEIN_SIGNALING_PATHWAYS	-0.471192	-1.15002	0.208709	0.563349	1	9683
REACTOME_CARGO_CONCENTRATION_IN_THE_ER	-0.550465	-1.14976	0.288079	0.563682	1	9153
MALONEY_RESPONSE_TO_17AAG_UP	-0.534696	-1.14959	0.251667	0.563816	1	3691
NEMETH_INFLAMMATORY_RESPONSE_LPS_UP	-0.477281	-1.14924	0.229385	0.564414	1	7666
SMID_BREAST_CANCER_LUMINAL_B_UP	-0.446352	-1.14909	0.18689	0.564438	1	6759
REACTOME_PI_3K_CASCADE_FGFR4	-0.604106	-1.149	0.27305	0.564295	1	3139
SANA_TNF_SIGNALING_UP	-0.486776	-1.14868	0.232813	0.564833	1	8297
DELACROIX_RAR_TARGETS_UP	-0.516145	-1.14833	0.26087	0.565449	1	6973
ZHU_CMV_24_HR_DN	-0.484948	-1.14806	0.22395	0.565842	1	7162
MORI_SMALL_PRE_BII_LYMPHOCYTE_UP	-0.481676	-1.14782	0.233177	0.566108	1	8485
HOLLMANN_APOPTOSIS_VIA_CD40_UP	-0.434602	-1.14781	0.196884	0.565772	1	7817
BIOCARTA_GCR_PATHWAY	-0.627803	-1.14769	0.314126	0.5657	1	7162
REACTOME_SIGNALING_BY_WNT	-0.418013	-1.14762	0.159748	0.56551	1	7592
ICHIBA_GRAFT_VERSUS_HOST_DISEASE_35D_DN	-0.503112	-1.14745	0.25552	0.565585	1	5166
VART_KSHV_INFECTION_ANGIOGENIC_MARKERS_UP	-0.443628	-1.14694	0.192982	0.566637	1	6385
GARGALOVIC_RESPONSE_TO_OXIDIZED_PHOSPHOLIPIDS_BLACK_UP	-0.537318	-1.14686	0.253401	0.566463	1	10561
REN_ALVEOLAR_RHABDOMYOSARCOMA_DN	-0.410707	-1.14636	0.134901	0.567505	1	11118
LU_IL4_SIGNALING	-0.475757	-1.14633	0.231111	0.567201	1	6401
SCHRAETS_MLL_TARGETS_UP	-0.547165	-1.14625	0.268041	0.567068	1	8344
REACTOME_FATTY_ACYL_COA_BIOSYNTHESIS	-0.53236	-1.14616	0.274874	0.566911	1	4423
BLANCO_MELO_COVID19_BRONCHIAL_EPITHELIAL_CELLS_SARS_COV_2_INFECTION_DN	-0.50774	-1.14534	0.270833	0.568755	1	5667
WP_MEASLES_VIRUS_INFECTION	-0.45681	-1.14528	0.214592	0.568551	1	6613
KEGG_AMYOTROPHIC_LATERAL_SCLEROSIS_ALS	-0.502948	-1.14496	0.252874	0.569022	1	6181
BONOME_OVARIAN_CANCER_SURVIVAL_OPTIMAL_DEBULKING	-0.425499	-1.14469	0.178771	0.569435	1	7622
WP_DEREGULATION_OF_RAB_AND_RAB_EFFECTOR_GENES_IN_BLADDER_CANCER	-0.62298	-1.14386	0.308378	0.571362	1	9284
WINZEN_DEGRADED_VIA_KHSRP	-0.467892	-1.14384	0.228972	0.571013	1	4690
IKEDA_MIR30_TARGETS_DN	-0.579312	-1.14368	0.289474	0.571082	1	14236
HOLLERN_EMT_BREAST_TUMOR_DN	-0.454493	-1.14366	0.207353	0.570746	1	5981
PID_BMP_PATHWAY	-0.522361	-1.14342	0.266212	0.570992	1	7555
REACTOME_SIGNALING_BY_KIT_IN_DISEASE	-0.596327	-1.14332	0.300178	0.570929	1	9252
REACTOME_PI_3K_CASCADE_FGFR3	-0.608335	-1.14317	0.298748	0.570984	1	3139
KYNG_WERNER_SYNDROM_AND_NORMAL_AGING_UP	-0.480642	-1.14286	0.237288	0.571457	1	9198
LANDIS_ERBB2_BREAST_PRENEOPLASTIC_DN	-0.506571	-1.14277	0.254045	0.57136	1	7012
GOTZMANN_EPITHELIAL_TO_MESENCHYMAL_TRANSITION_DN	-0.431484	-1.14261	0.195122	0.571398	1	10235
KIM_MYCN_AMPLIFICATION_TARGETS_DN	-0.464711	-1.14217	0.232278	0.572247	1	8496
REACTOME_P75_NTR_RECEPTOR_MEDIATED_SIGNALLING	-0.470123	-1.14175	0.234234	0.573115	1	4967
WP_SARSCOV2_MITOCHONDRIAL_CHRONIC_OXIDATIVE_STRESS_AND_ENDOTHELIAL_DYSFUNCTION	-0.56188	-1.14164	0.304647	0.573032	1	5584
LANG_MYB_FAMILY_TARGETS	-0.554612	-1.14145	0.276106	0.573166	1	12759
RAMALHO_STEMNESS_DN	-0.485447	-1.14091	0.25268	0.574314	1	9656
KEGG_NEUROTROPHIN_SIGNALING_PATHWAY	-0.452537	-1.14079	0.210145	0.574263	1	7459
REACTOME_NOTCH_HLH_TRANSCRIPTION_PATHWAY	-0.563914	-1.14072	0.29661	0.5741	1	5096
MONNIER_POSTRADIATION_TUMOR_ESCAPE_DN	-0.411619	-1.14027	0.153942	0.574995	1	8790
BECKER_TAMOXIFEN_RESISTANCE_DN	-0.508468	-1.14011	0.272876	0.575065	1	5503
REACTOME_COLLAGEN_BIOSYNTHESIS_AND_MODIFYING_ENZYMES	-0.497154	-1.13992	0.234206	0.575234	1	4270
WP_MAJOR_RECEPTORS_TARGETED_BY_EPINEPHRINE_AND_NOREPINEPHRINE	-0.624173	-1.13989	0.323636	0.574932	1	2163
MARSHALL_VIRAL_INFECTION_RESPONSE_DN	-0.556188	-1.13985	0.277961	0.574628	1	3113
SWEET_LUNG_CANCER_KRAS_UP	-0.405022	-1.13979	0.139256	0.574465	1	8401
WILLIAMS_ESR2_TARGETS_UP	-0.553233	-1.13974	0.296741	0.574207	1	9012
REACTOME_VXPX_CARGO_TARGETING_TO_CILIUM	-0.579049	-1.13967	0.315412	0.574017	1	10076
TING_SILENCED_BY_DICER	-0.549082	-1.13948	0.312914	0.574167	1	8835
IZADPANAH_STEM_CELL_ADIPOSE_VS_BONE_UP	-0.452357	-1.13938	0.216023	0.574058	1	8244
REACTOME_EXTRACELLULAR_MATRIX_ORGANIZATION	-0.417912	-1.13923	0.172087	0.574058	1	6546
STEIN_ESRRA_TARGETS_RESPONSIVE_TO_ESTROGEN_UP	-0.553547	-1.13918	0.302768	0.573815	1	2277
WP_MITOCHONDRIAL_IMMUNE_RESPONSE_TO_SARSCOV2	-0.550126	-1.13905	0.301855	0.573826	1	9357
WP_OMEGA3_OMEGA6_FATTY_ACID_SYNTHESIS	-0.615266	-1.13903	0.324955	0.573489	1	4180
WP_GENES_RELATED_TO_PRIMARY_CILIUM_DEVELOPMENT_BASED_ON_CRISPR	-0.469947	-1.13828	0.232964	0.575212	1	12439
SEAVEY_EPITHELIOID_HEMANGIOENDOTHELIOMA	-0.469162	-1.13813	0.234421	0.575233	1	6862
WP_EICOSANOID_METABOLISM_VIA_LIPOOXYGENASES_LOX	-0.560749	-1.13785	0.297909	0.575652	1	9309
SHAFFER_IRF4_MULTIPLE_MYELOMA_PROGRAM	-0.527782	-1.13754	0.26149	0.576103	1	10668
FINETTI_BREAST_CANCERS_KINOME_BLUE	-0.585466	-1.13744	0.304577	0.576011	1	6561
HATADA_METHYLATED_IN_LUNG_CANCER_UP	-0.406355	-1.13665	0.154229	0.577852	1	7083
HOLLEMAN_ASPARAGINASE_RESISTANCE_B_ALL_UP	-0.563682	-1.13658	0.305115	0.577675	1	10868
BIOCARTA_INSULIN_PATHWAY	-0.585414	-1.13647	0.305861	0.577577	1	6613
GRABARCZYK_BCL11B_TARGETS_DN	-0.501589	-1.13619	0.266453	0.577946	1	10541
RORIE_TARGETS_OF_EWSR1_FLI1_FUSION_DN	-0.561649	-1.13614	0.296361	0.5777	1	1789
REACTOME_CONSTITUTIVE_SIGNALING_BY_ABERRANT_PI3K_IN_CANCER	-0.489107	-1.13598	0.267296	0.577799	1	6829
REACTOME_G_ALPHA_I_SIGNALLING_EVENTS	-0.414781	-1.13503	0.157623	0.58012	1	6490
REACTOME_TRANSLATION_OF_SARSCOV1_STRUCTURAL_PROTEINS	-0.552965	-1.13491	0.29021	0.580063	1	5216
PID_NECTIN_PATHWAY	-0.551715	-1.13488	0.30782	0.579755	1	7689
REACTOME_DOWNREGULATION_OF_TGF_BETA_RECEPTOR_SIGNALING	-0.557463	-1.13488	0.3058	0.579381	1	7142
DARWICHE_PAPILLOMA_RISK_HIGH_DN	-0.433162	-1.13475	0.210454	0.579337	1	6555
HOSHIDA_LIVER_CANCER_LATE_RECURRENCE_UP	-0.498812	-1.13473	0.284345	0.579014	1	8807
KOKKINAKIS_METHIONINE_DEPRIVATION_96HR_UP	-0.454534	-1.13464	0.226586	0.578888	1	7738
GROSS_ELK3_TARGETS_UP	-0.552353	-1.13447	0.29331	0.578979	1	9202
REACTOME_EUKARYOTIC_TRANSLATION_ELONGATION	-0.466115	-1.13441	0.225519	0.578768	1	13119
REACTOME_PI_3K_CASCADE_FGFR2	-0.566951	-1.13416	0.287931	0.579041	1	3139
TORCHIA_TARGETS_OF_EWSR1_FLI1_FUSION_UP	-0.422535	-1.13385	0.186441	0.579532	1	7660
WIEDERSCHAIN_TARGETS_OF_BMI1_AND_PCGF2	-0.508129	-1.13371	0.265842	0.579528	1	7098
KEGG_PROPANOATE_METABOLISM	-0.54589	-1.13325	0.271545	0.58048	1	10157
PID_CMYB_PATHWAY	-0.475573	-1.13324	0.250389	0.580153	1	7740
HASLINGER_B_CLL_WITH_CHROMOSOME_12_TRISOMY	-0.575357	-1.13288	0.293907	0.580741	1	4176
REACTOME_FLT3_SIGNALING_IN_DISEASE	-0.558246	-1.13277	0.277778	0.580664	1	9252
HOSHIDA_LIVER_CANCER_SURVIVAL_DN	-0.457163	-1.13207	0.232061	0.582294	1	10404
IVANOVSKA_MIR106B_TARGETS	-0.472923	-1.13169	0.25937	0.582969	1	10070
OSADA_ASCL1_TARGETS_DN	-0.577621	-1.13166	0.288557	0.582681	1	4898
GRYDER_PAX3FOXO1_TOP_ENHANCERS	-0.40077	-1.13111	0.146732	0.583826	1	8548
GAL_LEUKEMIC_STEM_CELL_UP	-0.451105	-1.131	0.215134	0.583766	1	6789
DORSAM_HOXA9_TARGETS_DN	-0.544341	-1.13024	0.298851	0.58553	1	8941
BIOCARTA_FAS_PATHWAY	-0.560156	-1.13018	0.317568	0.585309	1	8103
HANSON_HRAS_SIGNALING_VIA_NFKB	-0.566021	-1.13005	0.285223	0.585301	1	2551
WP_NRF2ARE_REGULATION	-0.566068	-1.13002	0.318417	0.585004	1	9718
KYNG_NORMAL_AGING_DN	-0.594779	-1.12985	0.30466	0.58511	1	7632
REACTOME_BETA_CATENIN_PHOSPHORYLATION_CASCADE	-0.603567	-1.12984	0.327402	0.584747	1	10959
WP_LIPID_METABOLISM_IN_SENESCENT_CELLS	-0.584129	-1.12961	0.33045	0.585008	1	3955
FIRESTEIN_PROLIFERATION	-0.433472	-1.12961	0.216954	0.584637	1	7723
KYNG_DNA_DAMAGE_DN	-0.434446	-1.12935	0.208672	0.584986	1	8175
PID_TRKR_PATHWAY	-0.497748	-1.12906	0.267606	0.585376	1	6613
CHOI_ATL_STAGE_PREDICTOR	-0.513877	-1.12853	0.279264	0.586491	1	9728
MIYAGAWA_TARGETS_OF_EWSR1_ETS_FUSIONS_DN	-0.421016	-1.12848	0.201361	0.58626	1	7574
WP_CONGENITAL_GENERALIZED_LIPODYSTROPHY	-0.60191	-1.12826	0.318345	0.586499	1	5738
WP_IL17_SIGNALING_PATHWAY	-0.539528	-1.12815	0.317032	0.586441	1	11441
VISALA_AGING_LYMPHOCYTE_DN	-0.598891	-1.12753	0.32902	0.587764	1	8700
WP_FAMILIAL_PARTIAL_LIPODYSTROPHY	-0.549695	-1.12664	0.292727	0.589881	1	8956
ZHU_CMV_ALL_UP	-0.456271	-1.12633	0.241379	0.590356	1	6214
MCBRYAN_PUBERTAL_BREAST_4_5WK_UP	-0.412891	-1.12628	0.193717	0.590115	1	8700
REACTOME_SYNTHESIS_OF_PA	-0.520198	-1.12603	0.28157	0.590414	1	9926
AMIT_EGF_RESPONSE_40_HELA	-0.52097	-1.12559	0.301325	0.591287	1	10639
MEISSNER_NPC_ICP_WITH_H3_UNMETHYLATED	-0.571054	-1.12541	0.30678	0.591368	1	3605
GINESTIER_BREAST_CANCER_20Q13_AMPLIFICATION_UP	-0.453075	-1.1253	0.235556	0.591294	1	11955
REACTOME_SIGNAL_REGULATORY_PROTEIN_FAMILY_INTERACTIONS	-0.614292	-1.12482	0.332714	0.59225	1	5434
MCLACHLAN_DENTAL_CARIES_DN	-0.469751	-1.12456	0.267054	0.592645	1	9765
LIU_TARGETS_OF_VMYB_VS_CMYB_DN	-0.508666	-1.1245	0.291667	0.592405	1	10697
WP_LDL_INFLUENCE_ON_CD14_AND_TLR4	-0.567243	-1.12443	0.289384	0.592216	1	8278
REACTOME_DEACTIVATION_OF_THE_BETA_CATENIN_TRANSACTIVATING_COMPLEX	-0.514041	-1.12439	0.29703	0.591951	1	13755
RIGGI_EWING_SARCOMA_PROGENITOR_UP	-0.39923	-1.12431	0.176683	0.591787	1	7061
REACTOME_REGULATION_OF_GENE_EXPRESSION_IN_LATE_STAGE_BRANCHING_MORPHOGENESIS_PANCREATIC_BUD_PRECURSOR_CELLS	-0.609837	-1.12395	0.333333	0.59249	1	7665
MARTINEZ_RESPONSE_TO_TRABECTEDIN_DN	-0.416967	-1.12386	0.212276	0.592344	1	9908
MULLIGHAN_NPM1_MUTATED_SIGNATURE_1_UP	-0.418924	-1.12378	0.216107	0.592179	1	9900
SIG_CHEMOTAXIS	-0.514698	-1.12359	0.301325	0.592329	1	6613
GREENBAUM_E2A_TARGETS_DN	-0.588563	-1.12344	0.323214	0.592381	1	8908
DIRMEIER_LMP1_RESPONSE_LATE_DN	-0.544376	-1.1234	0.305085	0.592115	1	6350
WP_ENDOCHONDRAL_OSSIFICATION_WITH_SKELETAL_DYSPLASIAS	-0.481553	-1.12322	0.278922	0.592299	1	4751
BROWNE_HCMV_INFECTION_18HR_DN	-0.432102	-1.1229	0.234551	0.5928	1	7574
BLANCO_MELO_MERS_COV_INFECTION_MCR5_CELLS_DN	-0.534369	-1.12288	0.295	0.592458	1	7632
DURAND_STROMA_NS_UP	-0.427329	-1.12261	0.215407	0.59288	1	7836
PID_INSULIN_PATHWAY	-0.521126	-1.12257	0.3	0.592607	1	10143
REACTOME_MISCELLANEOUS_TRANSPORT_AND_BINDING_EVENTS	-0.56063	-1.12245	0.311973	0.592598	1	8663
SIMBULAN_PARP1_TARGETS_UP	-0.539168	-1.12207	0.323478	0.593307	1	4276
BOCHKIS_FOXA2_TARGETS	-0.400825	-1.12191	0.175373	0.593412	1	6877
KIM_MYCN_AMPLIFICATION_TARGETS_UP	-0.460164	-1.1218	0.265396	0.593326	1	8616
REN_ALVEOLAR_RHABDOMYOSARCOMA_UP	-0.463747	-1.12121	0.271284	0.594638	1	7181
WP_CORTICOTROPINRELEASING_HORMONE_SIGNALING_PATHWAY	-0.466027	-1.12109	0.261002	0.594562	1	7692
REACTOME_CYTOSOLIC_SENSORS_OF_PATHOGEN_ASSOCIATED_DNA	-0.489228	-1.12106	0.289902	0.594303	1	9131
BROWNE_HCMV_INFECTION_4HR_DN	-0.416845	-1.12104	0.202365	0.593981	1	8995
MCMURRAY_TP53_HRAS_COOPERATION_RESPONSE_DN	-0.477385	-1.12102	0.2625	0.593659	1	6341
WEBER_METHYLATED_HCP_IN_SPERM_UP	-0.583482	-1.12072	0.330922	0.594126	1	6689
REACTOME_RNA_POLYMERASE_I_TRANSCRIPTION	-0.45764	-1.12061	0.26087	0.594054	1	10276
PID_MET_PATHWAY	-0.466079	-1.12055	0.258064	0.593862	1	6613
WP_ANGIOPOIETINLIKE_PROTEIN_8_REGULATORY_PATHWAY	-0.44506	-1.1205	0.239416	0.593623	1	10086
TIEN_INTESTINE_PROBIOTICS_2HR_UP	-0.538805	-1.12049	0.312821	0.593276	1	4488
KIM_ALL_DISORDERS_CALB1_CORR_DN	-0.53	-1.1204	0.302521	0.593163	1	7575
BERENJENO_TRANSFORMED_BY_RHOA_FOREVER_DN	-0.545684	-1.11982	0.304965	0.59442	1	6871
STAMBOLSKY_RESPONSE_TO_VITAMIN_D3_UP	-0.466563	-1.11966	0.273273	0.594482	1	9052
SETLUR_PROSTATE_CANCER_TMPRSS2_ERG_FUSION_UP	-0.477945	-1.11953	0.26935	0.594471	1	8329
REACTOME_GPCR_LIGAND_BINDING	-0.397413	-1.11883	0.158151	0.596081	1	6490
REACTOME_TRANSPORT_OF_VITAMINS_NUCLEOSIDES_AND_RELATED_MOLECULES	-0.514062	-1.11844	0.294314	0.596828	1	1740
WENG_POR_TARGETS_LIVER_UP	-0.508774	-1.11813	0.309764	0.597295	1	4750
REACTOME_SIGNALING_BY_FLT3_ITD_AND_TKD_MUTANTS	-0.612735	-1.1178	0.338569	0.597882	1	9252
RADMACHER_AML_PROGNOSIS	-0.467601	-1.1178	0.282748	0.597516	1	12161
APPEL_IMATINIB_RESPONSE	-0.526156	-1.11746	0.310518	0.598075	1	11074
REACTOME_DNA_DOUBLE_STRAND_BREAK_RESPONSE	-0.480853	-1.11741	0.276899	0.597843	1	7075
REACTOME_G_PROTEIN_MEDIATED_EVENTS	-0.492295	-1.11695	0.297125	0.598749	1	9724
STEARMAN_LUNG_CANCER_EARLY_VS_LATE_DN	-0.486439	-1.1166	0.290997	0.599348	1	7983
BIOCARTA_CCR3_PATHWAY	-0.582937	-1.11651	0.329609	0.599238	1	11149
WP_MELATONIN_METABOLISM_AND_EFFECTS	-0.535272	-1.11612	0.306533	0.599993	1	6080
LIN_MELANOMA_COPY_NUMBER_UP	-0.471635	-1.116	0.272871	0.599984	1	4567
WP_JOUBERT_SYNDROME	-0.472648	-1.11577	0.269051	0.600244	1	12303
KEGG_TYPE_II_DIABETES_MELLITUS	-0.50607	-1.1156	0.294118	0.600307	1	6613
WEINMANN_ADAPTATION_TO_HYPOXIA_DN	-0.523973	-1.11552	0.305603	0.600178	1	9682
REACTOME_INTEGRIN_CELL_SURFACE_INTERACTIONS	-0.461405	-1.11535	0.273828	0.600287	1	6526
BIOCARTA_STRESS_PATHWAY	-0.560917	-1.11534	0.327556	0.599926	1	6571
HUANG_DASATINIB_RESISTANCE_DN	-0.480319	-1.11511	0.286624	0.600174	1	9243
WANG_RECURRENT_LIVER_CANCER_DN	-0.597815	-1.11486	0.32963	0.60049	1	5973
MATTHEWS_SKIN_CARCINOGENESIS_VIA_JUN	-0.579696	-1.11477	0.313933	0.600366	1	2792
REACTOME_G_ALPHA_S_SIGNALLING_EVENTS	-0.43108	-1.11445	0.242637	0.600885	1	9683
REACTOME_PI_3K_CASCADE_FGFR1	-0.572606	-1.11443	0.338983	0.600551	1	3139
ZHOU_INFLAMMATORY_RESPONSE_FIMA_UP	-0.393034	-1.11443	0.179302	0.600184	1	8715
REACTOME_PHASE_II_CONJUGATION_OF_COMPOUNDS	-0.44877	-1.11406	0.265185	0.600839	1	11768
WP_1Q211_COPY_NUMBER_VARIATION_SYNDROME	-0.550046	-1.11392	0.313433	0.600864	1	9735
REACTOME_RUNX1_INTERACTS_WITH_CO_FACTORS_WHOSE_PRECISE_EFFECT_ON_RUNX1_TARGETS_IS_NOT_KNOWN	-0.519386	-1.11383	0.294215	0.600764	1	7778
GAL_LEUKEMIC_STEM_CELL_DN	-0.416677	-1.11373	0.22964	0.600694	1	5127
WP_FAS_LIGAND_PATHWAY_AND_STRESS_INDUCTION_OF_HEAT_SHOCK_PROTEINS	-0.509142	-1.11364	0.297297	0.600549	1	8103
RUAN_RESPONSE_TO_TNF_TROGLITAZONE_DN	-0.518106	-1.11355	0.301855	0.600451	1	7872
SCHAEFFER_PROSTATE_DEVELOPMENT_6HR_UP	-0.429502	-1.11306	0.259531	0.601441	1	7377
MATZUK_OVULATION	-0.603413	-1.11249	0.335125	0.60263	1	9967
YAGI_AML_SURVIVAL	-0.443911	-1.11242	0.257835	0.602433	1	7071
LEE_CALORIE_RESTRICTION_MUSCLE_UP	-0.520555	-1.11178	0.320883	0.603889	1	8198
GROSS_HYPOXIA_VIA_ELK3_DN	-0.433823	-1.11144	0.243802	0.604467	1	7740
REACTOME_DISEASES_OF_METABOLISM	-0.416699	-1.11144	0.223803	0.6041	1	5747
WP_ENDOCHONDRAL_OSSIFICATION	-0.481553	-1.11113	0.303716	0.604632	1	4751
FERRANDO_TAL1_NEIGHBORS	-0.577655	-1.11093	0.328152	0.604821	1	10317
KEGG_VASOPRESSIN_REGULATED_WATER_REABSORPTION	-0.504465	-1.11081	0.306914	0.604784	1	8941
HOSHIDA_LIVER_CANCER_SURVIVAL_UP	-0.476672	-1.11065	0.294207	0.604853	1	3981
KEGG_LONG_TERM_POTENTIATION	-0.480725	-1.11062	0.301242	0.604547	1	6672
REACTOME_INTERLEUKIN_37_SIGNALING	-0.580998	-1.11031	0.341071	0.60506	1	11156
WP_HIPPO_SIGNALING_REGULATION_PATHWAYS	-0.456365	-1.11025	0.26361	0.604879	1	6692
WP_TRANSLATION_INHIBITORS_IN_CHRONICALLY_ACTIVATED_PDGFRA_CELLS	-0.502565	-1.11005	0.304276	0.605076	1	7233
TARTE_PLASMA_CELL_VS_PLASMABLAST_UP	-0.397376	-1.1095	0.189526	0.606259	1	6249
WANG_LMO4_TARGETS_DN	-0.400573	-1.10948	0.23028	0.60594	1	9539
RUAN_RESPONSE_TO_TROGLITAZONE_UP	-0.560699	-1.1094	0.342466	0.605814	1	7012
SWEET_KRAS_ONCOGENIC_SIGNATURE	-0.456517	-1.10866	0.268997	0.607499	1	7539
BROWNE_HCMV_INFECTION_12HR_UP	-0.450353	-1.10861	0.26215	0.607256	1	6595
IBRAHIM_NRF1_UP	-0.393818	-1.10769	0.195489	0.609451	1	10086
CARD_MIR302A_TARGETS	-0.472877	-1.10763	0.283489	0.609261	1	8606
KEGG_NICOTINATE_AND_NICOTINAMIDE_METABOLISM	-0.562556	-1.1076	0.332215	0.60897	1	7182
RICKMAN_TUMOR_DIFFERENTIATED_WELL_VS_POORLY_UP	-0.408917	-1.10741	0.228454	0.609075	1	10880
WP_NETRINUNC5B_SIGNALING_PATHWAY	-0.492295	-1.10724	0.298812	0.609201	1	5123
REACTOME_FOXO_MEDIATED_TRANSCRIPTION_OF_OXIDATIVE_STRESS_METABOLIC_AND_NEURONAL_GENES	-0.541442	-1.10688	0.317726	0.609807	1	11199
REACTOME_DAP12_SIGNALING	-0.553503	-1.10683	0.351171	0.609597	1	6779
REACTOME_METABOLISM_OF_NUCLEOTIDES	-0.45574	-1.10681	0.266154	0.609282	1	5352
PID_LPA4_PATHWAY	-0.61014	-1.1068	0.351351	0.608928	1	8407
PID_CD8_TCR_DOWNSTREAM_PATHWAY	-0.482005	-1.10666	0.284375	0.608965	1	5173
COLLIS_PRKDC_SUBSTRATES	-0.595803	-1.10656	0.350087	0.608932	1	7458
DARWICHE_SQUAMOUS_CELL_CARCINOMA_UP	-0.431273	-1.10646	0.25	0.608843	1	6385
REACTOME_EUKARYOTIC_TRANSLATION_INITIATION	-0.448727	-1.10646	0.27551	0.608486	1	13119
WP_ULCERATIVE_COLITIS_SIGNALING	-0.597877	-1.10616	0.347518	0.608944	1	5215
WP_DEGRADATION_PATHWAY_OF_SPHINGOLIPIDS_INCLUDING_DISEASES	-0.595301	-1.10616	0.342342	0.608579	1	12732
REACTOME_CLASS_A_1_RHODOPSIN_LIKE_RECEPTORS	-0.40142	-1.10613	0.234395	0.608297	1	4560
BILANGES_SERUM_SENSITIVE_GENES	-0.469877	-1.10598	0.295858	0.608347	1	9680
YAMAZAKI_TCEB3_TARGETS_UP	-0.42826	-1.10586	0.275714	0.60831	1	8270
GENTILE_UV_RESPONSE_CLUSTER_D4	-0.489248	-1.10573	0.302326	0.608334	1	11280
MIKKELSEN_IPS_ICP_WITH_H3K4ME3_AND_H327ME3	-0.439976	-1.10509	0.268148	0.609723	1	4971
WP_FOXP3_IN_COVID19	-0.616528	-1.10501	0.343693	0.60958	1	11058
SENGUPTA_NASOPHARYNGEAL_CARCINOMA_WITH_LMP1_DN	-0.429838	-1.105	0.266762	0.609261	1	5276
NABA_ECM_GLYCOPROTEINS	-0.417948	-1.10478	0.24693	0.609518	1	6413
VERNELL_RETINOBLASTOMA_PATHWAY_DN	-0.555919	-1.10459	0.346975	0.609699	1	4439
WP_PROGERIAASSOCIATED_LIPODYSTROPHY	-0.562719	-1.10434	0.347443	0.610056	1	11687
WP_EICOSANOID_METABOLISM_VIA_CYCLOOXYGENASES_COX	-0.538475	-1.10426	0.328744	0.609927	1	9967
RICKMAN_HEAD_AND_NECK_CANCER_E	-0.46443	-1.10424	0.293939	0.609602	1	6297
BROWNE_HCMV_INFECTION_2HR_DN	-0.494265	-1.10399	0.310289	0.609957	1	7449
WORSCHECH_TUMOR_REJECTION_UP	-0.487195	-1.10363	0.305864	0.610596	1	6198
WP_APOPTOSIS	-0.459466	-1.10335	0.297508	0.611024	1	8224
REACTOME_INACTIVATION_OF_CSF3_G_CSF_SIGNALING	-0.548115	-1.10315	0.339071	0.611206	1	4545
PIEPOLI_LGI1_TARGETS_UP	-0.596892	-1.1031	0.343363	0.610988	1	5953
REACTOME_DRUG_ADME	-0.451766	-1.10286	0.284431	0.611247	1	3400
SANSOM_APC_TARGETS_UP	-0.440081	-1.10275	0.263233	0.611213	1	5341
PID_IGF1_PATHWAY	-0.540621	-1.10273	0.332781	0.610916	1	6613
FARMER_BREAST_CANCER_BASAL_VS_LULMINAL	-0.400303	-1.10248	0.234681	0.611278	1	9779
WP_PI3KAKT_SIGNALING_PATHWAY	-0.397919	-1.10096	0.222083	0.615196	1	6619
BIOCARTA_EDG1_PATHWAY	-0.565144	-1.10083	0.357895	0.615214	1	11647
PLASARI_TGFB1_SIGNALING_VIA_NFIC_1HR_DN	-0.448953	-1.10076	0.277017	0.615013	1	10695
PAPASPYRIDONOS_UNSTABLE_ATEROSCLEROTIC_PLAQUE_DN	-0.507817	-1.10076	0.325939	0.614653	1	6007
BIOCARTA_SPPA_PATHWAY	-0.595356	-1.10058	0.365517	0.614811	1	9724
WP_EPITHELIAL_TO_MESENCHYMAL_TRANSITION_IN_COLORECTAL_CANCER	-0.419467	-1.10044	0.26087	0.614847	1	8003
BIOCARTA_NKCELLS_PATHWAY	-0.576944	-1.10011	0.351687	0.615394	1	6613
CHEN_LVAD_SUPPORT_OF_FAILING_HEART_DN	-0.503645	-1.10005	0.323625	0.615176	1	2518
ABE_VEGFA_TARGETS_30MIN	-0.530624	-1.09989	0.34375	0.615271	1	4136
MULLIGAN_NTF3_SIGNALING_VIA_INSR_AND_IGF1R_UP	-0.563273	-1.09974	0.352399	0.615343	1	4801
REACTOME_TRANSLATION_OF_SARSCOV2_STRUCTURAL_PROTEINS	-0.487827	-1.09855	0.321712	0.618277	1	11454
WP_PDGFRBETA_PATHWAY	-0.523589	-1.09853	0.32047	0.617956	1	9252
ZHAN_V1_LATE_DIFFERENTIATION_GENES_DN	-0.611932	-1.09841	0.350282	0.617925	1	4929
REACTOME_GERM_LAYER_FORMATION_AT_GASTRULATION	-0.577168	-1.09833	0.349533	0.617779	1	4781
REACTOME_CIRCADIAN_CLOCK	-0.473698	-1.0977	0.293651	0.619166	1	9050
ZHENG_GLIOBLASTOMA_PLASTICITY_UP	-0.40652	-1.09768	0.25	0.618857	1	4683
GARGALOVIC_RESPONSE_TO_OXIDIZED_PHOSPHOLIPIDS_GREEN_UP	-0.543218	-1.09767	0.353952	0.618514	1	12438
CHYLA_CBFA2T3_TARGETS_DN	-0.409586	-1.09731	0.248011	0.619171	1	8405
GOLDRATH_HOMEOSTATIC_PROLIFERATION	-0.431792	-1.09723	0.290087	0.619027	1	7778
BIOCARTA_DEATH_PATHWAY	-0.53664	-1.0972	0.333884	0.618741	1	10036
HOFFMANN_LARGE_TO_SMALL_PRE_BII_LYMPHOCYTE_DN	-0.472738	-1.09716	0.322327	0.618491	1	9219
BURTON_ADIPOGENESIS_PEAK_AT_8HR	-0.512383	-1.09709	0.314476	0.618331	1	5454
WP_APOPTOSIS_MODULATION_AND_SIGNALING	-0.44864	-1.09664	0.289121	0.619205	1	9889
KONDO_COLON_CANCER_HCP_WITH_H3K27ME1	-0.541735	-1.09627	0.339254	0.619891	1	7870
GU_PDEF_TARGETS_UP	-0.46311	-1.09585	0.305164	0.62066	1	7592
LIM_MAMMARY_LUMINAL_MATURE_DN	-0.45126	-1.0958	0.301515	0.620423	1	9330
UEDA_PERIFERAL_CLOCK	-0.421383	-1.09569	0.283541	0.620368	1	11881
REACTOME_PI3K_AKT_SIGNALING_IN_CANCER	-0.444919	-1.09569	0.27031	0.620004	1	6980
LIANG_SILENCED_BY_METHYLATION_UP	-0.528247	-1.09557	0.35274	0.619949	1	2645
HOOI_ST7_TARGETS_DN	-0.439066	-1.09548	0.296671	0.619851	1	5753
WP_3Q29_COPY_NUMBER_VARIATION_SYNDROME	-0.467283	-1.09541	0.296703	0.619687	1	9308
DE_YY1_TARGETS_DN	-0.455678	-1.0952	0.296073	0.619864	1	8049
HOWLIN_CITED1_TARGETS_1_DN	-0.510949	-1.09487	0.334432	0.620371	1	9566
BLANCO_MELO_BRONCHIAL_EPITHELIAL_CELLS_INFLUENZA_A_INFECTION_UP	-0.433251	-1.09464	0.279001	0.620663	1	8224
KOKKINAKIS_METHIONINE_DEPRIVATION_48HR_UP	-0.432657	-1.09415	0.281027	0.621684	1	7738
REACTOME_UB_SPECIFIC_PROCESSING_PROTEASES	-0.40849	-1.09336	0.235686	0.62355	1	8130
RAY_TARGETS_OF_P210_BCR_ABL_FUSION_DN	-0.610965	-1.09316	0.376866	0.623741	1	10952
REACTOME_NEGATIVE_REGULATION_OF_THE_PI3K_AKT_NETWORK	-0.439403	-1.09299	0.295455	0.623885	1	6871
CAIRO_LIVER_DEVELOPMENT_UP	-0.423036	-1.0929	0.270804	0.623767	1	7120
ZWANG_EGF_PERSISTENTLY_DN	-0.470013	-1.0929	0.306581	0.623405	1	9716
FURUKAWA_DUSP6_TARGETS_PCI35_UP	-0.461939	-1.09278	0.315868	0.623411	1	6436
REACTOME_ESR_MEDIATED_SIGNALING	-0.412467	-1.09277	0.269799	0.623057	1	7596
BILBAN_B_CLL_LPL_UP	-0.476846	-1.09267	0.318323	0.622954	1	4750
LANDIS_ERBB2_BREAST_TUMORS_65_DN	-0.495114	-1.09244	0.34507	0.623216	1	5486
GENTILE_UV_HIGH_DOSE_DN	-0.402039	-1.0923	0.252618	0.623222	1	11348
WP_4249_HEDGEHOG_SIGNALING_PATHWAY	-0.51035	-1.09207	0.333901	0.623475	1	6949
REACTOME_P130CAS_LINKAGE_TO_MAPK_SIGNALING_FOR_INTEGRINS	-0.598703	-1.09201	0.359347	0.62329	1	5178
LIN_SILENCED_BY_TUMOR_MICROENVIRONMENT	-0.441118	-1.09184	0.294656	0.623391	1	4821
REACTOME_ACTIVATION_OF_ANTERIOR_HOX_GENES_IN_HINDBRAIN_DEVELOPMENT_DURING_EARLY_EMBRYOGENESIS	-0.445478	-1.09181	0.279202	0.623104	1	7145
KEGG_PHENYLALANINE_METABOLISM	-0.587366	-1.09172	0.362039	0.62298	1	137
WOOD_EBV_EBNA1_TARGETS_DN	-0.495929	-1.09167	0.34375	0.622772	1	3478
REACTOME_REGULATION_OF_LIPID_METABOLISM_BY_PPARALPHA	-0.439872	-1.0914	0.279879	0.623133	1	9483
KEGG_AXON_GUIDANCE	-0.434975	-1.09132	0.278499	0.622976	1	9724
REACTOME_IL_6_TYPE_CYTOKINE_RECEPTOR_LIGAND_INTERACTIONS	-0.581819	-1.09124	0.365348	0.622827	1	4271
REACTOME_NEUTROPHIL_DEGRANULATION	-0.387762	-1.09121	0.234356	0.622559	1	9056
IWANAGA_CARCINOGENESIS_BY_KRAS_PTEN_DN	-0.394791	-1.09118	0.247163	0.62228	1	8303
CORONEL_RFX7_DIRECT_TARGETS_UP	-0.49701	-1.09078	0.330658	0.623017	1	8807
WP_SEROTONIN_RECEPTOR_467_AND_NR3C_SIGNALING	-0.583522	-1.09037	0.373702	0.623742	1	6980
ZHAN_MULTIPLE_MYELOMA_CD1_AND_CD2_DN	-0.473851	-1.09031	0.316847	0.623518	1	8842
WEINMANN_ADAPTATION_TO_HYPOXIA_UP	-0.549572	-1.09013	0.358752	0.623678	1	9682
JISON_SICKLE_CELL_DISEASE_UP	-0.417163	-1.09006	0.272468	0.623522	1	7147
KUNINGER_IGF1_VS_PDGFB_TARGETS_DN	-0.493805	-1.08974	0.329431	0.624027	1	5819
NADLER_OBESITY_UP	-0.474606	-1.08956	0.310016	0.624181	1	7342
SATO_SILENCED_EPIGENETICALLY_IN_PANCREATIC_CANCER	-0.489875	-1.08955	0.312292	0.623834	1	3742
GARGALOVIC_RESPONSE_TO_OXIDIZED_PHOSPHOLIPIDS_GREY_UP	-0.569764	-1.08946	0.349353	0.623738	1	1966
REACTOME_FRS_MEDIATED_FGFR4_SIGNALING	-0.553874	-1.08945	0.349123	0.623423	1	3139
BOYAULT_LIVER_CANCER_SUBCLASS_G1_UP	-0.438849	-1.08907	0.3	0.624059	1	8623
REACTOME_ACYL_CHAIN_REMODELLING_OF_PC	-0.533167	-1.08848	0.355219	0.62534	1	9383
PID_FAK_PATHWAY	-0.47025	-1.08814	0.322481	0.625899	1	6613
STEARMAN_LUNG_CANCER_EARLY_VS_LATE_UP	-0.440425	-1.08792	0.295691	0.626169	1	12413
REACTOME_NON_INTEGRIN_MEMBRANE_ECM_INTERACTIONS	-0.476789	-1.08774	0.327419	0.626348	1	4125
YAN_ESCAPE_FROM_ANOIKIS	-0.547648	-1.08737	0.352431	0.626991	1	3675
PID_S1P_S1P3_PATHWAY	-0.532008	-1.08706	0.356164	0.627492	1	11538
WP_NSP1_FROM_SARSCOV2_INHIBITS_TRANSLATION_INITIATION_IN_THE_HOST_CELL	-0.593595	-1.0869	0.383659	0.62757	1	6069
REACTOME_MHC_CLASS_II_ANTIGEN_PRESENTATION	-0.431244	-1.08683	0.297496	0.6274	1	4931
REACTOME_CILIUM_ASSEMBLY	-0.412967	-1.0867	0.28022	0.627403	1	7093
PETROVA_ENDOTHELIUM_LYMPHATIC_VS_BLOOD_DN	-0.423402	-1.08668	0.299724	0.627093	1	8103
REACTOME_TRANSCRIPTIONAL_REGULATION_BY_VENTX	-0.507127	-1.08659	0.340641	0.627003	1	4831
SUBTIL_PROGESTIN_TARGETS	-0.509038	-1.0865	0.344884	0.626884	1	9587
WHITFIELD_CELL_CYCLE_S	-0.421164	-1.08623	0.269615	0.627303	1	8197
WILCOX_RESPONSE_TO_PROGESTERONE_UP	-0.423015	-1.08596	0.296919	0.627684	1	6656
ROSS_AML_OF_FAB_M7_TYPE	-0.464468	-1.08578	0.329154	0.627827	1	3692
WEBER_METHYLATED_HCP_IN_FIBROBLAST_DN	-0.494291	-1.08548	0.347245	0.628266	1	6689
REACTOME_TCF_DEPENDENT_SIGNALING_IN_RESPONSE_TO_WNT	-0.403906	-1.08482	0.266667	0.629799	1	8108
FERRANDO_LYL1_NEIGHBORS	-0.594168	-1.08482	0.380208	0.629447	1	6640
WP_FOCAL_ADHESION_PI3KAKTMTORSIGNALING_PATHWAY	-0.398443	-1.08481	0.289855	0.629098	1	6619
CHIARADONNA_NEOPLASTIC_TRANSFORMATION_KRAS_UP	-0.434123	-1.08461	0.296736	0.629297	1	6566
PARK_TRETINOIN_RESPONSE_AND_PML_RARA_FUSION	-0.538035	-1.08453	0.361702	0.629162	1	9568
REACTOME_SIGNALING_BY_VEGF	-0.436647	-1.08445	0.310044	0.629022	1	6613
REACTOME_TRANSCRIPTIONAL_REGULATION_BY_RUNX1	-0.40611	-1.08437	0.279673	0.628885	1	7409
REACTOME_DOWNSTREAM_SIGNALING_OF_ACTIVATED_FGFR1	-0.528969	-1.08425	0.344887	0.628876	1	3139
BIOCARTA_ARAP_PATHWAY	-0.593866	-1.08424	0.381883	0.628577	1	8065
ABE_INNER_EAR	-0.489498	-1.08399	0.333333	0.628867	1	7931
KYNG_ENVIRONMENTAL_STRESS_RESPONSE_DN	-0.576162	-1.0837	0.360444	0.62934	1	7517
MARIADASON_RESPONSE_TO_BUTYRATE_SULINDAC_6	-0.489571	-1.08323	0.341894	0.630279	1	10837
WP_CYTOKINES_AND_INFLAMMATORY_RESPONSE	-0.542601	-1.083	0.362583	0.630576	1	6155
WP_FIBRIN_COMPLEMENT_RECEPTOR_3_SIGNALING_PATHWAY	-0.493766	-1.08286	0.341098	0.630587	1	8088
LI_ADIPOGENESIS_BY_ACTIVATED_PPARG	-0.57788	-1.08267	0.378479	0.630751	1	7041
WP_FACTORS_AND_PATHWAYS_AFFECTING_INSULINLIKE_GROWTH_FACTOR_IGF1AKT_SIGNALING	-0.515995	-1.08266	0.354515	0.630419	1	5582
WP_METABOLISM_OF_SPINGOLIPIDS_IN_ER_AND_GOLGI_APPARATUS	-0.556081	-1.0825	0.369338	0.630484	1	5266
FRASOR_RESPONSE_TO_SERM_OR_FULVESTRANT_UP	-0.537544	-1.08232	0.352941	0.630603	1	12830
TSENG_ADIPOGENIC_POTENTIAL_DN	-0.48117	-1.08202	0.330565	0.631098	1	8549
ANASTASSIOU_MULTICANCER_INVASIVENESS_SIGNATURE	-0.467139	-1.08192	0.33441	0.631002	1	7272
BROWNE_HCMV_INFECTION_48HR_DN	-0.383607	-1.08179	0.257757	0.631046	1	6551
REACTOME_STIMULI_SENSING_CHANNELS	-0.434427	-1.08172	0.304094	0.630888	1	6242
KEGG_BIOSYNTHESIS_OF_UNSATURATED_FATTY_ACIDS	-0.557815	-1.08151	0.37276	0.631098	1	9798
RICKMAN_HEAD_AND_NECK_CANCER_A	-0.442026	-1.08151	0.315315	0.63075	1	5276
FARMER_BREAST_CANCER_APOCRINE_VS_BASAL	-0.394337	-1.08117	0.278981	0.63129	1	8935
GEISS_RESPONSE_TO_DSRNA_UP	-0.496704	-1.08092	0.350515	0.631657	1	9712
REACTOME_RND3_GTPASE_CYCLE	-0.512416	-1.08071	0.369427	0.631887	1	9529
BOYAULT_LIVER_CANCER_SUBCLASS_G56_DN	-0.588761	-1.08068	0.368515	0.631591	1	7388
HOFFMANN_SMALL_PRE_BII_TO_IMMATURE_B_LYMPHOCYTE_DN	-0.514239	-1.08037	0.355263	0.632097	1	5670
WP_GALANIN_RECEPTOR_PATHWAY	-0.561481	-1.08027	0.358423	0.632017	1	7663
MILI_PSEUDOPODIA_CHEMOTAXIS_DN	-0.383467	-1.08021	0.234583	0.631805	1	9753
PID_IL2_1PATHWAY	-0.482341	-1.07994	0.332288	0.632204	1	11288
WP_TRANSLATION_FACTORS	-0.487489	-1.07992	0.335	0.631919	1	6743
TAKEDA_TARGETS_OF_NUP98_HOXA9_FUSION_10D_DN	-0.426416	-1.07991	0.317549	0.631586	1	6995
REACTOME_TRANSCRIPTIONAL_REGULATION_OF_WHITE_ADIPOCYTE_DIFFERENTIATION	-0.447039	-1.07988	0.330422	0.631313	1	7289
GENTILE_UV_RESPONSE_CLUSTER_D5	-0.5099	-1.07954	0.374587	0.631892	1	13590
REACTOME_HCMV_LATE_EVENTS	-0.438842	-1.07945	0.304598	0.6318	1	10276
HOLLERN_SOLID_NODULAR_BREAST_TUMOR_DN	-0.530797	-1.07942	0.365574	0.63156	1	5087
VALK_AML_CLUSTER_2	-0.522409	-1.07936	0.369863	0.631377	1	4017
SHIPP_DLBCL_CURED_VS_FATAL_UP	-0.498364	-1.07914	0.333898	0.631598	1	119
REACTOME_ANTIVIRAL_MECHANISM_BY_IFN_STIMULATED_GENES	-0.453663	-1.07876	0.318043	0.632326	1	7862
REACTOME_GRB2_SOS_PROVIDES_LINKAGE_TO_MAPK_SIGNALING_FOR_INTEGRINS	-0.585956	-1.0786	0.390977	0.632409	1	5178
LEE_NEURAL_CREST_STEM_CELL_DN	-0.43382	-1.07859	0.287572	0.632075	1	8207
ZHOU_INFLAMMATORY_RESPONSE_LIVE_DN	-0.388704	-1.07841	0.264957	0.632216	1	7292
ZHAN_MULTIPLE_MYELOMA_CD1_AND_CD2_UP	-0.446276	-1.07835	0.329738	0.632012	1	7426
FLECHNER_BIOPSY_KIDNEY_TRANSPLANT_OK_VS_DONOR_DN	-0.549911	-1.078	0.341924	0.63266	1	2486
WP_NAD_BIOSYNTHETIC_PATHWAYS	-0.557938	-1.07775	0.364261	0.632994	1	2787
REACTOME_SYNTHESIS_OF_VERY_LONG_CHAIN_FATTY_ACYL_COAS	-0.542729	-1.07736	0.383128	0.633701	1	4177
WP_COMPLEMENT_SYSTEM	-0.440119	-1.07723	0.33694	0.63373	1	6345
CONRAD_STEM_CELL	-0.500016	-1.07697	0.354132	0.634081	1	8099
FOROUTAN_TGFB_EMT_DN	-0.433664	-1.07689	0.316265	0.63394	1	7442
WP_TRYPTOPHAN_METABOLISM	-0.523416	-1.0767	0.366337	0.634104	1	5486
BIOCARTA_TCR_PATHWAY	-0.492558	-1.07588	0.341709	0.636033	1	6613
MULLIGHAN_NPM1_SIGNATURE_3_UP	-0.390788	-1.07492	0.264669	0.638324	1	9900
DIRMEIER_LMP1_RESPONSE_EARLY	-0.470425	-1.07473	0.365325	0.638506	1	7052
MARZEC_IL2_SIGNALING_UP	-0.437022	-1.07471	0.333333	0.638211	1	7632
PHONG_TNF_RESPONSE_VIA_P38_PARTIAL	-0.415529	-1.07465	0.296875	0.638015	1	8485
REACTOME_SIGNALING_BY_NOTCH1_PEST_DOMAIN_MUTANTS_IN_CANCER	-0.466492	-1.0744	0.346749	0.638333	1	8952
REACTOME_NOTCH1_INTRACELLULAR_DOMAIN_REGULATES_TRANSCRIPTION	-0.48467	-1.07436	0.353923	0.638093	1	6341
REACTOME_MAPK_FAMILY_SIGNALING_CASCADES	-0.391297	-1.07403	0.281654	0.638625	1	6898
WENG_POR_TARGETS_LIVER_DN	-0.539009	-1.07394	0.383305	0.638541	1	5481
REACTOME_INTERLEUKIN_12_FAMILY_SIGNALING	-0.474735	-1.0737	0.3664	0.638859	1	3639
ALCALAY_AML_BY_NPM1_LOCALIZATION_DN	-0.406487	-1.07368	0.294891	0.638545	1	6917
FOROUTAN_INTEGRATED_TGFB_EMT_DN	-0.462245	-1.07266	0.339564	0.64105	1	9518
KYNG_ENVIRONMENTAL_STRESS_RESPONSE_NOT_BY_GAMMA_IN_OLD	-0.52	-1.07257	0.364261	0.640957	1	7517
CHARAFE_BREAST_CANCER_LUMINAL_VS_BASAL_UP	-0.390493	-1.07255	0.274436	0.640643	1	7520
LEIN_MEDULLA_MARKERS	-0.447569	-1.07245	0.323077	0.640589	1	7551
LIEN_BREAST_CARCINOMA_METAPLASTIC	-0.51216	-1.07236	0.370558	0.640471	1	6873
MCBRYAN_PUBERTAL_BREAST_3_4WK_DN	-0.495231	-1.07209	0.352459	0.640831	1	9241
REACTOME_SARS_COV_2_HOST_INTERACTIONS	-0.406833	-1.07163	0.317927	0.641714	1	7502
PID_TRAIL_PATHWAY	-0.523386	-1.07139	0.372213	0.642022	1	7666
BENPORATH_ES_1	-0.383178	-1.0713	0.296578	0.641936	1	6869
MURAKAMI_UV_RESPONSE_6HR_DN	-0.543924	-1.07079	0.367383	0.642953	1	2304
KEGG_LEUKOCYTE_TRANSENDOTHELIAL_MIGRATION	-0.432468	-1.07065	0.321321	0.642977	1	4695
REACTOME_SIGNALING_BY_FGFR_IN_DISEASE	-0.466306	-1.07038	0.344937	0.643351	1	7447
WP_IL2_SIGNALING_PATHWAY	-0.497169	-1.06993	0.354839	0.644262	1	11058
REACTOME_MEIOSIS	-0.427479	-1.06981	0.311649	0.644233	1	5693
BORLAK_LIVER_CANCER_EGF_UP	-0.473939	-1.06978	0.362319	0.64396	1	6243
MIKKELSEN_NPC_HCP_WITH_H3K4ME3_AND_H3K27ME3	-0.405681	-1.06944	0.309491	0.644495	1	6734
KEGG_REGULATION_OF_ACTIN_CYTOSKELETON	-0.404125	-1.06938	0.300699	0.644322	1	6672
CHIARADONNA_NEOPLASTIC_TRANSFORMATION_CDC25_DN	-0.415519	-1.06897	0.312955	0.645019	1	8615
CLASPER_LYMPHATIC_VESSELS_DURING_METASTASIS_UP	-0.561476	-1.06881	0.394295	0.645155	1	6385
LINSLEY_MIR16_TARGETS	-0.406897	-1.06876	0.311565	0.644937	1	9995
FISCHER_DIRECT_P53_TARGETS_META_ANALYSIS	-0.389756	-1.0687	0.289125	0.644731	1	10138
DOANE_RESPONSE_TO_ANDROGEN_UP	-0.409115	-1.06866	0.318115	0.644464	1	10049
PID_RAC1_REG_PATHWAY	-0.506249	-1.06841	0.37415	0.644781	1	7479
SASSON_RESPONSE_TO_FORSKOLIN_DN	-0.442733	-1.06825	0.345257	0.644905	1	7517
REACTOME_TERMINATION_OF_O_GLYCAN_BIOSYNTHESIS	-0.556322	-1.06811	0.376963	0.64494	1	3860
YAGI_AML_WITH_INV_16_TRANSLOCATION	-0.381338	-1.06809	0.2825	0.644624	1	7587
KIM_WT1_TARGETS_8HR_UP	-0.414708	-1.06787	0.317483	0.644863	1	7197
REACTOME_PRESYNAPTIC_FUNCTION_OF_KAINATE_RECEPTORS	-0.558715	-1.06779	0.393728	0.644725	1	8835
FIGUEROA_AML_METHYLATION_CLUSTER_1_DN	-0.4846	-1.06776	0.347962	0.644452	1	5869
LUI_THYROID_CANCER_CLUSTER_2	-0.48916	-1.06774	0.373573	0.644165	1	7186
ABE_VEGFA_TARGETS_2HR	-0.510722	-1.06711	0.386731	0.645517	1	2242
YAMASHITA_LIVER_CANCER_WITH_EPCAM_DN	-0.572544	-1.06681	0.378182	0.645947	1	178
REACTOME_SENSORY_PROCESSING_OF_SOUND_BY_OUTER_HAIR_CELLS_OF_THE_COCHLEA	-0.468641	-1.06659	0.369355	0.646251	1	5819
REACTOME_OVARIAN_TUMOR_DOMAIN_PROTEASES	-0.501435	-1.06621	0.383471	0.646932	1	8049
MATTIOLI_MGUS_VS_MULTIPLE_MYELOMA	-0.567713	-1.06617	0.398577	0.646697	1	4700
TOMLINS_PROSTATE_CANCER_DN	-0.487392	-1.06615	0.363484	0.646397	1	10542
MCBRYAN_PUBERTAL_BREAST_4_5WK_DN	-0.402955	-1.06609	0.321476	0.646202	1	6864
WHITEHURST_PACLITAXEL_SENSITIVITY	-0.502733	-1.06609	0.378109	0.64586	1	5658
NGUYEN_NOTCH1_TARGETS_DN	-0.440071	-1.06584	0.352221	0.646197	1	8104
MA_MYELOID_DIFFERENTIATION_UP	-0.509792	-1.06581	0.369637	0.645961	1	7722
SENESE_HDAC2_TARGETS_DN	-0.424072	-1.0657	0.336648	0.645884	1	9682
KEGG_VALINE_LEUCINE_AND_ISOLEUCINE_DEGRADATION	-0.488428	-1.0654	0.372483	0.646358	1	10960
WP_GENES_TARGETED_BY_MIRNAS_IN_ADIPOCYTES	-0.573818	-1.06528	0.402135	0.646323	1	7448
WP_GENES_CONTROLLING_NEPHROGENESIS	-0.485174	-1.06528	0.365894	0.645984	1	6561
SHAFFER_IRF4_TARGETS_IN_ACTIVATED_B_LYMPHOCYTE	-0.447375	-1.0652	0.355385	0.645849	1	6693
RUAN_RESPONSE_TO_TNF_DN	-0.454883	-1.06507	0.370892	0.645866	1	8276
TSENG_IRS1_TARGETS_DN	-0.41658	-1.06488	0.332859	0.646033	1	11132
REACTOME_DEFECTS_OF_CONTACT_ACTIVATION_SYSTEM_CAS_AND_KALLIKREIN_KININ_SYSTEM_KKS	-0.575599	-1.06482	0.418605	0.645828	1	11694
REACTOME_PARACETAMOL_ADME	-0.526568	-1.06477	0.388889	0.645619	1	3400
REACTOME_RECYCLING_OF_BILE_ACIDS_AND_SALTS	-0.558584	-1.0643	0.391304	0.646564	1	7026
REACTOME_FRS_MEDIATED_FGFR3_SIGNALING	-0.558092	-1.06428	0.394783	0.646277	1	3139
REACTOME_CASPASE_ACTIVATION_VIA_EXTRINSIC_APOPTOTIC_SIGNALLING_PATHWAY	-0.518949	-1.06364	0.361664	0.647673	1	7692
SASSON_RESPONSE_TO_GONADOTROPHINS_DN	-0.447374	-1.06364	0.345622	0.647331	1	10340
MIKKELSEN_MCV6_ICP_WITH_H3K27ME3	-0.449592	-1.06359	0.327014	0.647111	1	4535
MEISSNER_NPC_HCP_WITH_H3K4ME3_AND_H3K27ME3	-0.414587	-1.06317	0.327536	0.647915	1	6734
REACTOME_E3_UBIQUITIN_LIGASES_UBIQUITINATE_TARGET_PROTEINS	-0.476551	-1.06307	0.385113	0.647827	1	10296
REACTOME_ADORA2B_MEDIATED_ANTI_INFLAMMATORY_CYTOKINES_PRODUCTION	-0.424658	-1.06306	0.320728	0.647513	1	9236
RUAN_RESPONSE_TO_TROGLITAZONE_DN	-0.565242	-1.06268	0.389982	0.648179	1	9294
WP_TRANSCRIPTIONAL_ACTIVATION_BY_NRF2_IN_RESPONSE_TO_PHYTOCHEMICALS	-0.591842	-1.06268	0.418819	0.647842	1	9718
PANGAS_TUMOR_SUPPRESSION_BY_SMAD1_AND_SMAD5_DN	-0.413622	-1.06258	0.345557	0.64778	1	11413
REACTOME_RESPONSE_TO_ELEVATED_PLATELET_CYTOSOLIC_CA2	-0.423969	-1.06238	0.327116	0.647983	1	8394
THILLAINADESAN_ZNF217_TARGETS_UP	-0.490656	-1.0618	0.366612	0.649277	1	3070
HIRSCH_CELLULAR_TRANSFORMATION_SIGNATURE_UP	-0.399803	-1.06171	0.324037	0.649206	1	6211
WALLACE_PROSTATE_CANCER_RACE_DN	-0.441664	-1.06157	0.356807	0.649234	1	7363
MANNE_COVID19_NONICU_VS_HEALTHY_DONOR_PLATELETS_UP	-0.41439	-1.06126	0.334294	0.64975	1	6592
GAUSSMANN_MLL_AF4_FUSION_TARGETS_E_DN	-0.545321	-1.06108	0.401786	0.649899	1	9420
REACTOME_GLUCAGON_SIGNALING_IN_METABOLIC_REGULATION	-0.510074	-1.06089	0.384095	0.650062	1	8835
BROWNE_HCMV_INFECTION_6HR_UP	-0.464983	-1.06089	0.370079	0.64972	1	8113
FIGUEROA_AML_METHYLATION_CLUSTER_3_DN	-0.496589	-1.0605	0.37265	0.650462	1	7923
CARRILLOREIXACH_HEPATOBLASTOMA_VS_NORMAL_HYPERMETHYLATED_AND_DN	-0.532213	-1.06027	0.379679	0.650705	1	4422
BEGUM_TARGETS_OF_PAX3_FOXO1_FUSION_DN	-0.484509	-1.06008	0.370805	0.650929	1	8269
REACTOME_MYOGENESIS	-0.519652	-1.05979	0.377897	0.651394	1	8746
JACKSON_DNMT1_TARGETS_UP	-0.446103	-1.05936	0.350153	0.652227	1	6779
MONNIER_POSTRADIATION_TUMOR_ESCAPE_UP	-0.378226	-1.05933	0.299635	0.651961	1	10059
HIRSCH_CELLULAR_TRANSFORMATION_SIGNATURE_DN	-0.428226	-1.05917	0.353712	0.652044	1	8205
GRUETZMANN_PANCREATIC_CANCER_UP	-0.382504	-1.05897	0.300499	0.652242	1	8747
REACTOME_DEPOSITION_OF_NEW_CENPA_CONTAINING_NUCLEOSOMES_AT_THE_CENTROMERE	-0.460083	-1.05881	0.370861	0.652336	1	7075
WANG_TARGETS_OF_MLL_CBP_FUSION_UP	-0.47922	-1.05875	0.370915	0.652157	1	10536
MISSIAGLIA_REGULATED_BY_METHYLATION_UP	-0.420988	-1.05858	0.338171	0.652272	1	8975
WANG_CISPLATIN_RESPONSE_AND_XPC_UP	-0.405994	-1.05824	0.335227	0.65289	1	5474
MARIADASON_RESPONSE_TO_CURCUMIN_SULINDAC_5	-0.540409	-1.05812	0.392055	0.652874	1	7762
ROVERSI_GLIOMA_LOH_REGIONS	-0.485488	-1.05781	0.374582	0.653334	1	8364
GAUSSMANN_MLL_AF4_FUSION_TARGETS_A_UP	-0.404847	-1.05767	0.324213	0.653376	1	9853
CHARAFE_BREAST_CANCER_BASAL_VS_MESENCHYMAL_UP	-0.418857	-1.05749	0.348018	0.653527	1	4222
YAO_TEMPORAL_RESPONSE_TO_PROGESTERONE_CLUSTER_1	-0.455596	-1.05749	0.359873	0.653192	1	5684
SARTIPY_NORMAL_AT_INSULIN_RESISTANCE_DN	-0.557684	-1.05739	0.401079	0.653116	1	10789
REACTOME_SPHINGOLIPID_METABOLISM	-0.437639	-1.05702	0.374813	0.653747	1	13019
BHATI_G2M_ARREST_BY_2METHOXYESTRADIOL_DN	-0.421832	-1.0568	0.362538	0.654022	1	9735
GUO_HEX_TARGETS_UP	-0.43902	-1.05673	0.358372	0.653867	1	13376
LI_WILMS_TUMOR_VS_FETAL_KIDNEY_2_DN	-0.476267	-1.05673	0.376997	0.653531	1	2243
REACTOME_GABA_B_RECEPTOR_ACTIVATION	-0.485554	-1.0567	0.385124	0.653265	1	9683
MAGRANGEAS_MULTIPLE_MYELOMA_IGLL_VS_IGLK_DN	-0.540293	-1.05669	0.396491	0.652956	1	4695
KEGG_PRIMARY_BILE_ACID_BIOSYNTHESIS	-0.572107	-1.05661	0.418182	0.652832	1	6919
TERAO_AOX4_TARGETS_HG_UP	-0.517764	-1.05657	0.403169	0.652613	1	11707
ROSS_AML_WITH_MLL_FUSIONS	-0.442935	-1.05647	0.363077	0.65255	1	6858
CHIARADONNA_NEOPLASTIC_TRANSFORMATION_KRAS_DN	-0.414704	-1.05642	0.354978	0.652336	1	8975
XU_GH1_EXOGENOUS_TARGETS_DN	-0.43036	-1.05578	0.362791	0.653679	1	5234
REACTOME_O_LINKED_GLYCOSYLATION_OF_MUCINS	-0.456654	-1.05561	0.354267	0.653805	1	9705
KOHOUTEK_CCNT2_TARGETS	-0.468033	-1.05561	0.379365	0.653467	1	5776
WOO_LIVER_CANCER_RECURRENCE_UP	-0.424728	-1.05546	0.359012	0.653555	1	8849
LIU_PROSTATE_CANCER_UP	-0.432046	-1.05518	0.355243	0.653981	1	7235
OUELLET_CULTURED_OVARIAN_CANCER_INVASIVE_VS_LMP_DN	-0.492925	-1.05496	0.406305	0.654223	1	2385
BOYLAN_MULTIPLE_MYELOMA_D_CLUSTER_UP	-0.514638	-1.05487	0.386401	0.654135	1	4871
REACTOME_SIGNALING_BY_PDGF	-0.473575	-1.05461	0.386327	0.654482	1	6613
ODONNELL_METASTASIS_UP	-0.448983	-1.05438	0.369159	0.654754	1	5602
BOYLAN_MULTIPLE_MYELOMA_C_D_UP	-0.410481	-1.05408	0.33815	0.655213	1	7467
MIKKELSEN_ES_LCP_WITH_H3K4ME3	-0.4136	-1.05388	0.364146	0.655403	1	6241
ZHONG_RESPONSE_TO_AZACITIDINE_AND_TSA_DN	-0.457617	-1.05372	0.344551	0.655507	1	12860
MITSIADES_RESPONSE_TO_APLIDIN_DN	-0.389843	-1.05371	0.342282	0.655181	1	7957
JAZAG_TGFB1_SIGNALING_VIA_SMAD4_DN	-0.457826	-1.05368	0.341829	0.654913	1	10724
REACTOME_DOWNSTREAM_SIGNAL_TRANSDUCTION	-0.517655	-1.05358	0.389171	0.654865	1	9252
REACTOME_THROMBOXANE_SIGNALLING_THROUGH_TP_RECEPTOR	-0.536374	-1.05352	0.413559	0.654684	1	8835
WANG_BARRETTS_ESOPHAGUS_AND_ESOPHAGUS_CANCER_DN	-0.494534	-1.05352	0.397436	0.654362	1	3180
WP_DRUG_INDUCTION_OF_BILE_ACID_PATHWAY	-0.561837	-1.05351	0.419014	0.654034	1	1399
WP_SUDDEN_INFANT_DEATH_SYNDROME_SIDS_SUSCEPTIBILITY_PATHWAYS	-0.407645	-1.05325	0.336323	0.654375	1	7458
PETRETTO_CARDIAC_HYPERTROPHY	-0.498852	-1.05232	0.383701	0.656511	1	7843
BROWNE_HCMV_INFECTION_1HR_DN	-0.395675	-1.05219	0.339142	0.656527	1	7758
CHIARETTI_T_ALL_RELAPSE_PROGNOSIS	-0.56307	-1.05218	0.402174	0.6562	1	7645
WP_ENDODERM_DIFFERENTIATION	-0.411657	-1.05215	0.361151	0.655947	1	6389
WP_BREAST_CANCER_PATHWAY	-0.41153	-1.05183	0.360534	0.656443	1	8278
IWANAGA_CARCINOGENESIS_BY_KRAS_UP	-0.402497	-1.05165	0.336986	0.656635	1	6438
REACTOME_SELENOAMINO_ACID_METABOLISM	-0.424292	-1.05153	0.378655	0.65661	1	13224
WENG_POR_TARGETS_GLOBAL_DN	-0.520305	-1.05107	0.406091	0.657506	1	6405
REACTOME_FRS_MEDIATED_FGFR2_SIGNALING	-0.524776	-1.05073	0.379074	0.658102	1	3139
SHETH_LIVER_CANCER_VS_TXNIP_LOSS_PAM4	-0.387191	-1.0507	0.344	0.657826	1	10163
THUM_SYSTOLIC_HEART_FAILURE_DN	-0.398477	-1.05038	0.34	0.658372	1	11280
BERENJENO_TRANSFORMED_BY_RHOA_FOREVER_UP	-0.544086	-1.05026	0.392294	0.65835	1	6790
WP_GPR40_PATHWAY	-0.588514	-1.05015	0.405797	0.658289	1	7269
HOWLIN_CITED1_TARGETS_2_DN	-0.558705	-1.04974	0.396648	0.659029	1	9318
WP_BLOOD_CLOTTING_CASCADE	-0.538385	-1.04967	0.399267	0.658859	1	11668
NAKAJIMA_MAST_CELL	-0.469356	-1.04965	0.379254	0.65857	1	8394
NAKAMURA_ADIPOGENESIS_LATE_DN	-0.503103	-1.04951	0.399663	0.658633	1	7323
DOANE_BREAST_CANCER_CLASSES_UP	-0.450743	-1.04926	0.384863	0.658927	1	8794
CERVERA_SDHB_TARGETS_1_DN	-0.492872	-1.04925	0.387687	0.658619	1	9295
REACTOME_BMAL1_CLOCK_NPAS2_ACTIVATES_CIRCADIAN_GENE_EXPRESSION	-0.508199	-1.04917	0.405272	0.65849	1	7289
REACTOME_SIGNALING_BY_NOTCH	-0.389422	-1.04896	0.345382	0.658725	1	7075
TAVOR_CEBPA_TARGETS_UP	-0.467887	-1.04839	0.382166	0.659852	1	7870
MARIADASON_RESPONSE_TO_BUTYRATE_SULINDAC_4	-0.567168	-1.04834	0.410208	0.659669	1	12045
DAUER_STAT3_TARGETS_UP	-0.476942	-1.04831	0.417085	0.659417	1	11047
REACTOME_SIGNALING_BY_FGFR1	-0.466306	-1.04809	0.399323	0.659673	1	6613
BIOCARTA_MET_PATHWAY	-0.505447	-1.04809	0.388889	0.659351	1	6613
WANG_METASTASIS_OF_BREAST_CANCER_ESR1_DN	-0.509905	-1.04755	0.394097	0.660489	1	8886
REACTOME_INTERLEUKIN_4_AND_INTERLEUKIN_13_SIGNALING	-0.421966	-1.04679	0.355457	0.662182	1	4530
LEE_NEURAL_CREST_STEM_CELL_UP	-0.409708	-1.04671	0.364276	0.662064	1	7182
BAKKER_FOXO3_TARGETS_DN	-0.400858	-1.04584	0.368195	0.664066	1	5951
REACTOME_FRS_MEDIATED_FGFR1_SIGNALING	-0.531878	-1.0457	0.412162	0.664096	1	3139
RORIE_TARGETS_OF_EWSR1_FLI1_FUSION_UP	-0.519864	-1.04563	0.389744	0.663952	1	7162
ZHONG_SECRETOME_OF_LUNG_CANCER_AND_ENDOTHELIUM	-0.45159	-1.04503	0.375199	0.665209	1	4683
PEDRIOLI_MIR31_TARGETS_UP	-0.388009	-1.04494	0.335165	0.665106	1	6688
WP_CONSTITUTIVE_ANDROSTANE_RECEPTOR_PATHWAY	-0.504778	-1.04472	0.412266	0.665358	1	1302
ASTON_MAJOR_DEPRESSIVE_DISORDER_DN	-0.403064	-1.04447	0.380556	0.665691	1	9156
MEBARKI_HCC_PROGENITOR_WNT_DN_CTNNB1_INDEPENDENT	-0.568128	-1.04445	0.429358	0.66542	1	2147
WP_16P112_PROXIMAL_DELETION_SYNDROME	-0.436885	-1.04444	0.378378	0.665099	1	10130
GAVIN_FOXP3_TARGETS_CLUSTER_P4	-0.427393	-1.04402	0.381679	0.665886	1	9058
BROWNE_HCMV_INFECTION_16HR_DN	-0.437925	-1.04363	0.384013	0.66661	1	6379
CHEN_LIVER_METABOLISM_QTL_CIS	-0.435795	-1.04356	0.383178	0.666466	1	9538
WP_LET7_INHIBITION_OF_ES_CELL_REPROGRAMMING	-0.573081	-1.04346	0.407407	0.666405	1	7591
ZHANG_BREAST_CANCER_PROGENITORS_DN	-0.411064	-1.0431	0.378303	0.667021	1	10090
JIANG_HYPOXIA_NORMAL	-0.395885	-1.04276	0.341431	0.667557	1	9365
SEIDEN_MET_SIGNALING	-0.53829	-1.04266	0.426146	0.667498	1	8379
WP_MECHANOREGULATION_AND_PATHOLOGY_OF_YAPTAZ_VIA_HIPPO_AND_NONHIPPO_MECHANISMS	-0.471429	-1.04262	0.39187	0.667276	1	7400
REACTOME_INTERACTION_BETWEEN_L1_AND_ANKYRINS	-0.506869	-1.04246	0.405923	0.667353	1	3177
PURBEY_TARGETS_OF_CTBP1_AND_SATB1_UP	-0.441577	-1.04233	0.383667	0.667373	1	7513
BIOCARTA_VDR_PATHWAY	-0.525532	-1.04157	0.39688	0.669088	1	7289
MISIAK_ANAPLASTIC_THYROID_CARCINOMA_DN	-0.545932	-1.04153	0.441606	0.668869	1	9995
REACTOME_HEME_SIGNALING	-0.471064	-1.0415	0.41046	0.668619	1	9718
AMIT_SERUM_RESPONSE_120_MCF10A	-0.452861	-1.04144	0.387821	0.668425	1	7120
BERNARD_PPAPDC1B_TARGETS_UP	-0.492711	-1.04113	0.414141	0.668897	1	12658
TIEN_INTESTINE_PROBIOTICS_24HR_DN	-0.394578	-1.04097	0.370771	0.669014	1	10933
REACTOME_TRANSCRIPTIONAL_ACTIVATION_OF_MITOCHONDRIAL_BIOGENESIS	-0.461532	-1.0409	0.397554	0.668852	1	7289
WP_VEGFAVEGFR2_SIGNALING_PATHWAY	-0.369192	-1.0406	0.351183	0.669334	1	8310
AFFAR_YY1_TARGETS_DN	-0.384154	-1.04036	0.344459	0.669644	1	7388
WP_EMBRYONIC_STEM_CELL_PLURIPOTENCY_PATHWAYS	-0.422205	-1.04019	0.381232	0.669763	1	4898
DELASERNA_MYOD_TARGETS_DN	-0.460794	-1.04014	0.404643	0.669562	1	9499
NIKOLSKY_BREAST_CANCER_8Q23_Q24_AMPLICON	-0.403184	-1.04012	0.393398	0.669278	1	11692
ISSAEVA_MLL2_TARGETS	-0.45613	-1.03978	0.403077	0.669865	1	8975
VERHAAK_GLIOBLASTOMA_PRONEURAL	-0.398015	-1.03951	0.37064	0.670242	1	8901
WP_NOTCH_SIGNALING_PATHWAY	-0.458265	-1.03947	0.396469	0.670018	1	8178
REACTOME_DISEASES_OF_PROGRAMMED_CELL_DEATH	-0.424173	-1.03887	0.379056	0.671207	1	7075
[truncated: 1,371 more rows]

## Sheet: Hallmark Enriched Peds
NAME	ES	NES	NOM p-val	FDR q-val	FWER p-val	RANK AT MAX
HALLMARK_INTERFERON_ALPHA_RESPONSE	-0.745068	-1.82809	0	0	0	7463
HALLMARK_INTERFERON_GAMMA_RESPONSE	-0.671349	-1.7628	0	0.000973958	0.002	7463
HALLMARK_ESTROGEN_RESPONSE_EARLY	-0.560832	-1.48207	0	0.0917457	0.254	8115
HALLMARK_IL6_JAK_STAT3_SIGNALING	-0.61312	-1.47604	0.00480769	0.0728981	0.27	5178
HALLMARK_ANDROGEN_RESPONSE	-0.590078	-1.44144	0.0175695	0.0916841	0.389	9481
HALLMARK_IL2_STAT5_SIGNALING	-0.540476	-1.43123	0.00133511	0.0860254	0.425	8229
HALLMARK_UV_RESPONSE_DN	-0.545115	-1.37969	0.0317003	0.130319	0.638	6085
HALLMARK_ALLOGRAFT_REJECTION	-0.507831	-1.33607	0.0306407	0.176769	0.785	6378
HALLMARK_INFLAMMATORY_RESPONSE	-0.501779	-1.32925	0.0232558	0.168817	0.8	8481
HALLMARK_TGF_BETA_SIGNALING	-0.572583	-1.31421	0.0832049	0.176783	0.849	8049
HALLMARK_COMPLEMENT	-0.49651	-1.31029	0.0306258	0.165837	0.858	6241
HALLMARK_APOPTOSIS	-0.47977	-1.23686	0.09375	0.28911	0.986	8175
HALLMARK_WNT_BETA_CATENIN_SIGNALING	-0.568492	-1.23194	0.166118	0.278706	0.988	10204
HALLMARK_TNFA_SIGNALING_VIA_NFKB	-0.463317	-1.22401	0.0980663	0.27739	0.991	8413
HALLMARK_ESTROGEN_RESPONSE_LATE	-0.457215	-1.20841	0.12085	0.292067	0.994	8102
HALLMARK_KRAS_SIGNALING_UP	-0.455199	-1.19995	0.114598	0.291077	0.996	8593
HALLMARK_MITOTIC_SPINDLE	-0.441554	-1.17676	0.154472	0.321398	0.998	10153
HALLMARK_PEROXISOME	-0.473649	-1.16119	0.232695	0.340045	0.998	7256
HALLMARK_MYOGENESIS	-0.437307	-1.15569	0.177658	0.334861	0.999	5992
HALLMARK_ADIPOGENESIS	-0.423255	-1.10955	0.238651	0.427819	0.999	6877
HALLMARK_BILE_ACID_METABOLISM	-0.439081	-1.06998	0.348214	0.512027	1	9770
HALLMARK_HEME_METABOLISM	-0.398646	-1.05944	0.309392	0.515231	1	9842
HALLMARK_FATTY_ACID_METABOLISM	-0.406399	-1.04497	0.353693	0.532979	1	6864
HALLMARK_APICAL_SURFACE	-0.478619	-1.04043	0.383721	0.520691	1	4499
HALLMARK_XENOBIOTIC_METABOLISM	-0.387887	-1.02301	0.408602	0.543518	1	7539
HALLMARK_PROTEIN_SECRETION	-0.400216	-0.970043	0.514749	0.660868	1	10490
HALLMARK_EPITHELIAL_MESENCHYMAL_TRANSITION	-0.368094	-0.968824	0.535014	0.639922	1	6873
HALLMARK_NOTCH_SIGNALING	-0.461254	-0.955381	0.52901	0.650341	1	8178
HALLMARK_SPERMATOGENESIS	-0.357356	-0.899835	0.682081	0.764319	1	8350
HALLMARK_HEDGEHOG_SIGNALING	-0.419426	-0.894175	0.628141	0.752326	1	6341
HALLMARK_CHOLESTEROL_HOMEOSTASIS	-0.356779	-0.843691	0.740566	0.844106	1	9951
HALLMARK_P53_PATHWAY	-0.29826	-0.788894	0.924451	0.926385	1	9430
HALLMARK_UNFOLDED_PROTEIN_RESPONSE	-0.287402	-0.70885	0.982327	0.97992	1	7669
