# Supplementary material for: Metabolic profiling of adult and pediatric gliomas reveals enriched glucose availability in pediatric gliomas and increased fatty acid oxidation in adult gliomas
Source: Acta Neuropathol Commun. 2025 Mar 15;13:61. doi: 10.1186/s40478-025-01961-w (PMC11909955; doi:10.1186/s40478-025-01961-w)
Supplement: Supplementary file 5 — Supplementary Table 4. Supporting Data for Figure 4 Focusing on Analysis of Adult Glioblastomas Compared to Pediatric High-Grade Gliomas H3 Mutant. [file 40478_2025_1961_MOESM5_ESM.xlsx]

## Sheet: Read Me
Supplementary Table 4. Supporting Data for Figure 4 Focusing on Analysis of Adult Glioblastomas Compared to Pediatric High Grade Gliomas H3 Mutant
Sheets	Description	Figures Supported
Read Me	General Information	N/A
Polar Metabolite Data	Normalized batch corrected polar metabolite data across samples	4a
Differential Polar Met	List of Polar Metabolites that have an FDR <0.05 with statistics and log2 fold change values	4a
Lipid Metabolite Data	Normalized batch corrected lipid metabolite data across samples	4b
Differential Lipid Met	List of Lipid Metabolites that have an FDR <0.05 with statistics and log2 fold change values	4b
PCA Loadings for Polar Met	Contribution of polar metabolites to PC1-5	4c
PCA Score for Polar Met	PCA score for individual samples for PC1-5 using polar metabolite data	4c
PCA Loadings for Lipid Met	Contribution of lipid metabolites to PC1-5	4d
PCA Score for Lipid Met	PCA score for individual samples for PC1-5 using lipid metabolite data	4d
Polar Metabolite L2FC and Stats	Complete list of statstics and log2 fold change values for polar metabolites	4e
Lipid Metabolite L2FC and Stats	Complete list of statstics and log2 fold change values for lipid metabolites	4i
Column ID for Polar Metabolite Data and Lipid Metabolite Data
Sample	Individual sample names
Class	Denotes whether a sample was characterized as adult or pediatric using an age cut off of 18
Batch	Indicates whether the sample was included in the first "1" or second "2" batch sent for metabolomic analysis
Subgroup	Denotes a sample's subgroup based on histopathologic and molecular characterization
Subgroup_Label	Denotes the subgroup the sample was included for data analysis
All other columns	Denotes the batch corrected and normalized abundance for each metabolite listed at the top of the column
Column ID for Differential Polar Met, Differential Lipid Met, Polar Metabolite L2FC and Stats, and Lipid Metabolite L2FC and Stats
Metabolite	Individual metabolites
t.stat	T-statistic from statistical analysis of comparison of metabolite abundance between adult glioblastomas and pediatric high grade gliomas H3 mutant
p.value	P-value from statistical analysis of comparison of metabolite abundance between adult glioblastomas and pediatric high grade gliomas H3 mutant
minus.log10.p.	Negative of the log with base 10 of the p-value
FDR	False discovery rate
log2FC	Log 2 fold change in metabolite abundance between adult glioblastomas and pediatric high grade gliomas H3 mutant
Column ID for PCA Loadings for Polar Met and PCA Loadings for Lipid Met
Metabolite	Individual metabolite
PC1-5	PCA loading for the indicated metabolite for principal component 1-5
Column ID for PCA Score for Polar Met, PCA Score for Lipid Met, and PCA Met Transcript Data
Sample	Individual sample names
Class	Denotes whether a sample was characterized as adult or pediatric using an age cut off of 18
Batch	Indicates whether the sample was included in the first "1" or second "2" batch sent for metabolomic analysis
Subgroup	Denotes a sample's subgroup based on histopathologic and molecular characterization
Subgroup_Label	Denotes the subgroup the sample was included for data analysis
PC1-5	PCA score for the indicated sample for principal component 1-5

## Sheet: Polar Metabolite Data
Sample	Class	Batch	Subgroup	Subgroup_Label	glucose	glucose_6_phosphate	F6P_G1P	fructose_1_6_bisphosphate	dihydroxyacetone_phosphate	glyceraldehyde_3_phosphate	X3_phosphoglycerate	phosphoenolpyruvate	lactate	methionine	histidine	threonine	lysine	arginine	phenylalanine	tryptophan	tyrosine	leucine	isoleucine	valine	proline	alanine	glutamine	asparagine	glycine	serine	glutamate	aspartate	cystine	N_acetylcysteine	Na_acetylglutamine	acetylserine	N_acetylglutamate	adenine	hypoxanthine	cytosine	guanine	adenosine	uridine	inosine	cytidine	guanosine	propionylcarnitine	acetylcarnitine	carnitine
11_TABS_509	Adult	1	Adult_High_Grade	Adult GBM	0.0057373	0.00257369	0.0044665	2e-07	0.0663005	0.00555594	0.00138241	0.0554197	2.47352	1.00061	1.75403	1.51252	1.0358	1.56768	1.49906	0.908752	1.11633	1.39637	1.10386	1.40799	2.12287	1.58954	2.81438	0.519197	0.78394	1.04079	1.5156	0.755729	0.0326853	2e-07	0.0181456	0.00208005	1.06436	0.253901	1.90725	2e-07	0.000670906	1.44855	0.00160443	1.41138	0.00306941	0.0127484	1.50081	2.36814	2.32941
11_TABS_526	Adult	1	Adult_High_Grade	Adult GBM	0.0057373	0.309496	0.0044665	2e-07	0.0663005	0.00555594	0.00691205	0.0554197	2.29454	0.925328	1.6602	1.02358	1.12934	1.60047	1.35732	0.696991	0.958752	1.36774	1.06656	1.21013	1.99592	1.64197	2.57197	0.411049	0.577906	0.722319	1.61148	0.847074	0.0326853	2e-07	0.0181456	0.0332849	0.266472	0.357091	2.028	2e-07	0.561966	1.54139	0.00160443	1.55359	0.00306941	0.393092	1.3304	2.55007	2.56527
12_TABS_503	Adult	1	Adult_High_Grade	Adult GBM	0.0057373	0.00257369	0.0044665	2e-07	0.0663005	0.00555594	0.165213	0.0554197	2.0376	1.05155	1.4981	1.18438	1.07628	1.57139	1.35125	0.694378	1.02433	1.26975	1.02182	1.15275	2.02512	1.61563	2.55412	0.515759	0.503129	0.439915	1.68623	1.1921	0.0326853	2e-07	0.0181456	0.160683	0.991619	0.24386	1.89522	2e-07	0.000670906	1.27417	0.310031	1.85037	0.0991459	0.888736	0.767898	2.20647	2.4422
12_TABS_517	Adult	1	Adult_High_Grade	Adult GBM	0.0057373	0.00257369	0.0044665	2e-07	0.0663005	0.00555594	0.00138241	0.0554197	1.77038	0.935052	1.57145	0.828261	1.04328	1.67649	1.31973	0.735708	0.976686	1.17495	0.846697	1.14167	1.67511	1.51721	2.44817	0.434355	0.498586	0.566951	1.56245	0.853123	0.0326853	2e-07	0.0181456	0.00208005	0.408223	0.283547	1.85058	2e-07	0.000670906	1.41957	0.00160443	1.62146	0.685968	0.1562	0.868142	2.02704	2.03245
12_TABS_523	Adult	1	Adult_High_Grade	Adult GBM	0.0057373	0.00257369	0.0243655	2e-07	0.0663005	0.00555594	0.194073	0.0554197	2.35666	1.07603	1.57909	1.12133	0.979605	1.45993	1.48225	0.841292	1.12822	1.45554	1.16073	1.22723	2.00178	1.50141	2.61183	0.548815	0.759461	0.731577	1.54633	0.796135	0.0326853	2e-07	0.0181456	0.00208005	0.383752	0.351687	1.97349	2e-07	1.03679	1.47032	0.00160443	1.52423	0.00306941	0.690606	1.36186	2.60097	2.43874
12_TABS_528	Adult	1	Adult_High_Grade	Adult GBM	0.0057373	0.00257369	0.0044665	2e-07	0.0663005	0.00555594	0.00138241	0.0554197	2.13937	0.95841	1.73913	1.02156	1.03711	1.68934	1.42747	0.718666	1.07262	1.33268	1.0076	1.23265	1.77544	1.83746	2.55355	0.431282	0.310075	0.422025	1.96416	1.2015	0.0326853	2e-07	0.0181456	0.0980306	0.580293	0.479706	2.13154	2e-07	0.176289	1.38928	0.00160443	1.68046	0.497169	0.463374	0.923296	2.27311	2.3419
12_TABS_546	Adult	1	Adult_High_Grade	Adult GBM	0.0057373	0.0128684	0.0044665	2e-07	0.0663005	0.00555594	0.2585	0.0554197	2.40333	1.10617	1.46377	1.07612	1.10364	1.46807	1.53219	0.85587	1.06859	1.56514	1.23482	1.3796	1.94126	1.51577	2.48822	0.486793	0.371832	0.702647	1.70552	0.983859	0.0326853	2e-07	0.0181456	0.061483	0.633661	0.00649795	2.00341	2e-07	0.000670906	1.4222	0.00160443	1.49916	0.00306941	0.306879	1.54195	2.43881	2.46334
12_TABS_550	Adult	1	Adult_High_Grade	Adult GBM	0.0057373	0.0336445	0.0697627	2e-07	0.0663005	0.00555594	0.169984	0.0554197	2.00948	0.918862	1.60914	0.789088	0.99049	1.69043	1.39048	0.892995	1.19179	1.16803	0.953499	1.14192	1.79775	1.80436	2.73154	0.287586	0.0614561	0.343134	1.72536	1.24969	0.0326853	2e-07	0.0181456	0.0199466	0.772414	0.437566	1.91024	2e-07	0.000670906	1.46675	0.118204	1.67897	0.0688533	0.627712	1.04105	2.3293	2.31962
12_TABS_556	Adult	1	Adult_High_Grade	Adult GBM	0.0057373	0.00257369	0.0044665	2e-07	0.0663005	0.00555594	0.00138241	0.0554197	2.31447	0.921314	1.43456	1.19227	1.04276	1.53419	1.35949	0.75556	1.00882	1.30791	0.97695	1.26334	1.91955	1.56999	2.67854	0.449323	0.702628	0.488512	1.65837	0.825079	0.0326853	2e-07	0.0181456	0.00208005	0.668128	0.282502	1.98785	2e-07	0.000670906	1.29307	0.00160443	1.57992	0.37368	0.404962	1.75771	2.70035	2.78266
13_NRR_003	Adult	1	Adult_High_Grade	Adult GBM	0.465776	0.584357	0.427853	2e-07	0.0663005	0.0277797	0.00138241	0.0554197	2.33725	1.07016	1.54472	0.797382	1.0836	1.53275	1.42956	0.699917	1.11615	1.3534	1.05812	1.27227	1.81446	1.63089	2.3876	0.0514636	0.0318028	0.226982	1.45915	0.425089	0.0326853	2e-07	0.0181456	0.00208005	0.172693	0.0324898	1.90687	2e-07	0.000670906	0.603532	0.00160443	1.0695	0.00306941	0.00254967	1.13047	2.23946	2.33854
13_NRR_006	Adult	1	Adult_High_Grade	Adult GBM	0.0057373	0.236509	0.0044665	2e-07	0.0663005	0.00555594	0.00138241	0.0554197	2.20916	1.10916	1.5471	1.10281	0.997045	1.65971	1.40805	0.759228	1.07934	1.35275	1.02725	1.24073	1.92593	1.49386	2.70405	0.382343	0.164653	0.733477	1.47896	0.904324	0.0326853	2e-07	0.0181456	0.00208005	0.573463	0.24286	2.16065	2e-07	0.000670906	1.3681	0.271064	1.66801	0.00306941	0.665222	2.00955	2.58223	2.51869
13_NRR_010	Adult	1	Adult_High_Grade	Adult GBM	0.0057373	0.15098	0.0044665	2e-07	0.0663005	0.124087	0.512043	0.277099	2.17608	1.03105	1.55421	1.09244	0.945226	1.60567	1.28313	0.507622	0.991283	1.18678	0.957908	1.11812	1.77092	1.71543	2.63437	0.467198	0.723085	0.733222	1.60769	1.10219	0.0326853	2e-07	0.0181456	0.00208005	0.631529	0.00649795	2.31511	2e-07	0.000670906	1.04676	0.00160443	1.88927	0.67902	0.677073	0.93255	2.27748	2.23941
13_NRR_028	Adult	1	Adult_High_Grade	Adult GBM	0.0057373	0.0648034	0.159244	2e-07	0.0663005	0.00555594	0.00138241	0.0554197	2.21859	1.03651	1.19531	0.894027	0.994017	1.31245	1.36298	0.574948	0.885965	1.47367	1.09094	1.28742	1.82665	1.40483	2.21544	0.452916	0.226993	0.351592	1.5645	0.564058	0.0326853	2e-07	0.0181456	0.19643	0.248726	0.444941	1.75888	2e-07	0.000670906	1.14263	0.0564955	1.63613	0.240024	0.458314	0.732919	2.2046	2.27647
13_NRR_032	Adult	1	Adult_High_Grade	Adult GBM	0.0057373	0.00257369	0.0044665	2e-07	0.0663005	0.00555594	0.00138241	0.0554197	1.87379	0.852892	1.65563	1.00936	1.00623	1.54667	1.37998	0.765831	1.0414	1.23256	0.939572	1.17815	2.2044	1.67942	2.66353	0.592617	0.386847	0.736053	1.65845	1.04206	0.0326853	2e-07	0.0181456	0.00208005	0.544198	0.428837	1.92389	2e-07	0.000670906	1.77918	0.047907	1.83908	0.00306941	0.353038	0.947751	2.22741	2.26924
13_NRR_038	Adult	1	Adult_High_Grade	Adult GBM	0.0057373	0.284409	0.132004	2e-07	0.0663005	0.00555594	0.00138241	0.0554197	2.15392	0.96178	1.63188	1.14046	0.943549	1.44885	1.35453	0.722208	1.00181	1.32484	0.944593	1.18311	2.10855	1.64209	2.67606	0.550054	0.322873	0.89086	1.58513	1.0588	0.0326853	2e-07	0.0181456	0.0531389	0.566802	0.506633	2.0617	2e-07	0.000670906	1.16724	0.0743784	1.74552	0.00306941	0.49398	1.20291	2.34979	2.44035
13_NRR_042	Adult	1	Adult_High_Grade	Adult GBM	0.0057373	0.0386708	0.0044665	2e-07	0.0663005	0.00555594	0.242908	0.0554197	2.19588	1.08573	1.66123	0.973374	1.12332	1.71454	1.38815	0.821127	1.03403	1.39915	1.04586	1.26216	1.88252	1.66563	2.48662	0.336574	0.697994	0.823436	1.61109	0.979578	0.0326853	2e-07	0.0181456	0.00208005	0.870655	0.00649795	2.28113	2e-07	0.000670906	1.03468	0.00160443	1.67406	0.606163	0.595725	1.22216	2.53337	2.37511
13_NRR_047	Adult	1	Adult_High_Grade	Adult GBM	0.0057373	0.00257369	0.0044665	2e-07	0.0663005	0.00555594	0.00138241	0.0554197	2.20403	0.92337	1.38421	1.03002	1.17586	1.50702	1.38757	0.80896	0.955653	1.497	0.974613	1.34026	1.70228	1.31756	2.37002	0.142169	0.39738	0.691182	1.46499	1.03445	0.0326853	2e-07	0.0181456	0.00208005	0.555423	0.383451	1.97817	2e-07	0.000670906	1.48705	0.332075	1.45099	0.101659	0.119222	2.19288	2.58747	2.47525
13_NRR_054	Adult	1	Adult_High_Grade	Adult GBM	0.0057373	0.00257369	0.0044665	2e-07	0.0663005	0.00555594	0.16279	0.0554197	2.33103	0.947841	1.4888	0.972207	1.01334	1.42303	1.3891	0.733722	0.973435	1.30891	0.974103	1.16423	1.86188	1.50113	2.46496	0.319315	0.3644	0.571296	1.45326	0.640374	0.0326853	2e-07	0.0181456	0.00208005	0.319781	0.00649795	1.9286	2e-07	0.000670906	1.24665	0.00160443	1.5209	0.00306941	0.347913	1.35892	2.33718	2.34709
13_NRR_057	Adult	1	Adult_High_Grade	Adult GBM	0.0057373	0.0789996	0.0044665	2e-07	0.0663005	0.00555594	0.00138241	0.0554197	1.93359	1.06162	1.70433	0.954015	1.05405	1.70913	1.48527	0.852419	1.20045	1.2788	0.95611	1.11837	1.80215	1.51007	2.56266	0.444729	0.153138	0.410257	1.59051	0.976623	0.0326853	2e-07	0.0181456	0.00208005	0.228133	0.213402	1.96269	2e-07	0.00829152	1.20573	0.00160443	1.29857	0.00306941	0.224003	1.02459	2.18153	2.11413
14_NRR_006	Adult	1	Adult_High_Grade	Adult GBM	0.0057373	0.00257369	0.0044665	2e-07	0.0663005	0.00555594	0.00138241	0.0554197	1.726	0.770865	1.5323	0.792939	0.970667	1.64311	1.25661	0.740034	1.08157	0.948661	0.667937	0.883678	1.68399	1.64077	2.66506	0.303283	0.253417	0.51564	1.41945	0.987342	0.0326853	2e-07	0.0181456	0.00208005	0.442746	0.612914	1.93975	2e-07	0.321705	1.65324	0.103521	1.23003	0.13629	0.276189	0.96712	2.34503	2.3188
14_NRR_007	Adult	1	Adult_High_Grade	Adult GBM	0.0057373	0.282469	0.474628	2e-07	0.0663005	0.00555594	0.00138241	0.0554197	1.74786	1.01434	1.39293	0.89236	0.92312	1.6038	1.21784	0.652308	0.936567	1.21988	0.93142	1.15931	2.12874	1.81199	2.51129	0.371284	0.316241	0.424415	1.76277	1.38199	0.0326853	2e-07	0.0181456	0.136336	0.804684	0.374914	1.68425	2e-07	0.000670906	1.58539	0.00160443	1.83372	0.90719	0.51934	1.49439	2.30707	2.45064
14_NRR_009	Adult	1	Adult_High_Grade	Adult GBM	0.0057373	0.00257369	0.0044665	2e-07	0.0663005	0.00555594	0.177539	0.0554197	2.16697	0.765921	1.45007	1.25602	0.787705	1.296	1.32275	0.753564	0.986349	1.26949	0.947111	1.05373	1.78354	1.34516	2.6768	0.421373	0.613467	0.919226	1.48592	0.80525	0.0326853	2e-07	0.0181456	0.00208005	0.740724	0.00649795	1.95989	2e-07	0.000670906	0.737406	0.183495	1.60073	0.00306941	0.588514	1.64148	2.6209	2.44329
14_NRR_024	Adult	1	Adult_High_Grade	Adult GBM	0.126098	0.00257369	0.0044665	2e-07	0.0663005	0.00555594	0.00138241	0.0554197	2.21852	1.17133	1.66871	1.11987	0.856124	1.31081	1.5281	1.06851	1.32567	1.44783	1.21037	1.35352	1.86214	1.81692	2.87148	0.414252	0.392449	0.649526	1.70706	1.13269	0.0326853	2e-07	0.0181456	0.172008	0.964849	0.927541	2.15641	2e-07	0.0461666	2.10819	0.229674	1.7888	0.0580956	0.877061	1.24349	2.50607	2.56644
14_NRR_040	Adult	1	Adult_High_Grade	Adult GBM	0.0057373	0.247998	0.0876195	2e-07	0.0663005	0.00555594	0.00138241	0.0554197	2.12898	1.0268	1.61356	1.16895	0.927168	1.56842	1.37919	0.804184	1.0466	1.28335	0.982481	1.1445	1.97491	1.62257	2.85947	0.50142	0.326237	0.801556	1.78054	1.04836	0.0326853	2e-07	0.0181456	0.00208005	0.451151	0.235404	2.02306	2e-07	0.000670906	1.43513	0.153621	1.53096	0.630435	0.671886	1.30911	2.48669	2.44424
14_NRR_052	Adult	1	Adult_High_Grade	Adult GBM	0.0057373	0.0395407	0.0044665	2e-07	0.0663005	0.00555594	0.00138241	0.0554197	2.13256	0.902028	1.54774	0.774252	0.884728	1.60284	1.19309	0.697608	0.896754	1.14397	0.886922	1.13542	1.74543	1.86632	2.62122	0.083474	0.00636056	0.455495	1.77031	1.36009	0.0326853	2e-07	0.0181456	0.0928099	1.08859	0.777291	2.18684	2e-07	0.103612	1.65264	0.00802213	1.60914	0.595914	0.434424	0.534105	1.98033	2.04873
14_NRR_055	Adult	1	Adult_High_Grade	Adult GBM	0.0057373	0.00257369	0.0044665	2e-07	0.0663005	0.311628	0.314318	0.0554197	2.29906	0.839806	1.51986	0.940058	0.972293	1.40514	1.41736	0.767876	1.01909	1.3925	1.06678	1.20379	1.75823	1.40468	2.36714	0.377819	0.284116	0.322195	1.6169	0.656917	0.0326853	2e-07	0.0181456	0.00208005	0.318145	0.356031	1.98107	2e-07	0.000670906	1.41423	0.332018	1.73823	0.00306941	0.520708	1.51628	2.4873	2.45791
14_NRR_062	Adult	1	Adult_High_Grade	Adult GBM	0.0057373	0.00257369	0.0044665	2e-07	0.0663005	0.00555594	0.00138241	0.0554197	1.93143	0.905924	1.4353	1.1567	0.793486	1.39528	1.20692	0.615198	0.92138	1.19555	0.977023	1.04288	1.94523	1.6422	2.6671	0.550544	0.760328	0.645245	1.67732	1.21694	0.0326853	2e-07	0.0181456	0.112464	0.933811	0.239055	2.25434	2e-07	0.000670906	1.51489	0.185207	1.73346	0.694344	0.693672	1.28189	2.33226	2.59273
14_NRR_063	Adult	1	Adult_High_Grade	Adult GBM	0.0286865	0.289631	0.174752	2e-07	0.0663005	0.00555594	0.00138241	0.0554197	2.25598	1.01931	1.54313	1.27779	1.01366	1.46909	1.46575	0.662967	0.971129	1.48925	1.12466	1.35922	1.91369	1.51163	2.61315	0.466603	0.670432	0.838829	1.53004	1.04769	0.0326853	2e-07	0.0181456	0.00208005	0.528665	0.256735	1.95537	2e-07	0.000670906	1.57858	0.00160443	1.41531	0.00306941	0.0663486	1.8579	2.55754	2.55528
14_NRR_073	Adult	1	Adult_High_Grade	Adult GBM	0.0057373	0.311347	0.321229	2e-07	0.0663005	0.00555594	0.153107	0.0554197	2.20715	1.12787	1.53266	1.1587	0.971722	1.40542	1.39537	0.660047	0.938065	1.3977	1.05755	1.26517	1.89266	1.62766	2.52172	0.302632	0.612428	0.571438	1.55421	0.941391	0.0326853	2e-07	0.0181456	0.0837158	0.462508	0.232641	2.05714	2e-07	0.000670906	1.34014	0.00160443	1.36708	0.0291243	0.209545	1.4687	2.35678	2.37187
14_NRR_091	Adult	1	Adult_High_Grade	Adult GBM	0.0057373	0.459284	0.22555	2e-07	0.0663005	0.00555594	0.00138241	0.0554197	2.11798	1.03678	1.64112	1.0723	0.988638	1.48814	1.45306	0.828718	1.14947	1.44591	1.17362	1.21288	1.9838	1.53447	2.48693	0.507271	0.538368	0.87569	1.482	1.07564	0.0326853	2e-07	0.0181456	0.0510419	0.281299	0.78196	1.73386	2e-07	0.000670906	1.38324	0.00160443	1.41756	0.00306941	0.544975	1.09021	2.522	2.54556
14_NRR_095	Adult	1	Adult_High_Grade-BRAF_V600E_mut	Adult GBM	0.0057373	0.00257369	0.0223325	2e-07	0.0663005	0.00555594	0.00138241	0.0554197	2.405	1.02797	1.54533	1.06057	1.00118	1.48333	1.39613	0.770999	1.06562	1.48744	1.24976	1.37851	1.85491	1.75446	2.66029	0.186332	0.331316	0.58973	1.78173	1.33237	0.0326853	2e-07	0.0181456	0.00208005	1.25504	0.52114	1.91673	2e-07	0.000670906	1.59494	0.00160443	1.518	0.0606568	0.513858	1.15595	2.81286	2.78069
14_NRR_130	Adult	1	Adult_High_Grade	Adult GBM	0.0057373	0.423271	0.25643	2e-07	0.0663005	0.00555594	0.00138241	0.0554197	2.16114	1.12263	1.45999	0.979156	1.21102	1.57936	1.41232	0.523379	1.10719	1.55572	1.27098	1.36371	1.87818	1.46648	2.41043	0.430752	0.325536	0.502195	1.40724	0.757473	0.0326853	2e-07	0.0181456	0.00208005	0.0995681	0.101707	1.66421	2e-07	0.000670906	1.08865	0.00160443	1.17391	0.00306941	0.292648	1.12525	2.44304	2.11838
15_NRR_007	Adult	1	Adult_High_Grade	Adult GBM	0.0057373	0.0880481	0.190885	2e-07	0.0663005	0.00555594	0.00138241	0.0554197	2.59958	0.937952	1.65191	1.10555	1.21851	1.58337	1.57716	0.961524	1.19748	1.45342	1.1178	1.36928	1.97544	1.56491	2.49969	0.242655	0.515612	0.645581	1.50015	0.993169	0.0326853	2e-07	0.0181456	0.0781353	0.391582	0.00649795	1.70392	2e-07	0.000670906	1.42376	0.00160443	1.28774	0.00306941	0.00254967	1.35616	2.5669	2.79041
15_NRR_037	Adult	1	Adult_High_Grade	Adult GBM	0.0057373	0.105805	0.0783936	2e-07	0.0663005	0.00555594	0.00138241	0.0554197	2.14454	1.07753	1.48484	1.22121	0.936471	1.47871	1.47358	0.917895	1.04993	1.47396	1.19915	1.33656	1.9093	1.45076	2.49982	0.692615	0.883032	0.6777	1.79029	0.956497	0.0326853	2e-07	0.0181456	0.179724	0.608195	0.227049	1.9755	2e-07	0.000670906	1.69569	0.11764	1.43172	0.384405	0.574591	1.2492	2.36629	2.41381
15_NRR_043	Adult	1	Adult_High_Grade	Adult GBM	0.107235	0.164452	0.10918	2e-07	0.0663005	0.00555594	0.00138241	0.0554197	2.06685	0.849931	1.18089	0.855483	0.799972	1.18106	1.28039	0.648969	0.91825	1.27056	0.966855	1.13704	1.92715	1.28671	2.30538	0.171173	0.520475	0.659392	1.335	0.54612	0.0326853	2e-07	0.0181456	0.0266999	0.0556852	0.345429	1.80182	2e-07	0.656849	2.08432	0.0970442	1.45647	0.123035	0.471706	2.1725	2.5692	2.41612
15_NRR_061	Adult	1	Adult_High_Grade	Adult GBM	0.17538	0.00257369	0.0044665	2e-07	0.0663005	0.00555594	0.00138241	0.0554197	2.11801	0.979837	1.46473	1.06963	0.758959	1.34165	1.28742	0.639798	0.914161	1.39421	1.12187	1.25609	1.64125	1.41701	2.67531	0.429613	0.0939416	0.572435	1.34579	0.827263	0.0326853	2e-07	0.0181456	0.323751	0.547239	0.0940151	1.71358	2e-07	0.000670906	1.44617	0.00160443	1.21988	0.00306941	0.00254967	1.47472	2.49456	2.37363
15_NRR_062	Adult	1	Adult_High_Grade	Adult GBM	0.0057373	0.00257369	0.0044665	2e-07	0.0663005	0.00555594	0.108651	0.0554197	2.15808	1.01522	1.48674	0.977983	0.906799	1.42577	1.4001	0.763547	1.00905	1.27001	1.03634	1.16649	1.92348	1.54694	2.44031	0.381252	0.463379	0.584794	1.45797	1.10109	0.0326853	2e-07	0.0181456	0.00208005	0.577738	0.288906	1.87887	2e-07	0.000670906	1.36568	0.00160443	1.5512	0.015347	0.233228	1.17649	2.32634	2.34852
15_NRR_070	Adult	1	Adult_High_Grade	Adult GBM	0.0556783	0.175248	0.293526	2e-07	0.0663005	0.00555594	0.00138241	0.0554197	2.13707	0.98638	1.5552	0.838004	1.12331	1.62788	1.45624	0.828166	1.09033	1.32619	1.07721	1.19115	2.01774	1.60389	2.3605	0.338246	0.603464	0.431756	1.17898	0.54796	0.0326853	2e-07	0.0181456	0.00208005	0.325707	0.198583	1.73591	2e-07	0.000670906	1.46857	0.00160443	1.64883	0.00306941	0.343407	1.33049	2.53129	2.60355
15_NRR_103	Adult	1	Adult_High_Grade	Adult GBM	0.0057373	0.00257369	0.0044665	2e-07	0.0663005	0.00555594	0.00138241	0.0554197	1.91284	1.00101	1.57633	0.902388	0.910225	1.47505	1.39339	0.783736	1.0072	1.40402	1.09066	1.23964	1.91471	1.53833	2.55383	0.592268	0.649444	0.751735	1.74515	1.27883	0.0326853	2e-07	0.0181456	0.0634833	0.445893	0.567563	1.69648	2e-07	0.000670906	1.37425	0.00160443	1.30702	0.144936	0.00254967	0.899508	2.04155	2.23505
15_NRR_110	Adult	1	Adult_High_Grade	Adult GBM	0.0057373	0.00257369	0.0044665	2e-07	0.0663005	0.00555594	0.00138241	0.0554197	2.21408	0.963918	1.67233	0.986914	1.08538	1.76878	1.3266	0.820958	1.06978	1.34995	1.16838	1.35171	1.84978	1.70579	2.66025	0.322179	0.517826	0.628898	1.49278	0.990755	0.0326853	2e-07	0.0181456	0.00208005	0.469794	0.245311	1.84024	2e-07	0.000670906	1.15195	0.00160443	1.32585	0.465299	0.107401	1.26421	2.48217	2.36062
160202_00067	Adult	1	Adult_High_Grade	Adult GBM	0.0057373	0.307057	0.291215	2e-07	0.0663005	0.00555594	0.00138241	0.0554197	2.12	0.965377	1.51086	1.1426	0.923205	1.36314	1.43413	0.737935	0.926601	1.41941	1.13471	1.25362	1.97046	1.35214	2.53183	0.481457	0.213965	0.809048	1.36264	0.844433	0.0326853	2e-07	0.0181456	0.308111	0.587324	0.00649795	1.851	2e-07	0.69476	1.10708	0.00160443	1.45485	0.00306941	0.533254	1.36412	2.49481	2.17845
160408_00003	Adult	1	Adult_High_Grade	Adult GBM	0.0057373	0.191969	0.0580529	2e-07	0.0663005	0.00555594	0.00138241	0.0554197	2.09085	0.622537	1.32056	0.904092	0.893388	1.41942	1.17645	0.635372	0.817236	1.06043	0.755918	1.07127	1.90775	1.55409	2.61495	0.273403	0.863549	0.48363	1.41049	0.479121	0.0326853	2e-07	0.0181456	0.211019	0.884224	0.759042	2.35296	2e-07	0.381239	2.19465	0.431067	1.98748	0.351221	0.826432	1.94297	2.42937	2.18878
161202_00011	Adult	2	Adult_High_Grade	Adult GBM	0.326617	0.212497	0.0044665	2e-07	0.0663005	0.00555594	0.00138241	0.0554197	1.72683	1.49811	1.53569	1.03581	1.22891	1.6564	1.58277	0.717382	1.14156	1.7224	1.23493	1.35473	1.98187	1.51271	2.46424	0.654708	0.422925	0.669698	1.58966	1.13427	0.0326853	2e-07	0.0181456	0.00208005	0.214897	0.226579	2.11398	2e-07	0.000670906	1.31978	0.00160443	1.7241	0.00306941	0.35114	1.70703	2.54361	2.45921
170109_00364	Adult	2	Adult_High_Grade	Adult GBM	0.0057373	0.00257369	0.0044665	2e-07	0.0663005	0.60784	0.21222	0.0554197	2.58126	0.805008	1.65422	1.28479	1.0769	1.73122	1.52045	0.979147	1.11669	1.37847	1.22204	1.3827	2.00749	1.39033	2.55977	0.0911496	0.00636056	0.717994	1.50569	0.975136	0.0326853	2e-07	0.0181456	0.191817	0.877824	0.197318	1.65274	2e-07	0.000670906	1.33124	0.00160443	1.07918	0.00306941	0.0347583	1.43335	2.80436	2.62432
170307_00335	Adult	2	Adult_High_Grade-BRAF_V600E_mut	Adult GBM	0.158221	0.101497	0.134392	2e-07	0.0663005	0.802206	0.00138241	0.0554197	2.26595	1.11907	1.75015	1.05537	1.11158	1.4584	1.51368	0.75519	1.09291	1.50397	1.08722	1.29558	2.00082	1.75374	2.62587	0.70582	0.380326	0.593339	1.96852	1.72969	0.0326853	2e-07	0.0181456	0.00208005	0.00627615	0.875982	2.33431	2e-07	0.769325	2.29338	0.214505	1.88373	0.00306941	0.897189	0.635384	1.99114	1.95264
170315_00150	Adult	2	Adult_High_Grade	Adult GBM	0.0057373	0.0905192	0.0044665	2e-07	0.0663005	0.00555594	0.00138241	0.0554197	2.25268	0.958742	1.27903	0.915407	1.07981	1.2671	1.48329	0.721738	1.06139	1.46889	1.19414	1.3858	2.00836	1.57321	2.17572	0.462851	1.02443	0.414931	1.4728	0.320525	0.0326853	2e-07	0.0181456	0.00208005	0.264681	0.295269	1.96433	2e-07	0.000670906	1.61602	0.0639928	1.43496	0.00306941	0.250184	2.1064	2.61925	2.61891
170424_00007	Adult	2	Adult_High_Grade	Adult GBM	0.0057373	0.00257369	0.0044665	2e-07	0.0663005	0.00555594	0.00138241	0.0554197	1.90548	0.984457	1.41741	1.1198	0.368207	1.33914	1.19727	0.780161	1.1618	1.07557	0.989944	1.11396	1.78881	1.53367	2.67947	0.117905	0.3465	0.741046	1.37725	0.537808	0.0326853	2e-07	0.0181456	0.0104002	0.905004	0.00649795	0.604087	2e-07	0.000670906	1.30065	0.00160443	1.81927	0.00306941	0.453961	0.970101	2.28105	2.43953
170504_00013	Adult	2	Adult_High_Grade	Adult GBM	0.398911	0.56455	0.289161	2e-07	0.0663005	0.00555594	0.00138241	0.0554197	2.17273	0.972162	1.54296	1.26939	0.996149	1.43685	1.34871	0.641222	0.970596	1.4587	1.12273	1.27558	1.72487	1.57614	2.72906	0.509666	1.02097	0.785963	1.53116	0.907896	0.0326853	2e-07	0.0181456	0.00208005	0.307918	0.364962	2.0016	2e-07	0.000670906	1.49494	0.00160443	1.19436	0.0634316	0.00254967	1.92262	2.36275	2.5035
170607_00160	Adult	2	Adult_High_Grade	Adult GBM	0.031287	0.191332	0.0438138	2e-07	0.0663005	0.00555594	0.00138241	0.0554197	1.94336	1.23399	1.23033	0.881876	0.888386	1.19253	1.29315	0.506411	0.854219	1.37048	0.948898	1.1299	1.74421	1.26232	2.37374	0.42648	0.668443	0.703946	1.58104	0.909106	0.0326853	2e-07	0.0181456	0.00208005	0.360845	0.00649795	1.97972	2e-07	0.000670906	0.763922	0.00160443	1.4271	0.00306941	0.473177	1.59808	2.43218	2.41405
617	Pediatric	1	DIPG_K27M_mut	Pediatric GBM-H3	0.904768	0.436337	0.193289	2e-07	0.0663005	0.00555594	0.0736384	0.0554197	2.05233	1.4228	1.63873	1.18584	1.14564	1.87388	1.55734	0.847553	1.34271	1.65008	1.32834	1.34485	1.92926	1.56791	2.61623	0.654869	0.71324	0.737439	1.88233	1.3502	0.22981	2e-07	0.0181456	0.00208005	0.658738	0.00649795	1.8633	2e-07	0.000670906	1.01352	0.00160443	1.548	0.00306941	0.201923	0.946068	2.43552	2.27078
848	Pediatric	1	DIPG_K27M_mut	Pediatric GBM-H3	1.66921	0.248942	0.0044665	2e-07	0.0663005	0.00555594	0.0946591	0.0554197	1.74494	1.78971	1.56919	1.28411	1.02893	2.1897	1.68242	0.71296	1.4733	1.82505	1.44003	1.58026	1.89569	1.6362	2.5608	0.672942	0.388192	0.926405	1.76386	1.33805	0.379651	2e-07	0.0181456	0.0459691	0.0313807	0.115232	1.95174	2e-07	0.000670906	1.47038	0.163337	1.51092	0.276515	0.527831	1.69219	1.98313	2.27245
853	Pediatric	1	DIPG_K27M_mut	Pediatric GBM-H3	1.8544	0.587307	0.131333	2e-07	0.0663005	0.00555594	0.630246	0.449978	1.56673	1.48437	1.91903	1.29988	1.4624	2.49786	1.66239	1.00251	1.4831	1.74698	1.65045	1.4246	1.98843	1.52162	2.9888	1.0205	0.54552	0.962408	1.93916	1.81934	0.0326853	2e-07	0.0181456	0.241564	0.119921	0.815047	2.34459	2e-07	0.000670906	1.14481	0.00160443	0.804322	0.628973	0.173083	0.532668	2.03908	2.03059
1062	Pediatric	1	DIPG_K27M_mut	Pediatric GBM-H3	1.19867	0.395823	0.382398	1e-06	0.0663005	0.00555594	0.00138241	0.0554197	2.03739	1.13816	1.54556	1.08045	0.926065	1.8136	1.3811	0.632966	1.15372	1.46181	1.17299	1.34735	2.14046	1.65595	2.566	0.551953	0.417107	0.785509	1.84386	1.28037	0.0326853	1e-06	0.0181456	0.134894	0.195922	0.258806	1.90148	1e-06	0.000670906	1.86916	0.00160443	1.46244	0.00306941	0.677658	1.38284	2.33459	2.49048
1169	Pediatric	1	DIPG_K27M_mut	Pediatric GBM-H3	1.16901	0.135181	0.0236394	2e-07	0.0663005	0.00555594	0.0579602	0.0554197	1.60682	1.44425	1.76473	1.34094	1.30559	1.85897	1.81503	1.03176	1.51628	1.75056	1.79435	1.51799	1.64805	1.4045	2.62401	0.245992	0.554749	0.756817	1.76297	1.38307	0.0326853	2e-07	0.0181456	0.104925	0.319074	0.00649795	1.82228	2e-07	0.591767	1.52342	0.0580373	1.64499	0.00306941	0.596782	1.29418	1.8817	2.00773
1476	Pediatric	1	DIPG_K27M_mut	Pediatric GBM-H3	1.40288	0.40791	0.406895	2e-07	0.0663005	0.00555594	0.00138241	0.0554197	2.09415	1.10117	1.74799	1.03917	1.11375	1.90864	1.46045	0.87999	1.29619	1.42198	1.12921	1.20515	2.04098	1.54187	2.70321	0.391364	0.802677	0.850483	1.82961	1.41978	0.0326853	2e-07	0.0181456	0.00208005	0.553031	0.0841548	2.14621	2e-07	0.000670906	1.27465	0.283825	1.76058	0.00306941	0.544827	1.73397	2.13756	2.3467
1494	Pediatric	1	DIPG_K27M_mut	Pediatric GBM-H3	1.42392	0.252236	0.0044665	2e-07	0.0663005	0.00555594	0.00138241	0.0554197	1.71681	1.12623	1.50266	1.01731	0.966651	1.79648	1.34781	0.607786	1.05568	1.32759	1.01875	1.19961	2.04644	1.61833	2.55428	0.341481	0.23185	0.653993	1.78876	0.980622	0.0326853	2e-07	0.0181456	0.130874	0.154518	0.336718	1.85528	2e-07	0.00335453	0.987305	0.0799619	1.4891	0.289263	0.256594	1.31417	2.20084	2.50891
1991	Pediatric	1	DIPG_K27M_mut	Pediatric GBM-H3	1.11935	0.541638	0.310032	2e-07	0.0663005	0.00555594	0.00138241	0.0554197	1.77288	1.36497	1.62239	1.16194	0.93716	1.9098	1.47635	0.828765	1.28687	1.53827	1.23986	1.32745	1.58317	1.67666	2.74294	0.351811	0.574632	0.755267	1.74769	1.10526	0.0326853	2e-07	0.0181456	0.00208005	0.00627615	0.00649795	1.93886	2e-07	1.41248	1.04588	0.00160443	1.47941	0.233637	0.563873	1.22456	2.04853	2.29015
2284	Pediatric	1	DIPG_K27M_mut	Pediatric GBM-H3	0.315777	0.502101	0.14096	2e-07	0.0663005	0.00555594	0.00138241	0.0554197	1.96652	1.2787	1.7102	0.892284	1.10599	1.82183	1.44273	0.769334	1.21658	1.40251	1.07672	1.14084	1.79386	1.64713	2.55762	0.272828	0.496709	0.717597	1.7811	0.932918	0.0326853	2e-07	0.0181456	0.0487453	0.15022	0.337033	2.42754	2e-07	0.000670906	0.415766	0.406959	1.71128	0.713977	0.688604	0.850939	2.0093	2.0388
2348	Pediatric	1	DIPG_K27M_mut	Pediatric GBM-H3	0.420213	0.460796	0.147358	2e-07	0.0663005	0.00555594	0.00138241	0.0554197	2.23054	1.17723	1.55707	1.02113	1.01643	1.72529	1.43102	0.631262	1.10282	1.47037	1.09991	1.24497	1.87556	1.86397	2.54173	0.422877	0.493055	0.738356	1.82198	1.58993	0.0326853	2e-07	0.0181456	0.220796	1.23281	0.00649795	2.54153	2e-07	0.717176	1.02492	0.00160443	1.56332	0.447644	0.458859	1.38768	2.67672	2.76053
171117_00017	Pediatric	2	DIPG_K27M_mut	Pediatric GBM-H3	0.0614328	0.224824	0.289383	2e-07	0.331502	0.00555594	0.536985	0.287633	2.33813	0.928044	1.62265	1.17251	0.976123	1.6717	1.41532	0.74853	1.1182	1.34921	1.15928	1.07079	1.94684	1.50131	2.69143	0.541953	0.625737	0.90947	1.76259	1.04462	0.0326853	2e-07	0.0907279	0.566798	0.788626	0.249062	2.68465	2e-07	0.000670906	1.052	0.586102	1.81983	0.502595	0.908455	1.16361	2.56347	2.35606
171117_00022	Pediatric	2	DIPG_K27M_mut	Pediatric GBM-H3	0.725488	0.428872	0.0951813	2e-07	0.0663005	0.00555594	0.104597	0.0554197	2.15862	1.10363	1.61762	1.11511	1.1251	1.7219	1.56754	0.819546	1.05229	1.60381	1.27272	1.22298	1.71371	1.22909	2.4518	0.432092	0.535701	0.785829	1.621	0.921382	0.163427	2e-07	0.0181456	0.189827	0.281745	0.00649795	2.38222	2e-07	0.000670906	0.794017	0.375142	1.51608	0.239395	0.574628	0.886278	1.88208	1.922
180412_00044	Pediatric	2	DIPG_K27M_mut	Pediatric GBM-H3	0.203621	0.408009	0.0044665	2e-07	0.0663005	0.00555594	0.00138241	0.0554197	1.93419	1.28462	1.6891	1.11146	1.46222	2.03973	1.53714	0.954571	1.27863	1.65124	1.27185	1.44157	2.05493	1.68199	2.74164	0.6334	0.586736	0.780355	1.67136	1.35738	0.0326853	2e-07	0.0181456	0.00208005	0.55619	0.00649795	2.30359	2e-07	0.000670906	0.865829	0.00160443	1.28406	0.00306941	0.316388	1.50741	2.29127	2.50579
847A	Pediatric	1	DIPG_K27M_mut	Pediatric GBM-H3	1.65802	0.24042	0.0044665	2e-07	0.0663005	0.00555594	0.00138241	0.0554197	1.92596	1.39331	1.39455	0.999935	1.03063	2.09124	1.40995	0.588355	1.1645	1.52886	1.11433	1.40124	1.7872	1.65061	2.26258	0.402441	0.28494	0.728205	1.80598	1.3766	0.0326853	2e-07	0.0181456	0.202067	0.12866	0.562114	1.82319	2e-07	0.448631	2.38322	0.00160443	1.81648	0.872821	0.646039	0.691777	1.89546	1.93595
[truncated: 81 more columns]

## Sheet: Differential Polar Met
Metabolite	t.stat	p.value	minus.log10.p.	FDR	log2FC
glucose	-11.227	1.77e-16	15.751	2.23e-14	-4.5589
glucose_6_phosphate	-5.4375	1.01e-06	5.9976	2.11e-05	-1.5976
lactate	3.3635	0.0013342	2.8748	0.0088482	0.14891
methionine	-6.2816	3.91e-08	7.4077	1.23e-06	-0.37511
histidine	-2.6745	0.0095938	2.018	0.043172	-0.098335
lysine	-2.7863	0.0070944	2.1491	0.033107	-0.17467
arginine	-8.5176	5.69e-12	11.245	3.58e-10	-0.35411
phenylalanine	-3.8704	0.00026714	3.5733	0.0027535	-0.12546
tyrosine	-6.2908	3.77e-08	7.4233	1.23e-06	-0.27693
leucine	-4.5854	2.3e-05	4.6379	0.00032225	-0.20176
isoleucine	-4.8033	1.05e-05	4.9776	0.00016585	-0.27614
serine	-3.467	0.00097044	3.013	0.0067931	-0.3424
glutamate	-4.9047	7.28e-06	5.1377	0.00013109	-0.1844
aspartate	-4.0857	0.0001303	3.885	0.0014926	-0.43765
cystine	-3.2759	0.0017395	2.7596	0.010437	-1.3073
acetylserine	-2.5831	0.012204	1.9135	0.049603	-1.2854
acetylcarnitine	3.8516	0.00028409	3.5465	0.0027535	0.15161
choline	-3.1833	0.0022925	2.6397	0.01313	-0.14895
GSH	2.8083	0.0066802	2.1752	0.032373	0.29227
creatinine	3.5813	0.00067853	3.1684	0.0050291	0.40978
phosphoethanolamine	-3.7231	0.00043152	3.365	0.0033982	-0.27228
X2_aminoadipate	4.252	7.39e-05	4.1312	0.00093146	1.0387
S_adenosylmethionine	-3.0736	0.0031609	2.5002	0.017316	-0.80271
ADP	2.6332	0.010701	1.9706	0.046495	4.0076
methylthioadenosine	2.829	0.0063105	2.1999	0.031805	0.45077
urate	3.7592	0.000384	3.4157	0.0032256	0.46341
taurine	-6.0172	1.09e-07	6.9612	2.76e-06	-0.35648
citrate	3.3414	0.0014273	2.8455	0.0089921	0.35979
malate	-2.6017	0.011627	1.9345	0.048834	-0.11465
citrulline	-2.8516	0.0059297	2.227	0.031131	-0.24288
N_acetylmethionine	-3.7697	0.00037116	3.4304	0.0032256	-1.8471

## Sheet: Lipid Metabolite Data
Sample	Class	Batch	Subgroup	Subgroup_Label	Cer(d18:2_14:0)+HCOO	Cer(d18:1_16:0)+HCOO	Cer(d18:2_16:0)+HCOO	Cer(d17:1_18:0)+HCOO	Cer(d18:1_18:0)+HCOO	Cer(d18:2_18:0)+HCOO	Cer(d18:2_18:0)-H	Cer(d18:2_20:0)+HCOO	Cer(d18:1_22:0)+HCOO	Cer(d18:2_22:0)+HCOO	Cer(d18:2_23:0)+HCOO	Cer(d18:1_24:0)+HCOO	Cer(d18:1_24:1)+HCOO	Cer(d18:2_24:1)+HCOO	Cer(d18:2_24:2)+HCOO	Cer(d18:2_25:1)+HCOO	Cer(d18:1_26:1)+HCOO	FA(20:4)-H	LPC(14:0)+HCOO	LPC(16:0)+HCOO	LPC(17:0)+HCOO	LPC(18:0)+HCOO	LPC(18:1)+HCOO	LPC(18:2)+HCOO	LPC(20:4)+HCOO	LPC(22:4)+HCOO	LPE(18:0)-H	LPE(18:1)-H	LPE(20:1)-H	LPE(20:4)-H	LPE(22:4)-H	LPE(22:6)-H	LPG(18:1)-H	PA(35:1)-H	PC(14:0_14:0)+HCOO	PC(15:0_14:0)+HCOO	PC(16:0_14:0)+HCOO	PC(16:0e_14:0)+HCOO	PC(16:0_16:0)+HCOO	PC(16:0e_16:0)+HCOO	PC(17:1_16:0)+HCOO	PC(15:0_18:2)+HCOO	PC(16:1_18:1)+HCOO	PC(16:0_18:3)+HCOO	PC(14:0_20:4)+HCOO
12_TABS_556	Adult	1	Adult_High_Grade	Adult GBM	2e-07	0.523605	0.0385567	0.0087837	0.565188	0.00687294	0.720871	0.178936	0.0043464	0.00377044	0.00148525	0.00558195	0.649896	0.478106	0.00473368	2e-07	2e-07	0.0645951	2e-07	1.12666	2e-07	0.767708	0.58003	0.00343042	0.00268016	0.022113	0.0733103	0.234953	2e-07	0.298822	0.116216	0.288172	0.0428367	0.00992224	0.0363803	0.000515648	1.25593	0.00419409	1.56454	0.137805	1.46338	0.505164	1.07463	0.399853	0.361236
13_NRR_003	Adult	1	Adult_High_Grade	Adult GBM	2e-07	0.631909	0.327965	0.0087837	0.518277	0.00687294	0.787706	0.369471	0.0043464	0.122138	0.00148525	0.00558195	1.15992	0.913681	0.00473368	2e-07	2e-07	0.00559067	2e-07	0.833028	2e-07	0.303206	0.176505	0.00343042	0.000536032	0.022113	0.00175116	0.000865661	2e-07	0.00443425	0.0026015	0.000916293	0.00856734	0.00992224	0.865206	0.0855498	1.66454	0.00419409	1.64666	0.162235	1.41146	0.727644	2.03401	1.29365	0.703683
15_NRR_110	Adult	1	Adult_High_Grade	Adult GBM	2e-07	0.692088	0.361784	0.0087837	1.15924	0.00687294	1.1474	0.587727	0.254911	0.506151	0.0260573	0.283833	1.52375	1.22684	0.0236684	2e-07	2e-07	0.308939	2e-07	0.918204	2e-07	0.46935	0.314968	0.00343042	0.000536032	0.022113	0.00175116	0.000865661	2e-07	0.201891	0.0026015	0.0662996	0.00856734	0.00992224	0.117895	0.000515648	1.42237	0.00419409	1.75334	0.192429	1.241	0.123045	1.75679	0.56429	0.44241
14_NRR_006	Adult	1	Adult_High_Grade	Adult GBM	2e-07	0.708197	0.214667	0.0087837	1.02807	0.00687294	1.11328	0.0188215	0.330082	0.00377044	0.00148525	0.436569	1.42255	0.949608	0.00473368	2e-07	2e-07	0.00559067	2e-07	1.15958	2e-07	0.568594	0.601437	0.00343042	0.000536032	0.022113	0.00175116	0.152823	2e-07	0.151284	0.0026015	0.000183259	0.00856734	0.00992224	0.546376	0.000515648	1.57535	0.00419409	1.60193	0.257159	1.32562	0.242628	1.72123	1.24655	0.749772
13_NRR_006	Adult	1	Adult_High_Grade	Adult GBM	2e-07	0.746876	0.192783	0.0087837	0.98497	0.00687294	1.03189	0.0622593	0.0043464	0.00377044	0.00148525	0.0340534	1.07412	0.891834	0.00473368	2e-07	2e-07	0.326233	2e-07	1.14265	2e-07	0.664177	0.651369	0.00343042	0.000536032	0.022113	0.00175116	0.057892	2e-07	0.219928	0.0026015	0.148384	0.00856734	0.00992224	0.135165	0.000515648	1.26279	0.00419409	1.48129	0.0495182	1.2985	0.613136	1.28386	1.32606	0.498482
14_NRR_009	Adult	1	Adult_High_Grade	Adult GBM	2e-07	0.752078	0.342576	0.0087837	0.844292	0.00687294	0.95654	0.343856	0.0043464	0.00377044	0.00148525	0.00558195	0.856829	0.770217	0.00473368	2e-07	2e-07	0.00559067	2e-07	1.26408	2e-07	0.62796	0.59463	0.00343042	0.000536032	0.022113	0.00175116	0.000865661	2e-07	0.350695	0.0026015	0.272073	0.00856734	0.00992224	0.0658412	0.000515648	1.32144	0.00419409	1.66565	0.492111	1.23309	0.347201	1.84181	0.866446	0.312148
14_NRR_052	Adult	1	Adult_High_Grade	Adult GBM	2e-07	0.758632	0.316902	0.0087837	1.18622	0.00687294	1.50687	0.678279	0.040955	0.0810171	0.00148525	0.0655988	1.05266	0.96678	0.00473368	2e-07	2e-07	0.565202	2e-07	1.00665	2e-07	0.624136	0.395933	0.00343042	0.0361707	0.022113	0.00175116	0.000865661	2e-07	0.36928	0.0026015	0.196654	0.00856734	0.00992224	0.572514	0.000515648	1.74881	0.00419409	1.87301	0.755604	1.19402	0.330646	1.26409	0.981853	0.756653
13_NRR_042	Adult	1	Adult_High_Grade	Adult GBM	2e-07	0.767161	0.446887	0.0087837	1.15545	0.00687294	0.591629	0.300593	0.0043464	0.126084	0.00148525	0.00558195	1.12158	0.836013	0.00473368	2e-07	2e-07	0.272241	2e-07	1.5938	2e-07	1.16683	0.671052	0.0171521	0.0177217	0.022113	0.00175116	0.069495	2e-07	0.317557	0.0026015	0.298602	0.00856734	0.00992224	0.0772105	0.000515648	1.21884	0.00419409	1.43388	0.00908512	1.38786	0.571944	1.1385	1.04441	0.40313
13_NRR_038	Adult	1	Adult_High_Grade	Adult GBM	2e-07	0.767935	0.390878	0.0087837	0.917675	0.00687294	0.921798	0.209306	0.0043464	0.0188522	0.00148525	0.00558195	1.00667	0.778363	0.00473368	2e-07	2e-07	0.500131	2e-07	1.58791	2e-07	1.00728	0.678946	0.00343042	0.0608701	0.022113	0.00175116	0.230155	2e-07	0.317068	0.0130075	0.150983	0.00856734	0.00992224	0.1565	0.000515648	1.36266	0.00419409	1.65511	0.121944	1.27091	0.535155	1.2731	0.971161	0.520209
13_NRR_028	Adult	1	Adult_High_Grade	Adult GBM	2e-07	0.784564	0.347191	0.0087837	0.733482	0.00687294	1.12412	0.0227709	0.249343	0.171268	0.00148525	0.00558195	1.1863	1.04441	0.00473368	2e-07	2e-07	0.505996	2e-07	1.17599	2e-07	0.865314	0.510099	0.00343042	0.19978	0.022113	0.126068	0.000865661	2e-07	0.39157	0.120159	0.307419	0.00856734	0.00992224	0.470721	0.000515648	1.58706	0.00419409	1.79438	0.492534	1.24366	0.386077	1.14784	0.900427	0.513843
13_NRR_057	Adult	1	Adult_High_Grade	Adult GBM	2e-07	0.786016	0.299699	0.0087837	0.956854	0.00687294	0.795248	0.499434	0.0043464	0.107176	0.00148525	0.00558195	1.19174	0.925432	0.125972	2e-07	2e-07	0.0988261	2e-07	1.37351	2e-07	0.892437	0.339613	0.0553046	0.000536032	0.022113	0.00175116	0.000865661	2e-07	0.179951	0.0026015	0.120158	0.00856734	0.00992224	0.461291	0.000515648	1.58086	0.00419409	1.8204	0.264362	1.28297	0.813089	1.03521	1.57883	0.442322
14_NRR_063	Adult	1	Adult_High_Grade	Adult GBM	2e-07	0.789811	0.583042	0.0087837	0.970509	0.00687294	1.2129	0.604942	0.0043464	0.292877	0.143247	0.00558195	1.16506	1.22806	0.00473368	2e-07	2e-07	0.422149	2e-07	1.11136	2e-07	0.475506	0.422489	0.00343042	0.000536032	0.022113	0.00175116	0.0286523	2e-07	0.287735	0.0026015	0.397844	0.00856734	0.00992224	0.0470295	0.000515648	1.42299	0.00419409	1.68874	0.48142	1.43882	0.00636343	1.21335	1.36312	0.328462
15_NRR_070	Adult	1	Adult_High_Grade	Adult GBM	2e-07	0.82666	0.604419	0.0087837	1.08122	0.00687294	1.08433	0.180302	0.0043464	0.0348545	0.00148525	0.00558195	0.998918	0.944839	0.00473368	2e-07	2e-07	0.799857	2e-07	1.26089	2e-07	0.568523	0.790239	0.00343042	0.271697	0.022113	0.00175116	0.137984	2e-07	0.256424	0.155037	0.100095	0.00856734	0.00992224	0.00312101	0.000515648	1.17878	0.00419409	1.4042	0.127937	1.25246	0.147839	1.35051	0.870949	0.656294
15_NRR_007	Adult	1	Adult_High_Grade	Adult GBM	2e-07	0.866781	0.66632	0.0087837	1.15983	0.0343647	1.97609	0.445209	0.0043464	0.0494144	0.00148525	0.00558195	1.18145	1.11457	0.00473368	2e-07	2e-07	1.06506	2e-07	1.54258	2e-07	0.940657	0.94485	0.00343042	0.313657	0.022113	0.296771	0.43797	2e-07	0.700336	0.204834	0.150646	0.00856734	0.00992224	0.111673	0.000515648	1.49586	0.00419409	1.84938	0.697578	1.25431	0.2141	0.715705	1.46449	0.566407
15_NRR_061	Adult	1	Adult_High_Grade	Adult GBM	2e-07	0.894864	0.416461	0.0087837	1.09643	0.00687294	1.27205	0.258215	0.0043464	0.186177	0.0729097	0.00558195	1.23264	1.06916	0.00473368	2e-07	2e-07	0.264926	2e-07	1.24462	2e-07	0.454419	0.560065	0.00343042	0.129839	0.022113	0.00175116	0.0577078	2e-07	0.487627	0.175406	0.37189	0.00856734	0.00992224	0.00312101	0.000515648	1.25964	0.00419409	1.66772	0.495654	1.13664	0.278267	1.30463	0.811048	0.171297
14_NRR_007	Adult	1	Adult_High_Grade	Adult GBM	2e-07	0.899881	0.512878	0.0087837	0.913963	0.00687294	1.11587	0.65104	0.0043464	0.134597	0.00148525	0.00558195	1.17429	0.961854	0.00473368	2e-07	2e-07	0.00559067	2e-07	0.985312	2e-07	0.417148	0.534202	0.00343042	0.000536032	0.022113	0.00175116	0.000865661	2e-07	0.27156	0.0026015	0.300535	0.00856734	0.00992224	0.417242	0.000515648	1.5087	0.00419409	1.73082	0.327439	1.39496	0.506607	1.83393	0.573893	0.410613
15_NRR_037	Adult	1	Adult_High_Grade	Adult GBM	2e-07	0.903066	0.604116	0.0087837	1.16072	0.00687294	1.45714	0.812165	0.0043464	0.00377044	0.00148525	0.00558195	1.10206	0.937841	0.00473368	2e-07	2e-07	0.0986512	2e-07	1.14183	2e-07	0.646692	0.47411	0.00343042	0.000536032	0.022113	0.00875578	0.0584964	2e-07	0.332857	0.0026015	0.24634	0.00856734	0.00992224	0.189096	0.000515648	1.42571	0.00419409	1.74399	0.276605	1.25326	0.56644	1.24204	0.99793	0.370828
13_NRR_047	Adult	1	Adult_High_Grade	Adult GBM	2e-07	0.90762	0.494458	0.0439185	0.880743	0.00687294	0.568617	0.454483	0.0043464	0.159025	0.00148525	0.00558195	0.922909	0.854799	0.00473368	2e-07	2e-07	0.00559067	2e-07	1.25024	2e-07	0.688122	0.421178	0.00343042	0.000536032	0.022113	0.0461929	0.000865661	2e-07	0.104052	0.0026015	0.332772	0.00856734	0.00992224	0.0397654	0.000515648	1.32294	0.00419409	1.74138	0.176099	1.34647	0.473982	1.66103	0.647984	0.189676
14_NRR_055	Adult	1	Adult_High_Grade	Adult GBM	2e-07	0.920815	0.664179	0.0087837	0.833671	0.00687294	0.995813	0.423941	0.0043464	0.00377044	0.00148525	0.00558195	0.985354	0.708834	0.00473368	2e-07	2e-07	0.00559067	2e-07	1.37784	2e-07	0.900707	0.353408	0.00343042	0.000536032	0.022113	0.0334075	0.000865661	2e-07	0.00443425	0.0026015	0.131651	0.00856734	0.00992224	0.136403	0.000515648	1.44885	0.00419409	1.88033	0.357972	1.19323	0.529022	2.05975	1.2581	0.166983
170424_00007	Adult	2	Adult_High_Grade	Adult GBM	2e-07	0.922691	0.438688	0.0087837	1.28429	0.00687294	0.978295	0.169913	0.0299295	0.213274	0.00148525	0.134047	1.09522	0.82677	0.00473368	2e-07	2e-07	0.259669	2e-07	1.32414	2e-07	0.86636	0.638994	0.00343042	0.000536032	0.022113	0.00175116	0.242575	2e-07	0.0221712	0.0026015	0.000183259	0.00856734	0.00992224	0.380509	0.000515648	1.38472	0.00419409	1.40372	0.0454256	1.36714	0.491953	1.58635	1.22712	0.539349
14_NRR_091	Adult	1	Adult_High_Grade	Adult GBM	2e-07	0.926254	0.651436	0.0087837	1.03961	0.00687294	1.02729	0.450314	0.0043464	0.255116	0.00148525	0.07099	1.2154	1.20948	0.00473368	2e-07	2e-07	0.00559067	2e-07	1.21048	2e-07	0.589239	0.322943	0.00343042	0.000536032	0.022113	0.00175116	0.0321862	2e-07	0.253236	0.0026015	0.0938581	0.00856734	0.00992224	0.295646	0.000515648	1.46363	0.00419409	1.715	0.399882	1.16948	0.155466	1.85533	1.53983	0.49522
13_NRR_010	Adult	1	Adult_High_Grade	Adult GBM	2e-07	0.926783	0.627118	0.0087837	0.980502	0.00687294	1.16211	0.422685	0.180593	0.162921	0.00148525	0.034631	1.10512	1.02704	0.00473368	2e-07	2e-07	0.0279533	2e-07	1.06694	2e-07	0.769934	0.217919	0.00343042	0.000536032	0.022113	0.00175116	0.000865661	2e-07	0.0704301	0.0026015	0.000183259	0.00856734	0.00992224	0.787977	0.0306269	1.5494	0.00419409	1.47155	0.0780589	1.31014	0.345624	1.44992	0.932042	0.971344
13_NRR_032	Adult	1	Adult_High_Grade	Adult GBM	2e-07	0.930576	0.48117	0.0087837	1.09429	0.00687294	0.930144	0.298511	0.158118	0.151277	0.00148525	0.223799	1.38364	0.88419	0.00473368	2e-07	2e-07	0.226014	2e-07	1.16074	2e-07	0.811178	0.37637	0.00343042	0.000536032	0.022113	0.172635	0.000865661	2e-07	0.365094	0.0026015	0.232143	0.00856734	0.00992224	0.657763	0.000515648	1.60273	0.00419409	1.7557	0.50814	1.14741	0.248982	1.57144	0.981715	0.597326
12_TABS_517	Adult	1	Adult_High_Grade	Adult GBM	2e-07	0.939825	0.689356	0.0087837	0.945297	0.00687294	1.04542	0.33683	0.0043464	0.124902	0.00148525	0.00558195	0.496587	0.906832	0.00473368	2e-07	2e-07	0.624137	2e-07	1.27199	2e-07	0.814578	0.569566	0.00343042	0.279802	0.022113	0.0565092	0.0645322	2e-07	0.403724	0.0417127	0.216951	0.00856734	0.00992224	0.0359576	0.000515648	1.31298	0.00419409	1.6668	0.243408	1.39639	0.62632	0.974364	0.947908	0.530096
14_NRR_130	Adult	1	Adult_High_Grade	Adult GBM	2e-07	0.942111	0.3877	0.0087837	1.04504	0.00687294	1.12169	0.0037643	0.0876036	0.00377044	0.00148525	0.28287	1.14277	0.795394	0.00473368	2e-07	2e-07	0.00559067	2e-07	1.294	2e-07	0.730218	0.58301	0.22644	0.183583	0.022113	0.00175116	0.0360941	2e-07	0.608114	0.0515471	0.178722	0.00856734	0.00992224	0.00312101	0.000515648	1.26365	0.00419409	1.89186	0.718757	1.27567	0.563794	0.870735	1.29018	0.615883
14_NRR_024	Adult	1	Adult_High_Grade	Adult GBM	2e-07	0.946193	0.51908	0.0087837	1.0218	0.00687294	1.10913	0.586496	0.205189	0.439902	0.211252	0.488351	1.49907	0.948682	0.00473368	2e-07	2e-07	0.00559067	2e-07	1.218	2e-07	0.682181	0.228975	0.00343042	0.000536032	0.022113	0.00175116	0.000865661	2e-07	0.176754	0.0026015	0.000183259	0.00856734	0.00992224	0.297938	0.000515648	1.4378	0.00419409	1.6969	0.368985	1.22017	0.412047	1.33219	1.141	0.696669
12_TABS_523	Adult	1	Adult_High_Grade	Adult GBM	2e-07	0.949347	0.440173	0.0087837	1.21366	0.00687294	0.953143	0.371106	0.0043464	0.444246	0.00148525	0.160964	1.06932	0.848046	0.00473368	2e-07	2e-07	0.497683	2e-07	1.213	2e-07	0.721842	1.02146	0.0741592	0.152238	0.022113	0.0380095	0.093783	2e-07	0.481147	0.0026015	0.267916	0.00856734	0.00992224	0.142545	0.000515648	1.31446	0.00419409	1.63602	0.27524	1.19527	0.247656	1.02652	0.853046	0.338273
170109_00364	Adult	2	Adult_High_Grade	Adult GBM	2e-07	0.95771	0.274007	0.0087837	1.30333	0.00687294	0.933015	0.456939	0.0043464	0.0581114	0.00148525	0.00558195	1.22935	0.531191	0.00473368	2e-07	2e-07	0.290285	2e-07	1.08685	2e-07	0.564199	0.522863	0.00343042	0.000536032	0.022113	0.00175116	0.224159	2e-07	0.531213	0.0026015	0.495463	0.00856734	0.00992224	0.00312101	0.000515648	1.18305	0.00419409	1.82354	0.755251	1.20036	0.136705	1.46618	1.20736	0.106132
15_NRR_043	Adult	1	Adult_High_Grade	Adult GBM	2e-07	0.970094	0.403548	0.0087837	1.18943	0.00687294	1.33959	0.735357	0.0043464	0.782185	0.0421999	0.00558195	1.19503	1.10594	0.00473368	2e-07	2e-07	0.311251	2e-07	1.14121	2e-07	0.487132	0.325341	0.00343042	0.000536032	0.022113	0.00175116	0.000865661	2e-07	0.33998	0.0026015	0.238433	0.00856734	0.00992224	0.123024	0.000515648	1.35297	0.00419409	1.56085	0.0669457	1.46255	0.321446	0.817818	0.887747	0.446559
14_NRR_073	Adult	1	Adult_High_Grade	Adult GBM	2e-07	0.974818	0.670656	0.0087837	1.07354	0.00687294	1.34448	0.573489	0.0043464	0.355959	0.0332459	0.00558195	1.12512	1.12736	0.00473368	2e-07	2e-07	0.232792	2e-07	1.30083	2e-07	0.832044	0.486829	0.00343042	0.000536032	0.022113	0.00175116	0.0385967	2e-07	0.455931	0.0631437	0.103712	0.00856734	0.00992224	0.241617	0.000515648	1.44792	0.00419409	1.71624	0.244342	1.40898	0.737595	1.13221	1.23736	0.641254
161202_00011	Adult	2	Adult_High_Grade	Adult GBM	2e-07	0.985669	0.535163	0.0087837	1.15045	0.00687294	1.12948	0.572951	0.0527494	0.254362	0.00742624	0.143443	1.09926	1.09696	0.00473368	2e-07	2e-07	0.819076	2e-07	1.55648	2e-07	1.00954	0.635811	0.00343042	0.350733	0.022113	0.243468	0.283549	2e-07	0.473622	0.287559	0.429035	0.133417	0.00992224	0.140676	0.000515648	1.29638	0.00419409	1.74227	0.216997	1.24049	0.458653	1.57416	0.613096	0.52862
12_TABS_550	Adult	1	Adult_High_Grade	Adult GBM	2e-07	0.987131	0.617362	0.0087837	1.05753	0.00687294	1.35282	0.794693	0.0043464	0.207889	0.00148525	0.00558195	0.679503	1.05676	0.00473368	2e-07	2e-07	0.393419	2e-07	1.31919	2e-07	0.874695	0.486962	0.00343042	0.000536032	0.022113	0.0147347	0.000865661	2e-07	0.245292	0.0026015	0.203034	0.00856734	0.00992224	0.222922	0.000515648	1.46625	0.00419409	1.82706	0.16023	1.25888	0.388744	1.29512	0.970643	0.316601
170607_00160	Adult	2	Adult_High_Grade	Adult GBM	2e-07	0.995744	0.459889	0.24319	1.1877	0.037522	0.627869	0.353749	0.0043464	0.00377044	0.00148525	0.00558195	1.01228	0.706265	0.00473368	2e-07	2e-07	0.381954	2e-07	0.959752	2e-07	0.281234	0.260112	0.00343042	0.000536032	0.022113	0.00175116	0.000865661	2e-07	0.0626801	0.0026015	0.281504	0.00856734	0.00992224	0.00312101	0.000515648	1.16493	0.00419409	1.73181	0.390352	0.999584	0.137275	1.40357	0.325855	0.100173
170315_00150	Adult	2	Adult_High_Grade	Adult GBM	2e-07	0.999168	0.804936	0.0703361	1.27746	0.118224	1.09648	0.506576	0.0043464	0.405506	0.26453	0.104318	1.20136	1.17393	0.00473368	2e-07	2e-07	0.686757	2e-07	1.16241	2e-07	0.533891	0.453543	0.00343042	0.000536032	0.022113	0.00175116	0.000865661	2e-07	0.434091	0.0026015	0.260105	0.00856734	0.00992224	0.0156051	0.000515648	1.51818	0.00419409	1.99186	0.511211	1.58194	0.600571	1.73258	1.24508	0.556305
14_NRR_062	Adult	1	Adult_High_Grade	Adult GBM	2e-07	1.00793	0.864662	0.0087837	1.019	0.00687294	1.63713	0.587723	0.0043464	0.23645	0.00148525	0.00558195	1.31918	1.36344	0.154746	2e-07	2e-07	0.00559067	2e-07	1.1718	2e-07	0.545566	0.262183	0.00343042	0.000536032	0.022113	0.0855999	0.000865661	2e-07	0.0268002	0.0026015	0.117283	0.00856734	0.00992224	0.318767	0.000515648	1.60021	0.00419409	1.80341	0.487316	1.23938	0.00636343	2.02238	0.901111	0.395109
15_NRR_103	Adult	1	Adult_High_Grade	Adult GBM	2e-07	1.02308	0.563746	0.0087837	1.21641	0.00687294	1.24996	0.413529	0.15329	0.0371711	0.0382587	0.209704	1.28156	0.957298	0.00473368	2e-07	2e-07	0.377269	2e-07	0.856772	2e-07	0.35936	0.286682	0.00343042	0.138107	0.022113	0.169085	0.000865661	2e-07	0.439965	0.0026015	0.345265	0.00856734	0.00992224	0.445418	0.00257824	1.64732	0.00419409	1.90677	0.687363	1.24825	0.655837	1.3267	1.13658	0.793601
11_TABS_509	Adult	1	Adult_High_Grade	Adult GBM	2e-07	1.02571	0.404563	0.0087837	1.17651	0.00687294	1.16605	0.469413	0.177454	0.0994499	0.00148525	0.161075	1.18658	0.934376	0.00473368	2e-07	2e-07	0.190896	2e-07	1.10375	2e-07	0.62297	0.599911	0.00343042	0.000536032	0.022113	0.0241398	0.000865661	2e-07	0.216374	0.0026015	0.422663	0.00856734	0.00992224	0.36798	0.000515648	1.51805	0.00419409	1.84173	0.525551	1.32554	0.522927	1.82491	1.14687	0.52364
11_TABS_526	Adult	1	Adult_High_Grade	Adult GBM	2e-07	1.0308	0.818383	0.0087837	1.11935	0.00687294	1.33516	0.534103	0.021732	0.411557	0.0107977	0.00558195	1.17569	1.08459	0.00473368	2e-07	2e-07	0.325707	2e-07	1.25636	2e-07	0.789014	0.676112	0.00343042	0.0360531	0.022113	0.00175116	0.000865661	2e-07	0.24085	0.0026015	0.24266	0.00856734	0.00992224	0.00312101	0.000515648	1.26314	0.00419409	1.65083	0.392399	1.14405	0.268242	1.01857	0.731847	0.338156
12_TABS_503	Adult	1	Adult_High_Grade	Adult GBM	2e-07	1.03585	0.843644	0.0087837	1.19564	0.00687294	1.2813	0.756423	0.096551	0.294432	0.0338561	0.145399	1.25401	1.23631	0.230507	2e-07	2e-07	0.706546	2e-07	1.28791	2e-07	0.86226	0.556806	0.00343042	0.162147	0.022113	0.00175116	0.000865661	2e-07	0.236619	0.0026015	0.0306264	0.00856734	0.00992224	0.33294	0.000515648	1.40751	0.00419409	1.68487	0.430517	1.2818	0.585862	1.48218	1.32993	0.667719
15_NRR_062	Adult	1	Adult_High_Grade	Adult GBM	2e-07	1.04774	0.513034	0.176007	1.25894	0.00687294	0.851178	0.218362	0.072235	0.375555	0.102189	0.0290908	1.26433	0.912787	0.00473368	2e-07	2e-07	0.422912	2e-07	1.20479	2e-07	0.726647	0.447533	0.00343042	0.160286	0.022113	0.00175116	0.000865661	2e-07	0.31669	0.0026015	0.01269	0.00856734	0.00992224	0.235078	0.000515648	1.49149	0.00419409	1.76058	0.297769	1.35511	0.573938	1.12007	1.07196	0.566244
170504_00013	Adult	2	Adult_High_Grade	Adult GBM	2e-07	1.05417	0.919582	0.259663	1.25604	0.286981	1.43156	0.733323	0.0043464	0.428424	0.00148525	0.00558195	1.20485	1.10111	0.00473368	2e-07	2e-07	0.475319	2e-07	1.32671	2e-07	0.652022	0.537784	0.00343042	0.21172	0.022113	0.0810848	0.0381271	2e-07	0.504071	0.0026015	0.260548	0.00856734	0.00992224	0.00312101	0.000515648	1.29594	0.00419409	1.86879	0.489106	1.22145	0.151172	1.4587	1.17187	0.262532
12_TABS_528	Adult	1	Adult_High_Grade	Adult GBM	2e-07	1.06185	0.653969	0.0087837	1.06317	0.00687294	1.17688	0.852643	0.134144	0.268427	0.00148525	0.0661174	1.39268	1.18104	0.00473368	2e-07	2e-07	0.167545	2e-07	1.10919	2e-07	0.772915	0.304012	0.00343042	0.000536032	0.022113	0.00175116	0.000865661	2e-07	0.0968936	0.0026015	0.30094	0.00856734	0.00992224	0.20952	0.000515648	1.57126	0.0951484	1.98719	0.857604	1.21479	0.398134	1.28781	0.76042	0.371677
14_NRR_040	Adult	1	Adult_High_Grade	Adult GBM	2e-07	1.13367	0.876662	0.113747	1.23497	0.0664945	1.01445	0.705109	0.0043464	0.181631	0.00148525	0.00558195	1.10846	1.03937	0.00473368	2e-07	2e-07	0.0957285	2e-07	1.38637	2e-07	0.663452	0.462627	0.00343042	0.000536032	0.022113	0.0243442	0.00946367	2e-07	0.131201	0.0026015	0.000183259	0.00856734	0.00992224	0.255056	0.000515648	1.60213	0.00419409	1.90961	0.635686	1.33188	0.170296	1.8457	0.837766	0.47154
12_TABS_546	Adult	1	Adult_High_Grade	Adult GBM	2e-07	1.14536	0.73248	0.259975	1.54177	0.132366	1.54875	1.03758	0.125869	0.372757	0.0966076	0.0992983	1.27266	1.11844	0.00473368	2e-07	2e-07	0.290082	2e-07	1.2158	2e-07	0.8475	0.326082	0.00343042	0.000536032	0.022113	0.00175116	0.000865661	2e-07	0.245078	0.0026015	0.322682	0.00856734	0.00992224	0.183092	0.000515648	1.38447	0.00419409	1.61499	0.368286	1.17865	0.510243	2.18088	0.840123	0.45682
13_NRR_054	Adult	1	Adult_High_Grade	Adult GBM	2e-07	1.29365	0.875811	0.0087837	1.13601	0.00687294	1.34754	0.537337	0.150629	0.345749	0.00148525	0.00558195	1.27463	1.18108	0.00473368	2e-07	2e-07	0.00559067	2e-07	0.970509	2e-07	0.459734	0.405902	0.00343042	0.0327217	0.022113	0.00175116	0.00885184	2e-07	0.321591	0.0026015	0.16298	0.00856734	0.00992224	0.151315	0.000515648	1.40429	0.0209704	1.58434	0.61881	1.22032	0.225968	0.976137	0.595656	0.414296
14_NRR_095	Adult	1	Adult_High_Grade-BRAF_V600E_mut	Adult GBM	2e-07	0.661723	0.220778	0.0087837	0.853447	0.00687294	1.06658	0.504967	0.0043464	0.00377044	0.00148525	0.00558195	1.0462	0.980883	0.00473368	2e-07	2e-07	0.323544	2e-07	1.09276	2e-07	0.601224	0.516832	0.0829091	0.000536032	0.022113	0.00175116	0.000865661	2e-07	0.172302	0.0026015	0.521532	0.00856734	0.0496112	0.0677681	0.000515648	1.33222	0.00419409	1.81467	0.0553642	1.19235	0.524421	2.19035	0.89458	0.268404
170307_00335	Adult	2	Adult_High_Grade-BRAF_V600E_mut	Adult GBM	2e-07	0.89483	0.518834	0.0087837	0.812778	0.00687294	0.630959	0.761776	0.245229	0.541181	0.00148525	0.0279097	1.23479	1.14995	0.00473368	2e-07	2e-07	0.212634	2e-07	1.5404	2e-07	1.28515	0.731995	0.00343042	0.140565	0.022113	0.00175116	0.000865661	2e-07	0.214888	0.0026015	0.000183259	0.00856734	0.00992224	0.922325	0.204556	1.81445	0.00419409	1.7824	0.321188	1.2846	0.591045	1.61305	0.657257	0.817963
180412_00044	Pediatric	2	DIPG_K27M_mut	Pediatric GBM-H3	2e-07	0.813594	0.31255	0.0087837	0.829467	0.00687294	0.660746	0.0714335	0.0660239	0.00377044	0.0539699	0.105747	1.02043	0.915091	0.00473368	2e-07	2e-07	0.00559067	2e-07	0.857824	2e-07	0.345252	0.263121	0.00343042	0.000536032	0.022113	0.00175116	0.000865661	2e-07	0.405349	0.0026015	0.0180182	0.00856734	0.00992224	0.397183	0.000515648	1.61849	0.00419409	1.95689	0.353399	1.2224	0.424858	1.55715	1.24303	0.752929
171117_00017	Pediatric	2	DIPG_K27M_mut	Pediatric GBM-H3	2e-07	0.872224	0.431764	0.0087837	1.06972	0.00687294	1.0411	0.210947	0.0043464	0.00377044	0.00148525	0.0281791	1.29564	0.859866	0.00473368	2e-07	2e-07	0.300568	2e-07	0.985373	2e-07	0.556106	0.719855	0.0189718	0.150549	0.022113	0.00175116	0.156998	2e-07	0.419413	0.0026015	0.176004	0.00856734	0.00992224	0.446526	0.000515648	1.56031	0.00419409	1.72679	0.220519	1.30693	0.491835	1.39054	1.29978	0.859986
2284	Pediatric	1	DIPG_K27M_mut	Pediatric GBM-H3	2e-07	0.876163	0.682594	0.0087837	0.91371	0.26215	1.09243	0.379591	0.0043464	0.604608	0.00148525	0.00558195	1.29602	1.10197	0.00473368	2e-07	2e-07	0.988798	2e-07	1.39852	2e-07	0.734045	1.35183	0.185476	0.756981	0.110565	0.364591	0.777613	2e-07	1.1484	0.848297	0.613248	0.0993674	0.00992224	0.00312101	0.000515648	1.17108	0.00419409	1.54423	0.117384	1.06916	0.185754	1.4644	0.865331	0.419283
1062	Pediatric	1	DIPG_K27M_mut	Pediatric GBM-H3	1e-06	0.943127	0.359756	0.0087837	1.33678	0.140727	1.10119	0.424415	0.336842	0.0398606	0.00148525	0.630583	1.25023	0.676309	0.00473368	1e-06	1e-06	0.67697	1e-06	0.743358	1e-06	0.194772	0.367852	0.00343042	0.000536032	0.022113	0.00175116	0.000865661	1e-06	0.528122	0.0026015	0.106357	0.00856734	0.00992224	0.262235	0.000515648	1.49742	0.00419409	1.94535	0.443643	1.03932	0.125504	2.34514	1.06755	0.791441
2348	Pediatric	1	DIPG_K27M_mut	Pediatric GBM-H3	2e-07	1.00949	0.29258	0.0087837	1.3038	0.00687294	0.230402	0.115726	0.35646	0.00377044	0.00148525	0.373884	1.31625	0.540113	0.00473368	2e-07	2e-07	0.530664	2e-07	0.964376	2e-07	0.512403	0.790852	0.00343042	0.222202	0.022113	0.380626	0.378942	2e-07	0.705745	0.227353	0.859333	0.00856734	0.00992224	0.667923	0.000515648	1.75183	0.00419409	1.9376	0.594854	1.24931	0.183321	1.33044	0.716733	0.722597
1494	Pediatric	1	DIPG_K27M_mut	Pediatric GBM-H3	2e-07	1.0705	0.6714	0.0087837	1.13232	0.00687294	1.23597	0.43859	0.0043464	0.226373	0.00148525	0.00558195	1.09437	1.04919	0.00473368	2e-07	2e-07	0.829641	2e-07	0.790878	2e-07	0.149057	0.479475	0.00343042	0.129641	0.022113	0.00175116	0.146889	2e-07	0.610101	0.0395982	0.000183259	0.00856734	0.00992224	0.402824	0.000515648	1.56818	0.00419409	1.91821	0.372479	1.21414	0.40865	1.30213	1.34666	0.852955
848	Pediatric	1	DIPG_K27M_mut	Pediatric GBM-H3	2e-07	1.09433	0.481549	0.0666358	1.12402	0.00687294	0.388199	0.293936	0.0838021	0.156542	0.00148525	0.0552489	1.15515	0.773444	0.00473368	2e-07	2e-07	0.501968	2e-07	0.853443	2e-07	0.347761	0.476341	0.00343042	0.000536032	0.022113	0.209103	0.1147	2e-07	0.339597	0.0026015	0.233681	0.00856734	0.00992224	0.362973	0.000515648	1.57197	0.00419409	1.8918	0.351561	1.31099	0.362427	1.91904	0.936217	0.520442
847A	Pediatric	1	DIPG_K27M_mut	Pediatric GBM-H3	2e-07	1.11187	1.01267	0.0087837	1.49842	0.310416	1.90462	0.927806	0.385447	0.274176	0.00148525	0.361277	1.48025	1.25363	0.00473368	2e-07	2e-07	1.09489	2e-07	0.854239	2e-07	0.535652	0.635351	0.00343042	0.367804	0.022113	0.0740373	0.325228	2e-07	0.892344	0.443794	0.289057	0.00856734	0.00992224	0.627683	0.054223	1.82279	0.100973	2.04237	0.790982	1.16628	0.18096	1.35693	1.33589	1.22915
1169	Pediatric	1	DIPG_K27M_mut	Pediatric GBM-H3	2e-07	1.12177	0.490065	0.0087837	1.21575	0.00687294	0.865874	0.26447	0.138069	0.00377044	0.00148525	0.172414	1.01248	0.720993	0.00473368	2e-07	2e-07	0.66351	2e-07	1.00382	2e-07	0.528817	0.480037	0.00343042	0.000536032	0.022113	0.00175116	0.348897	2e-07	0.343506	0.181594	0.119203	0.00856734	0.00992224	0.344156	0.0577729	1.68603	0.00419409	2.01015	0.423402	1.4663	0.396891	2.16631	1.28671	0.530431
171117_00022	Pediatric	2	DIPG_K27M_mut	Pediatric GBM-H3	2e-07	1.16641	0.800653	0.0087837	1.10539	0.00687294	1.80918	0.47355	0.0694214	0.113498	0.00148525	0.0866138	1.33057	1.09129	0.00473368	2e-07	2e-07	0.666637	2e-07	0.674078	2e-07	0.12115	0.542495	0.100127	0.000536032	0.022113	0.0142389	0.00432831	2e-07	0.521705	0.0026015	0.154468	0.00856734	0.00992224	0.495662	0.000515648	1.63651	0.00419409	1.575	0.405376	1.15795	0.0832718	1.41805	1.21142	0.742215
1991	Pediatric	1	DIPG_K27M_mut	Pediatric GBM-H3	2e-07	1.17501	1.06413	0.218224	1.08738	0.215549	1.36428	0.777861	0.0043464	0.503141	0.00148525	0.00558195	1.03272	1.06831	0.00473368	2e-07	2e-07	0.847018	2e-07	1.23777	2e-07	0.360835	0.675299	0.00343042	0.00673318	0.022113	0.196265	0.423225	2e-07	0.475336	0.25537	0.000183259	0.00856734	0.00992224	0.00312101	0.000515648	1.36456	0.00419409	2.04225	0.486203	1.2018	0.0318171	1.94099	0.771564	0.431816
1476	Pediatric	1	DIPG_K27M_mut	Pediatric GBM-H3	2e-07	1.20548	1.08475	0.307017	1.07597	0.00687294	1.74724	0.499791	0.0043464	0.00377044	0.00148525	0.00558195	1.06	1.18126	0.00473368	2e-07	2e-07	0.450749	2e-07	0.732516	2e-07	0.224129	0.35904	0.00343042	0.000536032	0.022113	0.00175116	0.000865661	2e-07	0.169074	0.0026015	0.000183259	0.00856734	0.00992224	0.2708	0.000515648	1.41302	0.00419409	1.57398	0.00908512	1.47805	0.491749	1.3366	0.773763	0.625779
617	Pediatric	1	DIPG_K27M_mut	Pediatric GBM-H3	2e-07	1.24786	0.76951	0.0087837	1.17155	0.00687294	1.0207	0.400829	0.159462	0.141375	0.00148525	0.147048	1.24872	0.976618	0.00473368	2e-07	2e-07	0.77123	2e-07	0.796054	2e-07	0.359927	0.243025	0.00343042	0.000536032	0.022113	0.0599002	0.000865661	2e-07	0.221077	0.0026015	0.000183259	0.00856734	0.00992224	0.338406	0.000515648	1.46557	0.00419409	1.70354	0.35222	1.24913	0.249143	1.49805	1.12319	0.56276
853	Pediatric	1	DIPG_K27M_mut	Pediatric GBM-H3	2e-07	1.39099	0.637143	0.0997447	1.26688	0.00687294	0.927386	0.20155	0.233509	0.293326	0.00148525	0.395753	1.44858	0.918188	0.00473368	2e-07	2e-07	1.30791	2e-07	1.08652	2e-07	0.592985	0.506668	0.00343042	0.000536032	0.022113	0.489493	0.183952	2e-07	0.185384	0.0026015	0.000183259	0.00856734	0.00992224	0.00312101	0.000515648	1.3824	0.00419409	1.78366	0.487591	1.25884	0.28267	1.77797	0.760508	0.709852
[truncated: 360 more columns]

## Sheet: Differential Lipid Met
Metabolite	t.stat	p.value	minus.log10.p.	FDR	log2FC
AcCa(18:0)+H	10.789	1.38e-15	14.859	5.6e-13	2.2706
AcCa(16:0)+H	10.15	1.47e-14	13.833	2.97e-12	1.3173
PE(18:1_22:4)+H	-8.9955	1.16e-12	11.935	1.57e-10	-0.67133
AcCa(18:1)+H	8.6295	4.76e-12	11.323	4.82e-10	1.0759
PS(18:1_20:2)-H	-8.5494	6.48e-12	11.188	5.25e-10	-0.88018
PE(16:0_22:4)-H	-8.2941	1.74e-11	10.758	1.18e-09	-0.55045
PI(18:0_20:4)+NH4	-8.2232	2.3e-11	10.639	1.33e-09	-0.89796
PE(18:1_22:4)-H	-8.0719	4.14e-11	10.383	2.09e-09	-0.30545
PE(18:0p_22:4)+H	-7.9474	6.72e-11	10.173	3.02e-09	-0.61206
PE(16:0_18:1)-H	-7.6494	2.15e-10	9.6682	8.69e-09	-0.32295
PE(18:0p_18:1)+H	-7.1954	1.26e-09	8.8987	4.65e-08	-1.0542
PI(34:0)-H	-7.066	2.09e-09	8.6795	7.06e-08	-2.0557
PE(18:1p_20:4)+H	-6.9548	3.23e-09	8.4912	1.01e-07	-0.32281
MG(18:0)+H	-6.8421	5e-09	8.3008	1.45e-07	-2.4278
PE(18:0_18:1)-H	-6.8003	5.89e-09	8.2301	1.49e-07	-0.22611
PE(18:0p_20:4)+H	-6.817	5.52e-09	8.2583	1.49e-07	-0.2689
SM(d34:0)+H	-6.6981	8.76e-09	8.0576	2.09e-07	-2.5005
AcCa(18:2)+H	6.6594	1.02e-08	7.9924	2.29e-07	3.11
PE(18:1_18:1)-H	-6.4847	2e-08	7.6982	4.13e-07	-0.28262
AcCa(14:0)+H	6.4803	2.04e-08	7.6908	4.13e-07	2.8444
PG(18:1_22:6)-H	6.4278	2.5e-08	7.6026	4.82e-07	0.81546
AcCa(20:1)+H	6.3978	2.8e-08	7.5524	5.16e-07	3.8946
PE(18:0_20:4)+H	-5.9911	1.34e-07	6.8735	2.36e-06	-0.18099
PE(16:0_18:1)+H	-5.8956	1.93e-07	6.7153	3.25e-06	-0.41557
PC(16:0e_22:4)+H	5.6474	4.93e-07	6.3067	7.99e-06	0.57799
PC(18:0e_20:4)+HCOO	5.6349	5.17e-07	6.2863	8.05e-06	0.73932
PE(18:0_18:1)+Na	-5.6253	5.36e-07	6.2706	8.05e-06	-0.18039
PE(16:0p_20:4)+H	-5.5166	8.07e-07	6.0931	1.17e-05	-0.35552
PE(18:2_20:4)-H	-5.489	8.95e-07	6.0483	1.24e-05	-0.90202
Cer(d18:1_16:0)+H	-5.483	9.15e-07	6.0385	1.24e-05	-0.80956
PS(18:0_22:4)-H	-5.4704	9.59e-07	6.018	1.25e-05	-0.64203
PE(16:1_22:4)-H	5.3753	1.37e-06	5.864	1.73e-05	0.49906
PS(18:0_22:5)-H	-5.3245	1.65e-06	5.7819	2.03e-05	-0.84608
PC(18:1_20:4)+HCOO	-5.2407	2.25e-06	5.6472	2.68e-05	-0.18405
PE(16:0p_22:4)+H	-5.1887	2.73e-06	5.5637	3.16e-05	-0.35963
LPC(16:0)+HCOO	5.0519	4.51e-06	5.3459	4.98e-05	0.38519
PC(16:0_22:4)+HCOO	-5.0351	4.79e-06	5.3192	4.98e-05	-0.21907
PC(38:4)+H	5.0416	4.68e-06	5.3295	4.98e-05	0.30105
SM(d35:1)+H	-5.042	4.68e-06	5.3302	4.98e-05	-1.9195
ChE(22:6)+NH4	5.0136	5.18e-06	5.2853	5.25e-05	2.3552
PE(16:0_22:6)-H	4.9789	5.88e-06	5.2305	5.75e-05	0.16253
PE(18:0_22:6)+H	4.9751	5.97e-06	5.2243	5.75e-05	0.38409
PE(18:0_22:4)-H	-4.8689	8.76e-06	5.0574	8.25e-05	-0.24556
LPC(18:0)+HCOO	4.8181	1.05e-05	4.9781	9.68e-05	0.81277
PC(16:0_22:6)+HCOO	4.776	1.22e-05	4.9125	0.0001077	0.12259
PE(22:4_20:4)-H	-4.7818	1.2e-05	4.9215	0.0001077	-4.2408
FA(20:4)-H	-4.7317	1.43e-05	4.8437	0.00012349	-1.2403
PE(20:1_18:1)-H	-4.7027	1.59e-05	4.7989	0.00013407	-0.79174
PG(18:1_18:2)-H	4.683	1.7e-05	4.7684	0.00014087	1.2556
PI(18:0_22:4)-H	-4.6444	1.95e-05	4.7089	0.00015834	-2.5553
PC(40:5)+H	-4.6268	2.08e-05	4.6819	0.00016517	-0.37
SM(d36:1)+H	-4.5728	2.52e-05	4.5992	0.00019601	-0.37212
PE(18:0p_22:6)+H	4.5248	2.98e-05	4.5259	0.00022768	0.26883
PE(17:0_18:1)-H	-4.5005	3.24e-05	4.4888	0.00024334	-3.7742
PE(16:1_18:1)-H	-4.4809	3.47e-05	4.4591	0.00025586	-0.92404
PE(18:0_20:4)-H	-4.4147	4.37e-05	4.3591	0.00031636	-0.10776
DG(18:0_16:0)+NH4	-4.3905	4.76e-05	4.3226	0.00033644	-3.0913
PE(16:0_20:4)+H	-4.3868	4.82e-05	4.3171	0.00033644	-0.28565
PE(16:0_20:3)-H	-4.347	5.53e-05	4.2573	0.00037956	-0.65924
PS(18:1_20:4)-H	-4.3186	6.1e-05	4.2149	0.00041154	-0.99445
SM(d41:2)+HCOO	-4.3015	6.47e-05	4.1894	0.00042931	-2.8677
AcCa(14:1)+H	4.1726	0.00010033	3.9986	0.00065538	4.0464
LPC(16:0)+H	4.134	0.00011429	3.942	0.00073475	0.56633
PE(18:1_20:4)-H	-4.0599	0.00014658	3.8339	0.00092758	-0.1642
PE(40:5e)+H	-4.0287	0.00016266	3.7887	0.0010135	-2.554
PE(18:0_18:1)+H	-4.0052	0.0001759	3.7547	0.0010794	-0.47866
PE(18:1p_18:1)+H	-3.9823	0.0001898	3.7217	0.0011473	-0.36237
PE(16:0_22:4)+H	-3.9736	0.0001953	3.7093	0.0011632	-0.85047
PE(18:0_22:4)+H	-3.9505	0.00021084	3.676	0.0012376	-0.55813
DG(18:0_20:4)+NH4	-3.9456	0.00021423	3.6691	0.0012395	-0.63653
PE(16:0p_18:1)+H	-3.9146	0.00023727	3.6248	0.0013534	-0.25918
PE(18:1_20:2)-H	-3.8385	0.00030424	3.5168	0.0017114	-0.26696
PC(18:0_20:3)+HCOO	3.7697	0.0003803	3.4199	0.0021099	0.19916
PC(16:0_22:6)+Na	3.7577	0.00039528	3.4031	0.0021633	0.15824
Cer(d18:1_16:0)+HCOO	-3.746	0.00041039	3.3868	0.0022161	-0.24747
PC(14:0_20:4)+HCOO	-3.683	0.00050197	3.2993	0.002675	-0.54797
LPE(20:4)-H	-3.6566	0.00054599	3.2628	0.002837	-0.81032
PG(18:1_18:1)-H	3.6564	0.00054639	3.2625	0.002837	0.72033
PE(20:4_22:6)-H	-3.6334	0.0005876	3.2309	0.0030124	-3.7509
LPE(18:1)-H	-3.6293	0.00059532	3.2252	0.0030138	-1.9089
PE(17:0_22:4)-H	-3.4797	0.00095034	3.0221	0.0047517	-1.0448
PE(18:1_20:4)+H	-3.409	0.0011812	2.9277	0.0058337	-0.21692
PG(18:1_20:4)-H	3.371	0.0013262	2.8774	0.006471	0.76876
PE(16:0_16:1)+H	-3.3477	0.0014233	2.8467	0.0068623	-1.2918
PE(16:0_20:4)-H	-3.3006	0.0016406	2.785	0.0078168	-0.14443
PE(18:1p_22:6)+H	3.2948	0.0016691	2.7775	0.0078604	0.2538
PS(18:0_22:6)-H	3.2726	0.0017839	2.7486	0.0083045	0.20686
PI(18:1_20:4)-H	-3.2565	0.0018714	2.7278	0.0086128	-0.17469
PG(22:6_22:6)-H	3.2464	0.0019287	2.7147	0.0087768	0.75397
LPE(18:0)-H	-3.1724	0.0024001	2.6198	0.0108	-1.9635
PE(18:0_22:3)-H	-3.1358	0.0026719	2.5732	0.011892	-2.1542
PI(18:1_22:4)-H	-3.1307	0.0027117	2.5668	0.011938	-1.732
PE(16:1_20:4)-H	-3.1243	0.0027627	2.5587	0.012031	-0.72047
PE(18:1_20:3)+H	-3.1183	0.0028112	2.5511	0.012112	-1.5296
PC(18:1_20:3)+HCOO	3.0871	0.0030777	2.5118	0.013121	0.18249
PS(18:0_18:1)-H	-3.0708	0.0032261	2.4913	0.01361	-0.33156
TG(18:0_18:1_22:4)+NH4	3.0292	0.003635	2.4395	0.015177	0.86857
LPE(22:4)-H	-2.989	0.0040756	2.3898	0.016843	-2.3535
AcCa(12:0)+H	2.983	0.0041462	2.3824	0.016962	5.586
LPC(18:0)+Na	2.9725	0.0042714	2.3694	0.017299	2.9899
PE(16:0_22:5)-H	-2.8934	0.0053317	2.2731	0.02138	-0.33549
SM(d36:0)+H	-2.883	0.0054881	2.2606	0.021791	-4.6676
AcCa(20:2)+H	2.8563	0.0059094	2.2285	0.023236	4.5307
AcCa(20:3)+H	2.8419	0.0061484	2.2112	0.023943	4.6946
PS(22:4_22:4)-H	-2.7666	0.0075521	2.1219	0.02913	-0.08639
PI(16:0_20:4)+NH4	-2.7309	0.0083173	2.08	0.031778	-1.9289
PE(18:0_20:1)-H	-2.7205	0.0085527	2.0679	0.032372	-0.73681
PI(20:2_20:4)-H	-2.6992	0.0090536	2.0432	0.033951	-0.76652
PS(20:1_22:6)-H	2.6929	0.0092075	2.0359	0.034211	1.926
PE(18:0_22:6)-H	2.6672	0.0098579	2.0062	0.036295	0.13603
PC(18:0_22:4)+HCOO	-2.5888	0.012111	1.9168	0.044189	-0.26831
PC(32:2)+H	-2.5553	0.013209	1.8791	0.047764	-0.51255

## Sheet: PCA Loadings for Polar Met
Metabolite	PC1	PC2	PC3	PC4	PC5
glucose	-0.49807	-0.27057	0.097426	-0.065401	0.12693
glucose_6_phosphate	-0.11348	-0.044429	0.063373	0.091405	-0.019175
F6P_G1P	-0.035362	-0.007028	0.00034538	0.034107	0.020297
fructose_1_6_bisphosphate	-1.8759e-08	-2.7827e-08	2.0258e-09	2.4575e-09	1.2223e-08
dihydroxyacetone_phosphate	-0.0035167	0.018222	0.011208	0.0014969	0.0041127
glyceraldehyde_3_phosphate	-8.562e-05	0.015241	-0.078073	-0.022293	0.039078
X3_phosphoglycerate	-0.041113	0.067874	0.034258	0.030273	0.013836
phosphoenolpyruvate	-0.029552	0.023528	0.022428	0.0010149	-0.0074553
lactate	0.12742	0.12382	-0.021916	0.086348	0.1715
methionine	-0.16099	-0.10341	0.01594	0.054419	-0.057212
histidine	-0.077153	0.061314	0.0071087	-0.012891	-0.076944
threonine	-0.025295	-0.015963	0.1166	-0.02526	-0.00050023
lysine	-0.086604	0.01602	-0.00060892	0.09322	0.038024
arginine	-0.24034	0.0034553	0.031842	0.0057798	-0.01955
phenylalanine	-0.070573	-0.02066	0.0019423	0.038771	0.025626
tryptophan	-0.024732	0.030449	0.010171	-0.026004	0.0049865
tyrosine	-0.11456	-0.032263	0.0062022	-0.010403	-0.019846
leucine	-0.10484	-0.068446	0.023706	0.084043	0.063946
isoleucine	-0.11375	-0.051666	0.027253	0.043146	0.054316
valine	-0.053174	-0.053462	-0.0024755	0.027428	0.077689
proline	0.00041888	0.0047352	-0.0051829	0.0089044	0.009073
alanine	-0.034387	0.067137	-0.038824	-0.076763	-0.06093
glutamine	-0.031427	0.052949	0.10067	-0.097795	-0.1002
asparagine	-0.066805	-0.032269	0.06709	-0.00072849	-0.12177
glycine	0.023122	-0.054072	0.19081	0.00080991	-0.0052364
serine	-0.056543	-0.017276	0.13209	-0.015942	-0.017815
glutamate	-0.1217	0.041058	0.00031179	-0.068263	-0.077857
aspartate	-0.22424	0.069511	-0.0012111	-0.15258	-0.086474
cystine	-0.023787	-0.010028	0.006491	0.0042339	0.005066
N_acetylcysteine	-1.8759e-08	-2.7827e-08	2.0258e-09	2.4575e-09	1.2223e-08
Na_acetylglutamine	-0.00096246	0.0049871	0.0030676	0.00040969	0.0011256
acetylserine	-0.032766	0.053707	0.029869	-0.029935	0.040886
N_acetylglutamate	0.12063	0.25131	0.09374	-0.14887	0.052215
adenine	-0.018734	0.067594	-0.084464	-0.23139	0.0062255
hypoxanthine	-0.10698	0.1988	0.13297	0.057041	0.016956
cytosine	-1.8759e-08	-2.7827e-08	2.0258e-09	2.4575e-09	1.2223e-08
guanine	-0.047265	-0.088664	-0.013846	-0.14361	-0.0070252
adenosine	0.057784	-0.10864	-0.1421	-0.46281	0.21271
uridine	-0.010758	0.061831	0.048797	-0.031743	0.044254
inosine	0.028591	0.032773	-0.033699	-0.14414	-0.042479
cytidine	-0.10922	0.14068	0.024987	-0.086086	-0.089343
guanosine	-0.033389	0.051636	0.0083095	-0.14089	-0.047149
propionylcarnitine	0.17041	-0.19247	0.28441	0.11146	0.38658
acetylcarnitine	0.15688	0.050231	0.095927	0.074492	0.17475
carnitine	0.10394	0.016054	0.097202	0.057389	0.1184
betaine	0.032726	0.02165	0.1968	0.0020202	0.19866
sarcosine	0.035028	-0.017758	-0.0093282	-0.035769	-0.044879
phosphocholine	0.068698	0.051575	0.16236	-0.12157	0.016282
choline	-0.077002	0.03789	0.10356	-0.05921	0.032231
nicotinamide	0.02126	-0.0023434	0.18313	0.094972	0.15343
pantothenic_acid	-0.014916	0.13331	0.091294	-0.17268	0.039792
FAD	-1.8759e-08	-2.7827e-08	2.0258e-09	2.4575e-09	1.2223e-08
NADH	-1.8759e-08	-2.7827e-08	2.0258e-09	2.4575e-09	1.2223e-08
NAD	0.020439	0.014723	-0.10208	-0.0098254	-0.033927
GSH	0.12832	0.047518	-0.064076	0.083177	-0.31483
NADP	-1.8759e-08	-2.7827e-08	2.0258e-09	2.4575e-09	1.2223e-08
NADPH	-1.8759e-08	-2.7827e-08	2.0258e-09	2.4575e-09	1.2223e-08
GSSG	0.036705	-0.0044097	-0.0241	-0.069104	-0.034732
creatinine	0.14758	0.3433	-0.043439	0.00028493	0.16005
creatine	-0.010625	0.17791	0.02786	-0.075208	0.019855
guanidinoacetate	0.23773	-0.27052	0.36401	-0.36339	-0.12018
phosphocreatine	0.00069864	0.014781	0.0047425	0.011023	0.0032223
X3_hydroxybutyrate	0.074241	0.096991	-0.14707	0.0064796	0.22724
palmitate	-0.18031	0.20257	-0.10176	0.023309	-0.16833
glycerol_3_phosphate	-0.009847	-0.0024625	-0.029593	-0.034036	0.023442
phosphoethanolamine	-0.068165	-0.04195	0.0049737	0.025376	0.070178
X2_oxoadipate	-1.8759e-08	-2.7827e-08	2.0258e-09	2.4575e-09	1.2223e-08
X2_aminoadipate	0.29948	-0.24291	0.08171	0.011464	-0.37493
saccharopine	0.0078827	-0.011349	0.0083449	0.0099479	-0.014577
S_adenosylhomocysteine	0.014194	0.043741	0.046822	0.041412	-0.067924
S_adenosylmethionine	-0.068331	-0.040922	0.052929	-0.13841	-0.098252
cystathionine	-0.10737	0.24041	0.57819	0.025608	-0.17732
X1_methylnicotinamide	-0.029182	-0.23408	-0.070187	0.26648	-0.097179
AMP	0.056225	-0.10693	-0.044708	-0.30295	-0.034094
ADP	0.030128	0.0031586	0.0095876	-0.041628	-0.039119
UMP	6.7305e-05	-0.025571	-0.059124	-0.062798	-0.03133
CMP	-1.8759e-08	-2.7827e-08	2.0258e-09	2.4575e-09	1.2223e-08
ATP	-1.8759e-08	-2.7827e-08	2.0258e-09	2.4575e-09	1.2223e-08
GMP	-0.021284	-0.0035975	-0.046311	-0.062092	-0.055417
UDP	-1.8759e-08	-2.7827e-08	2.0258e-09	2.4575e-09	1.2223e-08
CDP	-1.8759e-08	-2.7827e-08	2.0258e-09	2.4575e-09	1.2223e-08
UTP	-1.8759e-08	-2.7827e-08	2.0258e-09	2.4575e-09	1.2223e-08
CTP	-1.8759e-08	-2.7827e-08	2.0258e-09	2.4575e-09	1.2223e-08
GDP	-1.8759e-08	-2.7827e-08	2.0258e-09	2.4575e-09	1.2223e-08
GTP	-1.8759e-08	-2.7827e-08	2.0258e-09	2.4575e-09	1.2223e-08
orotate	-1.8759e-08	-2.7827e-08	2.0258e-09	2.4575e-09	1.2223e-08
dihydroorotate	-1.8759e-08	-2.7827e-08	2.0258e-09	2.4575e-09	1.2223e-08
carbamoyl_aspartate	-1.8759e-08	-2.7827e-08	2.0258e-09	2.4575e-09	1.2223e-08
dTMP	-1.8759e-08	-2.7827e-08	2.0258e-09	2.4575e-09	1.2223e-08
dUMP	-1.8759e-08	-2.7827e-08	2.0258e-09	2.4575e-09	1.2223e-08
GAR	-1.8759e-08	-2.7827e-08	2.0258e-09	2.4575e-09	1.2223e-08
UDP_GlcNAc	0.00064049	-0.036502	-0.023156	0.048391	-0.051502
UDP_hexose	0.010115	-0.00040745	0.0008868	0.0036404	0.014562
methylthioadenosine	0.081093	0.042488	-0.033819	-0.17643	0.07203
ribose_1_phosphate	-1.8759e-08	-2.7827e-08	2.0258e-09	2.4575e-09	1.2223e-08
X6_phosphogluconate	-1.8759e-08	-2.7827e-08	2.0258e-09	2.4575e-09	1.2223e-08
xanthine	-0.045409	0.22882	0.16587	0.083779	0.05127
xanthosine	-1.8759e-08	-2.7827e-08	2.0258e-09	2.4575e-09	1.2223e-08
allantoin	-1.8759e-08	-2.7827e-08	2.0258e-09	2.4575e-09	1.2223e-08
urate	0.10411	0.17759	-0.093307	0.038547	-0.050365
phosphoserine	-1.8759e-08	-2.7827e-08	2.0258e-09	2.4575e-09	1.2223e-08
hypotaurine	0.13538	-0.17602	0.14636	0.18001	-0.047586
taurine	-0.16462	-0.048836	0.0094769	-0.017567	0.16387
acetyl_CoA	-1.8759e-08	-2.7827e-08	2.0258e-09	2.4575e-09	1.2223e-08
citrate	0.13135	0.072159	-0.0040428	0.11473	-0.086807
cis_aconitate	0.0053678	0.009446	-0.020055	0.0036452	0.013027
alpha_ketoglutarate	-0.001575	0.019223	0.038934	0.022915	0.037338
succinate	0.044573	0.10216	-0.013653	-0.047653	0.062186
fumarate	-1.8759e-08	-2.7827e-08	2.0258e-09	2.4575e-09	1.2223e-08
malate	-0.077619	0.11307	0.044466	-0.029436	-0.088532
beta_alanine	0.016898	0.0049099	-0.0069133	0.025563	0.0074076
citrulline	-0.1187	0.013718	0.060845	-0.043856	-0.099624
argininosuccinate	-1.8759e-08	-2.7827e-08	2.0258e-09	2.4575e-09	1.2223e-08
ornithine	-0.048201	-0.0010253	0.055542	0.0017799	-0.0022768
N_acetylmethionine	-0.020964	0.01139	0.012534	0.0049714	0.010242
phenylacetyl_glutamine	-1.8759e-08	-2.7827e-08	2.0258e-09	2.4575e-09	1.2223e-08
cAMP	0.0052144	0.0024349	0.0061271	-0.0023346	-0.0065253
kynurenine	0.022077	-0.031994	-0.020944	0.054328	0.019857
S_methylcysteine	-1.8759e-08	-2.7827e-08	2.0258e-09	2.4575e-09	1.2223e-08
pipecolic_acid	0.11036	0.052	0.0098811	-0.02157	-0.14905
hydroxyproline	-1.8759e-08	-2.7827e-08	2.0258e-09	2.4575e-09	1.2223e-08
carnosine	0.054625	-0.011281	-0.035698	0.13311	-0.044528
ADP_ribose	-1.8759e-08	-2.7827e-08	2.0258e-09	2.4575e-09	1.2223e-08
itaconic_acid	-1.8759e-08	-2.7827e-08	2.0258e-09	2.4575e-09	1.2223e-08
X2_hydroxyglutarate	0.024859	0.14047	0.032022	0.06603	-0.17418
kynurenic_acid	-1.8759e-08	-2.7827e-08	2.0258e-09	2.4575e-09	1.2223e-08

## Sheet: PCA Score for Polar Met
Sample	Class	Batch	Subgroup	Subgroup_Label	PC1	PC2	PC3	PC4	PC5
11_TABS_509	Adult	1	Adult_High_Grade	Adult GBM	0.80446	0.23405	0.52585	-0.17079	-0.35105
11_TABS_526	Adult	1	Adult_High_Grade	Adult GBM	0.66053	-0.20751	0.55143	0.080079	-0.41325
12_TABS_503	Adult	1	Adult_High_Grade	Adult GBM	0.40306	0.33852	-0.058127	-0.34447	-0.51943
12_TABS_517	Adult	1	Adult_High_Grade	Adult GBM	0.16746	-0.11501	-0.33264	-0.18317	-0.75737
12_TABS_523	Adult	1	Adult_High_Grade	Adult GBM	0.32892	-0.16045	-0.016784	0.076282	-0.18425
12_TABS_528	Adult	1	Adult_High_Grade	Adult GBM	-0.15835	0.64956	-0.44324	-0.42055	-0.64238
12_TABS_546	Adult	1	Adult_High_Grade	Adult GBM	0.44962	0.016952	-0.16707	0.17518	0.21671
12_TABS_550	Adult	1	Adult_High_Grade	Adult GBM	-0.14821	0.95837	-0.34244	-0.44992	-0.13168
12_TABS_556	Adult	1	Adult_High_Grade	Adult GBM	0.61954	0.24329	1.2102	0.11082	-0.1785
13_NRR_003	Adult	1	Adult_High_Grade	Adult GBM	-0.31118	0.18389	-1.1608	1.5078	-0.088399
13_NRR_006	Adult	1	Adult_High_Grade	Adult GBM	0.78731	-0.24771	0.71117	0.15338	0.29553
13_NRR_010	Adult	1	Adult_High_Grade	Adult GBM	0.21635	0.36972	0.0013963	0.28462	-0.29436
13_NRR_028	Adult	1	Adult_High_Grade	Adult GBM	0.22674	0.10691	-0.79403	0.55449	0.10787
13_NRR_032	Adult	1	Adult_High_Grade	Adult GBM	0.30283	0.32974	-0.52993	-0.76737	-0.76415
13_NRR_038	Adult	1	Adult_High_Grade	Adult GBM	0.45101	0.25784	0.14536	0.10744	-0.36084
13_NRR_042	Adult	1	Adult_High_Grade	Adult GBM	0.070497	0.981	0.28893	0.55839	0.15913
13_NRR_047	Adult	1	Adult_High_Grade	Adult GBM	0.50644	-0.012059	0.80131	-0.13561	1.2511
13_NRR_054	Adult	1	Adult_High_Grade	Adult GBM	0.47015	-0.16543	-0.52521	0.79843	0.21939
13_NRR_057	Adult	1	Adult_High_Grade	Adult GBM	0.22855	-0.20345	-0.77171	0.41077	-0.75668
14_NRR_006	Adult	1	Adult_High_Grade	Adult GBM	0.34594	0.25296	0.21527	-0.9722	-0.3726
14_NRR_007	Adult	1	Adult_High_Grade	Adult GBM	-0.082968	0.20895	-0.48488	-0.37336	-0.28327
14_NRR_009	Adult	1	Adult_High_Grade	Adult GBM	0.73724	0.20084	0.49127	0.29974	0.0081139
14_NRR_024	Adult	1	Adult_High_Grade	Adult GBM	0.27899	0.5092	0.33098	-1.3527	0.054777
14_NRR_040	Adult	1	Adult_High_Grade	Adult GBM	0.56439	0.27807	0.58521	-0.6018	-0.73867
14_NRR_052	Adult	1	Adult_High_Grade	Adult GBM	-0.34445	1.4876	-1.3341	-0.82361	0.1079
14_NRR_055	Adult	1	Adult_High_Grade	Adult GBM	0.69354	-0.24681	-0.63284	0.55651	0.46243
14_NRR_062	Adult	1	Adult_High_Grade	Adult GBM	0.2749	0.56584	0.73963	-0.30609	-0.52587
14_NRR_063	Adult	1	Adult_High_Grade	Adult GBM	0.5267	-0.1057	0.31169	0.23335	0.16717
14_NRR_073	Adult	1	Adult_High_Grade	Adult GBM	0.38943	0.086554	0.32475	0.26028	0.10516
14_NRR_091	Adult	1	Adult_High_Grade	Adult GBM	0.10431	-0.20483	-0.33204	0.071945	-0.26428
14_NRR_095	Adult	1	Adult_High_Grade-BRAF_V600E_mut	Adult GBM	0.64362	0.7139	-0.69976	-0.28271	0.93924
14_NRR_130	Adult	1	Adult_High_Grade	Adult GBM	0.24282	-0.4621	-0.7636	0.66509	0.094925
15_NRR_007	Adult	1	Adult_High_Grade	Adult GBM	0.54366	0.43762	-0.53537	0.2651	0.49666
15_NRR_037	Adult	1	Adult_High_Grade	Adult GBM	0.4568	-0.11538	0.19256	-0.30502	-0.055979
15_NRR_043	Adult	1	Adult_High_Grade	Adult GBM	0.94565	-0.96303	-0.87249	-0.031205	0.79322
15_NRR_061	Adult	1	Adult_High_Grade	Adult GBM	0.72177	-0.37876	0.1577	0.11606	0.046759
15_NRR_062	Adult	1	Adult_High_Grade	Adult GBM	0.46689	-0.1767	-0.087287	0.21884	-0.26318
15_NRR_070	Adult	1	Adult_High_Grade	Adult GBM	0.071686	0.11045	-0.81456	0.2911	0.73465
15_NRR_103	Adult	1	Adult_High_Grade	Adult GBM	0.054977	0.06411	-0.47226	-0.26621	-0.41804
15_NRR_110	Adult	1	Adult_High_Grade	Adult GBM	0.17962	0.16276	0.14085	0.25251	0.082986
160202_00067	Adult	1	Adult_High_Grade	Adult GBM	0.49479	-0.30267	0.39753	-0.0096444	0.13232
160408_00003	Adult	1	Adult_High_Grade	Adult GBM	0.93791	-0.014308	0.62395	-1.5462	0.91081
161202_00011	Adult	2	Adult_High_Grade	Adult GBM	-0.37852	-0.86611	-0.073051	0.83587	-0.17601
170109_00364	Adult	2	Adult_High_Grade	Adult GBM	0.14205	1.0109	-0.42774	0.22847	1.2811
170307_00335	Adult	2	Adult_High_Grade-BRAF_V600E_mut	Adult GBM	-0.40231	-0.18076	-1.9114	-1.0819	-0.31237
170315_00150	Adult	2	Adult_High_Grade	Adult GBM	1.1518	-0.86958	0.32056	0.51345	0.75914
170424_00007	Adult	2	Adult_High_Grade	Adult GBM	1.3478	-1.1183	-0.2917	-0.91447	-0.78608
170504_00013	Adult	2	Adult_High_Grade	Adult GBM	0.49262	-0.63563	1.4439	-0.26508	0.24159
170607_00160	Adult	2	Adult_High_Grade	Adult GBM	1.0768	-1.141	0.67167	0.78053	-0.68794
617	Pediatric	1	DIPG_K27M_mut	Pediatric GBM-H3	-0.82535	-0.59348	0.13719	0.1414	-0.30744
848	Pediatric	1	DIPG_K27M_mut	Pediatric GBM-H3	-2.2531	-0.85949	0.28767	-0.073673	0.39151
853	Pediatric	1	DIPG_K27M_mut	Pediatric GBM-H3	-3.2107	0.34288	0.81803	-0.17628	-0.28452
1062	Pediatric	1	DIPG_K27M_mut	Pediatric GBM-H3	-1.0796	-0.99784	0.064858	0.067065	0.24531
1169	Pediatric	1	DIPG_K27M_mut	Pediatric GBM-H3	-1.2572	-0.98457	0.032382	-0.77412	0.18495
1476	Pediatric	1	DIPG_K27M_mut	Pediatric GBM-H3	-1.3714	-0.58781	0.56607	-0.13163	0.62586
1494	Pediatric	1	DIPG_K27M_mut	Pediatric GBM-H3	-1.2779	-0.90614	0.1748	0.1115	0.44183
1991	Pediatric	1	DIPG_K27M_mut	Pediatric GBM-H3	-1.1903	-1.0723	0.70076	-0.36322	-0.61875
2284	Pediatric	1	DIPG_K27M_mut	Pediatric GBM-H3	-1.1338	1.1226	-0.17826	1.0948	-0.89086
2348	Pediatric	1	DIPG_K27M_mut	Pediatric GBM-H3	-0.94965	1.3166	0.67678	0.17323	0.45657
171117_00017	Pediatric	2	DIPG_K27M_mut	Pediatric GBM-H3	-0.61053	1.9711	1.0825	0.12323	0.24898
171117_00022	Pediatric	2	DIPG_K27M_mut	Pediatric GBM-H3	-1.1529	0.9754	0.30132	0.68932	0.046642
180412_00044	Pediatric	2	DIPG_K27M_mut	Pediatric GBM-H3	-0.53496	-0.50059	0.089147	1.2912	-0.44403
847A	Pediatric	1	DIPG_K27M_mut	Pediatric GBM-H3	-1.9067	-1.0926	-1.0612	-0.97546	0.56193

## Sheet: PCA Loadings for Lipid Met
Metabolite	PC1	PC2	PC3	PC4	PC5
Cer(d18:2_14:0)+HCOO	1.7879e-08	-7.2323e-09	-3.2247e-08	2.0859e-08	1.4553e-09
Cer(d18:1_16:0)+HCOO	0.069577	-0.0037788	0.044013	0.051745	0.020883
Cer(d18:2_16:0)+HCOO	0.060676	0.063558	0.12935	0.080378	0.067656
Cer(d17:1_18:0)+HCOO	0.011165	-0.0059396	0.043449	0.010699	0.0028246
Cer(d18:1_18:0)+HCOO	0.048344	0.0023659	0.026551	0.085309	-0.035114
Cer(d18:2_18:0)+HCOO	0.021695	0.0096519	0.026053	0.016787	-0.015567
Cer(d18:2_18:0)-H	0.0254	0.15607	0.079926	0.27196	0.054899
Cer(d18:2_20:0)+HCOO	-0.0041778	0.015813	0.058177	0.131	0.083169
Cer(d18:1_22:0)+HCOO	0.031714	0.020182	-0.048414	0.00089036	0.01341
Cer(d18:2_22:0)+HCOO	0.011191	0.024082	0.050381	0.013222	-0.014299
Cer(d18:2_23:0)+HCOO	-0.0037261	0.0021623	-0.00020107	0.010204	0.00059637
Cer(d18:1_24:0)+HCOO	0.040226	0.0072257	-0.070572	0.014186	-0.0061239
Cer(d18:1_24:1)+HCOO	0.039812	0.031018	-0.033353	0.041054	0.041969
Cer(d18:2_24:1)+HCOO	0.00817	0.079096	0.037015	0.064812	0.07021
Cer(d18:2_24:2)+HCOO	-0.0038138	0.0064769	-0.0013175	0.00028338	0.0076651
Cer(d18:2_25:1)+HCOO	1.7879e-08	-7.2323e-09	-3.2247e-08	2.0859e-08	1.4553e-09
Cer(d18:1_26:1)+HCOO	1.7879e-08	-7.2323e-09	-3.2247e-08	2.0859e-08	1.4553e-09
FA(20:4)-H	0.15276	0.066841	0.067488	0.011039	-0.1907
LPC(14:0)+HCOO	1.7879e-08	-7.2323e-09	-3.2247e-08	2.0859e-08	1.4553e-09
LPC(16:0)+HCOO	-0.085467	0.057788	0.061548	-0.077723	-0.11718
LPC(17:0)+HCOO	1.7879e-08	-7.2323e-09	-3.2247e-08	2.0859e-08	1.4553e-09
LPC(18:0)+HCOO	-0.095387	0.088583	0.00049091	-0.091561	-0.078943
LPC(18:1)+HCOO	0.01999	0.037063	0.064703	-0.055852	-0.15357
LPC(18:2)+HCOO	0.0019776	0.00153	-0.0055072	0.0045956	-0.01037
LPC(20:4)+HCOO	0.024705	0.053101	0.01095	0.00034918	-0.083284
LPC(22:4)+HCOO	0.0018461	0.00066169	0.0001962	-0.0010032	-0.0052108
LPE(18:0)-H	0.037078	0.002553	0.016349	-0.019738	-0.053207
LPE(18:1)-H	0.049641	0.017631	0.042674	-0.040995	-0.096279
LPE(20:1)-H	1.7879e-08	-7.2323e-09	-3.2247e-08	2.0859e-08	1.4553e-09
LPE(20:4)-H	0.078201	0.035327	0.0054356	0.057862	-0.1264
LPE(22:4)-H	0.040654	0.027586	0.022592	-0.0040523	-0.071437
LPE(22:6)-H	-0.012681	-0.052815	0.0066171	0.050342	-0.078232
LPG(18:1)-H	0.001104	0.0011855	-0.0030241	-0.0013146	-0.010241
PA(35:1)-H	-0.00053158	-0.0003019	-0.00051186	-0.00023347	-0.00016874
PC(14:0_14:0)+HCOO	0.029918	0.053691	-0.13983	-0.058764	0.14255
PC(15:0_14:0)+HCOO	0.00088944	0.007237	-0.003891	-0.013041	0.010998
PC(16:0_14:0)+HCOO	0.045147	0.028755	-0.073836	-0.0092854	0.11843
PC(16:0e_14:0)+HCOO	0.0020976	0.0034752	0.00078924	0.0061383	0.0052101
PC(16:0_16:0)+HCOO	0.052556	-0.029191	-0.0032693	0.038626	0.036939
PC(16:0e_16:0)+HCOO	0.035465	-0.010945	0.0044661	0.13634	0.005011
PC(17:1_16:0)+HCOO	-0.014407	0.011759	0.018024	-0.054651	0.04216
PC(15:0_18:2)+HCOO	-0.053436	0.03123	-0.077526	-0.079263	0.042434
PC(16:1_18:1)+HCOO	0.055258	-0.14519	-0.034955	-0.090667	0.16213
PC(16:0_18:3)+HCOO	0.010041	0.049934	-0.088631	-0.0097732	0.020215
PC(14:0_20:4)+HCOO	0.07923	0.10938	-0.102	-0.025276	0.070894
PC(17:0_18:1)+HCOO	-0.033897	0.0099731	0.025552	-0.039078	0.05212
PC(17:1_18:2)+HCOO	-0.0037994	0.003625	0.00097709	-0.0060139	-0.0042349
PC(15:0_20:4)+HCOO	0.016925	0.082576	-0.003394	0.01307	-0.030429
PC(18:0_18:1)+HCOO	0.0077415	0.074484	-0.067263	0.015083	0.0071478
PC(18:1_18:1)+HCOO	0.014087	-0.0014836	-0.01138	-0.069237	0.044987
PC(18:1_18:2)+HCOO	-0.025372	0.046337	-0.10061	-0.049129	0.013474
PC(16:0_20:3)+HCOO	-0.03074	0.053372	-0.051137	0.086635	-0.041971
PC(16:0_20:4)+HCOO	0.041364	0.069594	-0.015088	0.050452	-0.050682
PC(17:0_20:3)+HCOO	-0.001337	0.00096709	-0.0016083	0.00064414	0.00084426
PC(17:0_20:4)+HCOO	0.012921	0.081403	-0.027477	0.042423	-0.025501
PC(17:1_20:4)+HCOO	0.012723	0.0066355	0.011513	-0.014409	0.0081354
PC(15:0_22:6)+HCOO	-0.0017513	-0.002564	0.0030678	0.00091044	0.0036953
PC(18:0_20:3)+HCOO	-0.05579	0.027907	-0.048628	0.052244	-0.0033271
PC(18:1_20:3)+HCOO	-0.046704	0.003254	-0.025281	0.011306	-0.0010788
PC(16:0_22:4)+HCOO	0.072265	0.052889	0.018089	-0.030292	0.010497
PC(18:0_20:4)+HCOO	0.011867	0.036733	-0.041536	0.036372	0.01007
PC(16:0e_22:4)+HCOO	-0.024375	0.055081	0.015306	0.077779	-0.022671
PC(18:0e_20:4)+HCOO	-0.096064	-0.014103	0.036115	0.096795	0.020225
PC(16:1_22:4)+HCOO	-0.0039907	0.02469	-0.016396	0.043009	0.0010544
PC(18:1_20:4)+HCOO	0.074928	0.035345	0.019914	-0.0177	-0.0039734
PC(18:2_20:4)+HCOO	0.044875	0.073955	-0.074904	-0.060213	0.057533
PC(16:0_22:6)+HCOO	-0.050894	-0.0077556	0.01368	0.017029	-0.011198
PC(19:1_20:4)+HCOO	2.9903e-05	2.5268e-05	7.5795e-05	1.1324e-05	0.00010364
PC(17:0_22:6)+HCOO	-0.0046934	-0.0024735	-0.00094544	-0.0048539	0.0064568
PC(17:1_22:6)+HCOO	1.7879e-08	-7.2323e-09	-3.2247e-08	2.0859e-08	1.4553e-09
PC(18:0_22:4)+HCOO	0.058286	0.12586	-0.066645	0.069047	0.0051114
PC(20:0_20:4)+HCOO	0.0016772	0.0085891	-0.0030416	-0.0022977	-0.00022643
PC(18:0_22:5)+HCOO	0.0353	0.05707	-0.09738	0.076301	-0.068105
PC(18:1_22:5)+HCOO	-0.0029663	0.02308	-0.02391	0.00459	0.005434
PC(18:0_22:6)+HCOO	-0.028159	0.071922	-0.099455	0.079738	0.0061969
PC(20:3_20:4)+HCOO	-0.0051569	0.033117	-0.036474	0.010348	-0.025741
PC(18:1_22:6)+HCOO	-0.028662	-0.0072542	-0.005508	-0.026598	0.016031
PC(20:4_20:4)+HCOO	0.0172	0.013056	-0.0081414	-0.05991	-0.054543
PC(20:4_22:6)+HCOO	0.017673	0.06196	-0.041058	-0.0064445	-0.030955
PC(20:3_22:6)+HCOO	-0.0041901	0.0073464	-0.0099566	-0.016665	-0.011758
PC(22:6_22:6)+HCOO	0.0016751	0.00035605	-0.010691	-0.0021624	0.00026432
PE(16:0_18:1)-H	0.10867	-0.049807	-0.046049	0.016023	-0.030636
PE(16:1_18:1)-H	0.091878	-0.15451	-0.013615	-0.011775	-0.036402
PE(16:1_18:2)-H	0.0056595	-0.0010537	0.0025105	-0.010217	-0.0051798
PE(14:0_20:4)-H	1.7879e-08	-7.2323e-09	-3.2247e-08	2.0859e-08	1.4553e-09
PE(17:0_18:1)-H	0.015595	-0.0064972	-0.0027653	-0.013385	-0.0038062
PE(18:0_18:1)-H	0.066587	-0.0007325	-0.084408	-0.0086567	0.02558
PE(18:0e_18:1)-H	0.028027	0.034726	-0.052394	-0.019595	0.057843
PE(18:1_18:1)-H	0.087517	-0.082044	-0.033681	-0.026104	-0.044851
PE(16:0e_20:2)-H	-0.0059098	-0.024647	0.021881	0.021257	-0.023767
PE(18:1_18:2)-H	0.0018233	-0.13427	-0.068719	-0.067297	-0.0069267
PE(16:0_20:3)-H	0.06802	-0.063149	-0.10386	0.063359	-0.026166
PE(16:0e_20:3)-H	-0.021721	-0.029034	0.073082	0.15341	-0.038379
PE(14:0_22:4)-H	0.038761	-0.076221	0.019498	-0.017157	0.037253
PE(16:0_20:4)-H	0.04936	-0.060242	-0.01639	0.045722	-0.038922
PE(16:0e_20:4)-H	0.0064849	-0.10036	0.064808	0.19309	-0.10734
PE(16:1_20:4)-H	0.06696	-0.11722	0.033407	0.007377	-0.13727
PE(14:0_22:6)-H	0.0017695	-0.00065096	-0.0029947	0.0024245	0.00030061
PE(17:0_20:4)-H	0.0070283	-0.001029	-0.0086083	3.5668e-05	-0.0019355
PE(18:0_20:1)-H	0.0016643	0.00073619	-0.00024425	-0.00059969	0.00066609
PE(20:1_18:1)-H	0.073042	-0.042763	-0.0013073	-0.059656	0.039002
PE(18:1_20:2)-H	0.068692	0.023447	-0.08654	0.08129	0.0073264
PE(18:0_20:3)-H	0.00028416	-0.06016	-0.12519	0.081184	0.050032
PE(16:0e_22:3)-H	-0.023687	0.01084	-0.019165	0.12508	-0.035345
PE(18:1_20:3)-H	0.0074397	-0.086256	-0.10848	0.074744	-0.035848
PE(16:0_22:4)-H	0.12689	-0.014084	-0.03692	-0.0009943	0.013119
PE(18:0_20:4)-H	0.050644	-0.031379	-0.053825	0.036672	0.028878
PE(16:0e_22:4)-H	0.030752	-0.015761	0.041387	0.15175	-0.030503
PE(16:1_22:4)-H	-0.068793	0.031115	0.012346	0.085445	0.015853
PE(18:1_20:4)-H	0.058768	-0.12021	-0.01173	-0.022429	-0.033636
PE(16:0_22:5)-H	0.045041	-0.034612	-0.053002	0.020016	0.036392
PE(16:0e_22:5)-H	0.021756	-0.022077	0.13056	0.17078	-0.014392
PE(18:2_20:4)-H	0.078062	-0.074429	0.00088053	-0.033187	-0.0016059
PE(16:0_22:6)-H	-0.064702	-0.027905	0.048165	0.032823	0.013462
PE(16:0e_22:6)-H	-0.051728	-0.064337	0.2002	0.22603	0.13145
PE(16:1_22:6)-H	0.024924	-0.10912	0.0059091	-0.018573	-0.07814
PE(17:0_22:4)-H	0.0025331	7.2102e-05	-0.0008101	0.0029647	0.0031436
PE(17:1_22:6)-H	1.7879e-08	-7.2323e-09	-3.2247e-08	2.0859e-08	1.4553e-09
PE(18:1_22:0)-H	1.7879e-08	-7.2323e-09	-3.2247e-08	2.0859e-08	1.4553e-09
PE(18:1_22:1)-H	0.002387	-0.00053988	0.0013373	-0.002167	-0.0012375
PE(18:0_22:3)-H	0.042394	0.017234	-0.014868	0.031294	-0.000773
PE(18:0_22:4)-H	0.081718	0.064917	-0.10523	0.057602	0.052074
PE(20:0_20:4)-H	0.015398	0.013151	-0.048768	0.033924	0.0017033
PE(18:0e_22:4)-H	0.0023121	-0.030538	0.020134	0.15347	-0.012134
PE(18:1_22:4)-H	0.070811	-0.046103	-0.025561	-0.034361	0.037037
PE(18:0_22:5)-H	0.032666	0.0022116	-0.19091	0.14483	-0.013211
PE(18:1_22:5)-H	0.063927	-0.012963	-0.079681	0.078291	0.0061755
PE(18:0_22:6)-H	-0.049391	0.020137	-0.12333	0.10319	0.031595
PE(18:1_22:6)-H	-0.029454	-0.11726	-0.014914	-0.02223	0.017461
PE(18:3_22:6)-H	1.7879e-08	-7.2323e-09	-3.2247e-08	2.0859e-08	1.4553e-09
PE(20:4_22:6)-H	0.013924	-0.0086441	-0.0069586	-0.0042544	-0.003721
PE(22:0_20:4)-H	0.0035041	0.01325	-0.010398	0.0023935	0.0025272
PE(22:1_20:4)-H	0.0346	-0.0029978	-0.033333	0.015088	0.030097
PE(20:0_22:6)-H	1.7879e-08	-7.2323e-09	-3.2247e-08	2.0859e-08	1.4553e-09
PE(20:1_22:6)-H	-0.021526	-0.04607	0.0016932	0.0010342	0.062821
PE(22:4_20:4)-H	0.029188	-0.014078	-0.0039647	-0.025448	-0.0025209
PE(20:3_22:6)-H	0.0023003	-0.0018185	-0.0049329	0.0033762	0.00014344
PE(22:4_22:6)-H	-0.024559	-0.04579	0.0058264	-0.031492	0.037555
PE(22:5_22:6)-H	1.7879e-08	-7.2323e-09	-3.2247e-08	2.0859e-08	1.4553e-09
PE(24:0_20:4)-H	1.7879e-08	-7.2323e-09	-3.2247e-08	2.0859e-08	1.4553e-09
PE(24:1_20:4)-H	0.00065902	0.001629	-0.0018768	-0.0031624	-0.001731
PE(24:2_20:4)-H	1.7879e-08	-7.2323e-09	-3.2247e-08	2.0859e-08	1.4553e-09
PG(16:0_18:1)-H	-0.015443	0.028726	0.04233	-0.025484	0.08857
PG(17:0_18:1)-H	-0.0052262	0.00063049	0.0029194	-0.00052761	0.00092977
PG(18:0_18:1)-H	0.05645	0.09336	0.031626	-0.0025594	0.026126
PG(18:1_18:1)-H	-0.089387	0.062032	-0.069339	0.0056274	-0.06309
PG(18:1_18:2)-H	-0.13816	0.088698	-0.17783	0.020648	0.0097935
PG(18:2_18:2)-H	-0.02875	0.047708	-0.072003	-0.038547	-0.0014966
PG(18:1_20:3)-H	-0.035871	0.0046072	-0.028096	-0.0025672	-0.039828
PG(20:3_18:2)-H	-0.00010563	0.00050772	-0.00011836	-0.00014876	-9.11e-05
PG(18:1_20:4)-H	-0.059779	0.025485	-0.013531	-0.0021568	0.018546
PG(18:2_20:4)-H	-0.002578	0.032798	-0.049394	0.010393	-0.0085401
PG(16:0_22:6)-H	-0.00075475	0.0012669	-0.0014615	0.0023721	0.00028098
PG(18:1_22:4)-H	-0.00304	0.0061325	-0.0021777	-0.00099769	-0.0079056
PG(22:4_18:2)-H	-0.0042459	0.020279	-0.004565	0.0026013	0.0072405
PG(18:1_22:5)-H	-0.024646	0.0099793	-0.018418	0.025417	-0.041255
PG(18:0_22:6)-H	-0.00056639	0.00025521	-9.4648e-05	-0.0023711	-0.00023388
PG(18:1_22:6)-H	-0.11145	0.043989	-0.05592	0.022806	0.0066904
PG(20:4_22:6)-H	-0.0053491	0.043765	-0.040017	0.050409	0.017638
PG(22:4_20:4)-H	-0.006158	0.0028849	-0.013958	0.015227	0.020325
PG(20:3_22:6)-H	-0.00055184	0.0009263	-0.0010686	0.0017344	0.00020544
PG(22:4_22:6)-H	1.7879e-08	-7.2323e-09	-3.2247e-08	2.0859e-08	1.4553e-09
PG(22:5_22:5)-H	-0.0021901	-0.00051139	0.0085652	2.454e-05	0.0066252
PG(22:5_22:6)-H	1.7879e-08	-7.2323e-09	-3.2247e-08	2.0859e-08	1.4553e-09
PG(22:6_22:6)-H	-0.093642	0.039025	-0.056079	0.044324	0.11156
PI(16:0_16:1)-H	-0.0035847	0.014576	-0.0021367	-0.022376	0.015045
PI(34:0)-H	0.11051	0.061141	0.031263	-0.051818	0.065214
PI(18:0_18:2)-H	-0.093792	0.087683	-0.0022212	-0.024058	0.15843
PI(16:0_20:4)-H	0.0077529	0.028071	0.040157	-0.05933	-0.048294
PI(16:0e_20:4)-H	0.0011619	-0.000551	0.014135	0.0044447	-0.0096673
PI(17:0_20:4)-H	0.017158	0.0023047	0.040911	-0.058719	0.016715
PI(18:0_20:3)-H	-0.030301	0.037896	-0.010133	0.030464	0.043233
PI(18:1_20:3)-H	0.035748	0.043819	-0.017605	-0.082485	-0.017153
PI(18:0_20:4)-H	0.02239	-0.011291	0.028986	-0.057447	0.088192
PI(18:0e_20:4)-H	1.7879e-08	-7.2323e-09	-3.2247e-08	2.0859e-08	1.4553e-09
PI(18:1_20:4)-H	0.048672	0.0063563	0.0057569	-0.080247	0.047648
PI(16:0_22:6)-H	-0.024022	0.047277	0.061643	0.038807	0.0075271
PI(19:0_20:4)-H	1.7879e-08	-7.2323e-09	-3.2247e-08	2.0859e-08	1.4553e-09
PI(19:1_20:4)-H	1.7879e-08	-7.2323e-09	-3.2247e-08	2.0859e-08	1.4553e-09
PI(18:0_22:4)-H	0.038836	0.039249	0.019316	-0.0028526	0.044708
PI(18:1_22:4)-H	0.016041	0.0045541	-0.0066689	0.0075131	0.0011399
PI(20:1_20:4)-H	0.0095145	0.047867	0.090275	-0.076473	0.18697
PI(18:0_22:5)-H	1.7879e-08	-7.2323e-09	-3.2247e-08	2.0859e-08	1.4553e-09
PI(20:2_20:4)-H	0.0099479	0.0024686	0.015477	-0.0012662	-0.0013701
PI(18:0_22:6)-H	-0.0057406	0.015206	0.014937	0.028466	0.05869
PI(20:3_20:4)-H	1.7879e-08	-7.2323e-09	-3.2247e-08	2.0859e-08	1.4553e-09
PI(18:1_22:6)-H	-0.0079432	0.0016181	0.0061994	0.0070636	0.044392
PI(20:4_20:4)-H	0.0010312	-0.00014078	0.0021361	-0.0001406	-0.00027245
PS(18:0_18:1)-H	0.076505	0.072805	0.13487	-0.13425	-0.061426
PS(18:0_20:3)-H	-0.035912	-0.053787	0.079582	-0.032974	-0.019822
PS(18:1_20:2)-H	0.079941	-0.054478	-0.049727	-0.020498	0.040826
PS(18:1_20:3)-H	0.01252	0.009228	0.043044	0.02763	-0.048477
PS(18:0_20:4)-H	0.02454	0.028392	0.13394	-0.043407	-0.045457
PS(18:1_20:4)-H	0.079863	-0.036216	0.12931	0.0020016	-0.095107
PS(16:0_22:6)-H	-0.0045933	-0.030743	0.023951	0.0040098	-0.050857
PS(18:0_22:4)-H	0.11955	0.080856	0.04745	-0.061419	0.034091
PS(18:1_22:3)-H	1.7879e-08	-7.2323e-09	-3.2247e-08	2.0859e-08	1.4553e-09
PS(18:0_22:5)-H	0.095066	0.018817	0.029106	-0.11403	0.10056
PS(18:0_22:6)-H	-0.082582	-0.037488	-0.0042458	-0.013285	0.035458
PS(18:1_22:6)-H	-0.0066031	-0.071462	0.070275	-0.037802	-0.070107
PS(42:6)-H	1.7879e-08	-7.2323e-09	-3.2247e-08	2.0859e-08	1.4553e-09
PS(20:3_22:4)-H	-0.0016519	-0.001223	0.016556	0.016197	-0.014127
PS(20:1_22:6)-H	-0.093455	-0.098435	0.054091	-0.047305	0.15697
PS(22:5_22:6)-H	1.7879e-08	-7.2323e-09	-3.2247e-08	2.0859e-08	1.4553e-09
PS(22:6_22:6)-H	-0.0012983	-0.00023468	-0.0019687	-0.0022333	0.0001788
PS(22:4_22:4)-H	0.033956	0.0072429	0.010391	0.013754	0.063739
SM(d32:0)+HCOO	1.7879e-08	-7.2323e-09	-3.2247e-08	2.0859e-08	1.4553e-09
SM(d32:2)+HCOO	-0.0014476	0.0041682	-0.0018993	-0.0013361	0.0020834
SM(d41:2)+HCOO	0.023684	0.0007303	0.011307	-0.0066394	0.0014875
AcCa(12:0)+H	-0.045547	-0.0090224	0.020203	-0.015721	-0.010287
AcCa(14:0)+H	-0.16681	-0.014291	0.052725	-0.092992	0.086297
AcCa(14:1)+H	-0.10276	-0.029121	0.047519	-0.035612	0.045438
AcCa(16:0)+H	-0.23779	-0.031779	0.040074	-0.08294	0.084767
AcCa(18:0)+H	-0.23953	-0.07744	0.067681	-0.059197	0.037742
AcCa(18:1)+H	-0.21552	-0.079816	0.042495	-0.07679	0.10074
AcCa(18:2)+H	-0.19061	-0.054821	-0.0027186	-0.052894	0.073322
AcCa(20:0)+H	-0.017943	-0.020252	0.037078	-0.0017388	-0.041468
AcCa(20:1)+H	-0.13669	-0.092637	0.084575	-0.066291	0.0065671
AcCa(20:2)+H	-0.060085	-0.048173	0.021969	-0.029483	0.0033439
AcCa(20:3)+H	-0.050059	-0.041589	0.042224	0.0041973	-0.0080236
AcCa(22:1)+H	-0.0063766	-0.0018086	0.0082865	-0.019967	0.0028713
AcCa(22:2)+H	-0.0054121	-0.0071318	0.0096037	0.00024619	-0.0094659
AcCa(22:4)+H	-0.007429	-0.016331	0.021145	0.0057186	-0.010475
Cer(d16:1_16:0)+H	1.7879e-08	-7.2323e-09	-3.2247e-08	2.0859e-08	1.4553e-09
Cer(d18:1_16:0)+H	0.104	-0.027435	0.064187	0.040992	0.039989
Cer(d18:2_16:0)+H	0.031153	0.046683	0.099055	0.065009	0.060675
Cer(d17:1_18:0)+H	1.7879e-08	-7.2323e-09	-3.2247e-08	2.0859e-08	1.4553e-09
Cer(d18:1_18:0)+H	0.04972	-0.041704	0.077248	0.055931	0.0014452
Cer(d18:2_18:0)+H	0.053516	-0.0039131	0.16733	0.1351	0.048268
Cer(d16:1_22:0)+H	1.7879e-08	-7.2323e-09	-3.2247e-08	2.0859e-08	1.4553e-09
Cer(d18:1_22:0)+H	1.7879e-08	-7.2323e-09	-3.2247e-08	2.0859e-08	1.4553e-09
Cer(d18:2_22:0)+H	-0.0025525	0.0026055	-0.0024917	0.0063	-0.0023094
Cer(d18:2_23:0)+H	1.7879e-08	-7.2323e-09	-3.2247e-08	2.0859e-08	1.4553e-09
Cer(d18:1_24:0)+H	1.7879e-08	-7.2323e-09	-3.2247e-08	2.0859e-08	1.4553e-09
Cer(d18:2_24:1)+H	0.018336	0.0088561	0.080151	0.030381	0.11384
ChE(18:1)+NH4	-0.023883	0.11325	-0.033224	-0.044289	-0.11467
ChE(18:2)+NH4	-0.04498	0.11265	-0.14555	0.021224	-0.099074
ChE(20:2)+NH4	0.0016242	0.016662	-0.009562	-0.025405	-0.0072741
ChE(20:3)+NH4	-0.036948	0.13893	-0.051236	-0.12822	-0.22571
ChE(20:4)+NH4	0.022131	0.14512	-0.043462	-0.089882	-0.20256
ChE(20:5)+NH4	-0.0052283	0.010327	-0.0053874	-0.012202	-0.007469
ChE(22:3)+NH4	-0.0017675	0.011985	-0.0043528	0.00056339	-0.016852
ChE(22:4)+NH4	-0.012837	0.19382	-0.060048	-0.0461	-0.20642
ChE(22:6)+NH4	-0.15095	0.15935	-0.021526	-0.12043	-0.16655
DG(18:0_16:0)+NH4	0.031066	-0.011626	0.0087465	0.0024274	0.026821
DG(16:0_18:1)+NH4	0.0038564	0.011869	0.024843	-0.038166	0.019174
DG(16:0_18:2)+NH4	-0.0030021	0.0025742	-0.0001067	-0.0044038	-0.0036489
DG(18:1_18:1)+NH4	7.5473e-05	2.1533e-05	0.00021667	-0.00029062	-0.00018277
DG(16:0_20:3)+NH4	1.7879e-08	-7.2323e-09	-3.2247e-08	2.0859e-08	1.4553e-09
DG(18:2_18:2)+NH4	-2.1083e-06	1.7412e-06	-0.00031085	0.00029273	3.1539e-05
DG(16:0_20:4)+NH4	0.013834	0.0063965	0.016463	-0.0020117	-0.002648
DG(18:0_20:3)+NH4	-0.0021453	-0.0035354	0.0012257	0.0093987	0.00099724
DG(16:0_22:4)+NH4	1.7879e-08	-7.2323e-09	-3.2247e-08	2.0859e-08	1.4553e-09
DG(18:0_20:4)+NH4	0.073804	-0.023692	0.020506	0.0094862	0.033563
DG(16:0_22:6)+NH4	-0.0087163	-0.0098171	0.0098541	-0.0028531	-0.004564
DG(18:0_22:4)+NH4	0.001137	0.0018399	0.00072145	0.0011086	0.00094446
DG(18:1_22:4)+NH4	1.7879e-08	-7.2323e-09	-3.2247e-08	2.0859e-08	1.4553e-09
DG(18:0_22:6)+NH4	1.7879e-08	-7.2323e-09	-3.2247e-08	2.0859e-08	1.4553e-09
LPC(16:0)+H	-0.072904	0.070466	0.072689	-0.019011	-0.071588
LPC(18:0)+Na	-0.054557	0.11488	0.035022	-0.031253	4.1886e-06
LPC(18:0e)+H	1.7879e-08	-7.2323e-09	-3.2247e-08	2.0859e-08	1.4553e-09
LPC(18:1)+Na	0.0062247	0.0069635	0.050486	-0.028808	-0.072501
LPC(18:2)+H	1.7879e-08	-7.2323e-09	-3.2247e-08	2.0859e-08	1.4553e-09
LPE(18:1)+H	1.7879e-08	-7.2323e-09	-3.2247e-08	2.0859e-08	1.4553e-09
LPE(20:4)+H	0.0043105	0.001545	0.00045812	-0.0023423	-0.012167
MG(18:0)+H	0.082142	-0.015487	-0.0073534	0.029665	0.018017
MG(18:0)+NH4	0.020799	0.021328	0.0036179	0.046061	0.013488
PC(16:0_14:0)+Na	0.017314	0.052735	0.014559	0.015844	0.00096843
PC(30:0)+H	0.046434	0.042133	-0.062342	-0.035966	0.11631
PC(30:1)+H	0.045064	0.052793	-0.15152	-0.074522	0.18014
PC(32:2)+H	0.099263	0.16229	-0.014254	0.071941	0.088528
PC(32:3)+H	0.058428	0.05826	-0.020254	0.0031951	0.078276
PC(34:4)+H	0.04069	0.13892	-0.036925	-0.062243	0.10707
PC(15:0_20:4)+H	0.00019974	0.059152	0.022515	0.01211	0.00041629
PC(36:3)+H	-0.051706	0.043832	-0.046479	-0.073148	0.028617
PC(36:4)+H	0.033768	0.053055	0.035246	0.019093	-0.028574
PC(36:6)+H	-0.0024545	0.00072786	-0.0032464	-0.0058204	0.0021582
PC(37:5)+H	-0.0054965	0.0005619	-0.074227	0.075746	-0.011635
PC(15:0_22:6)+H	1.7879e-08	-7.2323e-09	-3.2247e-08	2.0859e-08	1.4553e-09
PC(38:4)+H	-0.081738	0.06133	0.0091013	-0.0059675	-0.0094036
PC(16:0e_22:4)+H	-0.11676	0.049645	0.067263	0.13571	0.015766
PC(38:6)+H	-0.0022455	0.030807	0.0083616	-0.013312	-0.0041557
PC(16:0_22:6)+Na	-0.063321	0.021277	0.023133	0.047029	0.031744
PC(18:0_22:4)+H	-0.044419	0.048435	-0.010543	-0.006876	0.01466
PC(40:5)+H	0.074017	0.032702	0.032006	-0.055605	0.051081
PC(40:6)+H	0.017959	-0.029338	-0.077396	0.044669	0.056458
PC(40:7)+H	-0.002806	0.07867	-0.012972	-0.008967	-0.023388
PC(40:8)+H	0.034685	0.0034871	-0.0047657	-0.094136	-0.033611
PC(41:6)+H	-0.0017973	0.0049153	0.0077492	0.0058665	0.021722
PC(42:9)+H	-0.00014958	9.7608e-05	-2.9944e-05	-0.00072021	-5.133e-05
PC(44:12)+H	1.7879e-08	-7.2323e-09	-3.2247e-08	2.0859e-08	1.4553e-09
PE(16:0_16:1)+H	0.010744	-0.01167	-0.0094224	-0.0027934	0.00097026
PE(16:0p_16:1)+H	-0.00040915	0.0048244	-0.0019039	-0.0092113	0.003926
PE(16:0_18:1)+H	0.072892	-0.096363	-0.01774	-0.046395	0.0090027
PE(16:0p_18:1)+H	0.058208	0.020478	0.014967	-0.1291	0.055294
PE(16:0p_19:1)+H	1.7879e-08	-7.2323e-09	-3.2247e-08	2.0859e-08	1.4553e-09
PE(18:0_18:1)+Na	0.056326	-0.025423	-0.048155	0.028846	0.022685
PE(18:0_18:1)+H	0.040583	0.016958	-0.039287	0.011244	0.036713
PE(36:1)+Na	1.7879e-08	-7.2323e-09	-3.2247e-08	2.0859e-08	1.4553e-09
PE(18:0p_18:1)+H	0.08819	-0.042567	-0.0016756	-0.091334	0.037629
PE(18:1_18:1)+Na	-0.0019586	-0.015669	0.01459	0.06184	-0.071575
PE(36:2)+Na	1.7879e-08	-7.2323e-09	-3.2247e-08	2.0859e-08	1.4553e-09
PE(18:1p_18:1)+H	0.07421	-0.027488	0.10374	-0.079189	-0.020995
PE(18:1_18:2)+H	-0.013016	-0.0051553	-0.053442	0.0089713	-0.012634
PE(16:0p_20:3)+H	0.0020098	0.087715	-0.05241	0.0048598	0.072808
PE(16:0_20:4)+H	0.051047	-0.038946	-0.013669	0.022323	-0.056502
PE(16:0p_20:4)+H	0.1196	0.055318	-0.031535	-0.095641	0.13273
PE(16:1_20:4)+H	1.7879e-08	-7.2323e-09	-3.2247e-08	2.0859e-08	1.4553e-09
PE(16:0p_20:5)+H	-0.021045	0.067202	0.0096952	-0.074993	0.076567
PE(17:0_20:4)+H	1.7879e-08	-7.2323e-09	-3.2247e-08	2.0859e-08	1.4553e-09
PE(38:1e)+Na	0.0031034	-0.013128	0.0062474	0.032384	-0.0031248
PE(20:1_18:1)+H	-1.2815e-05	0.00011451	5.8112e-05	0.00026899	9.7373e-05
PE(18:0_20:3)+H	-0.033178	0.018233	-0.090776	0.10877	0.036997
PE(18:1_20:3)+H	0.030743	-0.074009	-0.034874	-0.0021092	0.010398
PE(16:0_22:4)+H	0.083152	0.063521	-0.015072	0.03871	-0.0073451
PE(18:0_20:4)+H	0.056652	-0.021618	-0.04747	0.02961	0.025468
PE(16:0p_22:4)+H	0.11045	0.083062	-0.0016853	-0.079803	0.059166
PE(18:0p_20:4)+H	0.088446	-0.0093084	5.4179e-05	0.02296	0.07048
PE(18:1_20:4)+H	0.045727	-0.10826	0.011643	-0.03666	-0.075718
PE(18:1p_20:4)+H	0.096847	0.013665	0.068887	-0.01576	0.03462
PE(16:0p_22:5)+H	0.006841	0.099777	0.027032	0.042125	0.12258
PE(16:0_22:6)+H	-0.012305	0.0043793	-0.01055	0.099521	0.0038387
PE(16:0p_22:6)+H	-0.035598	0.022442	-0.0081308	-0.046467	0.082037
PE(16:1_22:6)+H	1.7879e-08	-7.2323e-09	-3.2247e-08	2.0859e-08	1.4553e-09
PE(18:1_22:1)+Na	1.7879e-08	-7.2323e-09	-3.2247e-08	2.0859e-08	1.4553e-09
PE(18:0p_22:3)+H	1.7879e-08	-7.2323e-09	-3.2247e-08	2.0859e-08	1.4553e-09
PE(18:0_22:4)+H	0.06908	0.066067	-0.075813	0.07154	0.067085
PE(40:4)+Na	1.7879e-08	-7.2323e-09	-3.2247e-08	2.0859e-08	1.4553e-09
PE(18:0p_22:4)+H	0.11267	0.017496	-0.033033	0.0023422	0.028759
PE(18:1_22:4)+H	0.074147	-0.025645	-0.010577	-0.035335	0.026196
PE(18:0_22:5)+H	0.026555	0.057635	-0.0083567	0.041801	0.05551
PE(40:5e)+H	0.022202	0.0097062	-0.00037747	0.01439	0.0049213
PE(18:1p_22:4)+H	0.01111	0.10011	0.037755	0.012765	0.031325
PE(18:0p_22:5)+H	0.01193	-0.0065051	-0.028011	0.03718	-0.0023621
PE(18:1_22:5)+H	0.0036892	0.0041733	0.003914	0.0029996	-0.0019647
PE(18:0_22:6)+H	-0.098888	0.023223	-0.088609	0.09555	0.052869
PE(18:0p_22:6)+H	-0.076789	-0.0026123	-0.025293	0.11216	0.050817
PE(20:3_20:4)+H	0.00068869	-0.00027859	-0.0012421	0.00080348	5.6059e-05
PE(18:1_22:6)+H	-0.023049	-0.12587	-0.029122	-0.044728	0.025644
PE(18:1p_22:6)+H	-0.052926	0.011622	0.080018	0.073306	0.010866
PE(20:0p_22:4)+H	1.7879e-08	-7.2323e-09	-3.2247e-08	2.0859e-08	1.4553e-09
PE(22:1_20:4)+H	1.7879e-08	-7.2323e-09	-3.2247e-08	2.0859e-08	1.4553e-09
PE(20:1_22:6)+H	1.7879e-08	-7.2323e-09	-3.2247e-08	2.0859e-08	1.4553e-09
PG(16:0_18:1)+NH4	-0.0019734	0.015333	0.022834	-0.043768	-0.0039607
PG(18:1_18:2)+Na	1.7879e-08	-7.2323e-09	-3.2247e-08	2.0859e-08	1.4553e-09
PG(18:1_22:6)+NH4	1.7879e-08	-7.2323e-09	-3.2247e-08	2.0859e-08	1.4553e-09
PG(22:6_22:6)+NH4	1.7879e-08	-7.2323e-09	-3.2247e-08	2.0859e-08	1.4553e-09
PI(18:1_18:1)+NH4	1.7879e-08	-7.2323e-09	-3.2247e-08	2.0859e-08	1.4553e-09
PI(16:0_20:4)+NH4	0.027297	-0.0088029	0.032554	-0.029104	-0.02669
PI(18:0_20:3)+NH4	1.7879e-08	-7.2323e-09	-3.2247e-08	2.0859e-08	1.4553e-09
PI(18:0_20:4)+NH4	0.13817	0.0079252	0.0043376	-0.084436	0.030672
PI(18:0_20:4)+H	0.0065584	-0.0015885	-0.0077452	0.0068309	0.0032758
PI(18:0_22:4)+NH4	1.7879e-08	-7.2323e-09	-3.2247e-08	2.0859e-08	1.4553e-09
PS(16:0_22:6)+H	1.7879e-08	-7.2323e-09	-3.2247e-08	2.0859e-08	1.4553e-09
SM(d32:1)+H	-0.011756	0.066895	-0.0035918	0.0031296	0.032864
SM(d34:0)+H	0.12747	-0.1193	0.022686	-0.028108	0.016031
SM(d34:2)+H	-0.031985	0.12352	0.039236	0.018786	0.099431
SM(d35:1)+H	0.084589	-0.09982	0.069694	-0.025296	-0.0042278
SM(d35:2)+H	1.7879e-08	-7.2323e-09	-3.2247e-08	2.0859e-08	1.4553e-09
SM(d36:0)+H	0.022588	-0.0069455	0.010079	0.011684	-0.0022853
SM(d36:1)+H	0.10667	-0.096949	0.084235	0.038985	-0.016869
SM(d36:2)+H	-0.046203	0.089422	0.14336	0.15328	0.0016009
SM(d42:1)+H	1.7879e-08	-7.2323e-09	-3.2247e-08	2.0859e-08	1.4553e-09
SM(d42:3)+H	0.028888	0.0069224	0.054069	0.0096276	0.10235
SM(d43:2)+H	1.7879e-08	-7.2323e-09	-3.2247e-08	2.0859e-08	1.4553e-09
SM(d44:5)+H	1.7879e-08	-7.2323e-09	-3.2247e-08	2.0859e-08	1.4553e-09
SM(d44:6)+H	1.7879e-08	-7.2323e-09	-3.2247e-08	2.0859e-08	1.4553e-09
TG(16:0_12:0_18:1)+NH4	0.022161	-0.037788	-0.07449	0.0084474	-0.04807
TG(10:0_18:1_18:2)+NH4	0.0038716	0.0013877	0.00041147	-0.0021038	-0.010928
TG(16:0e_16:0_16:1)+NH4	1.7879e-08	-7.2323e-09	-3.2247e-08	2.0859e-08	1.4553e-09
TG(15:0_16:0_18:1)+NH4	0.0082476	0.0025893	-0.0083266	0.010913	-0.0081727
TG(15:0_16:1_18:2)+NH4	1.7879e-08	-7.2323e-09	-3.2247e-08	2.0859e-08	1.4553e-09
TG(18:0_16:0_16:0)+NH4	0.0043613	-0.0017642	-0.0078662	0.0050883	0.00035501
TG(16:0_16:0_18:1)+NH4	0.0012176	-0.067102	-0.081047	0.013169	-0.023379
TG(16:0_16:1_18:1)+NH4	0.0011578	-0.073221	-0.13041	0.007961	-0.011071
TG(16:0_16:1_18:2)+NH4	-0.009064	-0.076094	-0.1668	-0.0066718	-0.042161
TG(16:0_12:0_22:6)+NH4	1.7879e-08	-7.2323e-09	-3.2247e-08	2.0859e-08	1.4553e-09
TG(16:0_17:0_18:1)+NH4	0.0045211	0.0071718	-0.00034636	0.0068398	0.010924
TG(16:0_17:1_18:1)+NH4	-0.014461	-0.007047	-0.049539	0.025656	-0.013411
TG(18:0_16:0_18:1)+NH4	0.0047477	-0.091349	-0.098858	0.0011707	0.0033719
TG(18:0e_16:0_18:1)+NH4	1.7879e-08	-7.2323e-09	-3.2247e-08	2.0859e-08	1.4553e-09
TG(16:0_18:1_18:1)+NH4	-0.0076328	-0.098946	-0.11713	0.022638	-0.002118
TG(16:0_18:1_18:2)+NH4	-0.041148	-0.088862	-0.14423	0.032641	-0.0090819
TG(16:0e_16:0_20:4)+NH4	1.7879e-08	-7.2323e-09	-3.2247e-08	2.0859e-08	1.4553e-09
TG(16:1_18:2_18:2)+NH4	-0.048396	0.016306	-0.14241	0.057818	-0.048152
TG(17:0_18:1_18:1)+NH4	-0.00048583	-0.0028767	-0.0089477	0.0059848	0.00069289
TG(18:0_18:0_18:1)+NH4	0.0035356	-0.014583	-0.014082	0.0035555	0.0028509
TG(18:0_18:1_18:1)+NH4	0.0078977	-0.1242	-0.095193	-0.0059757	0.018891
TG(18:1_18:1_18:1)+NH4	-0.014632	-0.11761	-0.11155	0.021157	0.0076866
TG(16:0e_18:1_20:4)+NH4	-0.0046551	0.0012421	-2.5657e-05	0.0070228	0.00024102
TG(16:0_18:1_21:0)+NH4	1.7879e-08	-7.2323e-09	-3.2247e-08	2.0859e-08	1.4553e-09
TG(18:0e_16:0_22:4)+NH4	1.7879e-08	-7.2323e-09	-3.2247e-08	2.0859e-08	1.4553e-09
TG(16:0_20:4_20:4)+NH4	-0.040419	-0.095131	-0.10965	0.041638	-0.047551
TG(16:0_18:1_24:0)+NH4	1.7879e-08	-7.2323e-09	-3.2247e-08	2.0859e-08	1.4553e-09
TG(16:0_20:4_22:6)+NH4	-0.043319	-0.094961	-0.01559	0.007508	-0.031648
TG(16:0e_20:4_22:6)+NH4	1.7879e-08	-7.2323e-09	-3.2247e-08	2.0859e-08	1.4553e-09
TG(16:0_18:1_24:1)+NH4	1.7879e-08	-7.2323e-09	-3.2247e-08	2.0859e-08	1.4553e-09
TG(18:0_18:1_22:4)+NH4	-0.069909	-0.049099	-0.09497	0.095897	-0.039733
TG(18:0e_18:1_22:4)+NH4	1.7879e-08	-7.2323e-09	-3.2247e-08	2.0859e-08	1.4553e-09
TG(18:1_18:1_22:4)+NH4	-0.020509	-0.12267	-0.094725	0.0070229	-0.03339
TG(18:0_20:4_20:4)+NH4	-0.01354	-0.12272	-0.089255	0.0093584	-0.04078
TG(25:1_16:0_18:1)+NH4	1.7879e-08	-7.2323e-09	-3.2247e-08	2.0859e-08	1.4553e-09
TG(18:1_18:1_24:0)+NH4	1.7879e-08	-7.2323e-09	-3.2247e-08	2.0859e-08	1.4553e-09
TG(18:1_18:1_24:1)+NH4	1.7879e-08	-7.2323e-09	-3.2247e-08	2.0859e-08	1.4553e-09
TG(18:1_18:2_24:1)+NH4	-0.00030929	-1.4517e-05	-0.00012739	0.00085197	-0.00072732

## Sheet: PCA Score for Lipid Met
Sample	Class	Batch	Subgroup	Subgroup_Label		PC1	PC2	PC3	PC4	PC5
11_TABS_509	Adult	1	Adult_High_Grade	Adult GBM		-0.67434	-1.6205	-0.43686	0.52417	-0.10406
11_TABS_526	Adult	1	Adult_High_Grade	Adult GBM		-0.67547	-0.39634	0.97167	1.0087	-0.33059
12_TABS_503	Adult	1	Adult_High_Grade	Adult GBM		-0.6399	1.2363	-0.5469	-0.009728	-0.61693
12_TABS_517	Adult	1	Adult_High_Grade	Adult GBM		-0.45945	1.1531	0.19067	-0.29595	-0.845
12_TABS_523	Adult	1	Adult_High_Grade	Adult GBM		-0.83222	-1.1728	0.53195	0.29549	-0.41504
12_TABS_528	Adult	1	Adult_High_Grade	Adult GBM		-0.57583	-0.63668	-0.44436	1.2932	0.99095
12_TABS_546	Adult	1	Adult_High_Grade	Adult GBM		-0.56117	-0.58621	0.099449	1.3188	0.27609
12_TABS_550	Adult	1	Adult_High_Grade	Adult GBM		-0.43315	0.26664	-0.10026	0.7784	-0.26429
12_TABS_556	Adult	1	Adult_High_Grade	Adult GBM		-1.2831	-0.34425	0.11534	-0.66315	-0.46454
13_NRR_003	Adult	1	Adult_High_Grade	Adult GBM		-1.2367	-0.64683	-0.60512	-0.5447	1.4921
13_NRR_006	Adult	1	Adult_High_Grade	Adult GBM		-1.5732	-0.064261	-0.39079	-0.64718	-0.19665
13_NRR_010	Adult	1	Adult_High_Grade	Adult GBM		-1.2435	1.1957	-0.45271	-0.31676	0.49583
13_NRR_028	Adult	1	Adult_High_Grade	Adult GBM		-0.29001	0.81958	-0.13228	-0.14975	-0.077004
13_NRR_032	Adult	1	Adult_High_Grade	Adult GBM		-0.47488	0.23819	-1.0629	-0.086552	-0.50215
13_NRR_038	Adult	1	Adult_High_Grade	Adult GBM		-0.64215	0.6975	0.19381	-0.85652	-0.65349
13_NRR_042	Adult	1	Adult_High_Grade	Adult GBM		-1.6449	0.84901	0.65745	-1.069	-0.13622
13_NRR_047	Adult	1	Adult_High_Grade	Adult GBM		-1.1215	-1.7378	0.76541	-0.72433	0.45528
13_NRR_054	Adult	1	Adult_High_Grade	Adult GBM		-0.12418	0.65246	0.22925	0.9558	0.29051
13_NRR_057	Adult	1	Adult_High_Grade	Adult GBM		-1.2298	-0.26675	-0.84381	-0.82249	0.13933
14_NRR_006	Adult	1	Adult_High_Grade	Adult GBM		-0.012822	1.2966	-1.2219	-1.1179	-0.47177
14_NRR_007	Adult	1	Adult_High_Grade	Adult GBM		-0.50485	-0.2852	0.55615	-0.52639	0.99587
14_NRR_009	Adult	1	Adult_High_Grade	Adult GBM		-1.6572	-1.0259	0.053416	0.29934	-0.47566
14_NRR_024	Adult	1	Adult_High_Grade	Adult GBM		-0.73343	0.61838	-0.90222	0.78864	-0.050703
14_NRR_040	Adult	1	Adult_High_Grade	Adult GBM		-0.10411	-0.69735	1.2185	-0.19161	0.47553
14_NRR_052	Adult	1	Adult_High_Grade	Adult GBM		-0.023734	0.011525	-1.4246	1.2084	0.10931
14_NRR_055	Adult	1	Adult_High_Grade	Adult GBM		-1.3549	-0.61876	0.17886	-0.62746	0.83429
14_NRR_062	Adult	1	Adult_High_Grade	Adult GBM		-0.62988	1.0128	1.1056	0.75387	2.3438
14_NRR_063	Adult	1	Adult_High_Grade	Adult GBM		-0.81194	-0.2262	0.64488	0.49484	-0.25714
14_NRR_073	Adult	1	Adult_High_Grade	Adult GBM		-0.47997	1.1158	-0.53112	-0.12276	0.063651
14_NRR_091	Adult	1	Adult_High_Grade	Adult GBM		-0.59407	-1.0751	-0.27072	-0.52599	0.53629
14_NRR_095	Adult	1	Adult_High_Grade-BRAF_V600E_mut	Adult GBM		-1.3666	-0.45634	-0.53569	-0.22007	-0.13356
14_NRR_130	Adult	1	Adult_High_Grade	Adult GBM		-0.62623	0.61807	-0.49366	0.72169	0.071779
15_NRR_007	Adult	1	Adult_High_Grade	Adult GBM		-0.083571	2.276	1.3695	0.73304	-1.4607
15_NRR_037	Adult	1	Adult_High_Grade	Adult GBM		-1.1266	-0.27528	-0.15839	0.51355	0.46278
15_NRR_043	Adult	1	Adult_High_Grade	Adult GBM		-0.48822	-0.076518	0.11051	0.5297	-0.19122
15_NRR_061	Adult	1	Adult_High_Grade	Adult GBM		-0.51914	-0.40976	0.23693	0.71985	-1.0239
15_NRR_062	Adult	1	Adult_High_Grade	Adult GBM		-0.22514	1.4611	0.063419	-0.43073	-0.0048033
15_NRR_070	Adult	1	Adult_High_Grade	Adult GBM		-0.88044	0.30554	0.79779	-0.69406	-0.33134
15_NRR_103	Adult	1	Adult_High_Grade	Adult GBM		0.25536	0.95742	-1.3573	1.1047	0.27105
15_NRR_110	Adult	1	Adult_High_Grade	Adult GBM		-0.056174	-0.53665	0.27474	-0.030293	0.61192
161202_00011	Adult	2	Adult_High_Grade	Adult GBM		-0.29437	0.33774	-1.1048	0.09667	-1.1033
170109_00364	Adult	2	Adult_High_Grade	Adult GBM		-1.1169	-1.7318	1.0855	0.61052	-0.69194
170307_00335	Adult	2	Adult_High_Grade-BRAF_V600E_mut	Adult GBM		-0.22829	1.8455	-0.50522	-2.145	0.79722
170315_00150	Adult	2	Adult_High_Grade	Adult GBM		-0.16495	-0.26572	0.7263	-0.15118	0.38442
170424_00007	Adult	2	Adult_High_Grade	Adult GBM		-0.91574	0.35136	-0.074633	-1.6168	-0.096755
170504_00013	Adult	2	Adult_High_Grade	Adult GBM		0.019283	-0.34071	1.0835	0.54445	-0.76428
170607_00160	Adult	2	Adult_High_Grade	Adult GBM		-0.5809	-1.1677	0.81078	0.86217	-1.2962
617	Pediatric	1	DIPG_K27M_mut	Pediatric GBM-H3		2.3203	-0.19974	-1.157	0.0043178	-0.19673
848	Pediatric	1	DIPG_K27M_mut	Pediatric GBM-H3		2.1957	-2.1892	-0.13613	-1.1899	0.13686
853	Pediatric	1	DIPG_K27M_mut	Pediatric GBM-H3		2.729	-0.15663	0.71296	-1.227	-0.69564
1062	Pediatric	1	DIPG_K27M_mut	Pediatric GBM-H3		2.2802	-0.54235	-1.6743	0.97548	0.057147
1169	Pediatric	1	DIPG_K27M_mut	Pediatric GBM-H3		2.2777	-1.1727	-0.50887	-0.87181	0.04107
1476	Pediatric	1	DIPG_K27M_mut	Pediatric GBM-H3		1.6754	0.83242	1.7288	0.23265	1.7878
1494	Pediatric	1	DIPG_K27M_mut	Pediatric GBM-H3		2.2407	-0.51561	-0.2957	-0.48748	0.38068
1991	Pediatric	1	DIPG_K27M_mut	Pediatric GBM-H3		3.0302	-0.24324	2.5554	-0.15149	-0.24649
2284	Pediatric	1	DIPG_K27M_mut	Pediatric GBM-H3		2.1295	0.44878	0.092136	-0.4243	-1.8506
2348	Pediatric	1	DIPG_K27M_mut	Pediatric GBM-H3		2.0266	-1.5056	-0.33378	-0.56432	-0.087448
171117_00017	Pediatric	2	DIPG_K27M_mut	Pediatric GBM-H3		1.5097	1.2168	0.031235	-0.055829	0.10756
171117_00022	Pediatric	2	DIPG_K27M_mut	Pediatric GBM-H3		1.9043	-0.26112	-0.99499	1.4791	0.29032
180412_00044	Pediatric	2	DIPG_K27M_mut	Pediatric GBM-H3		1.9274	-1.0064	-1.2115	-0.2808	0.42719
847A	Pediatric	1	DIPG_K27M_mut	Pediatric GBM-H3		2.7741	2.6395	0.71661	0.99183	0.70949

## Sheet: Polar Metabolite L2FC and Stats
Metabolite	t.stat	p.value	minus.log10(p)	FDR	log2FC
glucose	-11.227	1.77e-16	15.751	2.23e-14	-4.5589
glucose_6_phosphate	-5.4375	1.01e-06	5.9976	2.11e-05	-1.5976
X2_aminoadipate	4.252	7.39e-05	4.1312	0.00093146	1.0387
N_acetylmethionine	-3.7697	0.00037116	3.4304	0.0032256	-1.8471
cystine	-3.2759	0.0017395	2.7596	0.010437	-1.3073
S_adenosylmethionine	-3.0736	0.0031609	2.5002	0.017316	-0.80271
ADP	2.6332	0.010701	1.9706	0.046495	4.0076
acetylserine	-2.5831	0.012204	1.9135	0.049603	-1.2854
arginine	-8.5176	5.69e-12	11.245	3.58e-10	-0.35411
tyrosine	-6.2908	3.77e-08	7.4233	1.23e-06	-0.27693
methionine	-6.2816	3.91e-08	7.4077	1.23e-06	-0.37511
taurine	-6.0172	1.09e-07	6.9612	2.76e-06	-0.35648
glutamate	-4.9047	7.28e-06	5.1377	0.00013109	-0.1844
isoleucine	-4.8033	1.05e-05	4.9776	0.00016585	-0.27614
leucine	-4.5854	2.3e-05	4.6379	0.00032225	-0.20176
aspartate	-4.0857	0.0001303	3.885	0.0014926	-0.43765
phenylalanine	-3.8704	0.00026714	3.5733	0.0027535	-0.12546
acetylcarnitine	3.8516	0.00028409	3.5465	0.0027535	0.15161
urate	3.7592	0.000384	3.4157	0.0032256	0.46341
phosphoethanolamine	-3.7231	0.00043152	3.365	0.0033982	-0.27228
creatinine	3.5813	0.00067853	3.1684	0.0050291	0.40978
serine	-3.467	0.00097044	3.013	0.0067931	-0.3424
lactate	3.3635	0.0013342	2.8748	0.0088482	0.14891
citrate	3.3414	0.0014273	2.8455	0.0089921	0.35979
choline	-3.1833	0.0022925	2.6397	0.01313	-0.14895
citrulline	-2.8516	0.0059297	2.227	0.031131	-0.24288
methylthioadenosine	2.829	0.0063105	2.1999	0.031805	0.45077
GSH	2.8083	0.0066802	2.1752	0.032373	0.29227
lysine	-2.7863	0.0070944	2.1491	0.033107	-0.17467
histidine	-2.6745	0.0095938	2.018	0.043172	-0.098335
malate	-2.6017	0.011627	1.9345	0.048834	-0.11465
succinate	2.3391	0.02262	1.6455	0.083826	0.93493
phosphoenolpyruvate	-2.1643	0.034367	1.4639	0.097361	-0.74104
X3_hydroxybutyrate	2.1172	0.038328	1.4165	0.097361	2.5594
N_acetylglutamate	1.9084	0.061044	1.2144	0.097361	0.55834
F6P_G1P	-1.8434	0.070123	1.1541	0.10645	-0.90765
uridine	-1.7641	0.08273	1.0823	0.12409	-1.0254
NAD	1.7254	0.089521	1.0481	0.13205	1.2845
cytidine	-1.722	0.090129	1.0451	0.13205	-0.86885
carnosine	1.6862	0.096873	1.0138	0.1387	1.8096
pipecolic_acid	1.5767	0.12004	0.92068	0.16994	0.74098
guanine	-1.4835	0.14309	0.84438	0.19913	-1.2184
adenine	1.4808	0.14381	0.8422	0.19913	0.62557
sarcosine	1.332	0.1878	0.7263	0.25173	2.6486
X3_phosphoglycerate	-1.27	0.20891	0.68005	0.27708	-0.95323
alpha_ketoglutarate	-1.1583	0.25127	0.59986	0.3198	-0.81139
kynurenine	1.0715	0.28817	0.54036	0.35597	1.2159
beta_alanine	0.97877	0.33156	0.47944	0.40374	1.1238
UDP_hexose	0.97533	0.33325	0.47723	0.40374	4.4481
glyceraldehyde_3_phosphate	0.95375	0.34397	0.46348	0.40887	2.9597
saccharopine	0.7848	0.43561	0.36091	0.51047	1.0808
cis_aconitate	0.57037	0.57052	0.24373	0.64034	0.96453
phosphocreatine	0.56127	0.57667	0.23907	0.64034	2.1134
UMP	0.44491	0.65796	0.1818	0.70257	0.5626
hypoxanthine	-2.5556	0.013109	1.8824	0.051618	-0.14862
valine	-2.5149	0.014559	1.8369	0.055588	-0.103
AMP	2.2664	0.026986	1.5689	0.09715	0.45211
carnitine	2.2397	0.028766	1.5411	0.097361	0.083838
guanidinoacetate	2.1327	0.036978	1.4321	0.097361	0.44921
cystathionine	-1.9702	0.053363	1.2728	0.097361	-0.41425
fructose_1_6_bisphosphate	-1.9104	0.060787	1.2162	0.097361	-0.36257
dihydroxyacetone_phosphate	-1.9104	0.060787	1.2162	0.097361	-0.36257
N_acetylcysteine	-1.9104	0.060787	1.2162	0.097361	-0.36257
Na_acetylglutamine	-1.9104	0.060787	1.2162	0.097361	-0.36257
cytosine	-1.9104	0.060787	1.2162	0.097361	-0.36257
FAD	-1.9104	0.060787	1.2162	0.097361	-0.36257
NADH	-1.9104	0.060787	1.2162	0.097361	-0.36257
NADP	-1.9104	0.060787	1.2162	0.097361	-0.36257
NADPH	-1.9104	0.060787	1.2162	0.097361	-0.36257
X2_oxoadipate	-1.9104	0.060787	1.2162	0.097361	-0.36257
CMP	-1.9104	0.060787	1.2162	0.097361	-0.36257
ATP	-1.9104	0.060787	1.2162	0.097361	-0.36257
UDP	-1.9104	0.060787	1.2162	0.097361	-0.36257
CDP	-1.9104	0.060787	1.2162	0.097361	-0.36257
UTP	-1.9104	0.060787	1.2162	0.097361	-0.36257
CTP	-1.9104	0.060787	1.2162	0.097361	-0.36257
GDP	-1.9104	0.060787	1.2162	0.097361	-0.36257
GTP	-1.9104	0.060787	1.2162	0.097361	-0.36257
orotate	-1.9104	0.060787	1.2162	0.097361	-0.36257
dihydroorotate	-1.9104	0.060787	1.2162	0.097361	-0.36257
carbamoyl_aspartate	-1.9104	0.060787	1.2162	0.097361	-0.36257
dTMP	-1.9104	0.060787	1.2162	0.097361	-0.36257
dUMP	-1.9104	0.060787	1.2162	0.097361	-0.36257
GAR	-1.9104	0.060787	1.2162	0.097361	-0.36257
ribose_1_phosphate	-1.9104	0.060787	1.2162	0.097361	-0.36257
X6_phosphogluconate	-1.9104	0.060787	1.2162	0.097361	-0.36257
xanthosine	-1.9104	0.060787	1.2162	0.097361	-0.36257
allantoin	-1.9104	0.060787	1.2162	0.097361	-0.36257
phosphoserine	-1.9104	0.060787	1.2162	0.097361	-0.36257
acetyl_CoA	-1.9104	0.060787	1.2162	0.097361	-0.36257
fumarate	-1.9104	0.060787	1.2162	0.097361	-0.36257
argininosuccinate	-1.9104	0.060787	1.2162	0.097361	-0.36257
phenylacetyl_glutamine	-1.9104	0.060787	1.2162	0.097361	-0.36257
S_methylcysteine	-1.9104	0.060787	1.2162	0.097361	-0.36257
hydroxyproline	-1.9104	0.060787	1.2162	0.097361	-0.36257
ADP_ribose	-1.9104	0.060787	1.2162	0.097361	-0.36257
itaconic_acid	-1.9104	0.060787	1.2162	0.097361	-0.36257
kynurenic_acid	-1.9104	0.060787	1.2162	0.097361	-0.36257
adenosine	1.8837	0.064377	1.1913	0.10049	0.23201
asparagine	-1.882	0.064603	1.1897	0.10049	-0.30628
threonine	-1.8479	0.069473	1.1582	0.10645	-0.1116
palmitate	-1.715	0.091417	1.039	0.1324	-0.40631
guanosine	-1.457	0.15025	0.82318	0.20578	-0.34584
hypotaurine	1.4418	0.15447	0.81116	0.20928	0.4988
glutamine	-1.2354	0.22141	0.65481	0.2906	-0.032011
propionylcarnitine	1.2122	0.2301	0.63808	0.2989	0.16422
xanthine	-1.1929	0.23752	0.62431	0.30538	-0.1409
phosphocholine	1.0894	0.28024	0.55247	0.35311	0.046297
tryptophan	-1.079	0.28482	0.54543	0.35532	-0.075182
X1_methylnicotinamide	-0.95596	0.34287	0.46487	0.40887	-0.24946
ornithine	-0.77983	0.4385	0.35803	0.51047	-0.13229
glycine	-0.77456	0.44159	0.35498	0.51047	-0.1632
X2_hydroxyglutarate	0.70887	0.4811	0.31776	0.55108	0.095618
betaine	-0.64325	0.52247	0.28194	0.59308	-0.045295
GSSG	0.55732	0.57935	0.23706	0.64034	0.13609
creatine	-0.54144	0.59017	0.22902	0.64663	-0.014551
cAMP	0.53142	0.59706	0.22398	0.64853	0.11321
pantothenic_acid	0.45454	0.65105	0.18639	0.70113	0.071999
glycerol_3_phosphate	-0.41841	0.67712	0.16934	0.71695	-0.38338
nicotinamide	-0.4099	0.68331	0.16538	0.71748	-0.034002
alanine	-0.40203	0.68907	0.16174	0.71754	-0.016204
UDP_GlcNAc	0.30561	0.76094	0.11865	0.78589	0.23909
S_adenosylhomocysteine	-0.27455	0.78459	0.10536	0.80373	-0.084531
proline	0.14834	0.88256	0.054255	0.8968	0.0046302
inosine	0.13015	0.89687	0.047269	0.89885	0.0085301
GMP	-0.12765	0.89885	0.046314	0.89885	-0.11124

[truncated: 1 more sheets: Lipid Metabolite L2FC and Stats]
