# Supplementary material for: Metabolic profiling of adult and pediatric gliomas reveals enriched glucose availability in pediatric gliomas and increased fatty acid oxidation in adult gliomas
Source: Acta Neuropathol Commun. 2025 Mar 15;13:61. doi: 10.1186/s40478-025-01961-w (PMC11909955; doi:10.1186/s40478-025-01961-w)
Supplement: Supplementary file 6 — Supplementary Table 5. Supporting Data for Figure 5 Focusing on Analysis of Pilocytic Astrocytoma Tumors Compared to Pediatric High-Grade Gliomas H3K27 Mutant. [file 40478_2025_1961_MOESM6_ESM.xlsx]

## Sheet: Read Me
Supplementary Table 5. Supporting Data for Figure 5 Focusing on Analysis of Pilocytic Astrocytoma Tumors Compared to Pediatric High Grade Gliomas H3K27M Mutant
Sheets	Description	Figures Supported
Read Me	General Information	N/A
Polar Metabolite Data	Normalized batch corrected polar metabolite data across samples	5a, 5f
Differential Polar Met	List of Polar Metabolites that have an FDR <0.05 with statistics and log2 fold change values	5a
Lipid Metabolite Data	Normalized batch corrected lipid metabolite data across samples	5b
Differential Lipid Met	List of Lipid Metabolites that have an FDR <0.05 with statistics and log2 fold change values	5b
PCA Loadings for Polar Met	Contribution of polar metabolites to PC1-5	5c
PCA Score for Polar Met	PCA score for individual samples for PC1-5 using polar metabolite data	5c
PCA Loadings for Lipid Met	Contribution of lipid metabolites to PC1-5	5d
PCA Score for Lipid Met	PCA score for individual samples for PC1-5 using lipid metabolite data	5d
Polar Metabolite L2FC and Stats	Complete list of statstics and log2 fold change values for polar metabolites	5e
Lipid Metabolite L2FC and Stats	Complete list of statstics and log2 fold change values for lipid metabolites	5g
Column ID for Polar Metabolite Data and Lipid Metabolite Data
Sample	Individual sample names
Class	Denotes whether a sample was characterized as adult or pediatric using an age cut off of 18
Batch	Indicates whether the sample was included in the first "1" or second "2" batch sent for metabolomic analysis
Subgroup	Denotes a sample's subgroup based on histopathologic and molecular characterization
Subgroup_Label	Denotes the subgroup the sample was included for data analysis
All other columns	Denotes the batch corrected and normalized abundance for each metabolite listed at the top of the column
Column ID for Differential Polar Met, Differential Lipid Met, Polar Metabolite L2FC and Stats, and Lipid Metabolite L2FC and Stats
Metabolite	Individual metabolites
t.stat	T-statistic from statistical analysis of comparison of metabolite abundance between pilocytic astrocytoma tumors compared to pediatric high grade gliomas H3K27M mutant
p.value	P-value from statistical analysis of comparison of metabolite abundance between pilocytic astrocytoma tumors compared to pediatric high grade gliomas H3K27M mutant
minus.log10.p.	Negative of the log with base 10 of the p-value
FDR	False discovery rate
log2FC	Log 2 fold change in metabolite abundance between between pilocytic astrocytoma tumors compared to pediatric high grade gliomas H3K27M mutant
Column ID for PCA Loadings for Polar Met and PCA Loadings for Lipid Met
Metabolite	Individual metabolite
PC1-5	PCA loading for the indicated metabolite for principal component 1-5
Column ID for PCA Score for Polar Met, PCA Score for Lipid Met, and PCA Met Transcript Data
Sample	Individual sample names
Class	Denotes whether a sample was characterized as adult or pediatric using an age cut off of 18
Batch	Indicates whether the sample was included in the first "1" or second "2" batch sent for metabolomic analysis
Subgroup	Denotes a sample's subgroup based on histopathologic and molecular characterization
Subgroup_Label	Denotes the subgroup the sample was included for data analysis
PC1-5	PCA score for the indicated sample for principal component 1-5

## Sheet: Polar Metabolite Data
Sample	Class	Batch	Subgroup	Subgroup_Label	glucose	glucose_6_phosphate	F6P_G1P	fructose_1_6_bisphosphate	dihydroxyacetone_phosphate	X3_phosphoglycerate	phosphoenolpyruvate	pyruvate	lactate	methionine	histidine	threonine	lysine	arginine	phenylalanine	tryptophan	tyrosine	leucine	isoleucine	valine	proline	alanine	glutamine	asparagine	glycine	serine	glutamate	aspartate	cystine	Na_acetylglutamine	acetylserine	Ne_acetyllysine	N_acetylglutamate	uracil	adenine	hypoxanthine	cytosine	guanine	adenosine	uridine	inosine	cytidine	guanosine	C5_carnitines	butyryl_carnitine
617	Pediatric	1	DIPG_K27M_mut	Pediatric GBM-H3	0.689036	0.3711	0.0675783	0.0375977	0.0082885	0.00805429	0.0225399	2e-07	1.96038	1.32401	1.59107	1.07833	1.18363	1.82916	1.4776	0.740018	1.23677	1.5523	1.19554	1.25489	1.86228	1.55989	2.582	0.664573	0.695167	0.649388	1.79387	1.26893	0.0183561	2e-07	0.00783228	2e-07	0.742819	2e-07	0.00259708	2.04545	2e-07	0.0408419	0.824431	0.00312684	1.50444	0.00322482	0.13998	2e-07	0.00247967
848	Pediatric	1	DIPG_K27M_mut	Pediatric GBM-H3	1.67001	0.278196	0.000531792	0.0375977	0.0082885	0.0402715	0.0225399	2e-07	1.62071	1.62356	1.46144	1.10891	0.93085	2.08662	1.53798	0.542815	1.33722	1.67999	1.27045	1.43059	1.65142	1.55301	2.49159	0.568961	0.294219	0.805104	1.71135	1.32719	0.0917805	2e-07	0.00783228	2e-07	0.00702168	2e-07	0.0639914	2.09092	2e-07	0.0408419	1.44563	0.13975	1.59258	0.0161241	0.538433	2e-07	0.00247967
853	Pediatric	1	DIPG_K27M_mut	Pediatric GBM-H3	1.42153	0.645933	0.309541	0.0375977	0.0414425	0.400925	0.211912	2e-07	1.74564	1.5263	1.92356	1.26917	1.3154	2.39894	1.72288	1.12748	1.5231	1.73907	1.68167	1.41481	1.98839	1.35017	2.94637	0.844883	0.466943	0.955562	1.79109	1.41928	0.25975	2e-07	0.172174	2e-07	0.00702168	2e-07	0.816446	1.9372	2e-07	0.0408419	1.08345	0.00312684	0.695802	0.391436	0.238946	2e-07	0.00247967
1062	Pediatric	1	DIPG_K27M_mut	Pediatric GBM-H3	1.24608	0.190649	0.147056	0.0375977	0.0082885	0.00805429	0.0225399	1e-06	1.8038	0.920776	1.37432	0.84174	0.768738	1.62132	1.16099	0.436021	0.954951	1.23851	0.941515	1.16543	1.96358	1.49444	2.36308	0.361582	0.22869	0.571952	1.65748	1.12986	0.0183561	1e-06	0.00783228	1e-06	0.0657312	1e-06	0.0129854	1.76266	1e-06	0.0408419	1.67603	0.00312684	1.33033	0.00322482	0.540462	1e-06	0.00247967
1169	Pediatric	1	DIPG_K27M_mut	Pediatric GBM-H3	0.755767	0.159273	0.0314507	0.0375977	0.0082885	0.00805429	0.0225399	2e-07	1.59501	1.36513	1.72738	1.17581	1.24628	1.76818	1.74953	0.960556	1.42547	1.61998	1.64385	1.40161	1.54402	1.3441	2.57543	0.157014	0.482546	0.644651	1.62797	1.1089	0.0183561	2e-07	0.00783228	2e-07	0.32069	2e-07	0.00259708	1.88386	2e-07	0.32252	1.21614	0.116001	1.61227	0.00322482	0.639381	2e-07	0.00247967
1476	Pediatric	1	DIPG_K27M_mut	Pediatric GBM-H3	0.794792	0.403575	0.445732	0.0375977	0.0082885	0.0558392	0.0225399	2e-07	2.18401	1.10824	1.72126	1.17476	1.23442	1.95301	1.53457	0.878258	1.27828	1.50402	1.17546	1.20231	2.04192	1.5281	2.7909	0.487903	0.90499	0.924859	1.77008	1.36207	0.0183561	2e-07	0.00783228	2e-07	0.590396	2e-07	0.227108	2.30131	2e-07	0.0408419	1.40413	0.0221185	1.65483	0.00322482	0.358439	2e-07	0.00247967
1494	Pediatric	1	DIPG_K27M_mut	Pediatric GBM-H3	1.21491	0.167773	0.000531792	0.0375977	0.0082885	0.00805429	0.0225399	2e-07	1.57241	0.960683	1.38361	0.817484	0.851114	1.64609	1.18577	0.441243	0.893526	1.14119	0.818215	1.0357	1.91013	1.53465	2.43478	0.248683	0.131221	0.487694	1.67151	0.82222	0.0183561	2e-07	0.00783228	2e-07	0.150937	2e-07	0.220872	1.86028	2e-07	0.0408419	0.728823	0.0236235	1.41777	0.238615	0.204891	2e-07	0.00247967
1991	Pediatric	1	DIPG_K27M_mut	Pediatric GBM-H3	1.11172	0.520509	0.327108	0.0375977	0.0082885	0.00805429	0.0225399	2e-07	1.73051	1.29851	1.56939	1.19375	1.01588	1.93701	1.45772	0.759072	1.23556	1.55307	1.21455	1.29925	1.46345	1.64342	2.76658	0.346933	0.580708	0.767898	1.70443	1.19967	0.0183561	2e-07	0.00783228	2e-07	0.00702168	2e-07	0.00259708	2.13032	2e-07	1.5043	1.27311	0.00312684	1.50219	0.0490319	0.437192	2e-07	0.00247967
2284	Pediatric	1	DIPG_K27M_mut	Pediatric GBM-H3	0.441996	0.169624	0.000531792	0.0375977	0.0082885	0.00805429	0.0225399	2e-07	1.87437	1.24501	1.66012	0.978029	1.22161	1.8207	1.45136	0.808816	1.1922	1.48408	1.17063	1.18912	1.84737	1.4749	2.47367	0.300842	0.466216	0.742529	1.63835	0.976107	0.0183561	2e-07	0.0901441	2e-07	0.00702168	2e-07	0.0362249	2.1847	2e-07	0.0408419	0.656562	0.0585933	1.42339	0.172918	0.348645	2e-07	0.00247967
2348	Pediatric	1	DIPG_K27M_mut	Pediatric GBM-H3	0.313833	0.258974	0.000531792	0.0375977	0.0082885	0.00805429	0.0225399	2e-07	2.22285	1.16955	1.54219	0.966592	0.980058	1.64259	1.42891	0.7062	1.0903	1.4496	1.11292	1.24603	1.9344	1.68864	2.42364	0.326843	0.392175	0.687471	1.63594	1.33199	0.0183561	2e-07	0.184336	2e-07	0.997636	2e-07	0.00259708	2.15847	2e-07	0.881998	0.904598	0.00312684	1.3161	0.0422384	0.345916	2e-07	0.00247967
171117_00017	Pediatric	2	DIPG_K27M_mut	Pediatric GBM-H3	0.221848	0.0491285	0.0192588	0.0375977	0.0082885	0.483252	0.1127	2e-07	2.12753	0.87142	1.50305	1.12606	0.794004	1.5861	1.2823	0.605071	1.03645	1.27932	1.13771	0.988335	1.93646	1.48316	2.55988	0.571493	0.541741	0.81794	1.85504	1.21143	0.0183561	2e-07	0.568979	2e-07	0.735047	2e-07	0.0633884	2.48449	2e-07	0.0408419	0.855558	0.402387	1.66788	0.83792	0.764943	2e-07	0.00247967
171117_00022	Pediatric	2	DIPG_K27M_mut	Pediatric GBM-H3	1.17441	0.407441	0.0521938	0.0375977	0.0082885	0.0603204	0.0225399	2e-07	2.02103	1.08144	1.5564	1.05913	0.964347	1.69232	1.46748	0.720844	1.02635	1.52965	1.21752	1.18167	1.66002	1.27436	2.37242	0.329368	0.426336	0.714971	1.70233	1.06899	0.0183561	2e-07	0.184705	2e-07	0.261175	2e-07	0.00259708	2.29866	2e-07	0.0408419	0.71562	0.378982	1.57128	0.463192	0.600501	2e-07	0.00247967
180412_00044	Pediatric	2	DIPG_K27M_mut	Pediatric GBM-H3	0.387095	0.370012	0.000531792	0.0375977	0.0082885	0.00805429	0.0225399	2e-07	1.85293	1.28827	1.59874	1.09737	1.23298	1.97768	1.45906	0.878592	1.25827	1.5846	1.23722	1.39282	2.03548	1.68961	2.64731	0.478356	0.45996	0.714124	1.70461	1.37061	0.0183561	2e-07	0.00783228	2e-07	0.472735	2e-07	0.00259708	2.04574	2e-07	0.0408419	0.753769	0.00312684	1.23756	0.00322482	0.283006	2e-07	0.00247967
847A	Pediatric	1	DIPG_K27M_mut	Pediatric GBM-H3	1.68796	0.282432	0.000531792	0.0375977	0.0082885	0.00805429	0.0225399	2e-07	1.83905	1.25852	1.29317	0.839176	0.86761	1.96512	1.27465	0.455127	1.05663	1.37717	0.955761	1.2713	1.60986	1.5829	2.17964	0.253293	0.184157	0.608214	1.76242	1.3065	0.0183561	2e-07	0.0965663	2e-07	0.0883419	2e-07	0.532512	1.80662	2e-07	0.204209	2.33125	0.0159971	1.8886	0.754839	0.699032	2e-07	0.00247967
734	Pediatric	1	Pilocytic_astrocytoma	Pilocytic astrocytoma	0.471456	0.410878	0.208753	0.0375977	0.0082885	0.00805429	0.0225399	2e-07	2.04615	1.19276	1.4873	0.987007	0.811011	1.75402	1.40142	0.5621	1.12469	1.46921	1.07041	1.17571	1.73696	1.43925	2.71203	0.337301	0.345235	0.798042	1.63117	0.941202	0.0183561	2e-07	0.00783228	2e-07	0.609596	2e-07	0.00259708	2.18098	2e-07	0.0408419	2.08053	0.0785404	1.34688	0.00322482	0.00215623	2e-07	0.0365569
1070	Pediatric	1	Pilocytic_astrocytoma	Pilocytic astrocytoma	0.300024	0.0098257	0.000531792	0.0375977	0.0082885	0.00805429	0.0225399	2e-07	1.94717	1.05516	1.26689	0.847333	0.778695	1.52764	1.2039	0.475854	0.928593	1.36085	1.0294	1.05831	1.5598	1.43013	2.59316	0.402907	0.23159	0.45859	1.69986	1.33275	0.0183561	2e-07	0.00783228	2e-07	0.852269	2e-07	0.190832	2.07531	2e-07	0.0408419	2.11522	0.00312684	1.32589	0.00322482	0.356061	2e-07	0.00247967
1960	Pediatric	1	Pilocytic_astrocytoma	Pilocytic astrocytoma	0.154085	0.545296	0.424007	0.187988	0.0082885	0.548011	0.0225399	2e-07	1.6758	1.25649	1.38102	0.907787	0.981476	1.71217	1.50846	0.610084	1.21918	1.62349	1.18441	1.15445	1.51153	1.20995	2.4027	0.591148	0.255509	0.738231	1.52343	0.867902	0.0183561	2e-07	0.00783228	2e-07	0.74688	2e-07	0.292481	2.00831	2e-07	0.0408419	0.379534	0.164703	1.35599	0.00322482	0.199647	2e-07	0.00247967
2044	Pediatric	1	Pilocytic_astrocytoma	Pilocytic astrocytoma	0.441031	0.764302	0.594063	0.0375977	0.0082885	0.244233	0.0225399	2e-07	2.38501	0.900423	1.64492	1.07609	1.00881	1.62883	1.29769	0.641128	1.01348	1.27103	0.993602	1.02082	1.52086	1.59755	2.73157	0.134727	0.217853	0.754733	1.38502	0.926588	0.123379	2e-07	0.00783228	2e-07	0.0351084	2e-07	0.00259708	2.48767	2e-07	0.0408419	0.335811	0.00312684	1.66089	0.00322482	0.0444941	2e-07	0.00247967
2085	Pediatric	1	Pilocytic_astrocytoma	Pilocytic astrocytoma	0.00561273	0.408258	0.000531792	0.0375977	0.0082885	0.00805429	0.0225399	2e-07	2.02053	1.02876	1.39062	0.802485	0.989899	1.58232	1.38904	0.651437	1.06954	1.41349	1.1136	1.11863	1.54932	1.29313	2.34062	0.41706	0.127779	0.479071	1.58133	0.916917	0.0183561	2e-07	0.00783228	2e-07	0.714306	2e-07	0.573201	1.78083	2e-07	0.0408419	2.20483	0.0354099	0.992544	0.00322482	0.549041	2e-07	0.00247967
2101	Pediatric	1	Pilocytic_astrocytoma	Pilocytic astrocytoma	0.527754	0.391426	0.0368759	0.0375977	0.0082885	0.00805429	0.0225399	2e-07	2.02105	1.01913	1.49176	0.780747	0.754859	1.7441	1.2186	0.457644	1.06606	1.47488	0.846605	0.95228	1.37597	1.37891	2.56907	0.314022	0.143358	0.665821	1.47044	1.01439	0.0183561	2e-07	0.00783228	2e-07	0.392467	2e-07	0.153288	2.08903	2e-07	0.0408419	1.34982	0.0168328	1.19421	0.272892	0.201725	2e-07	0.00247967
2105	Pediatric	1	Pilocytic_astrocytoma	Pilocytic astrocytoma	0.00561273	0.0098257	0.000531792	0.0375977	0.0082885	0.00805429	0.0225399	2e-07	1.84697	1.23474	1.33183	0.903857	0.978346	1.5579	1.36024	0.604286	1.08331	1.51589	1.11689	1.08929	1.58848	1.26035	2.36107	0.404174	0.495464	0.727974	1.53417	0.788421	0.130464	2e-07	0.00783228	2e-07	0.362851	2e-07	0.393639	2.3061	2e-07	0.0408419	1.38999	0.00312684	1.1337	0.0471742	0.202073	2e-07	0.00247967
2132	Pediatric	1	Pilocytic_astrocytoma	Pilocytic astrocytoma	0.00561273	0.0098257	0.000531792	0.0375977	0.0082885	0.00805429	0.0225399	2e-07	2.00297	1.40299	1.50149	1.16874	1.26096	1.59741	1.64614	0.852417	1.15268	1.74491	1.30232	1.3009	1.77422	1.13441	2.64788	0.519447	0.379089	0.833052	1.45261	0.758892	0.0183561	2e-07	0.00783228	2e-07	0.52855	2e-07	0.00259708	2.30254	2e-07	0.0408419	1.21165	0.00312684	1.14536	0.00322482	0.0107812	2e-07	0.00247967
14_NRR_083	Pediatric	1	Pilocytic_astrocytoma	Pilocytic astrocytoma	0.00561273	0.149355	0.000531792	0.0375977	0.0082885	0.00805429	0.0225399	2e-07	2.42546	1.09154	1.65762	0.880996	0.667277	1.62697	1.44863	0.964503	1.13623	1.37041	1.16467	1.26295	1.52423	1.26184	2.73626	0.115856	0.283141	0.885157	1.32943	0.373646	0.0183561	2e-07	0.00783228	2e-07	0.0915221	2e-07	0.300943	2.24561	2e-07	0.317242	1.49042	0.00312684	1.12215	0.264251	0.311067	2e-07	0.00247967
15_NRR_033	Pediatric	1	Pilocytic_astrocytoma	Pilocytic astrocytoma	0.00561273	0.310926	0.104017	0.0375977	0.0082885	0.227759	0.0225399	2e-07	2.12981	1.04239	1.53945	1.23852	0.909352	1.31692	1.36814	0.861396	0.966147	1.42623	1.04873	1.09072	1.81549	1.27178	2.63272	0.164636	0.294096	0.777106	1.54299	0.528296	0.0183561	2e-07	0.0391614	2e-07	0.138037	2e-07	0.395827	2.35579	2e-07	0.0408419	1.15763	0.00312684	1.81392	0.00322482	0.899419	2e-07	0.0123984
161102_00040	Pediatric	2	Pilocytic_astrocytoma	Pilocytic astrocytoma	0.00561273	0.0098257	0.000531792	0.0375977	0.0082885	0.00805429	0.0225399	2e-07	1.94132	0.859484	1.55414	0.847407	0.794832	1.46696	1.32206	0.58296	0.982585	1.28484	0.884101	0.997009	1.31386	1.26094	2.54669	0.216838	0.213224	0.582176	1.33071	0.662728	0.0183561	2e-07	0.00783228	2e-07	0.333666	2e-07	0.00259708	2.17863	2e-07	0.0408419	1.12776	0.00312684	1.62955	0.0165956	0.315501	2e-07	0.00247967
170321_00055	Pediatric	2	Pilocytic_astrocytoma	Pilocytic astrocytoma	0.00561273	0.15244	0.000531792	0.0375977	0.0082885	0.00805429	0.0225399	2e-07	2.3232	1.01783	1.73326	1.0229	0.657892	1.3218	1.34561	0.707132	1.08691	1.34188	0.965736	1.02801	1.19569	1.24221	2.80633	0.0428068	0.32957	0.546051	1.81712	0.970098	0.0183561	2e-07	0.00783228	2e-07	0.758425	2e-07	0.242511	2.58771	2e-07	0.0408419	1.71759	0.417533	1.95197	0.00322482	0.58351	2e-07	0.00247967
170411_00018	Pediatric	2	Pilocytic_astrocytoma	Pilocytic astrocytoma	0.00561273	0.303438	0.227052	0.0375977	0.0082885	0.00805429	0.0225399	2e-07	1.90832	1.02144	1.3507	0.740084	0.718547	1.37136	1.18192	0.491321	0.893998	1.28505	0.887891	1.03329	1.31922	1.23007	2.43257	0.455143	0.493137	0.732421	1.51718	0.962938	0.0183561	2e-07	0.00783228	2e-07	0.334842	2e-07	0.714017	2.14559	2e-07	0.0408419	1.58894	0.0156342	1.63361	0.00322482	0.452	2e-07	0.00247967
170601_00029	Pediatric	2	Pilocytic_astrocytoma	Pilocytic astrocytoma	0.426302	0.24504	0.146263	0.0375977	0.0082885	0.341929	0.0225399	2e-07	1.98139	1.15191	1.62855	1.02042	0.716018	1.61501	1.23623	0.528183	1.02744	1.31068	0.919757	1.00301	1.13096	1.08715	2.78287	0.27989	0.4535	0.769643	1.42482	0.749186	0.0183561	2e-07	0.00783228	2e-07	0.00702168	2e-07	0.824306	2.27582	2e-07	0.0408419	2.25711	0.140184	1.71174	0.00322482	0.308924	2e-07	0.00247967
170809_00038	Pediatric	2	Pilocytic_astrocytoma	Pilocytic astrocytoma	0.00561273	0.191371	0.000531792	0.0375977	0.0082885	0.266748	0.0225399	2e-07	2.36668	1.09226	1.38094	0.941617	0.840705	1.40639	1.43011	0.688481	1.10072	1.49517	1.1369	1.19874	1.59832	1.41623	2.42488	0.242496	0.497371	0.788344	1.35307	0.486369	0.0183561	2e-07	0.00783228	2e-07	0.311251	2e-07	0.443664	2.16262	2e-07	0.695115	1.96446	0.00312684	1.32477	0.00322482	0.618017	2e-07	0.00247967
171027_00196	Pediatric	2	Pilocytic_astrocytoma	Pilocytic astrocytoma	0.576163	0.428084	0.194126	0.0375977	0.0082885	0.00805429	0.0225399	2e-07	2.27918	1.55169	1.54042	1.02668	1.20489	1.79246	1.71273	0.951838	1.28805	1.74956	1.41652	1.56155	1.81744	1.0478	2.67902	0.236289	0.153666	0.600147	1.15268	0.710198	0.0183561	2e-07	0.00783228	2e-07	0.183647	2e-07	0.623471	1.97886	2e-07	0.527609	1.96325	0.00312684	1.20943	0.00322482	0.396828	2e-07	0.0969261
171031_00028	Pediatric	2	Pilocytic_astrocytoma	Pilocytic astrocytoma	0.00561273	0.458905	0.0741629	0.0375977	0.0082885	0.171035	0.0225399	2e-07	2.17274	1.37552	1.32624	0.977875	1.16043	1.74367	1.61036	0.901364	1.25407	1.58181	1.27571	1.2626	1.81764	1.27861	2.44719	0.400963	0.373326	0.503105	1.37177	0.446185	0.0183561	2e-07	0.00783228	2e-07	0.294198	2e-07	0.162502	2.16222	2e-07	0.77133	1.08067	0.0196107	1.38879	0.00322482	0.645745	2e-07	0.0623025
171031_00172	Pediatric	2	Pilocytic_astrocytoma	Pilocytic astrocytoma	0.00561273	0.0929658	0.000531792	0.0375977	0.0082885	0.00805429	0.0225399	2e-07	2.20024	1.18198	1.30358	1.05346	0.980203	1.65106	1.34364	0.60833	1.04941	1.41621	1.13883	1.11658	1.55499	1.25558	2.51681	0.380019	0.428501	0.658394	1.48788	0.656608	0.0183561	2e-07	0.00783228	2e-07	0.220622	2e-07	0.252815	2.24686	2e-07	0.0408419	1.75834	0.00312684	1.37426	0.00322482	0.359799	2e-07	0.117179
171213_00022	Pediatric	2	Pilocytic_astrocytoma	Pilocytic astrocytoma	0.164054	0.217508	0.000531792	0.0375977	0.0082885	0.00805429	0.0225399	2e-07	1.87709	1.2158	1.61266	0.81894	0.910846	1.75015	1.40775	0.710952	1.13264	1.45881	1.11388	1.09234	1.33438	1.26054	2.70899	0.120057	0.15011	0.593394	1.63929	1.06509	0.0183561	2e-07	0.00783228	2e-07	0.362371	2e-07	0.00259708	2.24366	2e-07	0.0408419	1.16495	0.00312684	1.19167	0.00322482	0.00215623	2e-07	0.00247967
171213_00023	Pediatric	2	Pilocytic_astrocytoma	Pilocytic astrocytoma	0.3393	0.524737	0.1601	0.0375977	0.0082885	0.00805429	0.0225399	2e-07	1.608	1.39181	1.62213	1.01405	1.24754	2.00712	1.55427	0.813504	1.30139	1.63809	1.16995	1.23933	1.67249	1.44402	2.67006	0.43235	0.204036	0.851114	1.65829	1.07558	0.0183561	2e-07	0.00783228	2e-07	0.535102	2e-07	0.00259708	2.03843	2e-07	0.0408419	1.04431	0.00312684	1.00051	0.00322482	0.00215623	2e-07	0.00247967
180117_00013	Pediatric	2	Pilocytic_astrocytoma	Pilocytic astrocytoma	0.00561273	0.300709	0.142044	0.0375977	0.0082885	0.00805429	0.0225399	2e-07	1.96372	0.946646	1.27163	0.996251	1.05985	1.5226	1.33894	0.619174	0.967137	1.41635	1.05136	1.07564	2.02188	1.64799	2.50145	0.35467	0.128809	0.852126	1.52306	0.682796	0.0183561	2e-07	0.00783228	2e-07	0.635594	2e-07	0.00259708	1.75511	2e-07	0.0408419	1.0622	0.00312684	0.744177	0.00322482	0.00215623	2e-07	0.00247967
180202_00038	Pediatric	2	Pilocytic_astrocytoma	Pilocytic astrocytoma	0.0280636	0.25792	0.00265896	0.0375977	0.0082885	0.00805429	0.0225399	2e-07	1.20703	1.72107	1.83199	1.10083	0.981701	1.73741	1.68722	0.666181	1.42731	1.96693	1.46639	1.31423	1.67812	1.47506	2.61933	0.774628	0.219557	1.0621	1.61945	1.39327	0.0183561	2e-07	0.0401416	2e-07	0.273443	2e-07	0.669511	1.52443	2e-07	0.0408419	1.83906	0.00312684	0.747584	0.00322482	0.00215623	2e-07	0.199992
[truncated: 80 more columns]

## Sheet: Differential Polar Met
Metabolite	t.stat	p.value	minus.log10.p.	FDR	log2FC
glucose	6.5877	1.5e-07	6.8236	1.88e-05	-2.5614
arginine	3.6835	0.00079404	3.1002	0.012407	-0.20127
proline	3.5016	0.0013152	2.881	0.018266	-0.21677
alanine	4.1376	0.00021788	3.6618	0.0045392	-0.20399
glutamate	5.0248	1.6e-05	4.7972	0.0004985	-0.19224
aspartate	4.7228	3.92e-05	4.4069	0.00097962	-0.53678
pantothenic_acid	3.1345	0.0035367	2.4514	0.036841	-0.56606
X2_aminoadipate	-3.0106	0.0048895	2.3107	0.047015	0.89837
taurine	3.2822	0.0023874	2.6221	0.027129	-0.23633
alpha_ketoglutarate	3.3916	0.0017764	2.7505	0.022205	-2.3808
malate	5.3556	5.93e-06	5.2269	0.0003707	-0.2852
glycerophosphocholine	-5.0786	1.36e-05	4.867	0.0004985	0.78386
X2_hydroxyglutarate	3.7237	0.00070928	3.1492	0.012407	-0.49136

## Sheet: Lipid Metabolite Data
Sample	Class	Batch	Subgroup	Subgroup_Label	CL(18:2_18:1_18:2_18:1)-H	Cer(d18:2_14:0)+HCOO	Cer(d18:1_16:0)+HCOO	Cer(d18:2_16:0)+HCOO	Cer(d17:1_18:0)+HCOO	Cer(d18:1_18:0)+HCOO	Cer(d18:2_18:0)+HCOO	Cer(d18:2_18:0)-H	Cer(d18:2_20:0)+HCOO	Cer(d18:2_21:0)+HCOO	Cer(d18:1_22:0)+HCOO	Cer(d18:2_22:0)+HCOO	Cer(d18:2_23:0)+HCOO	Cer(d18:1_24:0)+HCOO	Cer(d18:1_24:1)+HCOO	Cer(d18:2_24:1)+HCOO	Cer(d18:2_25:1)+HCOO	Cer(d18:1_26:1)+HCOO	FA(20:4)-H	LPC(14:0)+HCOO	LPC(16:0)+HCOO	LPC(18:0)+HCOO	LPC(18:1)+HCOO	LPC(18:2)+HCOO	LPC(20:4)+HCOO	LPE(16:0)-H	LPE(18:0)-H	LPE(18:1)-H	LPE(20:4)-H	LPE(22:4)-H	LPE(22:6)-H	LPG(18:1)-H	PC(14:0_14:0)+HCOO	PC(15:0_14:0)+HCOO	PC(16:0_14:0)+HCOO	PC(16:0e_14:0)+HCOO	PC(15:0_16:0)+HCOO	PC(16:0_16:0)+HCOO	PC(16:0e_16:0)+HCOO	PC(17:1_16:0)+HCOO	PC(15:0_18:2)+HCOO	PC(16:1_18:1)+HCOO	PC(16:0_18:3)+HCOO	PC(14:0_20:4)+HCOO	PC(17:0_18:1)+HCOO
617	Pediatric	1	DIPG_K27M_mut	Pediatric GBM-H3	0.000829633	0.00346496	1.26823	0.834163	0.0898258	1.32459	0.112578	1.05743	0.533961	0.00198984	0.17942	0.279648	0.188168	0.179834	1.32689	1.00555	2e-07	2e-07	0.800064	2e-07	0.891323	0.583503	0.353047	0.0196828	0.0011942	0.019108	0.159534	0.00133098	0.351657	0.0018548	0.000492038	2e-07	0.271306	0.00379697	1.42375	2e-07	0.0115891	1.69218	0.227492	1.27834	0.330194	1.54377	1.10711	0.56081	1.17061
848	Pediatric	1	DIPG_K27M_mut	Pediatric GBM-H3	0.000829633	0.00346496	0.913612	0.253584	0.00202152	1.1412	0.00476191	0.527098	0.200222	0.00198984	0.0257233	0.220067	0.00959665	0.0309577	1.28406	0.848122	2e-07	2e-07	0.79384	2e-07	1.1195	0.584242	0.927689	0.0196828	0.27716	0.019108	0.0994482	0.453467	0.614919	0.258203	0.329316	2e-07	0.384847	0.00379697	1.60324	2e-07	0.113585	1.81555	0.369458	1.37286	0.402496	1.70075	1.21087	0.773093	1.1649
853	Pediatric	1	DIPG_K27M_mut	Pediatric GBM-H3	0.314886	0.00346496	1.33213	0.52054	0.0109243	1.35694	0.000952382	1.18189	0.21766	0.00198984	0.217741	0.0147954	0.00959665	0.415567	1.34101	0.700399	2e-07	2e-07	1.2349	2e-07	0.972423	0.580708	0.374745	0.0196828	0.0011942	0.48151	0.756605	0.0975686	0.206146	0.0018548	0.000492038	2e-07	0.00109894	0.00379697	1.23303	2e-07	0.0579457	1.82205	0.328459	1.09509	0.00261148	1.63438	0.709197	0.60808	1.156
1062	Pediatric	1	DIPG_K27M_mut	Pediatric GBM-H3	0.000829633	0.00346496	0.90113	0.572423	0.00202152	0.952587	0.000952382	0.909024	0.172169	0.00198984	0.00488869	0.000483607	0.00959665	0.0333996	1.09316	0.66496	1e-06	1e-06	0.340419	1e-06	0.94062	0.224242	0.366109	0.0196828	0.0011942	0.019108	0.00428277	0.00133098	0.276572	0.0018548	0.0602695	1e-06	0.290016	0.00379697	1.48568	1e-06	0.0115891	1.7705	0.381314	1.13381	0.151636	1.92475	0.82366	0.485442	0.825453
1169	Pediatric	1	DIPG_K27M_mut	Pediatric GBM-H3	0.000829633	0.00346496	1.08882	0.519192	0.00202152	1.1495	0.000952382	1.04716	0.0883877	0.00198984	0.00488869	0.000483607	0.00959665	0.0233785	0.938741	0.705973	2e-07	2e-07	0.583813	2e-07	0.853553	0.33283	0.37748	0.0196828	0.0011942	0.019108	0.00428277	0.308908	0.268328	0.0802842	0.152903	2e-07	0.243525	0.00379697	1.58622	2e-07	0.394451	1.87691	0.353669	1.36782	0.314338	1.88726	1.13395	0.375595	0.975735
1476	Pediatric	1	DIPG_K27M_mut	Pediatric GBM-H3	0.000829633	0.00346496	1.10444	0.851508	0.215392	0.951898	0.000952382	1.45986	0.552344	0.00198984	0.0244434	0.000483607	0.00959665	0.113679	1.08308	1.26107	2e-07	2e-07	0.543341	2e-07	0.777221	0.296408	0.478896	0.0196828	0.133409	0.019108	0.00428277	0.00133098	0.346824	0.0018548	0.000492038	2e-07	0.304247	0.0189848	1.52377	2e-07	0.698429	1.8438	0.00231264	1.45887	0.548264	1.66907	1.10968	0.906144	1.51435
1494	Pediatric	1	DIPG_K27M_mut	Pediatric GBM-H3	0.000829633	0.00346496	1.06982	0.748423	0.00202152	1.29593	0.000952382	1.47087	0.369333	0.00198984	0.00488869	0.112154	0.00959665	0.00112563	1.21566	1.07695	2e-07	2e-07	0.640302	2e-07	0.708586	0.0106578	0.365928	0.0196828	0.0011942	0.019108	0.00428277	0.227705	0.368854	0.0767577	0.000492038	2e-07	0.5702	0.00379697	1.64557	2e-07	0.0115891	1.85206	0.362305	1.3554	0.467141	1.36381	1.33493	0.747175	1.14398
1991	Pediatric	1	DIPG_K27M_mut	Pediatric GBM-H3	0.000829633	0.0173248	1.20454	1.06009	0.282326	1.11601	0.618973	1.15118	0.795327	0.00198984	0.00488869	0.816905	0.114972	0.0737602	1.16274	1.30488	2e-07	2e-07	0.964655	2e-07	1.08981	0.171823	0.632785	0.0196828	0.0265739	0.019108	0.00428277	0.324356	0.474115	0.0018548	0.000492038	2e-07	0.087825	0.00379697	1.58299	2e-07	0.0115891	2.05518	0.733758	1.27675	0.325717	2.15516	1.00294	0.692888	0.744833
2284	Pediatric	1	DIPG_K27M_mut	Pediatric GBM-H3	0.000829633	0.00346496	0.953459	0.72024	0.00202152	0.943081	0.448659	1.28155	0.579769	0.00198984	0.00488869	0.656792	0.00959665	0.00112563	1.26087	1.15323	2e-07	2e-07	1.00425	2e-07	1.44697	0.845096	1.32472	0.0984138	0.893869	0.0955402	0.501216	0.672382	1.25899	0.814219	0.637442	2e-07	0.00109894	0.00379697	1.36329	2e-07	0.0115891	1.78333	0.343106	1.03589	0.15487	1.50625	1.04345	0.607925	0.834607
2348	Pediatric	1	DIPG_K27M_mut	Pediatric GBM-H3	0.000829633	0.00346496	1.01972	0.271159	0.00202152	1.49892	0.000952382	0.589811	0.301478	0.00198984	0.568909	0.00241803	0.00959665	0.571509	1.37379	0.548143	2e-07	2e-07	0.616978	2e-07	0.835145	0.484298	0.674828	0.0196828	0.241196	0.019108	0.493573	0.316439	0.758696	0.160971	0.848707	2e-07	0.630982	0.00379697	1.75498	2e-07	0.301488	1.98966	0.710647	1.14685	0.0265392	1.33431	0.867157	0.849127	0.869744
171117_00017	Pediatric	2	DIPG_K27M_mut	Pediatric GBM-H3	0.000829633	0.00346496	0.959406	0.506672	0.00202152	1.14669	0.000952382	0.728277	0.290515	0.00198984	0.00488869	0.000483607	0.00959665	0.00112563	1.17066	0.640446	2e-07	2e-07	0.188751	2e-07	0.875419	0.391212	0.45803	0.0196828	0.0011942	0.019108	0.00428277	0.00133098	0.114969	0.0018548	0.000492038	2e-07	0.729487	0.00379697	1.64701	2e-07	0.0115891	1.65924	0.0602709	1.39018	0.468941	1.55263	1.05151	0.746214	1.12477
171117_00022	Pediatric	2	DIPG_K27M_mut	Pediatric GBM-H3	0.000829633	0.00346496	1.15804	0.747245	0.00202152	1.16479	0.000952382	1.37488	0.348525	0.00198984	0.00488869	0.000483607	0.00959665	0.00112563	1.35589	0.886067	2e-07	2e-07	0.54908	2e-07	0.562838	0.0106578	0.405739	0.0196828	0.0011942	0.019108	0.00428277	0.00133098	0.273381	0.0466317	0.016866	2e-07	0.219674	0.00379697	1.3664	2e-07	0.0115891	1.36432	0.0115632	1.23169	0.122306	1.67479	0.920285	0.417382	0.822166
180412_00044	Pediatric	2	DIPG_K27M_mut	Pediatric GBM-H3	0.000829633	0.00346496	0.874617	0.37366	0.00202152	0.737557	0.000952382	0.740897	0.168278	0.00198984	0.251423	0.267961	0.218231	0.133443	1.11736	1.09052	2e-07	2e-07	0.257363	2e-07	0.967718	0.442708	0.451555	0.0196828	0.0011942	0.019108	0.074583	0.00665488	0.561249	0.0018548	0.0917118	2e-07	0.210842	0.00379697	1.47139	2e-07	0.0115891	1.92242	0.518596	1.17506	0.377	1.67148	1.22098	0.81118	1.12044
847A	Pediatric	1	DIPG_K27M_mut	Pediatric GBM-H3	0.10397	0.00346496	1.16186	1.02324	0.00202152	1.26248	0.000952382	1.78041	0.773542	0.00198984	0.267572	0.14748	0.00959665	0.296801	1.22851	1.15098	2e-07	2e-07	0.983063	2e-07	0.848654	0.573804	0.610699	0.0196828	0.5634	0.019108	0.192248	0.154738	1.00146	0.411616	0.577233	2e-07	0.405833	0.00379697	1.73388	2e-07	0.0115891	2.11563	0.668285	0.98298	0.117812	1.09634	1.11363	1.0816	0.809363
734	Pediatric	1	Pilocytic_astrocytoma	Pilocytic astrocytoma	0.000829633	0.00346496	1.33886	0.878259	0.462159	1.63828	1.0176	1.04001	1.13888	0.0834669	0.260284	0.579062	0.288987	0.00112563	1.64676	1.33622	2e-07	2e-07	0.644314	2e-07	0.752642	0.0879859	0.287544	0.0196828	0.0011942	0.019108	0.00428277	0.00133098	0.478653	0.0204461	0.00253647	2e-07	0.107421	0.00379697	1.39903	2e-07	0.0115891	1.77995	0.295471	1.12194	0.132182	1.40843	0.913258	0.671583	1.00273
1960	Pediatric	1	Pilocytic_astrocytoma	Pilocytic astrocytoma	0.000829633	0.00346496	0.856421	0.661319	0.00202152	1.01575	0.589175	0.890103	0.784631	0.00198984	0.00488869	0.408306	0.00959665	0.00112563	1.25233	1.32492	2e-07	2e-07	0.740046	2e-07	0.977203	0.324814	0.678431	0.0196828	0.183127	0.019108	0.00428277	0.00133098	0.357839	0.0018548	0.15382	2e-07	0.0216989	0.00379697	1.34757	2e-07	0.0115891	1.71643	0.281295	1.0212	0.0148898	1.47511	1.0393	0.652188	1.00279
2044	Pediatric	1	Pilocytic_astrocytoma	Pilocytic astrocytoma	0.000829633	0.00346496	0.387767	0.0018201	0.00202152	0.754433	0.128829	0.00428703	0.229786	0.00198984	0.00488869	0.156441	0.00959665	0.00112563	1.17993	0.951686	2e-07	2e-07	0.787508	2e-07	1.00184	0.189434	0.954038	0.122812	0.0761275	0.019108	0.00428277	0.149353	0.436164	0.0018548	0.381838	2e-07	0.0822244	0.00379697	1.40807	2e-07	0.0115891	1.86984	0.217489	1.19211	0.139278	1.62866	0.943824	0.418245	1.14554
2085	Pediatric	1	Pilocytic_astrocytoma	Pilocytic astrocytoma	0.212017	0.00346496	0.444242	0.318401	0.00202152	0.612483	0.385357	0.290383	0.429171	0.00198984	0.158909	0.11523	0.00959665	0.00112563	0.968037	1.00154	2e-07	2e-07	0.842615	2e-07	0.96057	0.204973	0.418537	0.0196828	0.0011942	0.019108	0.00428277	0.00133098	0.432249	0.0018548	0.000492038	2e-07	0.00109894	0.00379697	1.30056	2e-07	0.0115891	1.66713	0.274857	1.09326	0.000522295	1.36965	1.00449	0.645993	1.00459
2101	Pediatric	1	Pilocytic_astrocytoma	Pilocytic astrocytoma	0.000829633	0.00346496	0.842284	0.603467	0.00202152	1.29233	0.560727	0.524464	0.547137	0.00198984	0.087031	0.079311	0.00959665	0.00112563	1.24562	0.967755	2e-07	2e-07	0.433414	2e-07	0.815117	0.155272	0.272772	0.0196828	0.0011942	0.019108	0.00428277	0.00133098	0.415172	0.0018548	0.000492038	2e-07	0.00109894	0.00379697	1.35739	2e-07	0.0115891	1.75818	0.270699	1.11474	0.000522295	1.20586	0.928359	0.553254	1.04376
2105	Pediatric	1	Pilocytic_astrocytoma	Pilocytic astrocytoma	0.000829633	0.00346496	0.682062	0.533703	0.00202152	0.86537	0.535971	0.501763	0.15322	0.00198984	0.00488869	0.000483607	0.00959665	0.00112563	0.991248	0.991577	2e-07	2e-07	1.04833	2e-07	0.817932	0.281435	0.656955	0.0196828	0.0011942	0.019108	0.00428277	0.00133098	0.475803	0.0018548	0.000492038	2e-07	0.00109894	0.00379697	1.07833	2e-07	0.0115891	1.5064	0.0700139	1.00261	0.0761099	1.17079	1.11638	0.431744	0.860803
2132	Pediatric	1	Pilocytic_astrocytoma	Pilocytic astrocytoma	0.000829633	0.00346496	0.587044	0.0704128	0.00202152	0.754268	0.591834	0.231038	0.289202	0.00198984	0.00488869	0.100025	0.00959665	0.00112563	0.841428	0.750873	2e-07	2e-07	0.600918	2e-07	1.01577	0.309131	0.65645	0.0196828	0.0011942	0.019108	0.00428277	0.00133098	0.390248	0.0018548	0.000492038	2e-07	0.153167	0.00379697	1.35819	2e-07	0.0913602	1.51777	0.314206	1.28097	0.360122	1.86375	1.29685	0.82067	0.949636
1070	Pediatric	1	Pilocytic_astrocytoma	Pilocytic astrocytoma	0.04626	0.00346496	1.01654	0.709912	0.00202152	1.40476	0.93322	0.72636	1.06093	0.0669423	0.187946	0.112566	0.5218	0.00112563	1.17768	1.08922	2e-07	2e-07	0.301754	2e-07	0.798665	0.334669	0.455329	0.0196828	0.231421	0.019108	0.00428277	0.00133098	0.221679	0.0018548	0.18426	2e-07	0.00109894	0.00379697	1.335	2e-07	0.0115891	1.70445	0.309321	0.927151	0.000522295	1.38028	1.15757	0.662029	0.889459
14_NRR_083	Pediatric	1	Pilocytic_astrocytoma	Pilocytic astrocytoma	0.00414816	0.00346496	0.36233	0.0018201	0.00202152	0.487185	0.000952382	0.0214351	0.0176775	0.00198984	0.00488869	0.000483607	0.00959665	0.00112563	0.835084	0.529464	2e-07	2e-07	0.712148	2e-07	1.01206	0.135649	0.448157	0.0196828	0.0011942	0.019108	0.00428277	0.00133098	0.0262863	0.0018548	0.000492038	2e-07	0.284954	0.00379697	1.6156	2e-07	0.0115891	1.90109	0.399462	1.09739	0.137553	1.75297	0.786312	0.503329	0.975214
15_NRR_033	Pediatric	1	Pilocytic_astrocytoma	Pilocytic astrocytoma	0.000829633	0.00346496	0.638909	0.00910048	0.00202152	0.59026	0.057929	0.123744	0.0176775	0.00198984	0.00488869	0.200198	0.00959665	0.00112563	1.14391	0.698112	2e-07	2e-07	0.315195	2e-07	0.895589	0.0106578	0.543855	0.0196828	0.0011942	0.019108	0.00428277	0.121376	0.278585	0.0018548	0.000492038	2e-07	0.598271	0.00379697	1.67059	2e-07	0.266146	1.7043	0.275417	1.38226	0.0942444	1.98386	1.16369	0.546442	0.973501
161102_00040	Pediatric	2	Pilocytic_astrocytoma	Pilocytic astrocytoma	0.000829633	0.00346496	0.620767	0.0394791	0.0101076	1.09453	0.514371	0.00428703	0.147073	0.00198984	0.00488869	0.0083883	0.00959665	0.00112563	1.24478	0.783385	2e-07	2e-07	0.891417	2e-07	1.21004	0.508746	0.442267	0.0196828	0.0011942	0.019108	0.00428277	0.133632	0.298367	0.0018548	0.0401447	2e-07	0.00109894	0.00379697	1.38415	2e-07	0.0892326	1.85045	0.467985	1.16038	0.127824	1.73	1.1467	0.625338	1.15392
170321_00055	Pediatric	2	Pilocytic_astrocytoma	Pilocytic astrocytoma	0.000829633	0.00346496	0.674295	0.15605	0.00202152	1.17731	0.198095	0.444537	0.414594	0.00198984	0.0586916	0.000483607	0.00959665	0.00562817	1.04605	0.706666	2e-07	2e-07	0.583804	2e-07	0.659863	0.316825	0.402693	0.0196828	0.0011942	0.019108	0.00428277	0.00133098	0.217098	0.0018548	0.153104	2e-07	0.00109894	0.00379697	1.3116	2e-07	0.0115891	1.94377	0.460372	1.09645	0.0431027	1.64846	0.812452	0.315942	0.958833
170411_00018	Pediatric	2	Pilocytic_astrocytoma	Pilocytic astrocytoma	0.000829633	0.00346496	0.819088	0.305207	0.0492282	0.920713	0.277302	0.412527	0.535455	0.00198984	0.0503437	0.41352	0.00959665	0.00112563	1.10212	0.943236	2e-07	2e-07	0.442044	2e-07	1.13493	0.69876	0.547704	0.0196828	0.00597101	0.019108	0.133701	0.00133098	0.358746	0.0018548	0.000492038	2e-07	0.00109894	0.00379697	1.35057	2e-07	0.0115891	1.77128	0.392888	1.03463	0.000522295	1.56041	0.858129	0.538548	1.01021
170601_00029	Pediatric	2	Pilocytic_astrocytoma	Pilocytic astrocytoma	0.000829633	0.00346496	0.824404	0.543671	0.00202152	0.927518	0.305111	0.720517	0.420168	0.00198984	0.00488869	0.296341	0.00959665	0.00112563	1.04962	0.989621	2e-07	2e-07	1.00057	2e-07	0.975802	0.0532892	0.523328	0.0196828	0.040994	0.019108	0.00428277	0.00133098	0.462329	0.0018548	0.00246019	2e-07	0.0739718	0.00379697	1.47068	2e-07	0.0115891	1.91693	0.532196	1.06047	0.000522295	1.34132	1.06159	0.64412	0.809385
170809_00038	Pediatric	2	Pilocytic_astrocytoma	Pilocytic astrocytoma	0.502495	0.0624952	1.11038	0.969878	0.23968	1.19401	1.07939	0.703997	1.09524	0.00994919	0.00488869	0.891987	0.46966	0.00112563	1.23983	1.33657	2e-07	2e-07	1.46592	2e-07	0.921783	0.257216	0.697452	0.0196828	0.134313	0.019108	0.00428277	0.00133098	0.618868	0.009274	0.000492038	2e-07	0.0670748	0.00379697	1.43656	2e-07	0.0115891	1.69197	0.108712	1.25017	0.443951	1.61792	1.16627	0.926374	1.12366
171027_00196	Pediatric	2	Pilocytic_astrocytoma	Pilocytic astrocytoma	0.000829633	0.00346496	0.463718	0.0804518	0.00202152	0.724378	0.680082	0.0229857	0.168874	0.00198984	0.00488869	0.311293	0.00959665	0.00112563	0.878916	1.01726	2e-07	2e-07	0.902025	2e-07	1.1987	0.499224	0.797224	0.0196828	0.183155	0.019108	0.00428277	0.00133098	0.210367	0.0018548	0.000492038	2e-07	0.00109894	0.00379697	1.23335	2e-07	0.170063	1.79592	0.255578	1.1323	0.210057	1.8343	1.07822	0.483741	1.16545
171031_00028	Pediatric	2	Pilocytic_astrocytoma	Pilocytic astrocytoma	0.000829633	0.00346496	0.907424	0.606276	0.00202152	1.18881	1.00657	0.690677	0.946234	0.00198984	0.00488869	0.665724	0.0836948	0.00112563	1.41382	1.53447	2e-07	2e-07	1.08386	2e-07	0.984401	0.101222	0.705063	0.0196828	0.0011942	0.019108	0.00428277	0.00133098	0.305302	0.0018548	0.000492038	2e-07	0.38181	0.00379697	1.62421	2e-07	0.0115891	1.8482	0.402236	1.33564	0.199108	1.49653	1.14002	0.687078	0.998744
171031_00172	Pediatric	2	Pilocytic_astrocytoma	Pilocytic astrocytoma	0.000829633	0.00346496	0.598552	0.0897914	0.00202152	0.833659	0.456113	0.191625	0.201116	0.00198984	0.00488869	0.000483607	0.00959665	0.00112563	1.09998	0.919845	2e-07	2e-07	1.15035	2e-07	1.14507	0.29099	0.867304	0.0196828	0.225982	0.019108	0.00428277	0.105703	0.50664	0.0018548	0.149768	2e-07	0.253692	0.00379697	1.66003	2e-07	0.0633339	1.95416	0.495122	1.27797	0.14198	1.56766	1.09535	0.676451	0.959828
171213_00022	Pediatric	2	Pilocytic_astrocytoma	Pilocytic astrocytoma	0.000829633	0.00346496	0.586677	0.336755	0.00202152	0.916755	0.494253	0.449272	0.224065	0.00198984	0.00488869	0.000483607	0.00959665	0.00112563	1.09091	0.937691	2e-07	2e-07	0.939165	2e-07	0.89358	0.179745	0.746736	0.0196828	0.104919	0.019108	0.00428277	0.144251	0.568508	0.0801036	0.149713	2e-07	0.00109894	0.00379697	1.27433	2e-07	0.0115891	1.68544	0.138425	1.1578	0.0751788	1.54691	0.899337	0.483687	1.06043
171213_00023	Pediatric	2	Pilocytic_astrocytoma	Pilocytic astrocytoma	0.000829633	0.00346496	0.924186	0.374498	0.231429	1.16691	0.719452	0.231656	0.560696	0.00198984	0.00488869	0.367238	0.0479832	0.00112563	1.20952	0.903116	2e-07	2e-07	0.479584	2e-07	1.12032	0.326564	0.674993	0.0196828	0.308955	0.019108	0.00428277	0.00133098	0.598921	0.0018548	0.138226	2e-07	0.00549469	0.00379697	1.54608	2e-07	0.247288	1.98787	0.581773	1.09308	0.0817283	1.67338	1.14801	0.707742	1.07215
180117_00013	Pediatric	2	Pilocytic_astrocytoma	Pilocytic astrocytoma	0.000829633	0.00346496	0.56106	0.156866	0.00202152	0.885845	0.584937	0.157608	0.292592	0.00198984	0.00488869	0.232266	0.00959665	0.00112563	1.00102	0.815463	2e-07	2e-07	0.184627	2e-07	0.985898	0.182594	1.05878	0.0196828	0.61182	0.019108	0.00428277	0.00133098	0.690796	0.0018548	0.257553	2e-07	0.00109894	0.00379697	1.25584	2e-07	0.0115891	1.68516	0.272443	0.948404	0.000522295	1.46353	1.1551	0.712081	0.888145
180202_00038	Pediatric	2	Pilocytic_astrocytoma	Pilocytic astrocytoma	0.000829633	0.00346496	0.77849	0.554915	0.00202152	1.06745	0.926113	0.736922	0.899242	0.00198984	0.00488869	0.489833	0.00959665	0.00112563	1.17537	1.16354	2e-07	2e-07	0.921005	2e-07	1.06822	0.186478	0.565755	0.0196828	0.0011942	0.199095	0.0214138	0.123817	0.885777	0.305057	0.454442	2e-07	0.0490436	0.00379697	1.28508	2e-07	0.0115891	1.56689	0.29758	0.897935	0.000522295	1.30347	1.05168	0.615963	0.677988
[truncated: 361 more columns]

## Sheet: Differential Lipid Met
Metabolite	t.stat	p.value	minus.log10.p.	FDR	log2FC
PG(18:0_18:1)-H	8.5659	5.25e-10	9.28	2.13e-07	-8.9064
PE(18:1_18:1)+Na	-7.7436	5.23e-09	8.2812	1.06e-06	0.58583
PS(16:0_22:6)-H	-7.2321	2.27e-08	7.6431	3.08e-06	2.1646
PE(18:0_18:1)-H	7.1209	3.14e-08	7.5028	3.19e-06	-0.31884
PG(16:0_18:1)-H	6.4136	2.51e-07	6.5997	1.91e-05	-0.52968
PS(18:1_20:2)-H	6.375	2.82e-07	6.55	1.91e-05	-0.87121
PE(18:1_20:4)+H	-6.1476	5.54e-07	6.2562	3.04e-05	0.38425
PE(18:0p_22:5)+H	-6.1216	5.99e-07	6.2225	3.04e-05	2.473
Cer(d18:2_18:0)-H	5.9623	9.64e-07	6.016	4.35e-05	-1.3985
PC(38:4)+H	-5.7913	1.61e-06	5.7938	6.53e-05	0.37451
PS(18:1_22:6)-H	-5.7543	1.8e-06	5.7458	6.63e-05	0.99069
PE(14:0_22:4)-H	5.5115	3.72e-06	5.4298	0.00012576	-1.7269
TG(18:0_16:0_18:1)+NH4	5.4371	4.65e-06	5.333	0.00014507	-0.92263
PC(38:6)+H	-5.3959	5.26e-06	5.2793	0.00015243	4.1905
PE(18:1_22:6)+H	-5.0834	1.34e-05	4.8731	0.0003625	0.50631
TG(16:0_16:0_18:1)+NH4	4.9885	1.78e-05	4.7502	0.00045104	-0.50092
Cer(d18:2_18:0)+HCOO	-4.9253	2.15e-05	4.6683	0.00051127	2.6817
TG(18:0_18:1_18:1)+NH4	4.907	2.27e-05	4.6446	0.00051127	-0.95784
Cer(d18:1_16:0)+HCOO	4.7943	3.17e-05	4.499	0.00064339	-0.55762
PS(22:4_22:4)-H	4.8031	3.09e-05	4.5104	0.00064339	-0.26332
PE(18:0_20:3)-H	4.6886	4.34e-05	4.3629	0.00083826	-0.41634
PE(18:0_22:4)-H	4.6646	4.66e-05	4.332	0.00085501	-0.4052
PI(18:0_20:3)-H	4.6512	4.84e-05	4.3148	0.00085501	-1.7273
PC(16:1_22:4)+HCOO	4.514	7.26e-05	4.139	0.0012184	-0.40842
PS(16:0_20:4)-H	-4.5029	7.5e-05	4.1248	0.0012184	2.4475
LPC(16:0)+H	4.4474	8.83e-05	4.0539	0.0013792	-1.0795
PE(16:0_20:4)+H	-4.4295	9.31e-05	4.0311	0.0013998	0.29564
PC(18:0_22:4)+HCOO	4.3134	0.00013075	3.8836	0.0018958	-0.68297
DG(16:0_20:4)+NH4	-4.3014	0.00013543	3.8683	0.001896	1.7714
PI(20:1_20:4)-H	4.2671	0.00014965	3.8249	0.0019911	-1.3036
PC(16:0_22:6)+Na	4.2617	0.00015203	3.8181	0.0019911	-0.26759
PE(16:1_22:4)-H	4.1953	0.00018438	3.7343	0.0022524	-0.9551
DG(18:0_20:4)+NH4	-4.2025	0.00018055	3.7434	0.0022524	0.68091
TG(16:0_12:0_18:1)+NH4	4.1874	0.00018862	3.7244	0.0022524	-2.4411
PE(40:5e)+H	-4.029	0.00029793	3.5259	0.0034559	2.2157
PE(18:1_20:4)-H	-3.9674	0.00035546	3.4492	0.003938	0.13068
SM(d36:2)+H	-3.9641	0.00035888	3.445	0.003938	0.38121
Cer(d18:1_16:0)+H	3.9396	0.00038488	3.4147	0.0041121	-0.86886
PE(18:1_20:2)-H	3.8903	0.00044293	3.3537	0.004611	-0.30289
PI(18:0_22:6)-H	3.849	0.00049814	3.3026	0.0050561	-2.7394
PI(18:0_20:4)-H	3.8014	0.00056993	3.2442	0.0055514	-0.16989
PE(20:1_18:1)+Na	-3.7987	0.00057428	3.2409	0.0055514	2.3836
PE(18:0_22:3)-H	3.7717	0.00061977	3.2078	0.0058517	-3.1668
Cer(d18:1_24:0)+HCOO	3.5486	0.0011554	2.9373	0.010661	-6.655
PE(16:1_20:4)-H	-3.5169	0.0012608	2.8994	0.011247	0.6461
PE(18:0_20:4)+Na	-3.513	0.0012743	2.8947	0.011247	3.0865
TG(16:0_16:1_18:1)+NH4	3.5045	0.0013046	2.8845	0.01127	-0.43482
PS(18:1_20:4)-H	-3.4837	0.0013815	2.8597	0.011685	0.54305
PC(14:0_14:0)+HCOO	3.4601	0.0014738	2.8316	0.012173	-1.71
PC(15:0_18:2)+HCOO	3.4539	0.0014991	2.8242	0.012173	-1.3922
PE(18:0e_18:1)-H	3.432	0.0015914	2.7982	0.012669	-1.6866
PE(18:0_22:5)+H	-3.3251	0.0021273	2.6722	0.01661	0.5946
TG(18:1_18:1_22:4)+NH4	3.3116	0.0022061	2.6564	0.016899	-1.1453
DG(18:1_20:4)+NH4	-3.295	0.0023066	2.637	0.017342	1.6145
PE(18:1p_22:6)+H	-3.2467	0.0026259	2.5807	0.018704	0.33503
TG(16:0_18:1_18:1)+NH4	3.2515	0.002592	2.5864	0.018704	-0.3037
TG(18:1_18:1_18:1)+NH4	3.2514	0.0025929	2.5862	0.018704	-0.39293
PI(18:0_22:4)-H	3.2191	0.0028267	2.5487	0.019787	-2.9821
PC(36:4)+H	-3.2034	0.0029469	2.5306	0.020279	0.076189
PE(16:0_22:6)+H	-3.1527	0.0033712	2.4722	0.022812	0.30906
LPE(18:1)-H	3.1234	0.0036421	2.4387	0.022884	-2.3362
PE(22:1_20:4)-H	-3.1316	0.0035643	2.448	0.022884	0.98288
PS(20:1_22:6)-H	-3.1269	0.003608	2.4427	0.022884	2.0327
ChE(22:4)+NH4	3.1279	0.0035989	2.4438	0.022884	-3.5859
PC(18:0_22:4)+H	-3.1211	0.0036637	2.4361	0.022884	0.40935
SM(d36:0)+H	-3.0529	0.0043806	2.3585	0.026947	1.7883
PE(16:0_22:4)-H	2.9977	0.0050557	2.2962	0.030636	-0.19495
LPE(18:0)-H	2.969	0.0054433	2.2641	0.032029	-3.9125
PI(18:1_20:3)-H	2.9696	0.0054359	2.2647	0.032029	-1.3625
PC(16:0_14:0)+Na	-2.9584	0.0055951	2.2522	0.032452	2.4629
PC(38:5)+H	-2.948	0.0057467	2.2406	0.032861	3.7068
PE(18:1_22:5)+H	-2.9375	0.0059033	2.2289	0.033288	2.1567
PE(18:0_18:1)+H	2.8928	0.0066163	2.1794	0.036797	-0.45573
Cer(d18:2_16:0)+HCOO	2.886	0.0067315	2.1719	0.036932	-0.82197
PE(18:0_20:2)-H	2.8383	0.0075965	2.1194	0.041122	-2.6364
ChE(20:4)+NH4	2.8321	0.0077157	2.1126	0.041218	-1.2408
PE(18:0_22:6)-H	2.8161	0.0080345	2.095	0.041291	-0.34422
PE(16:0_18:1)+H	-2.8194	0.0079681	2.0986	0.041291	0.1779
TG(18:0_18:0_18:1)+NH4	2.8227	0.0079022	2.1023	0.041291	-2.0012
PE(16:0p_22:6)+H	-2.7493	0.0094943	2.0225	0.048184	0.1939
TG(16:0_17:1_18:1)+NH4	2.744	0.0096214	2.0168	0.048226	-2.984

## Sheet: PCA Loadings for Polar Met
Metabolite	PC1	PC2	PC3	PC4	PC5
glucose	0.47287	0.18449	0.29368	0.065487	-0.015116
glucose_6_phosphate	0.060264	0.027427	-0.083676	0.029324	0.027051
F6P_G1P	0.033802	0.0068759	-0.068153	-0.015793	-0.047487
fructose_1_6_bisphosphate	-0.0022332	0.0016109	-0.0085006	0.0032639	0.015107
dihydroxyacetone_phosphate	0.0020969	0.0015514	-0.0013135	0.0032405	0.00036584
X3_phosphoglycerate	-0.018257	0.084181	-0.053287	0.027344	0.02361
phosphoenolpyruvate	0.011788	0.017563	-0.0085648	0.016035	0.0012206
pyruvate	2.6675e-08	-4.9138e-09	6.6927e-08	-4.7745e-08	2.5316e-08
lactate	-0.17718	0.052888	-0.028654	-0.14605	-0.14064
methionine	0.12169	-0.05233	-0.059202	0.19867	0.0032776
histidine	0.047788	0.054297	-0.091696	0.079382	-0.080607
threonine	0.075434	0.025786	-0.089615	0.024437	-0.090086
lysine	0.12409	-0.051773	-0.15907	0.013339	0.076935
arginine	0.21404	0.0072603	-0.039992	0.10812	0.054729
phenylalanine	0.071335	-0.025876	-0.12113	0.10911	-0.006359
tryptophan	0.03798	0.0047072	-0.14686	0.035558	-0.039248
tyrosine	0.10184	-0.019711	-0.084587	0.11173	0.0015252
leucine	0.082073	-0.048734	-0.10615	0.14536	0.006144
isoleucine	0.10522	-0.00073188	-0.12377	0.14904	-0.0025484
valine	0.098322	-0.020775	-0.0317	0.076096	-0.0090548
proline	0.16541	0.024445	-0.070287	-0.11886	0.11745
alanine	0.12385	0.016669	0.018577	-0.11056	0.00906
glutamine	0.013835	-0.002585	-0.094637	0.054633	-0.14084
asparagine	0.099062	-0.0068403	-0.059186	0.08532	0.071663
glycine	0.056204	0.0055193	-0.052274	-0.071408	-0.10943
serine	0.04831	0.0068509	-0.084732	0.05473	-0.067018
glutamate	0.10864	0.062846	0.045667	-0.03087	0.026603
aspartate	0.24243	0.087688	0.059412	0.052679	0.023508
cystine	0.016991	0.015818	-0.015009	0.022374	-0.00056198
Na_acetylglutamine	2.6675e-08	-4.9138e-09	6.6927e-08	-4.7745e-08	2.5316e-08
acetylserine	0.015526	0.088785	-0.0077367	-0.0018325	-0.00088717
Ne_acetyllysine	2.6675e-08	-4.9138e-09	6.6927e-08	-4.7745e-08	2.5316e-08
N_acetylglutamate	-0.069681	-0.031338	-0.069304	-0.094895	0.11424
uracil	2.6675e-08	-4.9138e-09	6.6927e-08	-4.7745e-08	2.5316e-08
adenine	-0.075467	-0.00032134	0.12365	0.20165	-0.0023489
hypoxanthine	-0.10718	0.1014	-0.093465	-0.10519	-0.17721
cytosine	2.6675e-08	-4.9138e-09	6.6927e-08	-4.7745e-08	2.5316e-08
guanine	0.069482	-0.060319	0.0025355	-0.060561	-0.25849
adenosine	-0.14647	-0.25611	0.54679	0.29716	-0.17515
uridine	-0.019495	0.08528	0.0091702	0.0064295	-0.0072221
inosine	-0.057454	0.14026	0.15668	-0.16766	-0.17847
cytidine	0.046793	0.15839	0.078554	0.030301	0.032442
guanosine	-0.024856	0.1174	0.1614	-0.082715	-0.057278
C5_carnitines	2.6675e-08	-4.9138e-09	6.6927e-08	-4.7745e-08	2.5316e-08
butyryl_carnitine	-0.00078733	-0.011989	-0.0011613	0.032511	-0.006444
propionylcarnitine	0.14079	-0.060892	-0.012638	-0.21232	-0.057058
acetylcarnitine	-0.041853	-0.024576	-0.050024	-0.20482	-0.066071
carnitine	0.069357	0.015176	-0.0039314	-0.1815	-0.057483
betaine	-0.021686	0.14258	-0.032931	-0.14063	-0.27753
sarcosine	-0.0034465	-0.040984	-0.014919	-0.028733	0.048756
phosphocholine	0.082781	-0.0083359	-0.0034981	-0.069573	-0.017384
choline	0.10194	0.056147	0.040066	0.10505	-0.060841
nicotinamide	-0.10481	0.034588	0.045453	0.051498	-0.13446
nicotinic_acid	2.6675e-08	-4.9138e-09	6.6927e-08	-4.7745e-08	2.5316e-08
pantothenic_acid	0.084308	0.15664	0.073936	0.024106	-0.030435
FAD	2.6675e-08	-4.9138e-09	6.6927e-08	-4.7745e-08	2.5316e-08
NADH	2.6675e-08	-4.9138e-09	6.6927e-08	-4.7745e-08	2.5316e-08
NAD	-0.0043745	-0.030922	-0.0051106	-0.044802	-0.036121
GSH	-0.084099	-0.090562	-0.040999	-0.11159	-0.20398
NADP	2.6675e-08	-4.9138e-09	6.6927e-08	-4.7745e-08	2.5316e-08
NADPH	2.6675e-08	-4.9138e-09	6.6927e-08	-4.7745e-08	2.5316e-08
GSSG	-0.058296	-0.030791	0.078786	-0.032621	0.016604
creatinine	-0.14436	0.24395	-0.12579	0.027552	-0.13972
creatine	-0.029467	0.1347	0.025143	0.012436	-0.13142
guanidinoacetate	0.24797	-0.49582	-0.13022	-0.1847	-0.24177
phosphocreatine	0.0058581	0.0076608	0.0085574	0.0098152	0.013795
X3_hydroxybutyrate	-0.081357	-0.024799	-0.013989	-0.018653	-0.074755
palmitate	-0.16118	0.16168	-0.03054	-0.14326	-0.15295
glycerol_3_phosphate	-0.014081	-0.060354	-0.0079001	0.047624	-0.092582
phosphoethanolamine	-0.01722	0.01584	0.061082	-0.03028	0.076677
X2_aminoadipate	-0.098406	-0.32543	-0.21169	0.028183	-0.099344
saccharopine	2.6675e-08	-4.9138e-09	6.6927e-08	-4.7745e-08	2.5316e-08
S_adenosylhomocysteine	0.031012	0.01144	-0.031682	-0.077647	-0.076562
S_adenosylmethionine	0.16177	-0.089873	0.019738	-0.059749	-0.058107
cystathionine	0.11537	0.27514	-0.26776	0.25867	-0.41943
X1_methylnicotinamide	0.19858	-0.11015	0.060962	-0.24945	0.072834
AMP	0.030931	-0.16337	0.095935	0.1477	-0.35392
ADP	0.00050296	-0.015451	0.011272	-0.024366	-0.026671
UMP	-0.028916	-0.037022	0.0117	0.011359	-0.044821
ATP	2.6675e-08	-4.9138e-09	6.6927e-08	-4.7745e-08	2.5316e-08
GMP	-0.012668	-0.0086558	0.017314	0.0062297	-0.0094999
UDP	2.6675e-08	-4.9138e-09	6.6927e-08	-4.7745e-08	2.5316e-08
CDP	2.6675e-08	-4.9138e-09	6.6927e-08	-4.7745e-08	2.5316e-08
UTP	2.6675e-08	-4.9138e-09	6.6927e-08	-4.7745e-08	2.5316e-08
GTP	2.6675e-08	-4.9138e-09	6.6927e-08	-4.7745e-08	2.5316e-08
orotate	2.6675e-08	-4.9138e-09	6.6927e-08	-4.7745e-08	2.5316e-08
dihydroorotate	2.6675e-08	-4.9138e-09	6.6927e-08	-4.7745e-08	2.5316e-08
carbamoyl_aspartate	2.6675e-08	-4.9138e-09	6.6927e-08	-4.7745e-08	2.5316e-08
UDP_GlcNAc	0.014813	-0.004737	0.0023986	-0.023356	0.01325
UDP_hexose	-0.0028156	0.0031009	-0.00094034	-0.004262	-0.0039967
methylthioadenosine	0.11246	0.017725	0.12595	-0.11189	-0.14045
ribose_1_phosphate	2.6675e-08	-4.9138e-09	6.6927e-08	-4.7745e-08	2.5316e-08
ribose_ribulose_5_phosphate	-0.004504	0.011744	-0.013917	-0.0045511	-0.0072994
sedoheptulose_7_phosphate	0.0023777	-0.00086712	-0.00056222	-0.0034823	-0.011109
X6_phosphogluconate	2.6675e-08	-4.9138e-09	6.6927e-08	-4.7745e-08	2.5316e-08
xanthine	-0.055094	0.22399	-0.036564	-0.076476	0.05453
allantoin	2.6675e-08	-4.9138e-09	6.6927e-08	-4.7745e-08	2.5316e-08
urate	-0.091666	0.072862	-0.12312	-0.15847	0.04364
phosphoserine	2.6675e-08	-4.9138e-09	6.6927e-08	-4.7745e-08	2.5316e-08
hypotaurine	-0.036749	-0.12973	0.03455	-0.10992	0.039523
taurine	0.081775	0.12254	0.18489	-0.04293	-0.068141
citrate	-0.11697	0.01413	-0.26586	0.18312	0.16157
cis_aconitate	0.0040536	0.0025313	0.016333	0.0041074	0.0078893
alpha_ketoglutarate	0.028457	0.034371	0.026786	-0.02091	-0.0096377
succinate	-0.055403	0.0047831	-0.022407	0.048318	-0.071891
fumarate	2.6675e-08	-4.9138e-09	6.6927e-08	-4.7745e-08	2.5316e-08
malate	0.12389	0.15523	0.04113	-0.0043195	0.027239
X3_ureidopropionate	2.6675e-08	-4.9138e-09	6.6927e-08	-4.7745e-08	2.5316e-08
beta_alanine	0.0055191	-0.00058735	-0.0064466	-0.0090099	0.01416
citrulline	0.1796	0.01207	-0.12859	0.14102	-0.017567
argininosuccinate	2.6675e-08	-4.9138e-09	6.6927e-08	-4.7745e-08	2.5316e-08
ornithine	0.11462	-0.036207	-0.10547	0.0024381	-0.059585
glycerophosphocholine	-0.16659	-0.061761	0.011747	0.27947	-0.030356
N_acetylmethionine	0.021018	-0.0091993	0.0009986	0.060687	-0.0090637
phenylacetyl_glutamine	2.6675e-08	-4.9138e-09	6.6927e-08	-4.7745e-08	2.5316e-08
cAMP	2.6675e-08	-4.9138e-09	6.6927e-08	-4.7745e-08	2.5316e-08
kynurenine	0.0052977	-0.0034006	0.014455	-0.0033476	0.0010978
S_methylcysteine	2.6675e-08	-4.9138e-09	6.6927e-08	-4.7745e-08	2.5316e-08
pseudouridine	2.6675e-08	-4.9138e-09	6.6927e-08	-4.7745e-08	2.5316e-08
pipecolic_acid	-0.0067565	0.011329	-0.0030002	-0.0022592	0.13868
hydroxyproline	2.6675e-08	-4.9138e-09	6.6927e-08	-4.7745e-08	2.5316e-08
carnosine	0.02502	-0.015278	-0.034338	-0.032005	0.056275
ADP_ribose	2.6675e-08	-4.9138e-09	6.6927e-08	-4.7745e-08	2.5316e-08
itaconic_acid	2.6675e-08	-4.9138e-09	6.6927e-08	-4.7745e-08	2.5316e-08
X2_hydroxyglutarate	0.084323	0.074779	0.019145	-0.083498	-0.039465

## Sheet: PCA Score for Polar Met
Sample	Class	Batch	Subgroup	Subgroup_Label	PC1	PC2	PC3	PC4	PC5
1062	Pediatric	1	DIPG_K27M_mut	Pediatric GBM-H3	0.79003	-0.13479	1.3477	-0.89852	0.36145
1169	Pediatric	1	DIPG_K27M_mut	Pediatric GBM-H3	0.72015	-0.16119	-0.10641	0.46581	0.15996
1476	Pediatric	1	DIPG_K27M_mut	Pediatric GBM-H3	1.397	-0.72319	-0.044618	-1.2219	-0.55997
1494	Pediatric	1	DIPG_K27M_mut	Pediatric GBM-H3	0.73015	0.34244	0.69278	-0.67756	0.61979
171117_00017	Pediatric	2	DIPG_K27M_mut	Pediatric GBM-H3	-0.049901	2.118	-0.18978	-0.41317	-0.1101
171117_00022	Pediatric	2	DIPG_K27M_mut	Pediatric GBM-H3	0.15074	1.8737	-0.3409	0.38705	0.031917
180412_00044	Pediatric	2	DIPG_K27M_mut	Pediatric GBM-H3	0.71486	-0.070462	-0.56775	-0.74155	0.88417
1991	Pediatric	1	DIPG_K27M_mut	Pediatric GBM-H3	1.6182	-0.97098	-0.018891	-0.32867	-1.818
2284	Pediatric	1	DIPG_K27M_mut	Pediatric GBM-H3	0.1751	0.50866	-0.37708	-0.58609	0.54685
2348	Pediatric	1	DIPG_K27M_mut	Pediatric GBM-H3	0.23788	1.045	-0.095394	-0.74851	-0.22246
617	Pediatric	1	DIPG_K27M_mut	Pediatric GBM-H3	0.42291	-0.33028	-0.67297	-0.38903	0.032728
847A	Pediatric	1	DIPG_K27M_mut	Pediatric GBM-H3	0.81645	0.2692	2.2709	0.3884	0.4529
848	Pediatric	1	DIPG_K27M_mut	Pediatric GBM-H3	1.5273	0.60789	0.57365	0.3801	-0.25593
853	Pediatric	1	DIPG_K27M_mut	Pediatric GBM-H3	1.4985	1.0269	-0.63826	1.4715	0.12604
1070	Pediatric	1	Pilocytic_astrocytoma	Pilocytic astrocytoma	-0.42237	-0.13449	0.91744	0.2372	-0.10141
161102_00040	Pediatric	2	Pilocytic_astrocytoma	Pilocytic astrocytoma	-0.9824	-0.61324	-0.2043	-0.091112	-0.43568
170321_00055	Pediatric	2	Pilocytic_astrocytoma	Pilocytic astrocytoma	-1.3605	0.62952	0.6216	-0.28961	-0.64168
170411_00018	Pediatric	2	Pilocytic_astrocytoma	Pilocytic astrocytoma	-1.2674	0.019007	0.40728	-0.28861	-0.29781
170601_00029	Pediatric	2	Pilocytic_astrocytoma	Pilocytic astrocytoma	-1.1234	0.042834	0.85262	0.76701	-0.26599
170809_00038	Pediatric	2	Pilocytic_astrocytoma	Pilocytic astrocytoma	-0.76722	-0.69407	0.034681	-0.34104	-0.47009
171027_00196	Pediatric	2	Pilocytic_astrocytoma	Pilocytic astrocytoma	-0.14727	-0.37336	-0.11083	0.85914	-0.40354
171031_00028	Pediatric	2	Pilocytic_astrocytoma	Pilocytic astrocytoma	-0.47784	-0.37502	-0.17394	-0.35407	0.61362
171031_00172	Pediatric	2	Pilocytic_astrocytoma	Pilocytic astrocytoma	-0.57754	-0.94463	0.057538	0.35831	-0.30068
171213_00022	Pediatric	2	Pilocytic_astrocytoma	Pilocytic astrocytoma	-0.10047	-0.24898	-0.45696	0.30717	0.15837
171213_00023	Pediatric	2	Pilocytic_astrocytoma	Pilocytic astrocytoma	0.56626	-0.82942	-0.87734	0.22431	0.43456
180117_00013	Pediatric	2	Pilocytic_astrocytoma	Pilocytic astrocytoma	0.067223	-1.2379	-0.34861	-0.83432	0.53098
180202_00038	Pediatric	2	Pilocytic_astrocytoma	Pilocytic astrocytoma	0.52066	-0.42406	-0.043968	1.9104	-0.1576
1960	Pediatric	1	Pilocytic_astrocytoma	Pilocytic astrocytoma	-0.35182	0.23506	-0.9106	0.32674	1.1474
2044	Pediatric	1	Pilocytic_astrocytoma	Pilocytic astrocytoma	-0.5108	1.2336	-1.0732	-0.32798	-0.39908
2085	Pediatric	1	Pilocytic_astrocytoma	Pilocytic astrocytoma	-1.0988	-0.64575	0.55525	0.25084	1.2031
2101	Pediatric	1	Pilocytic_astrocytoma	Pilocytic astrocytoma	-0.30495	-0.039377	0.22735	3.02e-05	0.26072
2105	Pediatric	1	Pilocytic_astrocytoma	Pilocytic astrocytoma	-0.15766	-0.66856	-0.1528	-0.10549	0.21284
2132	Pediatric	1	Pilocytic_astrocytoma	Pilocytic astrocytoma	-0.15083	-0.93519	-1.0393	0.22771	-0.18374
734	Pediatric	1	Pilocytic_astrocytoma	Pilocytic astrocytoma	-0.16305	-0.60529	0.17267	0.52812	-0.048726
14_NRR_083	Pediatric	1	Pilocytic_astrocytoma	Pilocytic astrocytoma	-1.2137	0.46847	-0.12286	0.24515	-0.60848
15_NRR_033	Pediatric	1	Pilocytic_astrocytoma	Pilocytic astrocytoma	-0.72549	0.74004	-0.16475	-0.69782	-0.49646

## Sheet: PCA Loadings for Lipid Met
Metabolite	PC1	PC2	PC3	PC4	PC5
CL(18:2_18:1_18:2_18:1)-H	-0.0014508	0.026144	-0.020102	0.023018	-0.025093
Cer(d18:2_14:0)+HCOO	0.001123	0.0011356	-0.0029974	0.0028245	0.00031162
Cer(d18:1_16:0)+HCOO	-0.10815	0.056704	-0.069889	0.02819	0.11634
Cer(d18:2_16:0)+HCOO	-0.090663	0.10482	-0.15105	0.019932	0.1292
Cer(d17:1_18:0)+HCOO	0.0084425	0.026983	-0.022978	0.010989	0.059394
Cer(d18:1_18:0)+HCOO	-0.085892	0.079756	0.032638	0.0065403	0.064435
Cer(d18:2_18:0)+HCOO	0.1319	0.13239	-0.034302	0.072115	-0.014744
Cer(d18:2_18:0)-H	-0.22143	0.081086	-0.20953	0.013734	0.15873
Cer(d18:2_20:0)+HCOO	0.0021825	0.16005	-0.079552	0.063064	0.055936
Cer(d18:2_21:0)+HCOO	-0.00030021	0.0065288	0.0019603	-0.0024683	-0.00021994
Cer(d18:1_22:0)+HCOO	-0.035424	0.031356	0.037731	0.013852	-0.0069645
Cer(d18:2_22:0)+HCOO	0.048212	0.037312	-0.11051	0.12685	0.042363
Cer(d18:2_23:0)+HCOO	0.00083703	0.040596	0.0018805	0.023148	0.003647
Cer(d18:1_24:0)+HCOO	-0.042578	0.010988	0.022137	0.029085	0.012887
Cer(d18:1_24:1)+HCOO	-0.039267	0.024438	0.00070568	0.022672	0.026438
Cer(d18:2_24:1)+HCOO	0.023066	0.075261	-0.11	0.080613	0.062309
Cer(d18:2_25:1)+HCOO	-1.078e-08	-1.2434e-08	7.0963e-09	-3.1611e-08	5.0226e-08
Cer(d18:1_26:1)+HCOO	-1.078e-08	-1.2434e-08	7.0963e-09	-3.1611e-08	5.0226e-08
FA(20:4)-H	0.034175	0.018686	-0.084474	0.10055	-0.016113
LPC(14:0)+HCOO	-1.078e-08	-1.2434e-08	7.0963e-09	-3.1611e-08	5.0226e-08
LPC(16:0)+HCOO	0.044346	-0.020048	-0.016916	0.1071	-0.014158
LPC(18:0)+HCOO	-0.042184	0.017587	0.037544	0.13674	-0.009171
LPC(18:1)+HCOO	0.033885	-0.039633	-0.014897	0.17084	-0.074489
LPC(18:2)+HCOO	0.00037672	-0.0042294	0.002274	0.0080414	-0.0035608
LPC(20:4)+HCOO	-0.023382	0.022533	-0.013251	0.1375	-0.052304
LPE(16:0)-H	-0.01001	0.0098108	-0.0027069	0.0085861	-0.016501
LPE(18:0)-H	-0.050787	0.0081321	0.01257	0.066856	-0.031358
LPE(18:1)-H	-0.032557	-0.043383	-0.025663	0.07127	-0.013754
LPE(20:4)-H	-0.020491	0.038249	-0.047077	0.15474	-0.031561
LPE(22:4)-H	-0.037755	-0.00023901	-0.039371	0.078937	-0.041532
LPE(22:6)-H	-0.044083	0.0054601	0.04023	0.095695	-0.055973
LPG(18:1)-H	-1.078e-08	-1.2434e-08	7.0963e-09	-3.1611e-08	5.0226e-08
PC(14:0_14:0)+HCOO	-0.056647	-0.073356	-0.050519	-0.03463	-0.0033494
PC(15:0_14:0)+HCOO	-0.00013079	0.00026487	-0.0004318	0.00023207	0.0011959
PC(16:0_14:0)+HCOO	-0.026645	-0.044034	-0.042469	-0.0058675	0.029361
PC(16:0e_14:0)+HCOO	-1.078e-08	-1.2434e-08	7.0963e-09	-3.1611e-08	5.0226e-08
PC(15:0_16:0)+HCOO	-0.004043	-0.01153	-0.0032259	0.012853	0.058842
PC(16:0_16:0)+HCOO	-0.006103	-0.00083468	0.0074419	0.031446	0.059441
PC(16:0e_16:0)+HCOO	-0.0011384	0.0019578	0.014648	0.030397	0.043438
PC(17:1_16:0)+HCOO	-0.011097	-0.068911	-0.035476	0.00034175	0.047018
PC(15:0_18:2)+HCOO	-0.022857	-0.04647	-0.063584	0.047494	0.048879
PC(16:1_18:1)+HCOO	0.02778	-0.10547	-0.0063084	0.014334	0.10411
PC(16:0_18:3)+HCOO	0.01225	-0.012927	-0.044347	0.058782	-0.0031568
PC(14:0_20:4)+HCOO	-0.018434	0.039296	-0.060832	0.082591	0.010812
PC(17:0_18:1)+HCOO	-0.00068498	-0.014358	0.019551	0.032516	0.03173
PC(17:1_18:2)+HCOO	-0.00040023	0.00081052	-0.0013213	0.00071015	0.0036594
PC(15:0_20:4)+HCOO	0.0145	0.034674	-0.039462	0.092198	0.025015
PC(18:0_18:1)+HCOO	-0.045777	0.0012327	0.015497	0.068834	-0.027049
PC(18:1_18:1)+HCOO	0.011904	-0.046328	-0.01954	0.039465	0.0080139
PC(18:1_18:2)+HCOO	-0.0075902	-0.048752	0.00090106	0.079627	0.098201
PC(16:0_20:3)+HCOO	0.019258	-0.016406	0.038149	0.083868	0.058096
PC(16:0_20:4)+HCOO	0.003046	0.050308	0.024624	0.059576	-0.00041152
PC(17:0_20:3)+HCOO	-1.078e-08	-1.2434e-08	7.0963e-09	-3.1611e-08	5.0226e-08
PC(17:0_20:4)+HCOO	-0.049818	0.050043	0.022441	0.076934	0.036439
PC(17:1_20:4)+HCOO	-0.0092665	0.0076823	-0.013092	0.020038	0.01952
PC(15:0_22:6)+HCOO	-1.078e-08	-1.2434e-08	7.0963e-09	-3.1611e-08	5.0226e-08
PC(18:0_20:3)+HCOO	-0.033587	0.001028	0.023543	0.11175	0.0019367
PC(18:1_20:3)+HCOO	0.038098	-0.036392	0.0068507	0.10055	0.017272
PC(16:0_22:4)+HCOO	-0.032859	0.025451	-0.020813	0.050472	0.0039392
PC(18:0_20:4)+HCOO	-0.066222	0.052681	0.036426	0.07078	-0.020644
PC(16:0e_22:4)+HCOO	0.017881	-0.019752	-0.012652	0.039974	0.011081
PC(18:0e_20:4)+HCOO	-0.03149	0.039937	-0.0052178	0.036514	-0.0064226
PC(16:1_22:4)+HCOO	-0.054886	-0.034738	0.027531	0.079845	0.036567
PC(18:1_20:4)+HCOO	0.0063751	0.044357	-0.00015228	0.072006	-0.0060499
PC(18:2_20:4)+HCOO	-0.040079	0.019059	-0.050833	0.13014	0.075311
PC(16:0_22:6)+HCOO	-0.032165	0.0095653	0.099533	0.061808	-0.014223
PC(19:1_20:4)+HCOO	-0.00088814	0.0017986	-0.0029321	0.0015759	0.0081205
PC(17:0_22:6)+HCOO	-1.078e-08	-1.2434e-08	7.0963e-09	-3.1611e-08	5.0226e-08
PC(18:0_22:4)+HCOO	-0.14091	0.048683	-0.0070985	0.054463	-0.02649
PC(18:0_22:5)+HCOO	0.027004	0.034773	0.088412	0.065576	-0.047349
PC(18:1_22:5)+HCOO	-0.020757	-0.011758	0.047068	0.024508	-0.0037366
PC(18:0_22:6)+HCOO	-0.1397	0.030055	0.15618	0.05519	-0.030504
PC(20:3_20:4)+HCOO	-0.0077812	0.022688	0.045473	0.11077	-0.025499
PC(18:1_22:6)+HCOO	-0.022396	-0.0021427	0.10957	0.062995	-0.0382
PC(20:4_20:4)+HCOO	-0.028194	0.04253	0.032593	0.13031	-0.033677
PC(20:4_22:6)+HCOO	-0.065726	0.029682	0.080772	0.066468	-0.051114
PC(22:4_20:4)+HCOO	-0.0073488	0.0049569	0.002271	0.0019355	-0.0058691
PC(20:3_22:6)+HCOO	-1.078e-08	-1.2434e-08	7.0963e-09	-3.1611e-08	5.0226e-08
PC(22:4_22:6)+HCOO	-0.0079597	0.0047012	0.0025246	0.0025197	-0.0066294
PC(22:6_22:6)+HCOO	-0.00905	-0.0008151	0.0094794	0.009394	0.0082799
PE(16:0_18:1)-H	0.024386	-0.041097	0.015127	-0.033583	0.018371
PE(16:1_18:1)-H	0.070241	-0.16599	-0.013114	-0.053034	0.086181
PE(17:0_18:1)-H	-0.01604	0.0040064	-0.011994	0.0085519	0.025002
PE(18:0_18:1)-H	-0.093877	0.00029655	0.018678	0.047015	0.031346
PE(18:0e_18:1)-H	-0.078347	-0.052062	0.028772	-0.04539	0.051431
PE(18:1_18:1)-H	0.063947	-0.12201	0.012142	-0.013723	0.037941
PE(16:0e_20:2)-H	-0.018586	-0.018948	-0.0087358	-0.035322	0.018968
PE(18:1_18:2)-H	0.022719	-0.11734	0.029356	0.015036	0.11945
PE(16:0_20:3)-H	0.019522	-0.065298	0.030839	0.026499	0.094795
PE(16:0e_20:3)-H	-0.017927	-0.044048	0.004905	-0.073622	0.07156
PE(14:0_22:4)-H	-0.080115	-0.12316	-0.10566	-0.022146	0.046209
PE(16:0_20:4)-H	0.018065	0.017553	0.05473	0.0044268	-0.0072231
PE(16:0e_20:4)-H	-0.024334	-0.02895	0.022982	-0.074726	0.091098
PE(16:1_20:4)-H	0.12737	-0.069734	-0.038813	0.046445	-0.013654
PE(16:0_20:5)-H	0.0085235	-0.016018	-0.034305	0.0068846	0.043874
PE(14:0_22:6)-H	0.0061076	-0.0066816	0.0037964	0.001778	-0.0075985
PE(19:1_18:1)-H	0.0022487	-0.0041229	0.0060769	0.0020266	-0.00085425
PE(17:0_20:4)-H	0.0071746	-0.014147	0.0090904	-0.00040929	-0.0014736
PE(17:1_20:4)-H	-1.078e-08	-1.2434e-08	7.0963e-09	-3.1611e-08	5.0226e-08
PE(20:1_18:1)-H	0.038684	-0.087325	0.018143	-0.018474	-0.00088624
PE(18:0_20:2)-H	-0.017608	-0.019034	-0.026179	0.017846	-0.0030128
PE(18:1_20:2)-H	-0.086911	0.03374	0.030744	0.0084664	-0.008749
PE(18:0_20:3)-H	-0.069167	-0.012655	0.04455	0.082175	0.045843
PE(16:0e_22:3)-H	-0.033447	-0.043163	-0.0067748	-0.054594	0.025825
PE(18:1_20:3)-H	0.037121	-0.12751	0.053357	0.0089816	0.055041
PE(16:0_22:4)-H	-0.046694	-0.010609	-0.00019155	-0.063522	0.0078485
PE(18:0_20:4)-H	-0.048755	0.043298	0.041634	0.034684	-0.0072405
PE(16:0e_22:4)-H	-0.088014	0.025591	0.043092	-0.035116	-0.012571
PE(16:1_22:4)-H	-0.088897	-0.014544	0.05597	-0.018451	0.039241
PE(18:1_20:4)-H	0.068007	-0.029157	0.023943	0.023521	-0.0046204
PE(16:0_22:5)-H	-0.042736	0.00015063	0.048525	-0.043078	-0.0044435
PE(16:0e_22:5)-H	0.0062328	0.045924	-0.051787	-0.028652	0.012811
PE(18:2_20:4)-H	0.026533	-0.036408	-0.05362	0.082039	0.045329
PE(16:0_22:6)-H	-0.031515	-0.040495	0.08197	-0.0051943	0.0078694
PE(16:0e_22:6)-H	-0.061938	0.077856	0.033592	-0.067419	0.24858
PE(16:1_22:6)-H	0.10402	-0.1069	0.042885	0.041725	0.03509
PE(18:1_22:1)-H	0.0035487	-0.0075732	0.0017878	-0.0028791	1.2846e-05
PE(18:0_22:3)-H	-0.057973	-0.023246	-0.0092113	-0.0067591	-0.043959
PE(18:0_22:4)-H	-0.15804	0.05308	0.058804	0.017385	0.0093236
PE(20:0_20:4)-H	0.00030742	0.049965	0.040163	0.0369	0.0076698
PE(18:0e_22:4)-H	-0.1188	0.041897	0.13499	-0.074653	0.026198
PE(18:1_22:4)-H	-0.017844	-0.011785	0.0047037	0.017138	-0.0017716
PE(18:0_22:5)-H	-0.013459	0.046303	0.12203	0.037626	-0.024062
PE(18:1_22:5)-H	0.072813	-0.033129	-0.073441	0.076048	0.024735
PE(18:0_22:6)-H	-0.16511	0.021187	0.19382	0.00039159	-0.034675
PE(18:1_22:6)-H	0.045097	-0.036012	0.089342	0.027931	-0.0077354
PE(20:4_22:6)-H	-0.027954	0.0041104	0.063291	0.026678	-0.02221
PE(18:1_24:1)-H	-1.078e-08	-1.2434e-08	7.0963e-09	-3.1611e-08	5.0226e-08
PE(22:0_20:4)-H	0.0061726	0.0030457	0.0010107	-1.469e-05	0.0064685
PE(22:1_20:4)-H	0.067432	0.039847	-0.018806	0.068368	-0.031513
PE(20:1_22:6)-H	-0.0065176	0.0041721	0.058223	0.0075536	0.0089587
PE(22:4_20:4)-H	-0.043221	0.017139	0.038064	0.008961	-0.044584
PE(20:3_22:6)-H	0.021358	-0.019534	0.046602	0.018635	0.0046746
PE(22:4_22:6)-H	-0.083219	-0.030688	0.075945	-0.027748	-0.045584
PE(24:0_20:4)-H	-1.078e-08	-1.2434e-08	7.0963e-09	-3.1611e-08	5.0226e-08
PE(24:1_20:4)-H	0.00072044	0.0002758	-0.00027185	-0.00057851	0.00099294
PG(16:0_18:1)-H	-0.17832	-0.021084	-0.095661	-0.048522	-0.046985
PG(18:0_18:1)-H	-0.12301	-0.019883	-0.095796	0.041743	0.060515
PG(18:1_18:1)-H	-0.003989	-0.072614	-0.029729	0.021587	-0.094539
PG(18:1_18:2)-H	0.038661	-0.090953	-0.067161	0.040021	-0.0054617
PG(18:2_18:2)-H	0.015452	-0.0049109	-0.0032468	0.02171	-0.0053387
PG(18:1_20:3)-H	-0.003265	-0.0098162	-0.0039887	0.028813	-0.0089557
PG(18:0_20:4)-H	-1.078e-08	-1.2434e-08	7.0963e-09	-3.1611e-08	5.0226e-08
PG(20:3_18:2)-H	0.0042714	-0.0018269	0.0024247	0.0048567	-4.5964e-06
PG(18:1_20:4)-H	0.057406	-0.023964	-0.09597	0.045728	-0.079731
PG(18:2_20:4)-H	0.022313	-0.0026818	-0.011099	0.046523	-0.005818
PG(16:0_22:6)-H	0.00016799	0.00026153	-0.00023691	-7.524e-05	-0.00028399
PG(18:1_22:4)-H	0.0045105	0.0047377	-0.018564	0.012689	-0.027192
PG(22:4_18:2)-H	0.027341	-0.0087161	-0.033899	0.053211	-0.026759
PG(18:1_22:5)-H	0.020867	0.0084342	-0.014415	-0.021181	-0.056697
PG(18:0_22:6)-H	-1.078e-08	-1.2434e-08	7.0963e-09	-3.1611e-08	5.0226e-08
PG(18:1_22:6)-H	0.066862	-0.016572	-0.0030097	0.056218	-0.015642
PG(20:4_22:6)-H	0.041367	0.078521	-0.0021909	0.056789	-0.014241
PG(20:3_22:4)-H	-1.078e-08	-1.2434e-08	7.0963e-09	-3.1611e-08	5.0226e-08
PG(22:4_20:4)-H	0.0081635	-0.012016	-0.044625	0.020933	-0.010686
PG(20:3_22:6)-H	-1.078e-08	-1.2434e-08	7.0963e-09	-3.1611e-08	5.0226e-08
PG(22:4_22:6)-H	0.0011442	0.0015078	0.0014758	0.0039604	-0.0048945
PG(22:6_22:6)-H	0.067398	0.053486	0.049524	0.036508	0.03395
PI(16:0_16:1)-H	-0.011393	-0.015434	-0.012611	-0.017659	-0.038603
PI(34:0)-H	-0.045908	0.1272	-0.1148	0.028867	-0.096341
PI(18:0_18:2)-H	-0.055598	0.038972	-0.039506	-0.090046	0.056374
PI(16:0_20:3)-H	4.2756e-05	-0.0015782	-0.001202	0.0051639	0.0057321
PI(16:0_20:4)-H	0.033334	0.031034	-0.0521	-0.017567	-0.055362
PI(16:0e_20:4)-H	0.0012309	0.0077058	0.00098142	-0.0018811	-0.0057896
PI(17:0_20:4)-H	-0.021231	0.0093438	-0.039159	-0.0069102	0.01108
PI(18:0_20:3)-H	-0.088966	0.020529	-0.1018	0.058727	0.071689
PI(18:1_20:3)-H	-0.040176	-0.023147	-0.090232	-0.034733	-0.039275
PI(18:0_20:4)-H	-0.094654	0.037445	-0.079731	-0.05728	-0.048921
PI(18:0e_20:4)-H	-1.078e-08	-1.2434e-08	7.0963e-09	-3.1611e-08	5.0226e-08
PI(18:1_20:4)-H	0.005426	0.019481	-0.07136	-0.018997	-0.069322
PI(16:0_22:6)-H	-0.01941	-0.00083215	-0.024322	-0.01792	0.040827
PI(18:0_22:4)-H	-0.050593	0.029771	-0.046892	0.012977	0.031208
PI(18:1_22:4)-H	-0.012439	0.0099427	-0.005717	7.7897e-05	0.014416
PI(20:1_20:4)-H	-0.12277	0.06462	-0.15744	-0.0079471	-0.037667
PI(20:2_20:4)-H	0.0013074	-0.0023971	-0.0089783	0.0026241	0.016204
PI(18:0_22:6)-H	-0.067017	0.0082966	-0.025452	0.016536	0.070529
PI(20:3_20:4)-H	-1.078e-08	-1.2434e-08	7.0963e-09	-3.1611e-08	5.0226e-08
PI(18:1_22:6)-H	-0.0071331	0.0081749	-0.012612	0.0055748	0.011023
PI(20:4_20:4)-H	0.0050626	-0.0062315	-0.0051343	-0.019923	-0.019954
PS(18:0_18:1)-H	-0.071452	0.080746	-0.14392	-0.10925	-0.12638
PS(16:0_20:4)-H	0.085815	0.048211	-0.026775	-0.028711	-0.10058
PS(17:0_20:4)-H	-1.078e-08	-1.2434e-08	7.0963e-09	-3.1611e-08	5.0226e-08
PS(18:0_20:3)-H	0.048439	0.0019466	-0.10149	0.13348	-0.073524
PS(18:1_20:2)-H	-0.088547	0.011798	0.026687	0.015065	0.032869
PS(18:1_20:3)-H	0.031639	-0.048873	-0.05025	-0.011176	-0.046086
PS(18:0_20:4)-H	-0.00082184	0.1047	-0.13985	-0.057318	-0.19245
PS(18:1_20:4)-H	0.08618	-0.012453	-0.058915	-0.050059	-0.080886
PS(16:0_22:6)-H	0.1554	0.029563	0.059724	-0.032268	-0.14317
PS(18:0_22:4)-H	-0.12453	0.13107	-0.10757	-0.039833	-0.16747
PS(18:1_22:3)-H	0.0069167	-0.010653	0.012071	0.0038702	-0.00072487
PS(18:0_22:5)-H	-0.047717	0.13806	-0.13837	0.03201	-0.14613
PS(18:0_22:6)-H	-0.072101	0.093774	0.083515	-0.037289	-0.17425
PS(18:1_22:6)-H	0.13029	-0.020786	0.070641	-0.011114	-0.14268
PS(20:4_20:4)-H	-1.078e-08	-1.2434e-08	7.0963e-09	-3.1611e-08	5.0226e-08
PS(42:6)-H	0.00031309	-0.00063532	0.007728	-0.00065027	0.0010149
PS(20:3_22:4)-H	-0.0050512	-0.004813	0.00069221	-0.011281	0.012776
PS(20:1_22:6)-H	0.052673	0.039248	-0.031664	-0.029087	-0.098017
PS(22:5_22:6)-H	-0.0077001	-0.0082393	-0.0043793	-0.012806	0.0016592
PS(22:6_22:6)-H	-1.078e-08	-1.2434e-08	7.0963e-09	-3.1611e-08	5.0226e-08
PS(22:4_22:4)-H	-0.11637	0.019609	-0.074133	-0.07984	-0.03081
SM(d30:1)+HCOO	-1.078e-08	-1.2434e-08	7.0963e-09	-3.1611e-08	5.0226e-08
SM(d41:1)+HCOO	-0.0022714	-0.00036572	0.0042904	0.0013164	-0.00089181
SM(d41:2)+HCOO	0.033448	-0.027939	-0.013569	0.038087	0.034943
AcCa(12:0)+H	-0.0044281	-0.0026233	-0.0035406	-0.0043287	-0.0057459
AcCa(14:0)+H	-0.014157	-0.012185	-0.01658	-0.033613	-0.0043931
AcCa(14:1)+H	-0.0047056	-0.030065	-0.035466	-0.047488	0.0046689
AcCa(16:0)+H	-0.0092555	-0.09147	-0.058161	-0.10135	0.033132
AcCa(18:0)+H	-0.017015	-0.052038	-0.013036	-0.061149	-0.0060876
AcCa(18:1)+H	0.010458	-0.12807	-0.071422	-0.12729	0.014642
AcCa(18:2)+H	0.014898	-0.046158	-0.045435	-0.066136	0.019354
AcCa(20:0)+H	0.0027787	0.0010637	-0.0010485	-0.0022313	0.0038298
AcCa(20:1)+H	-0.0050991	-0.011424	-0.010599	-0.012204	0.008529
AcCa(20:2)+H	-1.078e-08	-1.2434e-08	7.0963e-09	-3.1611e-08	5.0226e-08
AcCa(20:3)+H	-0.00088244	-0.00094423	-0.00050187	-0.0014676	0.00019015
AcCa(22:1)+H	-1.078e-08	-1.2434e-08	7.0963e-09	-3.1611e-08	5.0226e-08
AcCa(22:4)+H	-1.078e-08	-1.2434e-08	7.0963e-09	-3.1611e-08	5.0226e-08
Cer(d16:1_16:0)+H	-1.078e-08	-1.2434e-08	7.0963e-09	-3.1611e-08	5.0226e-08
Cer(d18:1_16:0)+H	-0.10275	0.06802	-0.049855	-0.010442	0.07455
Cer(d18:2_16:0)+H	-0.021522	0.065457	-0.068761	-0.037167	0.063074
Cer(d18:1_18:0)+H	-0.097438	0.064213	0.01459	-0.039906	0.032833
Cer(d18:2_18:0)+H	-0.058541	0.11186	-0.12784	0.0065404	0.056789
Cer(d16:1_22:0)+H	-1.078e-08	-1.2434e-08	7.0963e-09	-3.1611e-08	5.0226e-08
Cer(d18:2_20:0)+H	0.0032259	0.074732	-0.015395	-0.0017547	-0.010906
Cer(d40:0)+H	-1.078e-08	-1.2434e-08	7.0963e-09	-3.1611e-08	5.0226e-08
Cer(d18:1_22:0)+H	-1.078e-08	-1.2434e-08	7.0963e-09	-3.1611e-08	5.0226e-08
Cer(d18:2_22:0)+H	0.0011414	0.0014638	-0.0025895	0.0029261	-0.0010021
Cer(d18:2_23:0)+H	-1.078e-08	-1.2434e-08	7.0963e-09	-3.1611e-08	5.0226e-08
Cer(d18:1_24:0)+H	-1.078e-08	-1.2434e-08	7.0963e-09	-3.1611e-08	5.0226e-08
Cer(d18:2_24:1)+H	0.012815	0.077305	-0.10914	0.045455	0.026703
ChE(18:1)+NH4	-0.016272	-0.0057999	-0.0045006	0.040553	-0.016758
ChE(18:2)+NH4	-0.011146	-0.028812	0.018618	-0.03121	0.01182
ChE(18:3)+NH4	-0.00023582	4.4558e-05	0.0022363	-0.00057937	0.00032145
ChE(20:2)+NH4	-1.078e-08	-1.2434e-08	7.0963e-09	-3.1611e-08	5.0226e-08
ChE(20:3)+NH4	-0.044093	-0.076328	0.021942	0.19137	-0.092739
ChE(20:4)+NH4	-0.052731	-0.083432	0.027689	0.16191	-0.045486
ChE(20:5)+NH4	-1.078e-08	-1.2434e-08	7.0963e-09	-3.1611e-08	5.0226e-08
ChE(22:3)+NH4	0.00061699	0.00096054	-0.00087012	-0.00027634	-0.001043
ChE(22:4)+NH4	-0.051985	-0.03852	-0.013086	0.088988	-0.078451
ChE(22:6)+NH4	0.0021947	-0.010282	0.062003	0.097121	-0.018792
DG(18:0_16:0)+NH4	-0.04228	-0.0064983	0.022845	-0.033163	0.0076307
DG(16:0_18:1)+NH4	0.02274	-0.0083208	-0.067787	-0.032299	-0.061733
DG(16:0_18:2)+NH4	0.0053597	0.0068535	-0.011438	0.0070628	-0.0068568
DG(18:0_18:0)+H	-1.078e-08	-1.2434e-08	7.0963e-09	-3.1611e-08	5.0226e-08
DG(16:0_20:3)+NH4	-1.078e-08	-1.2434e-08	7.0963e-09	-3.1611e-08	5.0226e-08
DG(18:2_18:2)+NH4	-1.078e-08	-1.2434e-08	7.0963e-09	-3.1611e-08	5.0226e-08
DG(16:0_20:4)+NH4	0.057484	0.033013	-0.013384	-0.12075	-0.111
DG(18:0_20:3)+NH4	0.00054149	0.00028969	0.0015489	-0.0026715	0.0014152
DG(16:0_22:4)+NH4	0.014209	0.011381	0.032843	-0.043736	-0.013053
DG(18:0_20:4)+NH4	0.053583	0.054702	0.022048	-0.21645	-0.204
DG(18:1_20:4)+NH4	0.042282	0.006619	-0.044178	-0.096823	-0.10025
DG(16:0_22:6)+NH4	0.0072667	-0.0039283	-0.0029848	-0.00159	-0.0073241
DG(18:0_22:4)+NH4	-0.0057647	-0.0033574	-0.0027796	-0.0076346	-0.0029806
DG(18:1_22:4)+NH4	-1.078e-08	-1.2434e-08	7.0963e-09	-3.1611e-08	5.0226e-08
DG(18:0_22:6)+NH4	7.2981e-05	0.001365	0.00085246	7.4037e-05	-0.0002111
DG(18:1_22:6)+NH4	-1.078e-08	-1.2434e-08	7.0963e-09	-3.1611e-08	5.0226e-08
LPC(16:0)+H	-0.066261	-0.073179	-0.04158	0.012731	-0.019072
LPC(18:0)+Na	-0.0059941	0.011498	-0.0067333	0.00058341	0.0029973
LPC(18:1)+Na	-0.030147	-0.011241	-0.020346	0.081245	-0.04265
LPC(18:1)+H	-1.078e-08	-1.2434e-08	7.0963e-09	-3.1611e-08	5.0226e-08
LPC(18:2)+H	-1.078e-08	-1.2434e-08	7.0963e-09	-3.1611e-08	5.0226e-08
LPC(20:4)+H	-0.013083	0.0037177	-0.015523	0.050082	-0.026811
LPE(20:4)+H	-0.0069699	0.0061067	-0.013971	0.017784	-0.0092849
MG(16:0)+H	-1.078e-08	-1.2434e-08	7.0963e-09	-3.1611e-08	5.0226e-08
MG(18:0)+H	-0.043479	-0.027434	0.031035	-0.053083	0.025414
MG(18:0)+NH4	-0.030793	-0.0079719	0.0031759	-0.045718	0.02453
PC(28:0)+H	-0.013432	-0.035328	-0.016165	-0.047066	-0.012529
PC(16:0_14:0)+Na	0.0386	0.039432	-0.031323	-0.035918	0.0073504
PC(30:0)+H	0.0094394	-0.037514	-0.055818	-0.00049895	0.0052849
PC(30:1)+H	0.058485	-0.11979	-0.11616	-0.058088	0.0033819
PC(32:2)+H	0.057536	0.037256	-0.21007	-0.1012	-0.044011
PC(32:3)+H	0.043475	-0.025745	-0.077851	-0.031763	-0.032577
PC(33:3)+H	0.0012343	-0.00085247	-0.00020814	0.0015069	-0.0001331
PC(34:4)+H	0.049227	0.043348	-0.12314	-0.01598	-0.032778
PC(15:0_20:4)+H	0.031181	0.05313	-0.052929	0.029498	0.049064
PC(36:3)+H	0.015268	-0.025578	-0.016576	0.092565	0.081527
PC(36:4)+H	0.024133	0.088317	0.019353	-0.0060391	0.0062823
PC(36:6)+H	0.0063195	0.00095893	0.00022536	0.00068772	-0.0073453
PC(37:4)+H	0.00058343	-0.0012228	-0.0014829	-3.4973e-05	0.0043078
PC(37:5)+H	0.0058937	0.070265	0.083082	0.012491	0.00013572
PC(15:0_22:6)+H	-1.078e-08	-1.2434e-08	7.0963e-09	-3.1611e-08	5.0226e-08
PC(38:4)+H	0.11265	0.020125	-0.0012445	0.054073	0.023483
PC(16:0e_22:4)+H	-0.043806	0.055745	-0.045645	-0.052521	-0.0039829
PC(38:5)+H	0.067165	0.0063441	0.0012084	0.07679	-0.003246
PC(18:2_20:4)+Na	0.0059236	0.0075967	-0.013439	0.015185	-0.0052005
PC(38:6)+H	0.088281	0.11571	0.041992	-0.0053711	-0.029613
PC(16:0_22:6)+Na	-0.10281	-0.0044254	0.067987	0.035527	-0.022676
PC(39:6)+H	-0.0001309	0.0002651	-0.00043216	0.00023227	0.0011969
PC(18:0_22:4)+H	0.035203	0.033373	0.023279	-0.080331	-0.078559
PC(40:5)+H	0.00035351	0.11083	0.032741	0.010198	0.023448
PC(40:6)+H	-0.032423	0.0096968	0.044108	-0.063421	0.035865
PC(40:7)+H	0.02446	0.072847	0.034249	0.068982	-0.0094586
PC(40:8)+H	0.011665	0.036729	0.014532	0.14816	-0.048891
PC(42:9)+H	-1.078e-08	-1.2434e-08	7.0963e-09	-3.1611e-08	5.0226e-08
PC(44:10)+H	-1.078e-08	-1.2434e-08	7.0963e-09	-3.1611e-08	5.0226e-08
PC(44:12)+H	-1.078e-08	-1.2434e-08	7.0963e-09	-3.1611e-08	5.0226e-08
PE(16:0_16:1)+H	0.0092651	-0.017825	-0.023909	-0.0075973	0.012873
PE(16:0p_16:1)+H	2.5368e-05	-1.752e-05	-4.2777e-06	3.097e-05	-2.7355e-06
PE(16:0_18:1)+H	0.052352	-0.032448	0.021531	-0.030378	0.0015463
PE(16:0p_18:1)+H	-0.019309	-0.071933	-0.0010339	-0.033054	-0.0019255
PE(16:1_18:1)+H	0.072041	-0.087349	-0.03143	0.00092416	0.026974
PE(16:0p_19:1)+H	-1.078e-08	-1.2434e-08	7.0963e-09	-3.1611e-08	5.0226e-08
PE(18:0_18:0)+Na	0.0015665	0.012781	0.0067652	-0.012962	-0.0078343
PE(18:0_18:1)+Na	-0.020054	0.069192	0.052703	0.04337	-0.038833
PE(18:0_18:1)+H	-0.064719	0.046244	0.021014	-0.029704	0.03402
PE(36:1)+Na	0.001091	0.0022442	-0.00022751	-0.0018083	0.00088851
PE(18:0p_18:1)+H	-0.045665	-0.065406	0.068945	-0.077739	0.0090168
PE(18:1_18:1)+Na	0.15823	0.048383	0.0012257	-0.084455	0.019221
PE(36:2)+Na	0.011962	-0.0002053	0.015172	-0.011768	0.0073247
PE(18:1p_18:1)+H	-0.077516	-0.21512	-0.035169	-0.078713	0.047678
PE(18:1_18:2)+H	0.046763	0.028347	0.025041	-0.087776	0.10117
PE(16:0p_20:3)+H	0.0035049	-0.026978	-0.028972	-0.11085	0.090556
PE(16:0_20:4)+H	0.052211	0.03296	0.033551	0.018027	-0.035353
PE(16:0p_20:4)+H	0.0097207	0.070293	-0.033269	0.012324	-0.040871
PE(16:1_20:4)+H	0.040923	-0.028113	-0.027521	0.0030457	0.0064777
PE(16:0p_20:5)+H	0.025146	0.031849	-0.0089412	0.0029654	0.010384
PE(17:0_20:4)+H	-0.0010319	0.0020897	-0.0034066	0.0018309	0.0094345
PE(20:1_18:1)+Na	0.069969	0.045043	0.0022416	-0.004627	0.061386
PE(20:1_18:1)+H	0.0034104	-0.0047639	0.0081021	0.0020943	-0.00083847
PE(38:2)+Na	-1.078e-08	-1.2434e-08	7.0963e-09	-3.1611e-08	5.0226e-08
PE(18:1p_20:1)+H	-0.052326	-0.059604	-0.019387	-0.061214	0.01316
PE(18:0_20:3)+H	-0.035901	0.026708	0.037607	0.012103	0.046564
PE(18:1_20:3)+H	0.064784	-0.050904	0.073464	0.024376	0.025396
PE(16:0_22:4)+H	0.028974	0.057094	-0.0060088	-0.13378	0.030643
PE(18:0_20:4)+H	-0.019928	0.071078	0.048992	0.04351	-0.044022
PE(18:0_20:4)+Na	0.023476	0.0866	0.056167	-0.061737	-0.0158
PE(16:0p_22:4)+H	-0.040381	0.025902	-0.036558	-0.0090267	-0.044849
PE(18:0p_20:4)+H	-0.0047753	0.11	0.029509	0.014339	-0.010136
PE(18:1_20:4)+H	0.12921	-0.01956	0.016039	0.030888	-0.035212
PE(18:1p_20:4)+H	-0.0034189	-0.032795	-0.093575	0.028938	-0.0084804
PE(16:0p_22:5)+H	0.0055261	0.10632	-0.038251	-0.073088	0.059128
PE(16:0_22:6)+H	0.042711	0.058459	0.12915	-0.11169	0.044787
PE(16:0p_22:6)+H	0.03702	0.046878	0.045594	0.040084	-0.040744
PE(16:1_22:6)+H	0.008635	-0.0058885	-0.0053728	-0.0095999	0.0070618
PE(18:1_22:1)+Na	-1.078e-08	-1.2434e-08	7.0963e-09	-3.1611e-08	5.0226e-08
PE(18:0p_22:3)+H	-0.00080011	-0.0023828	0.0030156	-0.0054052	0.0017143
PE(18:0_22:4)+H	-0.13259	0.1136	0.073649	-0.058213	0.020313
PE(40:4)+Na	-4.7485e-05	0.0013867	0.00078348	-0.001145	0.00074763
PE(18:0p_22:4)+H	-0.078636	0.055401	0.088188	-0.029878	-0.024951
PE(18:1_22:4)+H	0.0088065	-0.0076851	0.016149	0.011511	-0.0091326
PE(18:0_22:5)+H	0.023957	0.082028	0.0083559	-0.015286	-0.0045475
PE(40:5e)+H	0.043961	0.10753	0.11888	-0.083954	-0.015545
PE(18:1p_22:4)+H	-0.055307	0.0013289	-0.035749	-0.11883	0.045272
PE(18:0p_22:5)+H	0.07316	0.074527	0.074116	-0.029653	-0.051137
PE(18:1_22:5)+H	0.04957	0.055886	-0.026662	-0.00064334	0.01984
PE(18:0_22:6)+H	-0.11568	0.080269	0.21386	-0.086354	-0.021669
PE(18:0p_22:6)+H	0.0077147	0.10177	0.16946	-0.070383	0.011986
PE(18:1_22:6)+H	0.09835	-0.019877	0.091093	0.042655	-0.029832
PE(18:1p_22:6)+H	0.056752	0.015605	0.0086964	-0.081883	0.053669
PE(20:4_22:6)+H	-1.078e-08	-1.2434e-08	7.0963e-09	-3.1611e-08	5.0226e-08
PE(22:1_20:4)+H	-1.078e-08	-1.2434e-08	7.0963e-09	-3.1611e-08	5.0226e-08
PE(20:1p_22:6)+H	-1.078e-08	-1.2434e-08	7.0963e-09	-3.1611e-08	5.0226e-08
PE(20:3_22:6)+H	-1.078e-08	-1.2434e-08	7.0963e-09	-3.1611e-08	5.0226e-08
PE(44:6e)+Na	-1.078e-08	-1.2434e-08	7.0963e-09	-3.1611e-08	5.0226e-08
PG(16:0_18:1)+NH4	-0.0058601	-0.0098392	-0.03849	-0.0078722	-0.046492
PG(18:1_18:1)+NH4	-1.078e-08	-1.2434e-08	7.0963e-09	-3.1611e-08	5.0226e-08
PG(18:1_20:4)+NH4	-1.078e-08	-1.2434e-08	7.0963e-09	-3.1611e-08	5.0226e-08
PG(20:4_22:6)+NH4	-1.078e-08	-1.2434e-08	7.0963e-09	-3.1611e-08	5.0226e-08
PG(22:6_22:6)+NH4	-0.00017572	0.00095848	0.00082609	-0.00020429	-0.00049218
PI(16:0_20:3)+NH4	-1.078e-08	-1.2434e-08	7.0963e-09	-3.1611e-08	5.0226e-08
PI(16:0_20:4)+NH4	0.029292	0.027224	-0.046774	-0.024512	-0.047296
PI(16:0_20:4)+H	-1.078e-08	-1.2434e-08	7.0963e-09	-3.1611e-08	5.0226e-08
PI(18:0_20:3)+NH4	-1.078e-08	-1.2434e-08	7.0963e-09	-3.1611e-08	5.0226e-08
PI(18:0_20:4)+NH4	-0.041342	0.088886	-0.011944	-0.046854	-0.054148
PI(18:0_20:4)+H	-5.7355e-05	0.067043	0.0068016	-0.024244	0.0049944
PS(18:1_18:1)+Na	0.011946	0.0056797	-0.0076156	-0.015075	0.001726
PS(18:1_20:4)+H	0.015978	0.012098	-0.0077571	-0.025302	0.0011271
SM(d32:1)+H	0.015775	0.0026361	-0.017447	-0.036464	0.079639
SM(d32:2)+H	-1.078e-08	-1.2434e-08	7.0963e-09	-3.1611e-08	5.0226e-08
SM(d34:0)+H	0.020168	-0.044756	0.072431	-0.020102	0.093017
SM(d34:2)+H	0.024989	0.017329	-0.052823	0.008621	0.096856
SM(d35:1)+H	0.032742	-0.013906	0.00044172	0.04564	0.11222
SM(d36:0)+H	0.07244	0.021458	0.099836	-0.060362	0.041183
SM(d36:1)+H	0.012979	0.08189	0.06929	0.069611	0.036223
SM(d36:2)+H	0.11712	0.10896	-0.063862	-0.023062	0.080935
SM(d42:1)+H	0.004667	-0.0033667	0.0053181	0.00047686	0.0023904
SM(d42:3)+H	0.070705	0.028479	-0.05618	0.068802	0.0061356
SM(d44:5)+H	0.010994	0.0010096	-0.013705	-0.00063335	-0.0053977
SM(d44:6)+H	0.0026875	-0.0049273	0.0072625	0.0024221	-0.0010209
TG(16:0_12:0_18:1)+NH4	-0.069719	-0.062653	-0.037864	-0.016705	0.012329
TG(10:0_18:1_18:2)+NH4	-0.003242	-0.0019496	-0.0059594	0.014258	-0.006392
TG(15:0_16:0_18:1)+NH4	-0.020944	-0.017934	-0.0083838	-0.0096807	0.0077055
TG(15:0_16:1_18:2)+NH4	-1.078e-08	-1.2434e-08	7.0963e-09	-3.1611e-08	5.0226e-08
TG(18:0_16:0_16:0)+NH4	-0.0025997	-0.0045531	0.0042453	-0.011231	0.015959
TG(16:0_16:0_18:1)+NH4	-0.10678	-0.10407	0.0018971	0.011543	-0.038266
TG(16:0_16:1_18:1)+NH4	-0.084684	-0.14757	-0.028882	0.011971	-0.081164
TG(16:0_16:1_18:2)+NH4	-0.065902	-0.17113	-0.034005	0.045248	-0.12041
TG(16:0_17:1_18:1)+NH4	-0.025201	-0.025047	-0.0057895	-0.021333	0.003166
TG(18:0_16:0_18:1)+NH4	-0.13556	-0.080501	0.043504	0.0099547	-0.035983
TG(16:0_18:1_18:1)+NH4	-0.080955	-0.13125	-0.0054682	0.0057241	-0.083228
TG(16:0_18:1_18:2)+NH4	-0.03438	-0.1474	0.0038453	-0.0069091	-0.085432
TG(16:1_18:2_18:2)+NH4	-0.018301	-0.039673	-0.057554	-0.090495	-0.14415
TG(17:0_18:1_18:1)+NH4	-0.0082869	-0.0052612	-0.00092862	-0.01245	-0.0040198
TG(18:0_18:0_18:1)+NH4	-0.013086	-0.0078782	0.0076241	-0.0075614	0.0075804
TG(18:0_18:1_18:1)+NH4	-0.11621	-0.11327	0.022153	0.020325	-0.05661
TG(18:1_18:1_18:1)+NH4	-0.075802	-0.12109	0.012153	0.01073	-0.077875
TG(16:0_18:1_21:0)+NH4	-1.078e-08	-1.2434e-08	7.0963e-09	-3.1611e-08	5.0226e-08
TG(16:0_18:1_22:0)+NH4	-1.078e-08	-1.2434e-08	7.0963e-09	-3.1611e-08	5.0226e-08
TG(18:0e_16:0_22:4)+NH4	-1.078e-08	-1.2434e-08	7.0963e-09	-3.1611e-08	5.0226e-08
TG(16:0_20:4_20:4)+NH4	-0.026671	-0.05696	0.0066408	0.033223	-0.22617
TG(16:0_20:4_22:6)+NH4	-0.016321	-0.0099393	-0.0055111	0.033705	-0.022182
TG(16:0_18:1_24:1)+NH4	-1.078e-08	-1.2434e-08	7.0963e-09	-3.1611e-08	5.0226e-08
TG(18:0_18:1_22:4)+NH4	-0.04635	-0.033817	0.0113	-0.10225	-0.038308
TG(18:1_18:1_22:4)+NH4	-0.093364	-0.11976	0.020846	-0.0061324	-0.15378
TG(18:0_20:4_20:4)+NH4	-0.085186	-0.080016	-0.00023544	-0.010973	-0.19946
TG(18:1_18:1_24:0)+NH4	-1.078e-08	-1.2434e-08	7.0963e-09	-3.1611e-08	5.0226e-08
TG(18:1_18:1_24:1)+NH4	-1.078e-08	-1.2434e-08	7.0963e-09	-3.1611e-08	5.0226e-08

## Sheet: PCA Score for Lipid Met
Sample	Class	Batch	Subgroup	Subgroup_Label	PC1	PC2	PC3	PC4	PC5
617	Pediatric	1	DIPG_K27M_mut	Pediatric GBM-H3	-1.9538	-0.63989	1.2852	0.94736	1.2398
848	Pediatric	1	DIPG_K27M_mut	Pediatric GBM-H3	-1.3408	-2.1247	0.36473	1.7351	-0.71338
853	Pediatric	1	DIPG_K27M_mut	Pediatric GBM-H3	-2.1278	0.86289	0.28735	0.22758	-0.52133
1062	Pediatric	1	DIPG_K27M_mut	Pediatric GBM-H3	-1.184	-0.93771	0.33186	-1.1731	1.6228
1169	Pediatric	1	DIPG_K27M_mut	Pediatric GBM-H3	-1.4801	-1.0874	-0.35841	-0.83167	0.093821
1476	Pediatric	1	DIPG_K27M_mut	Pediatric GBM-H3	-0.75668	1.0522	-1.0636	0.45364	2.0352
1494	Pediatric	1	DIPG_K27M_mut	Pediatric GBM-H3	-2.1105	-1.4406	-1.6324	-1.1645	-0.24889
1991	Pediatric	1	DIPG_K27M_mut	Pediatric GBM-H3	0.61981	-0.78025	-1.8123	0.42032	2.2598
2284	Pediatric	1	DIPG_K27M_mut	Pediatric GBM-H3	-1.6221	-0.66974	-1.2695	2.4103	-0.9408
2348	Pediatric	1	DIPG_K27M_mut	Pediatric GBM-H3	-2.2461	-0.24831	1.8064	0.43981	-0.25942
171117_00017	Pediatric	2	DIPG_K27M_mut	Pediatric GBM-H3	-1.985	-0.80743	-0.67576	-0.65561	-0.75769
171117_00022	Pediatric	2	DIPG_K27M_mut	Pediatric GBM-H3	-2.7963	-1.215	-0.13706	-1.4141	-0.41583
180412_00044	Pediatric	2	DIPG_K27M_mut	Pediatric GBM-H3	-0.86926	-0.49353	0.21805	0.95768	-0.14968
847A	Pediatric	1	DIPG_K27M_mut	Pediatric GBM-H3	-3.247	2.3076	-1.1938	0.49906	0.22964
734	Pediatric	1	Pilocytic_astrocytoma	Pilocytic astrocytoma	0.13268	2.4353	-0.1679	-0.79068	0.46763
1960	Pediatric	1	Pilocytic_astrocytoma	Pilocytic astrocytoma	0.2268	0.99275	-0.20567	0.14986	-0.12639
2044	Pediatric	1	Pilocytic_astrocytoma	Pilocytic astrocytoma	1.5593	-1.9629	1.7941	0.47481	-0.17425
2085	Pediatric	1	Pilocytic_astrocytoma	Pilocytic astrocytoma	0.6652	1.2707	-0.22229	-0.39636	-1.3148
2101	Pediatric	1	Pilocytic_astrocytoma	Pilocytic astrocytoma	0.6054	1.1549	0.63324	-1.1434	-0.16157
2105	Pediatric	1	Pilocytic_astrocytoma	Pilocytic astrocytoma	0.95293	0.81414	-0.57564	-0.71913	-0.64253
2132	Pediatric	1	Pilocytic_astrocytoma	Pilocytic astrocytoma	1.7704	-0.83954	-0.12711	0.73028	-0.056162
1070	Pediatric	1	Pilocytic_astrocytoma	Pilocytic astrocytoma	-0.75956	2.8447	1.5204	-0.29835	-0.62583
14_NRR_083	Pediatric	1	Pilocytic_astrocytoma	Pilocytic astrocytoma	1.2336	-1.0426	-0.5327	-1.6404	-1.4304
15_NRR_033	Pediatric	1	Pilocytic_astrocytoma	Pilocytic astrocytoma	1.823	-2.7007	-0.74639	-0.94835	0.02203
161102_00040	Pediatric	2	Pilocytic_astrocytoma	Pilocytic astrocytoma	1.2529	-0.048678	1.317	0.21032	0.82616
170321_00055	Pediatric	2	Pilocytic_astrocytoma	Pilocytic astrocytoma	-0.60296	0.078224	2.4345	-0.50052	0.24178
170411_00018	Pediatric	2	Pilocytic_astrocytoma	Pilocytic astrocytoma	0.95744	1.3523	-0.085009	-0.5362	0.22938
170601_00029	Pediatric	2	Pilocytic_astrocytoma	Pilocytic astrocytoma	1.8176	0.47775	-0.29203	-0.49315	0.73694
170809_00038	Pediatric	2	Pilocytic_astrocytoma	Pilocytic astrocytoma	1.5261	1.3438	-1.4742	1.3219	-0.39414
171027_00196	Pediatric	2	Pilocytic_astrocytoma	Pilocytic astrocytoma	2.4417	-0.72916	0.54943	0.88495	0.025741
171031_00028	Pediatric	2	Pilocytic_astrocytoma	Pilocytic astrocytoma	1.5463	-0.47266	-1.3165	0.30859	-0.0044537
171031_00172	Pediatric	2	Pilocytic_astrocytoma	Pilocytic astrocytoma	1.4511	-0.99051	-0.040557	-0.047572	-0.78277
171213_00022	Pediatric	2	Pilocytic_astrocytoma	Pilocytic astrocytoma	0.41861	-0.64636	0.87111	-0.7022	0.46292
171213_00023	Pediatric	2	Pilocytic_astrocytoma	Pilocytic astrocytoma	1.9222	0.72886	0.78832	0.43455	0.97772
180117_00013	Pediatric	2	Pilocytic_astrocytoma	Pilocytic astrocytoma	0.89017	0.80544	0.48888	1.0411	-1.1202
180202_00038	Pediatric	2	Pilocytic_astrocytoma	Pilocytic astrocytoma	1.2687	1.3561	-0.76178	-0.19198	-0.6309

## Sheet: Polar Metabolite L2FC and Stats
Metabolite	t.stat	p.value	minus.log10.p.	FDR	log2FC
glucose	6.5877	1.5e-07	6.8236	1.88e-05	-2.5614
glycerophosphocholine	-5.0786	1.36e-05	4.867	0.0004985	0.78386
aspartate	4.7228	3.92e-05	4.4069	0.00097962	-0.53678
alpha_ketoglutarate	3.3916	0.0017764	2.7505	0.022205	-2.3808
pantothenic_acid	3.1345	0.0035367	2.4514	0.036841	-0.56606
X2_aminoadipate	-3.0106	0.0048895	2.3107	0.047015	0.89837
malate	5.3556	5.93e-06	5.2269	0.0003707	-0.2852
glutamate	5.0248	1.6e-05	4.7972	0.0004985	-0.19224
alanine	4.1376	0.00021788	3.6618	0.0045392	-0.20399
arginine	3.6835	0.00079404	3.1002	0.012407	-0.20127
X2_hydroxyglutarate	3.7237	0.00070928	3.1492	0.012407	-0.49136
proline	3.5016	0.0013152	2.881	0.018266	-0.21677
taurine	3.2822	0.0023874	2.6221	0.027129	-0.23633
glycine	2.8265	0.0078266	2.1064	0.061587	-0.615
cytidine	2.8236	0.0078832	2.1033	0.061587	-2.8303
acetylserine	2.6495	0.012141	1.9157	0.089275	-3.1787
methylthioadenosine	2.5628	0.014982	1.8244	0.10404	-0.67236
UDP_GlcNAc	2.222	0.033046	1.4809	0.20654	-3.488
ornithine	2.1757	0.036622	1.4363	0.21799	-0.57009
phosphoenolpyruvate	1.7376	0.091334	1.0394	0.33554	-0.9152
adenine	-1.6154	0.11547	0.93754	0.33554	0.99993
guanosine	1.8019	0.080435	1.0946	0.33554	-0.57752
butyryl_carnitine	-1.7017	0.097931	1.0091	0.33554	3.3726
X3_hydroxybutyrate	-1.825	0.076803	1.1146	0.33554	2.2022
S_adenosylmethionine	1.5405	0.1327	0.87713	0.33554	-0.52004
X1_methylnicotinamide	1.5932	0.12037	0.91949	0.33554	-0.58606
UMP	-1.3555	0.1842	0.73471	0.33554	1.4767
succinate	-1.4824	0.14745	0.83137	0.33554	1.0541
GMP	-1.1996	0.2386	0.62233	0.36821	1.1649
glycerol_3_phosphate	-1.1465	0.25961	0.58568	0.38868	1.2403
cis_aconitate	1.1426	0.26119	0.58304	0.38868	-1.8641
carnosine	1.1553	0.25603	0.59171	0.38868	-1.5049
uridine	1.0773	0.28892	0.53923	0.42488	-0.98748
S_adenosylhomocysteine	1.0198	0.31502	0.50166	0.45788	-0.56274
guanine	0.90296	0.3729	0.42841	0.52319	-0.77676
ADP	-0.84231	0.4055	0.39201	0.54503	0.71151
cystine	0.77034	0.44642	0.35026	0.55802	-0.53308
sarcosine	-0.77121	0.44591	0.35076	0.55802	1.6038
pipecolic_acid	0.72863	0.47122	0.32678	0.57747	-0.51102
N_acetylmethionine	-0.56966	0.57265	0.24211	0.65671	0.95481
citrate	-2.8465	0.0074405	2.1284	0.061587	0.41429
valine	2.2261	0.03274	1.4849	0.20654	-0.12692
carnitine	2.0317	0.050061	1.3005	0.28444	-0.089019
threonine	1.9726	0.056715	1.2463	0.29539	-0.12954
phosphocholine	1.9887	0.054828	1.261	0.29539	-0.099747
adenosine	-1.9023	0.065635	1.1829	0.31555	0.37253
choline	1.9144	0.064012	1.1937	0.31555	-0.1337
dihydroxyacetone_phosphate	1.2642	0.21474	0.66808	0.33554	-0.36257
pyruvate	1.2642	0.21474	0.66808	0.33554	-0.36257
lactate	-1.6689	0.10433	0.9816	0.33554	0.10938
histidine	1.3049	0.20069	0.69747	0.33554	-0.067528
lysine	1.8184	0.077827	1.1089	0.33554	-0.16916
tyrosine	1.5065	0.14118	0.85023	0.33554	-0.099213
isoleucine	1.4143	0.16638	0.77891	0.33554	-0.1174
asparagine	1.4881	0.14595	0.83578	0.33554	-0.34744
Na_acetylglutamine	1.2642	0.21474	0.66808	0.33554	-0.36257
Ne_acetyllysine	1.2642	0.21474	0.66808	0.33554	-0.36257
uracil	1.2642	0.21474	0.66808	0.33554	-0.36257
cytosine	1.2642	0.21474	0.66808	0.33554	-0.36257
inosine	1.3501	0.18589	0.73073	0.33554	-0.14568
C5_carnitines	1.2642	0.21474	0.66808	0.33554	-0.36257
propionylcarnitine	1.271	0.21236	0.67293	0.33554	-0.17848
nicotinamide	-1.6466	0.10886	0.96312	0.33554	0.10406
nicotinic_acid	1.2642	0.21474	0.66808	0.33554	-0.36257
FAD	1.2642	0.21474	0.66808	0.33554	-0.36257
NADH	1.2642	0.21474	0.66808	0.33554	-0.36257
NADP	1.2642	0.21474	0.66808	0.33554	-0.36257
NADPH	1.2642	0.21474	0.66808	0.33554	-0.36257
saccharopine	1.2642	0.21474	0.66808	0.33554	-0.36257
ATP	1.2642	0.21474	0.66808	0.33554	-0.36257
UDP	1.2642	0.21474	0.66808	0.33554	-0.36257
CDP	1.2642	0.21474	0.66808	0.33554	-0.36257
UTP	1.2642	0.21474	0.66808	0.33554	-0.36257
GTP	1.2642	0.21474	0.66808	0.33554	-0.36257
orotate	1.2642	0.21474	0.66808	0.33554	-0.36257
dihydroorotate	1.2642	0.21474	0.66808	0.33554	-0.36257
carbamoyl_aspartate	1.2642	0.21474	0.66808	0.33554	-0.36257
ribose_1_phosphate	1.2642	0.21474	0.66808	0.33554	-0.36257
X6_phosphogluconate	1.2642	0.21474	0.66808	0.33554	-0.36257
allantoin	1.2642	0.21474	0.66808	0.33554	-0.36257
phosphoserine	1.2642	0.21474	0.66808	0.33554	-0.36257
fumarate	1.2642	0.21474	0.66808	0.33554	-0.36257
X3_ureidopropionate	1.2642	0.21474	0.66808	0.33554	-0.36257
beta_alanine	1.2642	0.21474	0.66808	0.33554	-0.36257
argininosuccinate	1.2642	0.21474	0.66808	0.33554	-0.36257
phenylacetyl_glutamine	1.2642	0.21474	0.66808	0.33554	-0.36257
cAMP	1.2642	0.21474	0.66808	0.33554	-0.36257
S_methylcysteine	1.2642	0.21474	0.66808	0.33554	-0.36257
pseudouridine	1.2642	0.21474	0.66808	0.33554	-0.36257
hydroxyproline	1.2642	0.21474	0.66808	0.33554	-0.36257
ADP_ribose	1.2642	0.21474	0.66808	0.33554	-0.36257
itaconic_acid	1.2642	0.21474	0.66808	0.33554	-0.36257
citrulline	1.0027	0.32309	0.49067	0.46422	-0.13239
hypoxanthine	-0.92102	0.36353	0.43946	0.51638	0.049043
hypotaurine	-0.89572	0.3767	0.42401	0.52319	0.33382
AMP	-0.86777	0.3916	0.40715	0.53335	0.29993
xanthine	0.86602	0.39255	0.40611	0.53335	-0.13205
fructose_1_6_bisphosphate	-0.79349	0.43299	0.36352	0.55798	0.24101
N_acetylglutamate	-0.81127	0.42286	0.37381	0.55798	0.31757
UDP_hexose	-0.79349	0.43299	0.36352	0.55798	0.24101
ribose_ribulose_5_phosphate	-0.79349	0.43299	0.36352	0.55798	0.24101
GSSG	-0.77174	0.4456	0.35106	0.55802	0.28096
glutamine	-0.73203	0.46917	0.32867	0.57747	0.023248
cystathionine	0.69012	0.4948	0.30557	0.60049	-0.16555
tryptophan	0.65315	0.51806	0.28562	0.6203	-0.080552
GSH	-0.64844	0.52105	0.28312	0.6203	0.11654
methionine	0.63527	0.52951	0.27613	0.62442	-0.056446
palmitate	-0.61074	0.54543	0.26326	0.63719	0.17513
phenylalanine	0.58815	0.56032	0.25156	0.64852	-0.032896
kynurenine	0.5472	0.58781	0.23076	0.66797	-0.23741
phosphoethanolamine	-0.49126	0.6264	0.20315	0.7054	0.04371
sedoheptulose_7_phosphate	0.43352	0.66737	0.17563	0.74484	-0.17392
acetylcarnitine	-0.42497	0.67354	0.17164	0.74507	0.021087
betaine	0.40973	0.68457	0.16458	0.75063	-0.03753
glucose_6_phosphate	0.3755	0.70962	0.14897	0.77133	-0.11727
urate	0.31416	0.75532	0.12187	0.81392	-0.068811
creatinine	-0.27884	0.78206	0.10676	0.83553	0.049368
NAD	-0.20743	0.83691	0.077322	0.88656	0.21891
serine	0.18972	0.85065	0.070247	0.89354	-0.018551
X3_phosphoglycerate	-0.15792	0.87545	0.057768	0.90938	0.14089
creatine	0.15176	0.88028	0.055381	0.90938	-0.0050799
guanidinoacetate	0.13012	0.89724	0.047092	0.9193	-0.047905
F6P_G1P	-0.099476	0.92134	0.035578	0.93633	0.073072
phosphocreatine	-0.057681	0.95434	0.020297	0.96204	0.048727
leucine	-0.027624	0.97812	0.0096064	0.97812	0.0015952

[truncated: 1 more sheets: Lipid Metabolite L2FC and Stats]
