# Supplementary material for: Metabolic profiling of adult and pediatric gliomas reveals enriched glucose availability in pediatric gliomas and increased fatty acid oxidation in adult gliomas
Source: Acta Neuropathol Commun. 2025 Mar 15;13:61. doi: 10.1186/s40478-025-01961-w (PMC11909955; doi:10.1186/s40478-025-01961-w)
Supplement: Supplementary file 7 — Supplementary Table 6. Unprocessed Metabolomic and Transcriptomic Data. [file 40478_2025_1961_MOESM7_ESM.xlsx]

## Sheet: Read Me
Supplementary Table 6. Raw Polar and Lipid Metabolite Data
Sheets	Description
Read Me	General Information
Raw Polar Data	Raw peak area values for polar metabolites
Raw Lipid Data	Raw peak area values for lipid metabolites normalized to total lipid peak area
Raw RNAseq	RPM Read Counts
Column ID for Raw Polar Data
Sample	Individual sample names
Class	Denotes whether a sample was characterized as adult or pediatric using an age cut off of 18
Subgroup	Denotes a sample's subgroup based on histopathologic and molecular characterization
Subgroup_Label	Denotes the subgroup the sample was included for data analysis
Batch	Indicates whether the sample was included in the first "1" or second "2" batch sent for metabolomic analysis
All other columns	Denotes the raw peak values for the polar metabolites
Column ID for Raw Lipid Data
Sample	Individual sample names
Class	Denotes whether a sample was characterized as adult or pediatric using an age cut off of 18
Subgroup	Denotes a sample's subgroup based on histopathologic and molecular characterization
Subgroup_Label	Denotes the subgroup the sample was included for data analysis
Batch	Indicates whether the sample was included in the first "1" or second "2" batch sent for metabolomic analysis
All other columns	Denotes the raw peak values for the lipid metabolites normalized by total peak lipid in the sample
Column ID for Raw RNAseq
gene	Individual transcripts
All other columns	Raw counts for indicated individual samples

## Sheet: Raw_Polar_Data
Samples	Class	Subgroup	Subgroup_Label	Batch	glucose	glucose_6_phosphate	F6P_G1P	fructose_1_6_bisphosphate	dihydroxyacetone_phosphate	glyceraldehyde_3_phosphate	3_phosphoglycerate	phosphoenolpyruvate	pyruvate	lactate	methionine	histidine	threonine	lysine	arginine	phenylalanine	tryptophan	tyrosine	leucine	isoleucine	valine	proline	alanine	glutamine	asparagine	glycine	serine	glutamate	aspartate	cystine	N_acetylphenylalanine	N_acetylcysteine	Na_acetylglutamine	acetylserine	Ne_acetyllysine	Na_acetylornithine	N_acetylglutamate	uracil	adenine	hypoxanthine	cytosine	guanine	adenosine	uridine	inosine
1021	Pediatric	Pediatric_Glioblastoma	Pediatric GBM-RTK	1	2.09373e+08	1.58833e+07	1.27377e+07	1.40977e+06	1.30247e+06	1.42513e+06	8.37081e+06	2.94366e+06	5.50348e+06	7.67536e+08	1.20575e+08	4.34257e+08	1.55397e+08	1.6789e+08	6.9457e+08	2.49112e+08	4.29952e+07	1.40292e+08	2.68972e+08	1.24772e+08	1.73774e+08	1324602823	5.3026e+08	3532857707	2.85228e+07	2.90919e+07	5.30965e+07	2.78174e+08	1.95082e+08	1.67422e+06	NA	NA	2.34917e+06	1.75866e+07	2.50376e+06	NA	2.04609e+07	NA	1.39406e+07	7.01877e+08	1.29096e+06	3.04558e+06	6.4365e+07	7.23252e+06	3.61045e+08
1062	Pediatric	DIPG_K27M_mut	Pediatric GBM-H3	1	158775623	7.71658e+06	6.60113e+06	8697.15	1.27915e+06	71765.7	261522	131316	2.59573e+06	3.39245e+08	5.62146e+07	1.483e+08	4.14499e+07	3.63505e+07	2.81754e+08	8.82669e+07	1.66931e+07	5.68171e+07	1.05256e+08	5.30662e+07	9.25445e+07	5.81748e+08	1.97115e+08	1283708072	1.2106e+07	8.41823e+06	2.14369e+07	2.48642e+08	8.03388e+07	17775.4	NA	NA	734720	5.19274e+06	1.21628e+06	NA	6.15288e+06	NA	6.161e+06	3.30773e+08	258748	2.02682e+06	2.04574e+08	3.59596e+06	1.12559e+08
1070	Pediatric	Pilocytic_astrocytoma	Pilocytic astrocytoma	1	5.45461e+07	1.15323e+07	1.05502e+07	1.49455e+06	827071	1.25559e+06	1.47792e+06	260061	3.27363e+06	1003644483	1.87422e+08	2.44585e+08	7.765e+07	6.15739e+07	5.33263e+08	2.00646e+08	3.60884e+07	1.18562e+08	247396617	1.07292e+08	1.43974e+08	3.95848e+08	4.20684e+08	4329534246	1.41213e+07	1.15213e+07	2.97758e+07	4.54887e+08	1.83257e+08	2.10048e+06	NA	NA	4.79155e+06	7.37206e+06	1.00301e+06	NA	7.00904e+07	NA	3.65704e+07	1550672279	61838.1	1.19819e+06	6.91808e+08	7.43523e+06	2.8524e+08
1169	Pediatric	DIPG_K27M_mut	Pediatric GBM-H3	1	305803435	6.6187e+06	4.33951e+06	524756	3.04438e+06	363689	7.67218e+06	7.19023e+06	1.02182e+07	2.50759e+08	2.4737e+08	512409540	1.6925e+08	2.00905e+08	6.63631e+08	5.05404e+08	9.12043e+07	2.71746e+08	4.20991e+08	4.47329e+08	3.04928e+08	5.07117e+08	2.46089e+08	2876908551	1.18915e+07	2.37827e+07	4.06895e+07	3.60519e+08	1.77273e+08	1.9219e+06	NA	NA	2.63601e+06	1.0587e+07	2.92326e+06	NA	1.86848e+07	NA	6.52862e+06	4.78973e+08	486125	3.17608e+07	1.59587e+08	7.20692e+06	2.74593e+08
1292	Pediatric	Subependymal_giant_cell_astrocytoma	Pediatric Other	1	1.12938e+08	2.44751e+07	1.35987e+07	979662	940015	774661	1.78963e+06	719946	2.43792e+06	551025401	8.79474e+07	2.91108e+08	6.76294e+07	5.6563e+07	4.71155e+08	1.58159e+08	1.36453e+07	1.01432e+08	1.59645e+08	7.5157e+07	9.56745e+07	4.43858e+08	3.37211e+08	3019848185	2.27653e+07	2.79328e+07	4.20873e+07	4.69263e+08	2.28174e+08	1.74345e+06	NA	NA	1.65992e+06	8.41084e+06	1.24557e+06	NA	1.92209e+07	NA	1.51292e+07	8.43076e+08	522506	1.19858e+06	1.96083e+08	3.74027e+06	3.6789e+08
1373	Pediatric	DIPG_G34V_mut	Pediatric GBM-H3	1	2.19818e+08	7.06827e+06	2.64278e+06	17587.9	659848	NA	NA	119452	947665	1.06267e+08	6.34076e+07	2.08811e+08	7.24224e+07	5.36098e+07	2.81834e+08	9.74697e+07	2.14741e+07	6.27058e+07	6.74382e+07	3.63127e+07	7.92793e+07	9.70567e+08	1.37869e+08	2317949654	3.26684e+07	5.38923e+06	2.97244e+07	4.44022e+08	1.14422e+08	419322	NA	NA	1.22468e+06	5.70873e+06	1.14736e+06	NA	3.98998e+06	NA	1.61535e+07	1.52706e+08	485917	4.42027e+06	3.14828e+07	1.23569e+06	9.62023e+07
1476	Pediatric	DIPG_K27M_mut	Pediatric GBM-H3	1	110662598	5.44433e+07	8.93479e+07	3.5489e+06	2.68156e+06	7.8752e+06	1.54541e+07	4.07923e+06	3.11852e+06	2374776951	1.38402e+08	5.64243e+08	1.84458e+08	1.50318e+08	9.57727e+08	3.76108e+08	8.32675e+07	2.26523e+08	3.06107e+08	128783880	1.82226e+08	1160712628	5.19215e+08	8306707246	1.99687e+07	9.71448e+07	9.86028e+07	6.94578e+08	222485912	3.14023e+06	NA	NA	3.77797e+06	9.96969e+06	2.327e+06	NA	6.78186e+07	NA	4.59499e+07	2521487228	1.08401e+06	2.07611e+06	5.94457e+08	2.25695e+07	1061922178
1494	Pediatric	DIPG_K27M_mut	Pediatric GBM-H3	1	2.193e+08	6.49704e+06	2.61161e+06	456867	552625	150467	2.03493e+06	1.90918e+06	1.88939e+06	1.80859e+08	4.77211e+07	1.24736e+08	4.03091e+07	3.95684e+07	2.40015e+08	7.7861e+07	1.49786e+07	4.27691e+07	7.37514e+07	3.44014e+07	6.55565e+07	5.42776e+08	2.09146e+08	1391701365	8.52926e+06	7.49351e+06	1.68344e+07	2.53211e+08	4.41486e+07	565397	NA	NA	1.30343e+06	6.58358e+06	1.29661e+06	NA	8.81035e+06	NA	8.60049e+06	3.14134e+08	1.49171e+06	3.87635e+06	4.39407e+07	5.20736e+06	1.44602e+08
1526	Pediatric	Pediatric_Glioblastoma	Pediatric GBM-RTK	1	1.55816e+08	7.01104e+06	3.17458e+06	164626	1.04019e+06	42760.4	1.50586e+06	1.32004e+06	2.81601e+06	249133249	3.63188e+07	199147181	2.59632e+07	2.42563e+07	1.725e+08	7.41328e+07	1.5443e+07	4.78421e+07	7.30499e+07	2.99849e+07	5.90011e+07	1.89654e+08	1.44276e+08	1456765820	1.09208e+07	1.68427e+07	1.41196e+07	1.32267e+08	2.28452e+07	582961	NA	NA	825579	2.26867e+06	824248	NA	5.37887e+06	NA	6.08817e+06	3.59385e+08	143835	2.34899e+06	7.32207e+07	1.92564e+06	231730312
1583	Pediatric	Pediatric_Glioblastoma	Pediatric GBM-RTK	1	1.29529e+08	2.33608e+07	8.76388e+06	1.75706e+06	2.49545e+06	586580	3.44011e+06	984217	3.49818e+06	6.15706e+08	3.46225e+08	522367137	2.07593e+08	2.111e+08	1137128396	3.95321e+08	5.22996e+07	1.82485e+08	4.42482e+08	1.74048e+08	2.49376e+08	1653837938	4.12629e+08	4816778313	3.66496e+07	6.88878e+07	8.38187e+07	3.36154e+08	4.17392e+08	565888	NA	NA	4.38539e+06	1.71946e+07	4010505	NA	1.25981e+07	NA	3.62176e+07	1003962201	1.35066e+06	4.19764e+06	2.53111e+08	2.16541e+07	7.25164e+08
160202_00067	Adult	Adult_High_Grade	Adult GBM	1	9.15049e+06	4.78569e+07	4.36588e+07	1.61689e+06	1.54026e+06	3.38989e+06	1.1472e+07	5.77076e+06	6.34196e+06	5306385856	4.77547e+08	1396916184	6.4401e+08	4.00267e+08	1067287270	1296565783	2.67011e+08	3.69925e+08	1199952593	6.31056e+08	8.16224e+08	5168444486	8.27159e+08	12148522946	1.09432e+08	5.35636e+07	2.5824e+08	6.14724e+08	1.73041e+08	2.10948e+06	NA	NA	1.70411e+07	7.07391e+07	1.90649e+07	NA	1.12255e+08	NA	2.83358e+07	1855938686	1.63519e+06	2.53096e+08	2.70212e+08	1.1706e+07	5.6978e+08
160408_00003	Adult	Adult_High_Grade	Adult GBM	1	1.07108e+07	3.97502e+06	1.82831e+06	35974.1	730024	NA	1.00115e+06	194691	1.66377e+06	3.76245e+08	3.09199e+07	1.47389e+08	2.75969e+07	4.63438e+07	1.84436e+08	8.1697e+07	2.68967e+07	4.06253e+07	6.63829e+07	3.85492e+07	6.86902e+07	3.91477e+08	1.40208e+08	1448426466	9.54216e+06	1.84594e+07	1.29049e+07	1.12124e+08	1.74129e+07	1.03606e+06	NA	NA	1.91862e+06	5.89129e+06	1.48745e+06	NA	1.47068e+07	NA	1.12204e+07	8.74955e+08	413741	1.14534e+07	172101567	1.10813e+07	2.84696e+08
161102_00040	Pediatric	Pilocytic_astrocytoma	Pilocytic astrocytoma	2	NA	4.6224e+06	279862	176994	NA	NA	448136	13347.7	987190	5.1578e+08	4.7077e+07	2.49634e+08	3.53951e+07	4.77902e+07	1.83714e+08	1.48475e+08	2.47194e+07	5.59537e+07	1.45548e+08	6.57016e+07	5.28128e+07	1.03826e+08	7.2459e+07	2159970850	2.23643e+07	1.07049e+07	2.39102e+07	1.40034e+08	2.62324e+07	381574	NA	NA	263013	1.64553e+06	271443	NA	8.31053e+06	2.41101e+07	986234	1198499003	NA	268451	3.1101e+07	2.5929e+06	1.45142e+08
161202_00011	Adult	Adult_High_Grade	Adult GBM	2	1.26402e+06	6.50233e+06	4.02888e+06	612265	NA	NA	837307	23468.6	996308	1.26092e+08	4.4599e+07	5.54751e+07	1.81205e+07	2.06868e+07	6.02433e+07	6.70876e+07	8.47277e+06	2.34348e+07	1.05766e+08	4.02021e+07	3.20902e+07	1.00175e+08	4.13817e+07	6.44368e+08	1.50212e+07	7.19757e+06	1.00253e+07	1.41704e+08	4.08189e+07	31728.1	NA	NA	96174.1	1.69548e+06	283530	NA	2.56263e+06	2.45309e+06	2.40634e+06	2.61404e+08	NA	422520	8.27327e+07	1.9171e+06	1.5457e+08
161212_00014	Adult	Oligodendroglioma WHO2-IDH_mutant	Adult IDH	2	464521	1.61274e+07	7.1055e+06	4.4525e+06	1.50776e+06	291413	1.99151e+07	2.95271e+06	3.27811e+06	3287825555	1.08686e+08	5.08307e+08	1.17777e+08	1.30041e+08	3.27858e+08	2.81448e+08	4.64144e+07	1.19429e+08	4.23805e+08	2.52656e+08	2.32443e+08	6.08983e+08	2.36148e+08	4531141836	2.54574e+07	4.86831e+07	7.41679e+07	5.18653e+08	1.10697e+08	1.00778e+07	NA	NA	3.25343e+06	1.21826e+07	1.13908e+06	NA	2.61475e+07	1.05171e+07	2.52907e+06	2810803935	NA	730329	1.05478e+08	2.42096e+07	3.13572e+08
170109_00111	Pediatric	Ganglioglioma_BRAF_V600E_mut	Pediatric Other	2	1.65415e+07	1.59816e+07	3.90735e+06	5.09034e+06	1.04233e+06	320781	2.7432e+07	552417	1.04174e+07	3083764807	1.47216e+08	4.45457e+08	1.70271e+08	2.5313e+08	4.73177e+08	4.13152e+08	8.98199e+07	190047155	535999368	3.14593e+08	2.65978e+08	1255175433	368375387	5752897119	1.06776e+08	1.43082e+08	133161387	7.15664e+08	1.51362e+08	5.73184e+06	NA	335578	1.6092e+06	7.77854e+06	1.5626e+06	NA	1.76106e+07	2.48132e+07	5.83955e+07	1825969624	NA	6.05097e+07	2060060688	2.42497e+07	4.17418e+08
170109_00364	Adult	Adult_High_Grade	Adult GBM	2	1.44838e+06	1.23449e+08	2.24745e+08	2.84812e+07	1.62716e+07	1.42817e+07	5.63733e+07	2.49135e+06	7.67546e+06	12950115321	7.35414e+07	6.21656e+08	296858886	1.02662e+08	7.07343e+08	5.58662e+08	1.16372e+08	208821261	4.37415e+08	3.10711e+08	2.58684e+08	3.74328e+08	3.048e+08	11295131988	2.56391e+07	2.09889e+07	1.21458e+08	1464771881	3.3795e+08	673462	NA	603215	1.05136e+07	2.18011e+07	1.89648e+06	NA	1.1187e+08	3.21671e+07	6.55368e+07	2400321297	NA	5.59858e+06	2578623637	2.23028e+07	1119932607
170112_00008	Adult	Oligodendroglioma WHO2-IDH_mutant	Adult IDH	2	NA	5.25789e+06	6.15661e+06	2.30848e+06	769950	974946	1.53394e+06	43825.1	919314	1601192218	2.18422e+07	2.36532e+08	4.2803e+07	2.03438e+07	1.58461e+08	8.98473e+07	2.32548e+07	3.36477e+07	7.94958e+07	3.7933e+07	3.68032e+07	3.88808e+07	7.32809e+07	2694691356	4.57604e+06	1.07987e+07	2.61141e+07	2.97384e+08	4.5637e+07	NA	NA	106109	1.94595e+06	8.75697e+06	NA	NA	2.93971e+07	1.18251e+06	656443	6.72117e+08	NA	173470	3.4127e+07	9.01344e+06	1.81568e+08
170201_00073	Adult	Astrocytoma WHO2-IDH_mutant	Adult IDH	2	5.82585e+06	3.82259e+07	5.71524e+07	7.00249e+06	1.89724e+06	263234	5.00875e+06	161904	1.64398e+06	2823852291	7.82714e+07	224989121	1.31175e+08	6.04703e+07	2.25243e+08	2.05266e+08	3.83211e+07	6.46505e+07	2.39916e+08	114933069	1.09234e+08	7.05804e+08	9.93405e+07	4317958314	1.42106e+07	6.04718e+07	1.90517e+07	1.56846e+08	1.10555e+07	270449	NA	54228.6	2.35547e+06	9.1553e+06	724092	NA	3.29732e+06	8.65611e+06	3.09274e+06	1185115399	NA	1.93215e+06	1.28955e+08	9.83038e+06	3.51169e+08
170222_00163	Adult	Astrocytoma WHO4_IDH_mutant	Adult IDH	2	NA	4.55136e+06	1.73359e+06	591997	NA	1.77637e+06	1.80861e+06	219866	930133	2484158990	1.50274e+08	3.44417e+08	1.38585e+08	1.52904e+08	4.06249e+08	4.84853e+08	8.21349e+07	1.81276e+08	4.91648e+08	2.62591e+08	2.26331e+08	6.21702e+08	2.07216e+08	4997614395	6.71137e+07	8.93999e+07	3.997e+07	3.78593e+08	3.23856e+07	1.61637e+06	NA	900863	1.56666e+06	6.50241e+06	1.6933e+06	NA	9.46184e+06	5.63424e+07	2.45341e+07	2184056363	NA	1.09701e+06	9.50929e+08	5.88902e+06	2.70033e+08
170307_00335	Adult	Adult_High_Grade-BRAF_V600E_mut	Adult GBM	2	1.15927e+06	1.95487e+07	2.24426e+07	8.08577e+06	NA	8.19992e+06	7.19513e+06	61321	1.19305e+06	3046926853	147213746	5.59426e+08	1.36134e+08	9.91986e+07	2.44702e+08	4.44653e+08	7.01836e+07	1.37273e+08	4.9015e+08	2.39342e+08	1.75574e+08	7.3398e+08	3.01327e+08	5099453877	106653348	3.26898e+07	5.39211e+07	1409742786	5.2833e+08	4.56416e+06	NA	760227	1.09601e+06	7.59388e+06	876386	NA	4.22206e+06	2.03624e+07	5.34208e+07	1390024706	NA	9.64921e+07	2448327338	1.88833e+07	5.48275e+08
170315_00150	Adult	Adult_High_Grade	Adult GBM	2	4.30153e+06	2.13083e+08	1.93757e+08	5.75096e+07	1.08125e+07	8.85539e+06	5.26218e+07	3.24609e+06	2.09784e+07	21439231293	5.90126e+08	1176337879	6.33365e+08	5.66604e+08	1069178829	2528208515	3.63795e+08	8.11685e+08	2627154557	1570671291	1327243707	3529390674	1609374117	14064110987	2.93593e+08	9.74577e+08	2.36883e+08	3223236476	1.58238e+08	3.30571e+06	NA	2.28436e+06	5.50796e+06	3.57653e+07	1.23765e+07	NA	7.80325e+07	1.15756e+08	1.71326e+08	7061546255	NA	6.86971e+06	6207664266	1.16848e+08	2563337559
170321_00055	Pediatric	Pilocytic_astrocytoma	Pilocytic astrocytoma	2	NA	1.7121e+06	687982	131298	NA	NA	853331	16561.8	313395	2.99703e+08	1.48042e+07	8.51947e+07	1.48106e+07	8.45569e+06	2.97965e+07	3.55462e+07	7.94615e+06	1.70803e+07	3.91858e+07	1.82494e+07	1.49534e+07	2.28907e+07	1.88928e+07	9.63517e+08	3.41192e+06	3.96248e+06	5.60805e+06	1.11212e+08	1.585e+07	340470	NA	NA	392347	1.05083e+06	NA	NA	6.91924e+06	2.70633e+06	1.29714e+06	6.26896e+08	NA	1.23101e+06	5.77941e+07	3.00544e+06	8.69122e+07
170411_00018	Pediatric	Pilocytic_astrocytoma	Pilocytic astrocytoma	2	NA	1.09049e+06	638308	443837	NA	NA	1.33015e+06	42624.1	865279	6.33625e+07	9.17477e+06	2.22399e+07	5.82546e+06	7.31242e+06	2.1567e+07	1.51441e+07	3.24024e+06	7.07865e+06	2.38734e+07	1.08035e+07	1.11932e+07	2.61873e+07	1.22964e+07	2.47466e+08	6.7666e+06	4.25934e+06	5.89107e+06	3.82923e+07	1.42345e+07	89622.6	NA	NA	83140.3	862654	NA	NA	1.86493e+06	1.13556e+06	1.73821e+06	1.13981e+08	NA	1.12369e+06	4.24136e+07	608872	2.31125e+07
170419_00013	Adult	Oligodendroglioma WHO2-IDH_mutant	Adult IDH	2	981787	1.58258e+07	4.47517e+07	1.07936e+07	2.42981e+06	NA	8.47226e+06	551153	1.35646e+06	1295791190	2.54532e+07	1.66922e+08	2.27969e+07	4.74554e+07	168881783	1.38503e+08	4.44235e+08	5.69255e+07	1.20755e+08	6.45308e+07	5.64776e+07	5.98023e+07	9.89246e+07	3715493657	9.35689e+06	8.42865e+06	2.03559e+07	6.11343e+08	9.91048e+07	285029	NA	67638.9	1.46554e+06	3.23951e+06	272397	NA	4.73723e+07	1.62852e+06	1.11146e+07	8.05201e+08	NA	100030	425679079	1.00568e+07	3.38145e+08
170424_00007	Adult	Adult_High_Grade	Adult GBM	2	NA	7.91456e+06	6.17323e+06	2.34877e+06	2.22081e+06	NA	6.67701e+06	624034	2.79992e+06	4841510750	5.75086e+08	1248634473	7.27654e+08	8.86624e+07	7.40861e+08	1056137736	4.33363e+08	738626833	9.92925e+08	1313983408	5.74529e+08	3805125839	5.56721e+08	18721373092	2.29516e+08	1.35378e+08	3.2949e+08	1433770624	118234031	2.40032e+06	NA	3.28707e+06	1.5951e+07	5.03393e+07	NA	NA	1.06828e+08	3.16497e+07	9.07437e+06	3.75439e+07	NA	2.72929e+07	3.85611e+08	2.27606e+07	5.95817e+08
170504_00013	Adult	Adult_High_Grade	Adult GBM	2	3.19201e+06	3.59858e+07	2.38731e+07	2.83461e+06	1.57761e+06	NA	1.73446e+06	125570	1.25759e+06	6.60727e+08	2.29342e+07	9.80256e+07	5.19353e+07	1.99547e+07	6.82166e+07	6.84227e+07	1.15762e+07	2.80167e+07	9.77571e+07	4.95843e+07	4.44071e+07	7.04017e+07	8.70657e+07	2270688607	1.48288e+07	4.53233e+07	2.30655e+07	2.19615e+08	4.45676e+07	602415	NA	NA	507094	1.97318e+06	719547	NA	5.31234e+06	7.77403e+06	8.3983e+06	5.09286e+08	NA	502282	2.73395e+08	2.59368e+06	1.16441e+08
170531_00157	Pediatric	Subependymal_giant_cell_astrocytoma	Pediatric Other	2	1.17569e+06	9.06954e+06	1.35276e+07	2.66082e+06	NA	2.59896e+06	6.62372e+06	107663	1.937e+06	4048801238	4.20842e+08	5.00764e+08	1.48766e+08	1.31519e+08	7.50371e+08	5.30765e+08	8.13487e+07	2.98571e+08	9.74132e+08	416134054	2.82128e+08	5.65301e+08	2.61258e+08	2734614851	5.63885e+07	3.48026e+07	7.75432e+07	5.27117e+08	1.02213e+08	2.16433e+07	NA	673848	617016	6.96444e+06	1.335e+06	NA	2.804e+07	1.62954e+07	8.00767e+06	3745295693	NA	3.27828e+06	3.11672e+08	2.23704e+06	2.37379e+08
170601_00029	Pediatric	Pilocytic_astrocytoma	Pilocytic astrocytoma	2	1.70824e+06	5.47549e+06	4.38089e+06	2.2444e+06	406076	NA	5.30738e+06	430956	1.18054e+06	2.64685e+08	27246515	9.24598e+07	2.16522e+07	1.12796e+07	7.76079e+07	3.93628e+07	7.35288e+06	2.18111e+07	4.637e+07	1.93888e+07	1.94014e+07	2.47346e+07	2.25084e+07	1545385620	6.0655e+06	8.32635e+06	1.39335e+07	6.85089e+07	1.14374e+07	65788.9	NA	NA	218779	947985	NA	NA	2.00069e+06	4.10492e+06	1.37083e+07	5.15787e+08	NA	188540	4.73436e+08	3.93946e+06	1.26419e+08
170607_00160	Adult	Adult_High_Grade	Adult GBM	2	3.47861e+06	8.68745e+06	6.2287e+06	310206	788449	NA	2.41362e+06	260428	1.38839e+06	2.33528e+08	3.98296e+07	4.56157e+07	1.42148e+07	1.44099e+07	3.82014e+07	4.82216e+07	7.34195e+06	1.8941e+07	6.4187e+07	2.73635e+07	2.84132e+07	6.22147e+07	3.509e+07	6.80592e+08	8.77442e+06	1.15022e+07	1.37024e+07	1.77288e+08	3.9674e+07	1.2835e+06	NA	NA	111760	1.37345e+06	327479	NA	3.70546e+06	3.81972e+06	809353	3.92008e+08	NA	947546	2.0671e+07	3.73531e+06	1.40019e+08
170809_00038	Pediatric	Pilocytic_astrocytoma	Pilocytic astrocytoma	2	3.64455e+06	7.12331e+06	1.82206e+06	405157	NA	NA	1.54856e+07	1.59206e+06	2.35731e+06	1840813910	183823071	3.62602e+08	9.53933e+07	1.45381e+08	3.80483e+08	3.91008e+08	6.8593e+07	1.5323e+08	5.67971e+08	3.05173e+08	1.99085e+08	5.55348e+08	191928130	2674018196	6.64027e+07	3.69044e+07	7.68476e+07	2.80429e+08	5.01342e+07	5.29549e+06	NA	89646	868396	6.59606e+06	1.1178e+06	NA	1.19278e+07	3.54515e+07	7.84277e+06	1757996368	NA	123789966	2.80059e+08	1.24932e+06	7.53727e+07
170829_00391	Pediatric	Ependymoma PF-A	Pediatric Other	2	4.19732e+06	2.37281e+07	1.5964e+07	2.4018e+06	5.34799e+06	NA	3.52892e+06	103677	1.32989e+06	2.32486e+08	7.58489e+06	5.44833e+07	1.98048e+07	2.28639e+07	5.35669e+07	3.94335e+07	1.20623e+07	1.9004e+07	3.76809e+07	1.99528e+07	1.39091e+07	4.08709e+07	3.05097e+07	6.41251e+08	8.18186e+06	5.74015e+06	1.55799e+07	1.32823e+08	1.71375e+07	50471.5	NA	78356.1	191414	1.18548e+06	719888	NA	2.2423e+06	698632	5.86754e+06	3.28906e+08	NA	8.10809e+06	2.42448e+08	4.24441e+06	1.07472e+08
170914_00010	Adult	PXA-_BRAF_V600E_mut	Pediatric Other	2	350310	1.6801e+06	942657	170104	NA	NA	1.12874e+06	23810	1.24347e+06	3.26157e+08	2.42902e+07	6.34561e+07	3.63374e+07	3.8721e+07	9.48931e+07	6.68209e+07	1.44059e+07	3.20874e+07	9.64158e+07	4.67526e+07	3.4856e+07	1.31348e+08	8.2548e+07	1101743393	2.2446e+07	7.78937e+06	1.69036e+07	2.90216e+08	9.64338e+07	122453	NA	NA	142007	1.99709e+06	NA	NA	4.20656e+06	3.29062e+06	7.75226e+06	449024507	NA	3.97418e+07	2.14347e+08	1.50324e+06	5.73624e+07
171012_00223	Pediatric	Ependymoma PF-A	Pediatric Other	2	8.85824e+06	9.53001e+07	9.86182e+07	2.76024e+06	8.17562e+06	2.60786e+06	4.76858e+06	374982	2.91535e+06	1826427830	6.47344e+07	1.77413e+08	9.66318e+07	9.44664e+07	297601568	2.09011e+08	3.68734e+07	8.55725e+07	1.60108e+08	8.88987e+07	6.99623e+07	1.24461e+08	1.87495e+08	3491585174	2.40269e+07	2.13071e+07	7.25743e+07	2.44538e+08	6.24969e+07	1.05379e+06	NA	354699	1.2158e+06	4.75956e+06	941279	NA	1.37052e+07	1.03446e+06	3.27697e+06	1154034370	NA	1.02066e+06	1.13185e+08	7.55428e+06	1.63816e+08
171027_00196	Pediatric	Pilocytic_astrocytoma	Pilocytic astrocytoma	2	2.37677e+07	2.39043e+08	1.73021e+08	4.21223e+07	2.23694e+07	4.61858e+07	3.54933e+07	1.96081e+06	7.00515e+06	12050116554	9.74562e+08	1196925647	3.83443e+08	5.18221e+08	1652647151	1966587735	3.2109e+08	6.43166e+08	2023079058	934726207	1100417588	1807037907	3.56884e+08	24775547377	9.51229e+07	9.55237e+07	1.73486e+08	725479431	1.66623e+08	8.50477e+06	NA	5.79165e+06	9.24633e+06	1.43581e+07	4.83938e+06	NA	8.40064e+07	8.61507e+07	2.01248e+08	5096031294	NA	1.26631e+08	8068914385	3.82374e+07	1052469628
171031_00028	Pediatric	Pilocytic_astrocytoma	Pilocytic astrocytoma	2	2.90946e+06	4.14691e+07	1.58735e+07	6.90669e+06	6.69632e+06	4.21458e+06	4.17704e+07	6.01282e+06	1.02514e+07	2267474669	2.24218e+08	2.55414e+08	1.3425e+08	2.18825e+08	5.40806e+08	5.24624e+08	1.04804e+08	2.02764e+08	5.60937e+08	2.97573e+08	2.23202e+08	8.97468e+08	189361955	4232604842	7.43415e+07	5.85692e+07	4.9664e+07	4.25863e+08	4.94436e+07	1.38191e+06	NA	378928	2.7278e+06	1.44095e+07	4.29704e+06	NA	3.27067e+07	1.42119e+07	1.05021e+07	1918371043	NA	1.71842e+08	3.72141e+08	1.54192e+07	3.12123e+08
171031_00172	Pediatric	Pilocytic_astrocytoma	Pilocytic astrocytoma	2	1.53037e+06	2.96472e+07	1.22062e+07	5.30699e+06	2.76353e+06	3.20198e+06	8.11851e+06	896553	2.49537e+06	3210678452	1.93458e+08	2.98706e+08	1.53806e+08	1.39181e+08	552855612	3.49042e+08	5.99581e+07	1.53411e+08	4.04601e+08	2.21359e+08	1.63493e+08	4.13852e+08	2.13792e+08	5958706107	5.69573e+07	5.68986e+07	7.44812e+07	5.58954e+08	5.96287e+07	5.00252e+06	NA	409038	1.84657e+06	6.83587e+06	1.48415e+06	NA	2.66753e+07	5.16307e+07	2.51926e+07	3575867240	NA	1.31963e+07	1007999728	1.40503e+07	4.09222e+08
171117_00017	Pediatric	DIPG_K27M_mut	Pediatric GBM-H3	2	1.10269e+06	1.90211e+07	2.52821e+07	1.10041e+07	1.33168e+07	3.91144e+06	5.31539e+07	5.88049e+06	7.43402e+06	1508749206	2.2028e+07	1.41712e+08	7.93963e+07	2.89378e+07	1.14981e+08	9.94556e+07	2.05244e+07	4.74405e+07	9.87745e+07	7.07565e+07	4.16779e+07	366710146	1.35846e+08	3176986742	4.06079e+07	5.60486e+07	4.76932e+07	6.78727e+08	9.51512e+07	266221	NA	1.40501e+06	5.68333e+06	3.33432e+07	1.5213e+06	NA	6.52051e+07	1.50514e+07	7.38718e+06	2278355893	NA	1.10015e+06	275786016	4.01734e+07	592340027
171117_00022	Pediatric	DIPG_K27M_mut	Pediatric GBM-H3	2	3.0615e+06	5.29592e+06	2.54496e+06	649326	705455	NA	2.77226e+06	226021	1.3007e+06	1.83647e+08	9.47637e+06	3.78205e+07	1.37154e+07	1.07391e+07	3.89002e+07	3.40727e+07	5.98037e+06	1.04841e+07	4.13175e+07	2.09636e+07	1.49086e+07	4.56285e+07	1.68639e+07	3.64447e+08	5.18146e+06	6.56286e+06	7.37375e+06	8.63785e+07	1.51837e+07	420908	NA	NA	314102	2.41676e+06	NA	NA	3.11785e+06	807062	840906	2.86671e+08	NA	768767	1.74363e+07	4.69028e+06	5.95172e+07
171213_00022	Pediatric	Pilocytic_astrocytoma	Pilocytic astrocytoma	2	1.48408e+06	1.26861e+07	6.5885e+06	809493	767532	310812	5.69001e+06	487599	1.78528e+06	5.01993e+08	6.13845e+07	1.88562e+08	3.10511e+07	3.93962e+07	2.08127e+08	1.26855e+08	2.45252e+07	5.83225e+07	1.45692e+08	6.84069e+07	5.11078e+07	8.72528e+07	6.97893e+07	3075995993	1.13507e+07	1.14535e+07	2.17566e+07	2.77227e+08	5.65623e+07	1.18038e+06	NA	215899	853143	2.1872e+06	NA	NA	1.37203e+07	9.41485e+06	3.37024e+06	1067713668	NA	691095	1.2524e+08	2.21148e+06	9.14886e+07
171213_00023	Pediatric	Pilocytic_astrocytoma	Pilocytic astrocytoma	2	994659	7.77998e+06	3.05069e+06	545877	NA	NA	2.23938e+06	86984.5	315147	9.62126e+07	3.5728e+07	7.7447e+07	2.0728e+07	3.96345e+07	1.49855e+08	7.10545e+07	1.28342e+07	3.38754e+07	9.63526e+07	3.54633e+07	3.03908e+07	8.84434e+07	3.96586e+07	1079202487	1.2431e+07	5.79835e+06	1.64442e+07	1.227e+08	2.88976e+07	523092	NA	NA	150895	1.14391e+06	NA	NA	7.97518e+06	1.44026e+06	1.03195e+06	2.36593e+08	NA	222653	4.19971e+07	818680	1.88071e+07
180103_00054	Pediatric	Ganglioglioma_FGFR2-VPS35_fusion	Pediatric Other	2	1.5282e+06	1.52473e+07	7.94e+06	1.16296e+06	2.99995e+06	NA	7.50318e+06	608426	944025	5.55663e+07	5.41916e+06	2.0362e+07	1.21436e+07	7.15053e+06	2.39426e+07	1.79896e+07	4.91015e+06	8.12709e+06	1.41125e+07	8.59614e+06	9.20449e+06	3.15896e+07	2.06402e+07	423565050	3.63416e+06	2.28861e+06	8.12683e+06	4.94787e+07	2.646e+07	45044.5	NA	NA	221927	1.39229e+06	NA	NA	4.00388e+06	396892	2.23697e+06	138567337	NA	1.22516e+07	6.73719e+07	1.26343e+06	3.55266e+07
180117_00013	Pediatric	Pilocytic_astrocytoma	Pilocytic astrocytoma	2	310951	1.99454e+07	1.18552e+07	823777	NA	NA	870344	103274	1.68761e+06	8.99862e+08	5.2852e+07	1.42082e+08	7.12452e+07	1.00717e+08	1.97224e+08	178957385	3.2378e+07	6.16759e+07	2.32218e+08	1.10348e+08	7.64904e+07	6.77664e+08	2.27926e+08	2940705414	4.45828e+07	1.82438e+07	6.37576e+07	3.48495e+08	3.99568e+07	347496	NA	396613	1.65605e+06	5.92618e+06	793832	NA	3.44223e+07	5.92094e+06	3.03102e+06	5.61205e+08	NA	2.95288e+06	1.17457e+08	2.57103e+06	3.83365e+07
180202_00038	Pediatric	Pilocytic_astrocytoma	Pilocytic astrocytoma	2	1.38643e+06	1.55906e+07	1.20051e+07	2.46552e+06	2.00994e+06	NA	4.80356e+06	707691	683090	9.76262e+07	1.40009e+08	221268821	4.86113e+07	2.90433e+07	1.44274e+08	173336889	1.61885e+07	8.91197e+07	3.09953e+08	9.36886e+07	65707934	1.43751e+08	109174309	2080715736	2.50854e+07	1.06012e+07	4.9122e+07	2.03512e+08	8.45789e+07	38561.6	NA	NA	1.72063e+06	5.12094e+06	NA	NA	1.1746e+07	958796	2.64071e+07	1.55165e+08	NA	890270	8.25502e+08	2.13134e+06	4.1499e+07
180412_00044	Pediatric	DIPG_K27M_mut	Pediatric GBM-H3	2	436275	5.50655e+06	2.14498e+06	98163.8	NA	NA	2.1467e+06	313424	910230	1.54895e+08	1.9035e+07	5.45903e+07	1.91791e+07	2.86008e+07	9.42008e+07	4.40571e+07	1.13146e+07	2.23629e+07	6.55129e+07	3.20467e+07	3.08695e+07	142932272	4.95678e+07	8.81873e+08	1.30361e+07	1.02251e+07	9.82135e+06	1.19096e+08	4.31412e+07	417415	NA	NA	104896	1.94843e+06	NA	NA	6.08924e+06	961633	635518	206879477	NA	557412	2.31475e+07	1.78908e+06	2.93122e+07
180515_00221	Adult	Astrocytoma WHO2-IDH_mutant	Adult IDH	2	3.02321e+06	2.66129e+07	4.94678e+07	9.89338e+06	4.30897e+06	1.90507e+06	1.33338e+07	1.06601e+06	4.22205e+06	725829212	8.52719e+07	3.80645e+08	4.52486e+07	4.49843e+07	1.6175e+08	2.08723e+08	5.33292e+07	8.9163e+07	233135284	1.11031e+08	1.14653e+08	181115256	1.20735e+08	3848336122	1.78091e+07	1.84733e+07	3.53702e+07	5.44637e+08	2.01221e+08	25952	NA	308384	2.12501e+06	1.03361e+07	580658	NA	3.93119e+07	761889	2.18143e+07	9.65762e+08	NA	1.16789e+06	7.07889e+08	9.87854e+06	4.26363e+08
1960	Pediatric	Pilocytic_astrocytoma	Pilocytic astrocytoma	1	5.73449e+07	8.63714e+07	6.91335e+07	8.198e+06	3.6843e+06	2.18768e+07	1.97954e+07	8.59066e+06	782986	9.81022e+08	6.60949e+08	6.40016e+08	1.44667e+08	1.723e+08	1736285988	7.97941e+08	9.13486e+07	4.53538e+08	8.24429e+08	2.77589e+08	3.17225e+08	5.56651e+08	4.6959e+08	4988647046	3.27817e+07	1.66418e+07	9.63202e+07	4.87183e+08	8.91483e+07	2.987e+07	NA	NA	2.73713e+06	5.74576e+06	2.29889e+06	NA	7.90468e+07	NA	1.05125e+08	2874131317	31529.9	678930	1.09252e+07	3.1083e+07	5.22779e+08
1991	Pediatric	DIPG_K27M_mut	Pediatric GBM-H3	1	1.18188e+08	5.77777e+07	5.19923e+07	2.35553e+06	5.1292e+06	NA	1.36731e+06	576300	1.97331e+06	6.51472e+08	184993525	327103017	1.33391e+08	6.87254e+07	7.71148e+08	2.5725e+08	4.91056e+07	1.62747e+08	2.6641e+08	1.10495e+08	1.66456e+08	2.05403e+08	4.97744e+08	6004414624	1.06764e+07	3.00269e+07	5.05201e+07	4.28192e+08	9.77972e+07	6.7583e+06	NA	NA	4.40824e+06	5.43906e+06	907801	NA	8.96397e+06	NA	1.97956e+07	1514550518	222740	1.33683e+08	1.93033e+08	9.31969e+06	5.29239e+08
2044	Pediatric	Pilocytic_astrocytoma	Pilocytic astrocytoma	1	1.74716e+08	6.58985e+07	5.71404e+07	5.05022e+06	3.54312e+07	NA	2.39563e+07	8.01957e+06	1.74646e+06	2624130429	9.77386e+07	4.8382e+08	1.59894e+08	103083874	5.37122e+08	2.10092e+08	4.97548e+07	1.29983e+08	1.87657e+08	8.9978e+07	1.41873e+08	4.67179e+08	6.65172e+08	5874484433	7.8204e+06	1.55606e+07	6.27146e+07	2.48498e+08	1.02973e+08	1.30174e+07	NA	NA	3.87094e+06	6.19809e+06	1.85155e+06	NA	1.60211e+07	NA	9.22721e+06	2824499814	200544	1.26619e+06	3.9363e+07	5.78367e+06	7.39465e+08
2085	Pediatric	Pilocytic_astrocytoma	Pilocytic astrocytoma	1	1.5775e+08	2.29857e+08	1.32103e+08	1.90192e+07	8.77568e+07	6.47509e+07	1.67283e+07	4.94732e+06	550214	5747041538	4.22632e+08	8.58621e+08	2.77034e+08	2.32302e+08	1488388369	8.57187e+08	1.60607e+08	5.11857e+08	7.05354e+08	2.86317e+08	540538068	1271851827	1414665784	9825011231	2.70283e+07	4.22524e+07	1.10705e+08	1314692388	2.30145e+08	1.33531e+06	NA	NA	8.92476e+06	2.24397e+07	4.45781e+06	NA	3.63323e+08	NA	7.09857e+08	2420668579	1.25338e+06	6.50241e+06	15263267410	1.00763e+08	1180768176
2101	Pediatric	Pilocytic_astrocytoma	Pilocytic astrocytoma	1	2.35909e+08	7.95913e+06	3.19768e+06	1.00387e+06	772551	1.34105e+06	2.93356e+06	2.97208e+06	9.50713e+06	493686270	8.51155e+07	2.25992e+08	57260895	5.12698e+07	4.89368e+08	1.12025e+08	2.23883e+07	9.32794e+07	2.32795e+08	5.4434e+07	9.00073e+07	3.02548e+08	223802068	2152971357	1.24112e+07	8.66398e+06	3.36475e+07	1.96095e+08	1.24998e+08	211441	NA	NA	1.48383e+06	4.61599e+06	846949	NA	1.88064e+07	NA	7.37053e+06	5.301e+08	285408	1.4316e+06	2.18619e+08	4.30282e+06	8.39604e+07
2105	Pediatric	Pilocytic_astrocytoma	Pilocytic astrocytoma	1	4.78065e+07	2.59081e+07	9.34683e+06	878550	514313	3.60838e+06	2.12502e+07	6.04168e+06	137137	2267916252	7.32082e+08	7.85446e+08	3.38627e+08	3.21464e+08	1576056042	7.97682e+08	1.49401e+08	5.03245e+08	1089293157	399158130	5.4425e+08	1781046804	9.75318e+08	7690883430	4.6495e+07	8.52201e+07	1.85064e+08	1072102527	2.38445e+08	5.25142e+07	NA	NA	4.67298e+06	2.47867e+07	4.47382e+06	NA	9.73746e+07	NA	1.47779e+08	5940844906	299554	2.16804e+07	1076957774	2.10026e+07	618360813
2117	Pediatric	Pediatric_Glioblastoma	Pediatric GBM-RTK	1	1.4073e+08	1.83045e+07	5.10732e+07	6.42362e+06	1.26806e+06	6.26633e+06	3.34956e+07	1.11931e+07	1.38243e+07	2438054662	4.01155e+08	1040712693	3.08369e+08	3.08897e+08	1068179138	6.68714e+08	1.54343e+08	2.82407e+08	5.82373e+08	3.29556e+08	5.64231e+08	3762723529	1180410312	6083335682	5.62347e+07	3.7902e+07	5.31895e+07	9.13607e+08	3.51188e+08	635522	NA	NA	6.986e+06	6.22866e+07	7.83069e+06	NA	1.85442e+07	NA	5.28874e+07	1767323138	2.6095e+06	271724542	3.48899e+08	2.62776e+07	3.64371e+08
2132	Pediatric	Pilocytic_astrocytoma	Pilocytic astrocytoma	1	8.54437e+07	2.02683e+07	8.61679e+06	4.06128e+06	8.10484e+06	8.32777e+06	4.92382e+07	1.24204e+07	1.95715e+07	3784677872	2061524547	2032208444	1107403722	1249858236	3410478855	2554662492	4.63135e+08	1033342181	3387816191	1165823668	1718043271	5968052214	1232704440	20373726762	1.06358e+08	8.85244e+07	3.76834e+08	1327559374	4.74107e+08	2.14331e+07	NA	NA	1.97505e+07	5.02694e+07	9.47041e+06	NA	189800811	NA	4.58258e+07	7524142767	3.05865e+06	3.8376e+06	8.17775e+08	1.59699e+07	661126478
2205	Pediatric	Pediatric_Glioblastoma	Pediatric GBM-RTK	1	1.75069e+08	2.54008e+07	1.33486e+07	2.90723e+06	7.50368e+06	1.28725e+07	2.8039e+07	7.28973e+06	4.40822e+06	1131818720	497984952	9.15433e+08	2.24533e+08	2.7796e+08	1182020827	558783637	9.32377e+07	3.44066e+08	6.12421e+08	2.02957e+08	3.37866e+08	1563635751	7.25119e+08	7027382310	4.11058e+07	6.74273e+07	9.64173e+07	1016424971	2.24219e+08	6.95489e+06	NA	NA	4.45468e+06	2.19174e+07	5.14199e+06	NA	5.78521e+07	NA	1.99185e+07	2818548119	1.13085e+06	5.74828e+06	3.04294e+08	2.86396e+07	1760973492
2210	Pediatric	DIPG_G34V_mut	Pediatric GBM-H3	1	1.10793e+07	3.05921e+07	1.68224e+07	7.01655e+06	3.78197e+06	9.99597e+06	3.006e+07	1.56952e+07	5.6244e+06	9542867009	2.19012e+08	1152483383	3.54896e+08	1.6401e+08	8.48659e+08	6.67083e+08	142765410	298819743	5.31972e+08	2.42242e+08	5.18939e+08	1452332175	1384755616	16499310719	2.28822e+07	3.70416e+07	8.82703e+07	1798849602	5.14955e+08	2.53675e+06	NA	NA	2.17325e+07	2.98412e+07	3.69253e+06	NA	3.68309e+08	NA	7.72281e+07	4008907350	360866	1.40779e+06	3.44775e+08	6.44878e+07	2087155819
2284	Pediatric	DIPG_K27M_mut	Pediatric GBM-H3	1	2.54484e+07	3.74232e+07	1.79091e+07	110458	879168	509209	3.62516e+06	1.10764e+06	1.56977e+06	1396277656	4.1209e+08	8.67611e+08	1.14428e+08	2.0851e+08	1395944398	5.22064e+08	1.026e+08	2.88275e+08	4.37219e+08	2.00597e+08	2.17307e+08	7.17244e+08	5.34299e+08	4863294394	1.62598e+07	2.482e+07	7.4412e+07	5.22916e+08	7.4238e+07	1.48169e+07	NA	NA	3.01245e+06	9.05902e+06	2.34924e+06	NA	8.81583e+06	NA	4.17504e+07	3858472308	76577.1	415355	1.70495e+07	2.2915e+07	5.00913e+08
2289	Pediatric	DIPG_G34V_mut	Pediatric GBM-H3	1	3.62421e+07	1.2305e+07	4.74543e+06	2.88394e+06	749389	5.81947e+06	1.28328e+07	7.20364e+06	3.21103e+06	3180133273	2.34367e+08	1009913721	7.73374e+08	2.27781e+08	1010515479	6.69256e+08	2.07213e+08	3.00292e+08	7.67526e+08	3.68086e+08	6.36018e+08	3756133188	1132378011	11397780286	82447722	2.669e+08	223064325	8.86049e+08	2.65469e+08	40919.4	NA	NA	1.82115e+07	7.11189e+07	7.4372e+06	NA	2.28897e+08	NA	1.31182e+08	2736086994	3.98931e+06	3.80664e+08	5.05369e+08	6.90763e+07	4.98703e+08
2308	Pediatric	Pediatric_Glioblastoma	Pediatric GBM-RTK	1	8.1984e+07	3.4105e+07	5.96913e+07	4.24892e+06	5.89882e+06	2.23572e+06	4.63212e+07	1.9775e+07	7.29242e+06	3122777126	5.49415e+08	5.31611e+08	3.72224e+08	247412105	1423312190	6.32411e+08	8.43387e+07	2.686e+08	7.80897e+08	2.42284e+08	410912704	5331085564	1017890700	10243821941	6.71476e+07	3.62822e+07	138213217	6.07208e+08	1.82019e+08	2.86796e+06	NA	NA	1.36431e+07	4.97558e+07	1.24397e+07	NA	7.28092e+07	NA	7.42499e+07	3569027334	2.30803e+06	1.09753e+08	8.20518e+08	7.84934e+07	2397105422
2340	Pediatric	Subependymal_giant_cell_astrocytoma	Pediatric Other	1	8.21098e+06	1.25311e+07	11848300	759577	1.19026e+06	1.18234e+06	4.59191e+06	1.04854e+06	1.20627e+06	6.09551e+08	4.61037e+07	1.81339e+08	7.2054e+07	5.26228e+07	309722324	1.2903e+08	4.13705e+07	7.32386e+07	111705596	5.7945e+07	6.47289e+07	3.56775e+08	2.30839e+08	2462987083	1.56086e+07	7.42387e+06	3.82828e+07	3.02709e+08	9.08295e+07	901177	NA	NA	1.33797e+06	6.27682e+06	1.24316e+06	NA	1.23212e+07	NA	1.12953e+07	1456691651	52207.9	1.86618e+08	3.73562e+08	3.75877e+06	1.7535e+08
2348	Pediatric	DIPG_K27M_mut	Pediatric GBM-H3	1	3.94288e+07	8.19754e+06	2.50758e+06	32011.1	245809	223198	849711	800466	1.35538e+06	1113276022	2.72386e+08	5.00527e+08	90479529	1.4203e+08	7.90721e+08	3.48034e+08	6.36435e+07	1.61832e+08	3.81858e+08	1.90659e+08	2.2449e+08	1078185798	5.0632e+08	2175787085	2.39769e+07	1.37619e+07	4.65566e+07	3.50468e+08	2.30986e+08	1.50752e+07	NA	NA	3.1625e+06	1.05578e+07	4.59162e+06	NA	5.01759e+07	NA	3.27226e+06	1520903665	140296	6.84684e+07	1.33604e+07	3.98819e+06	91776775
2487	Pediatric	Pediatric_Glioblastoma	Pediatric GBM-RTK	1	1.58676e+07	8.27704e+07	3.68356e+07	4.49881e+06	1.26736e+07	2.48471e+06	5.60668e+07	3.0298e+07	1.12069e+07	9557331752	1666103317	1922967477	6.21255e+08	8.87112e+08	2387194867	2332292247	3.93801e+08	7.75554e+08	2895660263	1146053690	1430278542	3683694126	1164363562	9895483099	9.02455e+07	7.7229e+07	2.29052e+08	1046035254	3.86271e+08	8.99621e+06	NA	NA	1.82093e+07	3.35836e+07	2.15055e+07	NA	6.3532e+07	NA	2.12223e+07	4335031041	855083	1.13437e+08	2.29475e+08	2.39066e+07	3.00537e+08
617	Pediatric	DIPG_K27M_mut	Pediatric GBM-H3	1	1.71296e+08	2.60443e+07	1.66358e+07	2.32433e+06	3.12664e+06	6.92237e+06	1.41645e+07	4.92717e+06	5.21118e+06	9.41723e+08	2.05078e+08	3.64814e+08	1.41431e+08	1.37006e+08	6.76002e+08	2.78101e+08	5.44305e+07	1.81689e+08	3.20556e+08	1.3012e+08	2.03963e+08	8.69797e+08	4.9157e+08	3881257749	2.88875e+07	4.95395e+07	4.5296e+07	6.15421e+08	2.0663e+08	3.02491e+06	NA	NA	2.33794e+06	9.86897e+06	2.01328e+06	NA	7.74681e+07	NA	8.76421e+06	9.33677e+08	265787	1.29837e+06	1.35744e+08	8.36297e+06	4.71074e+08
734	Pediatric	Pilocytic_astrocytoma	Pilocytic astrocytoma	1	1.05182e+08	1.05396e+07	5.0423e+06	156858	1.09943e+06	1.75899e+06	3.62702e+06	2.81968e+06	1.39484e+06	6.11691e+08	2.19515e+08	3.26485e+08	8.24067e+07	6.69869e+07	7.93245e+08	2.40719e+08	3.50799e+07	1.42002e+08	2.82228e+08	1.14153e+08	1.60665e+08	5.8562e+08	2.81254e+08	3383490186	1.28452e+07	9.50593e+06	4.70539e+07	2.66384e+08	7.54175e+07	2.41308e+06	NA	NA	1.65676e+06	4.50377e+06	815962	NA	2.07688e+07	NA	6.28496e+06	1133935577	145227	562144	262123909	5.07992e+06	1.08299e+08
808	Pediatric	DIPG_G34V_mut	Pediatric GBM-H3	1	1.06698e+08	11343057	7.73809e+06	829300	6.1671e+06	3.61803e+06	5.73e+06	1.9087e+06	3.89318e+06	2100484002	2.379e+08	6.44531e+08	2.35667e+08	1.52299e+08	8.94868e+08	5.12868e+08	1.17027e+08	3.03576e+08	5.4101e+08	2.623e+08	3.97e+08	1589002511	7.15071e+08	5367040184	2.35842e+07	4.6294e+07	7.0915e+07	8.67134e+08	1.55133e+08	1.25466e+07	NA	NA	4.85068e+06	2.14836e+07	4.26513e+06	NA	5.789e+07	NA	1.81126e+07	3889169871	816834	2.63709e+06	1531915597	2.23998e+07	9.57894e+08
847A	Pediatric	DIPG_K27M_mut	Pediatric GBM-H3	1	1.14104e+08	2.86364e+06	1.28611e+06	29181.7	33518.9	NA	465281	40293.2	1.70278e+06	1.19323e+08	3.65872e+07	3.9535e+07	1.40469e+07	1.63617e+07	1.89285e+08	3.73598e+07	5.78407e+06	2.25295e+07	5.04473e+07	1.97361e+07	3.88003e+07	9.01251e+07	7.19172e+07	2.8033e+08	4.19916e+06	3.02207e+06	8.07927e+06	1.14396e+08	4.61379e+07	172785	NA	NA	400495	2.62493e+06	534487	NA	2.21947e+06	NA	4.94957e+06	1.14759e+08	352945	4.0811e+06	3.84701e+08	1.61199e+06	1.21053e+08
848	Pediatric	DIPG_K27M_mut	Pediatric GBM-H3	1	3.41112e+08	8.09163e+06	3.95965e+06	632089	1.20638e+06	371489	4.74749e+06	1.8706e+06	3.08213e+06	1.7143e+08	1.76401e+08	116706288	5.55628e+07	3.29561e+07	5.15924e+08	1.37803e+08	1.42429e+07	9.23117e+07	1.85936e+08	6.96871e+07	1.16482e+08	1.94648e+08	1.69081e+08	1263885896	1.16548e+07	7.55369e+06	2.58528e+07	2.03197e+08	8.7362e+07	4.77506e+06	NA	NA	1.22253e+06	3.46055e+06	517819	NA	4.43557e+06	NA	6.03955e+06	4.75552e+08	233194	1.16488e+06	1.36709e+08	6.10534e+06	1.87626e+08
853	Pediatric	DIPG_K27M_mut	Pediatric GBM-H3	1	2.76024e+08	4.9183e+06	999118	17858.2	134454	NA	5.35752e+06	6.11601e+06	1.43262e+06	1.29427e+08	307232066	6.0259e+08	8.98155e+07	1.95197e+08	2315345791	3.33018e+08	8.48467e+07	2.05889e+08	4.23045e+08	4.39325e+08	1.72339e+08	730784782	9.25058e+07	2977505266	6.17545e+07	7.92711e+06	4.18449e+07	2.40943e+08	1.84298e+08	4.42141e+07	NA	NA	596569	5.43645e+06	1.74578e+06	NA	1.39891e+06	NA	9.26193e+06	3.5706e+08	1.2402e+06	1.77852e+06	6.95485e+06	1.13306e+06	5.70539e+06
11_TABS_509	Adult	Adult_High_Grade	Adult GBM	1	1.66255e+07	1.47371e+07	1.37253e+07	1.63481e+06	4.58428e+06	6.92168e+06	1.30697e+07	8.21425e+06	7.67351e+06	3695102799	1.3849e+08	8.25349e+08	4.17801e+08	1.64535e+08	5.94442e+08	4.07149e+08	1.03753e+08	1.84349e+08	3.03838e+08	1.37966e+08	370925894	1691744338	7.06331e+08	9241907004	3.17125e+07	7.22189e+07	1.41326e+08	4.17611e+08	8.75479e+07	557916	NA	NA	9.21809e+06	1.08266e+07	3.11542e+06	NA	2.02152e+08	NA	3.56656e+07	1732862596	221315	738037	4.19134e+08	1.1453e+07	536283298
11_TABS_526	Adult	Adult_High_Grade	Adult GBM	1	6.94774e+06	4.56101e+07	2.23859e+07	2.66319e+06	1.99682e+06	3.57671e+06	1.80021e+07	7.96841e+06	3.32697e+06	4416816401	2.03918e+08	1029959976	234630060	3.11276e+08	1013407921	5.27335e+08	1.10019e+08	2.08353e+08	5.08293e+08	2.3621e+08	3.63703e+08	1937334032	1011420475	8268133155	4.00744e+07	6.67781e+07	1.12909e+08	7.14695e+08	1.27432e+08	1.00624e+06	NA	NA	6.44338e+06	1.91457e+07	4.88663e+06	NA	3.55381e+07	NA	7.01027e+07	2779598751	463615	6.60897e+07	6.80963e+08	8.94153e+06	8.18178e+08
12_TABS_503	Adult	Adult_High_Grade	Adult GBM	1	2.63697e+06	1.86037e+07	2.4676e+07	2.19486e+06	2.17873e+06	3.09081e+06	2.16784e+07	1.19245e+07	2.1194e+06	1904369746	2.07927e+08	5.70974e+08	2.45489e+08	2.08524e+08	7.80956e+08	3.94817e+08	8.08555e+07	193181880	3.07524e+08	1.5715e+08	2.43861e+08	1301505484	7.94518e+08	6606680405	3.64833e+07	4.23101e+07	4.61074e+07	7.4693e+08	2.68239e+08	1.32726e+06	NA	NA	6.45796e+06	1.92451e+07	6.98236e+06	NA	1.52292e+08	NA	4.95044e+07	2196286765	171602	1.22561e+06	3.43706e+08	3.76741e+07	1832192268
12_TABS_512	Adult	Astrocytoma WHO4_IDH_mutant	Adult IDH	1	3.9437e+06	2.71847e+07	2.27669e+07	4.96452e+06	3.21058e+06	8.49543e+06	1.18286e+06	501468	3.33549e+06	9.30563e+08	1.43292e+08	6.10605e+08	1.18971e+08	1.28214e+08	5.87931e+08	4.09434e+08	9.28673e+07	1.75576e+08	2.51731e+08	1.12191e+08	1.92506e+08	669565229	3.55961e+08	4820298995	1.55183e+07	2.69858e+07	3.23593e+07	1.79042e+08	2.60536e+07	232486	NA	NA	2.27015e+06	6.69757e+06	2.6174e+06	NA	1.46926e+07	NA	3.99346e+07	1758730651	164718	791445	7.62532e+07	1.30585e+07	8.95176e+08
12_TABS_517	Adult	Adult_High_Grade	Adult GBM	1	3.15921e+06	7.5e+06	4.36264e+06	1.53551e+06	1.08577e+06	1.02064e+06	1.92564e+06	647131	1.19334e+06	3.11929e+08	4.58737e+07	2.19803e+08	3.18124e+07	5.985e+07	3.04386e+08	1.07481e+08	2.66232e+07	5.4486e+07	7.4933e+07	3.20716e+07	7.50583e+07	1.75046e+08	2.23404e+08	1733593952	1.10597e+07	1.5215e+07	1.98174e+07	2.33177e+08	5.54212e+07	356918	NA	NA	1.01945e+06	4.22294e+06	1.26258e+06	NA	1.59867e+07	NA	1.61183e+07	7.79562e+08	93538.1	1.73693e+06	1.98236e+08	5.20733e+06	4.91164e+08
12_TABS_523	Adult	Adult_High_Grade	Adult GBM	1	1.96876e+07	1.6222e+07	1.78999e+07	2.19996e+06	2.77198e+06	1.08228e+07	2.86791e+07	1.05803e+07	5.30826e+06	4092366554	3.063e+08	9.84687e+08	2.67835e+08	2.58892e+08	8.24984e+08	6.70788e+08	1.60028e+08	3.28178e+08	6.01479e+08	2.83567e+08	4.30716e+08	2415462383	8.93494e+08	8474590685	5.73056e+07	9.61394e+07	1.09334e+08	6.57773e+08	1.47236e+08	502893	NA	NA	7.30514e+06	1.83567e+07	5.65261e+06	NA	5.56855e+07	NA	5.52188e+07	2695657733	655322	1.95474e+08	4.49482e+08	1.64913e+07	8.3287e+08
12_TABS_528	Adult	Adult_High_Grade	Adult GBM	1	1.85621e+06	4.22232e+06	5.10757e+06	955333	323932	2.04945e+06	3.51009e+06	519242	1.97816e+06	1024710340	6.33729e+07	3.67888e+08	8.17788e+07	7.50885e+07	299081763	1.95937e+08	3.96681e+07	8.06233e+07	1.6388e+08	8.43603e+07	1.19916e+08	5.34837e+08	4.13479e+08	2404046705	2.61225e+07	1.70826e+07	1.94656e+07	6.59987e+08	9.83369e+07	235992	NA	NA	1.76545e+06	1.00451e+07	2.35386e+06	NA	2.5502e+07	NA	1.51643e+07	6.07122e+08	NA	1.49852e+07	156623665	2.53085e+06	2.18181e+08
12_TABS_546	Adult	Adult_High_Grade	Adult GBM	1	6.58229e+06	3.08902e+07	2.61404e+07	6.4036e+06	3.09764e+06	1.19727e+07	6.84573e+07	1.73713e+07	1.54349e+07	11971926330	7.04065e+08	1411330582	6.61182e+08	7.11935e+08	1510227413	1782858901	3.86518e+08	5.75337e+08	1831082242	8.35764e+08	1272232963	6009612038	1603659216	13413547276	1.30028e+08	1.02453e+08	2.36344e+08	1691662704	3.04541e+08	1.93164e+06	NA	NA	1.69922e+07	5.32216e+07	1.72388e+07	NA	1.96188e+08	NA	4.69078e+07	3424289332	1.4989e+06	2.05905e+07	8.45394e+08	2.21132e+07	8.83138e+08
12_TABS_550	Adult	Adult_High_Grade	Adult GBM	1	2.38347e+06	2.00188e+07	2.92607e+07	7.45063e+06	4.44909e+06	4.96909e+06	2.21494e+07	6.58152e+06	3.69001e+06	1102946343	5.62346e+07	3.12136e+08	5.58146e+07	7.41763e+07	3.88681e+08	1.91739e+08	5.50503e+07	1.24525e+08	1.11613e+08	6.02082e+07	1.07745e+08	3.9247e+08	7.04998e+08	6128496983	1.4578e+07	1.32849e+07	2.06048e+07	6.06964e+08	2.03165e+08	346611	NA	NA	5.47923e+06	1.01586e+07	2.05849e+06	NA	8.98302e+07	NA	4.78626e+07	1346767814	226809	5.26563e+06	7.22227e+08	1.81435e+07	1001424873
12_TABS_556	Adult	Adult_High_Grade	Adult GBM	1	1.29696e+07	2.47536e+07	2.26437e+07	1.38261e+07	3.36117e+06	3.47428e+07	2.98069e+07	7.43883e+06	1.1293e+07	8742345293	2.7255e+08	8.64699e+08	7.1716e+08	4.10949e+08	1052184793	8.27009e+08	2.0646e+08	3.39206e+08	7.19533e+08	3.25047e+08	6.71543e+08	4325377618	1471535735	18303789520	1.15137e+08	2.5307e+08	1.18646e+08	1541352027	192807977	1.90927e+06	NA	NA	1.61831e+07	3.62924e+07	1.48384e+07	NA	2.57794e+08	NA	7.9925e+07	2723203283	2.10707e+06	5.79705e+06	1003635641	3.03785e+07	1115002137
13_NRR_003	Adult	Adult_High_Grade	Adult GBM	1	2.66267e+07	2.17679e+07	1.17478e+07	741269	270819	8.45013e+06	1.92992e+06	478946	2.62849e+06	1675512672	1.08462e+08	3.29166e+08	5.64232e+07	118671191	2.85091e+08	2.37984e+08	4.95901e+07	117154457	2.10655e+08	1.17334e+08	1.82047e+08	8.75912e+08	366442427	1905427650	1.42685e+07	1.06133e+07	1.47896e+07	2.67268e+08	2.47288e+07	233697	NA	NA	2.02693e+06	6.89372e+06	2.42058e+06	NA	1.37655e+07	NA	5.35769e+06	4.62079e+08	85164.7	1.38279e+06	2.46044e+07	2.63012e+06	6.6889e+07
13_NRR_006	Adult	Adult_High_Grade	Adult GBM	1	9.20971e+06	4.52804e+07	2.09906e+07	4.35425e+06	2.18463e+06	2.48641e+07	2.93766e+07	1.09338e+07	7.26351e+06	6626349023	4.72461e+08	1186335006	591530153	3.95009e+08	1511316964	9.90349e+08	227187600	420027412	8.50955e+08	3.99217e+08	6.72198e+08	4812181221	1162368492	18226619853	9.80026e+07	6.53498e+07	2.07134e+08	9.03203e+08	2.04131e+08	1.752e+06	NA	NA	2.45364e+07	4.24126e+07	8.63731e+06	NA	1.69712e+08	NA	6.4308e+07	3448070552	831610	4.37364e+07	8.56455e+08	4.89429e+07	1046927975
13_NRR_010	Adult	Adult_High_Grade	Adult GBM	1	8.38632e+06	1.89757e+07	8.62316e+06	4.71402e+06	5.41487e+06	3.98273e+07	6.38979e+07	3.14123e+07	3.3051e+06	2301777799	1.42452e+08	4.92808e+08	2.05627e+08	1.33356e+08	5.17033e+08	2.70407e+08	4.70444e+07	1.35399e+08	2.19099e+08	1.29374e+08	197374512	1177614812	8.41189e+08	6497416458	5.28725e+07	1.03251e+08	8.23372e+07	6.37417e+08	1.86425e+08	56487.8	NA	NA	6.82754e+06	1.6638e+07	3.65661e+06	NA	9.26777e+07	NA	9.80809e+06	2548755930	268593	1.40576e+07	2.09055e+08	1.0552e+07	1043001627
13_NRR_011	Adult	Astrocytoma WHO4_IDH_mutant	Adult IDH	1	1.14105e+08	1.08584e+08	1.18423e+08	1.94948e+07	8.54839e+06	1.57315e+07	2.59025e+07	9.39684e+06	4.16279e+06	5751853820	464026346	1118482672	2.92213e+08	1.303e+08	930181664	1004528935	1.77758e+08	4.72753e+08	6.47672e+08	2.23825e+08	6.51729e+08	5.60819e+08	1057858015	17650769387	1.11423e+07	4.42388e+07	8.00487e+07	4.17476e+08	8.05376e+07	155422	NA	NA	3.92378e+07	5.41212e+07	3.22558e+06	NA	6.68737e+07	NA	7.99965e+07	1911092629	544846	2.9765e+06	4.50876e+08	4.58662e+07	1323085181
13_NRR_028	Adult	Adult_High_Grade	Adult GBM	1	1.37147e+07	8.19574e+07	1.18975e+08	2.38179e+07	4.36893e+06	1.31383e+07	5.91972e+07	1.69283e+07	7.8012e+06	15238332938	9.06333e+08	1175377160	7.77625e+08	8.66166e+08	1687361303	1975695713	3.10426e+08	6.06535e+08	2363354102	8.94581e+08	1624827758	6680852399	2271832676	13707040627	1.81036e+08	1.39803e+08	1.8466e+08	2174061182	1.97144e+08	707632	NA	NA	2.02818e+07	1.23489e+08	4.19663e+07	NA	1.70025e+08	NA	335157932	4212079281	NA	7.55471e+06	1219065574	6.73159e+07	2838063483
13_NRR_032	Adult	Adult_High_Grade	Adult GBM	1	4.38499e+06	7.40254e+06	1.06263e+07	2.31763e+06	704071	4.64978e+06	5.42221e+06	1.57067e+06	2.7669e+06	971853190	7.82795e+07	4.74711e+08	1.29188e+08	1.12276e+08	3.87508e+08	2.7837e+08	6.43088e+07	1.20687e+08	1.91018e+08	9.23731e+07	1.65618e+08	1781602446	5.54334e+08	5588500021	3.91774e+07	2.92584e+07	6.37053e+07	4.66907e+08	1.03746e+08	114174	NA	NA	3.46668e+06	1.03e+07	2.03098e+06	NA	4.3476e+07	NA	4.15052e+07	982145437	170922	3.14126e+06	8.60247e+08	1.1645e+07	7.98437e+08
13_NRR_038	Adult	Adult_High_Grade	Adult GBM	1	6.728e+06	2.58037e+07	1.96282e+07	4.30939e+06	1.99024e+06	3.71244e+06	4.23514e+06	1.79629e+06	4.18846e+06	1786464491	1.23351e+08	5.58048e+08	1.70158e+08	1.14587e+08	4.00873e+08	2.92441e+08	6.59119e+07	1.31363e+08	2.61827e+08	1.03011e+08	1.94888e+08	1419765721	5.85076e+08	6052529329	3.42026e+07	2.22095e+07	9.55484e+07	4.24825e+08	1.34018e+08	490063	NA	NA	4.50879e+06	1.21289e+07	1.73653e+06	NA	4.25648e+07	NA	5.23313e+07	1777949924	263775	1.40356e+06	1.73376e+08	1.42867e+07	7.90761e+08
13_NRR_042	Adult	Adult_High_Grade	Adult GBM	1	6.31782e+06	1.86891e+07	7.93371e+06	5.18105e+06	5.79831e+06	1.08279e+07	3.28069e+07	1.7203e+07	4.56407e+06	3658350229	302193613	1032017012	2.33202e+08	3.14992e+08	1177211344	5.99661e+08	1.64216e+08	2.48238e+08	6.08805e+08	2.77222e+08	4.27783e+08	2061719297	9.44063e+08	6509444426	5.03627e+07	1.08098e+08	1.51968e+08	7.66075e+08	163520206	2.8678e+06	NA	NA	6.53453e+06	1.69174e+07	4.17905e+06	NA	1.41402e+08	NA	1.90714e+07	3136292123	406221	1.31842e+06	1.8473e+08	1.5225e+07	6.93777e+08
13_NRR_047	Adult	Adult_High_Grade	Adult GBM	1	2.50815e+07	3.1955e+07	1.68616e+07	9.62495e+06	3.0627e+06	7.85657e+06	5.08898e+07	7.42052e+06	7.31706e+06	10819871700	6.84759e+08	1744916350	9.26936e+08	1286341746	2223092935	1909419923	5.53717e+08	6.49207e+08	2442775694	7.74429e+08	1789804366	6879525049	1404397753	14156489084	1.19274e+08	186663781	3.47612e+08	1522065840	5.03795e+08	2.40034e+07	NA	NA	2.04985e+07	4.74296e+07	2.5866e+07	NA	2.51782e+08	NA	1.15427e+08	3299784730	1.53959e+06	1.92052e+07	1237715227	9.01624e+07	8.25005e+08
13_NRR_054	Adult	Adult_High_Grade	Adult GBM	1	4.04448e+07	7.69589e+06	4.55571e+06	592192	3.57594e+06	4.13348e+06	1.40694e+07	8.98086e+06	1.12918e+07	2419226032	2.12384e+08	7.12354e+08	1.31114e+08	2.33261e+08	6.28581e+08	448378426	1.1381e+08	1.93671e+08	3.77218e+08	1.86387e+08	3.11999e+08	1600613041	5.52303e+08	3804306924	3.34198e+07	2.43494e+07	5.57274e+07	3.93167e+08	7.93049e+07	2.76353e+06	NA	NA	2.26573e+06	9.05803e+06	3.29899e+06	NA	2.27209e+07	NA	7.49413e+06	1209807192	309271	8.16164e+06	9.19563e+07	8.85973e+06	3.63397e+08
13_NRR_057	Adult	Adult_High_Grade	Adult GBM	1	5.87932e+06	1.4195e+07	7.90405e+06	1.4376e+06	917928	1.21678e+07	7.1787e+06	2.59959e+06	3.74299e+06	1201871040	1.39752e+08	6.15298e+08	1.34473e+08	1.51008e+08	5.93371e+08	3.93499e+08	9.34961e+07	1.96116e+08	2.44981e+08	1.16216e+08	1.73921e+08	1079754001	4.46471e+08	4880297183	4.22333e+07	2.34561e+07	3.4846e+07	5.11267e+08	1.13732e+08	121352	NA	NA	2.64449e+06	8.39629e+06	2.32999e+06	NA	2.94496e+07	NA	2.10495e+07	9.85081e+08	864429	1.65526e+07	254610203	4.75071e+06	2.2438e+08
14_NRR_006	Adult	Adult_High_Grade	Adult GBM	1	917541	1.16522e+07	5.82253e+06	1.38476e+06	445288	2.24468e+06	5.5315e+06	1.6132e+06	2.11343e+06	1022663917	7.27937e+07	4.1225e+08	1.10366e+08	1.20342e+08	5.21684e+08	2.62525e+08	7.44698e+07	1.58016e+08	1.27476e+08	6.46712e+07	1.00807e+08	7.09469e+08	6.23639e+08	7790764549	3.17953e+07	3.62375e+07	5.26332e+07	4.01069e+08	1.19856e+08	186239	NA	NA	8.05135e+06	1.52969e+07	2.08666e+06	NA	5.3573e+07	NA	8.28236e+07	1193877686	522827	3.459e+07	1230902049	1.86518e+07	2.61743e+08
14_NRR_007	Adult	Adult_High_Grade	Adult GBM	1	2.24086e+06	6.22665e+06	7.869e+06	98468.7	261853	75382	1.88381e+06	612979	1.09395e+06	1.45584e+08	3.7474e+07	9.91704e+07	2.08141e+07	3.02739e+07	1.56934e+08	5.28169e+07	1.53847e+07	3.1764e+07	5.51946e+07	2.95028e+07	5.21543e+07	4.13722e+08	2.34615e+08	1010714905	8.19307e+06	5.76672e+06	8.342e+06	2.30896e+08	1.21598e+08	151194	NA	NA	782788	4.60761e+06	1.71233e+06	NA	1.92372e+07	NA	5.79054e+06	2.03281e+08	332250	682869	9.25601e+07	2.71439e+06	2.89222e+08
14_NRR_009	Adult	Adult_High_Grade	Adult GBM	1	1.87649e+07	1.03126e+07	7.19393e+06	3.85312e+06	7.21376e+06	9.83295e+06	2.56829e+07	1.53516e+07	6.53862e+06	2641990551	1.74276e+08	860048875	3.51327e+08	1.83678e+08	7.04566e+08	5.04732e+08	1.4019e+08	2.71862e+08	4.20387e+08	1.8191e+08	3.17026e+08	1285533691	6.96358e+08	10563878048	3.84067e+07	6.0163e+07	1.75392e+08	612019939	1.81094e+08	8.78376e+06	NA	NA	7.6799e+06	1.70929e+07	5.22145e+06	NA	1.16379e+08	NA	2.76971e+07	3659944465	368005	614403	7.78877e+07	3.78292e+07	1326500560
14_NRR_024	Adult	Adult_High_Grade	Adult GBM	1	3.04355e+07	4.52021e+06	3.12627e+06	503993	6.64857e+06	2.51497e+06	5.23968e+06	2.22119e+06	3.66352e+06	6.80989e+08	6.81808e+07	2.53004e+08	5.59303e+07	3.81906e+07	1.101e+08	1.45769e+08	5.29529e+07	106720921	1.21912e+08	6.67113e+07	1.18145e+08	3.45892e+08	4.40309e+08	3805275840	1.20208e+07	1.23471e+07	2.08867e+07	3.14235e+08	1.07167e+08	59048.7	NA	NA	4.54225e+06	8.59855e+06	1.63472e+06	NA	6.74202e+07	NA	4.42512e+07	1135532038	874765	4.2737e+06	7.67322e+08	1.22324e+07	5.4492e+08
14_NRR_040	Adult	Adult_High_Grade	Adult GBM	1	2.54865e+06	9.98202e+06	5.81248e+06	392757	1.17881e+06	1.08889e+06	3.13707e+06	1.09013e+06	2.7591e+06	741882366	7.529e+07	315024207	9.21519e+07	6.67758e+07	2.78675e+08	1.53721e+08	4.44572e+07	7.94348e+07	124256353	6.15356e+07	1.0664e+08	7.85242e+08	3.49873e+08	4617019970	2.19197e+07	1.37833e+07	4.06336e+07	431410638	9.62192e+07	38511.2	NA	NA	2.89747e+06	6.39534e+06	2.1312e+06	NA	2.36088e+07	NA	9.70855e+06	791298882	559434	5.62982e+06	1.50076e+08	1.06119e+07	2.53472e+08
14_NRR_052	Adult	Adult_High_Grade	Adult GBM	1	3.85338e+06	1.27334e+07	6.6609e+06	843768	472098	1.40915e+06	3.46e+06	1.51358e+06	2.36363e+06	1355506849	6.4425e+07	2.934e+08	5.48607e+07	6.2847e+07	3.30693e+08	1.35553e+08	4.15152e+07	6.73564e+07	1.21053e+08	6.55613e+07	1.14232e+08	4.38954e+08	6.64521e+08	4096741924	1.09709e+07	9.193e+06	2.65327e+07	5.85305e+08	2.15938e+08	410410	NA	NA	7.06084e+06	1.14571e+07	1.53364e+06	NA	125757657	NA	6.48337e+07	1568736679	145507	1.0754e+07	5.86567e+08	1.04323e+07	4.55496e+08
14_NRR_055	Adult	Adult_High_Grade	Adult GBM	1	7.60526e+07	4.32633e+06	3.19721e+06	300491	5.04066e+06	9.39314e+06	1.58536e+07	1.07982e+07	4.48676e+06	1840698254	1.74056e+08	809169073	1.04545e+08	2.1659e+08	6.38821e+08	4.59843e+08	1.23589e+08	2.17836e+08	4.44965e+08	2.31115e+08	3.451e+08	1221767768	4.18217e+08	2652348813	3.6049e+07	1.62424e+07	2.84914e+07	5.34095e+08	8.53755e+07	5.75463e+06	NA	NA	1.79488e+06	7.87832e+06	3.88633e+06	NA	1.80885e+07	NA	1.60701e+07	1285413358	423899	4.05525e+06	8.85596e+07	2.70782e+07	5.28287e+08
14_NRR_059	Adult	Pediatric_Glioblastoma	Pediatric GBM-RTK	1	8.35917e+06	1.47001e+07	1.24057e+07	1.47856e+06	3.76162e+06	1.65101e+06	2.74948e+07	1.04114e+07	1.91439e+06	1326532779	5.66122e+08	9.70823e+08	3.00802e+08	2.51412e+08	8.32951e+08	8.24267e+08	1.36448e+08	3.56581e+08	7.39412e+08	2.74405e+08	4.51067e+08	2470288857	7.4597e+08	7475152618	7.81458e+07	1.20462e+08	110607772	1133477951	2.23692e+08	1.06962e+06	NA	NA	7.80289e+06	3.04318e+07	7.08277e+06	NA	1.19371e+08	NA	1.0543e+08	2612855987	1.5353e+06	3.63639e+06	1368873178	3.55025e+07	1695525478
14_NRR_062	Adult	Adult_High_Grade	Adult GBM	1	590632	1.1983e+07	4.70441e+06	1.29464e+06	1.75719e+06	6.76094e+06	5.04056e+06	1.5152e+06	3.21627e+06	1556272108	1.38838e+08	4.72999e+08	2.70203e+08	1.16233e+08	4.5297e+08	2.79389e+08	7.05653e+07	1.45874e+08	2.61462e+08	146664072	2.00882e+08	1667005299	9.18882e+08	8647611140	5.37121e+07	1.05888e+08	7.80364e+07	7.85132e+08	2.79573e+08	1.30829e+06	NA	NA	9.92172e+06	2.39005e+07	3.77532e+06	NA	1.9609e+08	NA	4.08058e+07	3706927576	689621	1.75617e+06	6.99116e+08	2.69555e+07	1112204653
14_NRR_063	Adult	Adult_High_Grade	Adult GBM	1	1.61756e+07	4.83225e+07	3.40305e+07	5.53921e+06	997297	5.24622e+07	2.1116e+07	4.63505e+06	5.96588e+06	8615398912	4.77898e+08	1442239116	1124836912	5.2575e+08	1138594329	1392099777	2.35232e+08	3.97049e+08	1459642681	6.516e+08	1122749988	7230465174	1436148904	16897508171	1.69685e+08	2.71335e+08	3.21053e+08	1202253066	3.25896e+08	1.37409e+06	NA	NA	1.61454e+07	4.20653e+07	1.14892e+07	NA	1.90854e+08	NA	6.30719e+07	2000584863	944411	1.35489e+07	1415710204	8.79536e+06	534032197
14_NRR_073	Adult	Adult_High_Grade	Adult GBM	1	9.87313e+06	3.77686e+07	3.40665e+07	5.84287e+06	1.75358e+06	7.53128e+06	4.53758e+07	2.10118e+07	9.22422e+06	4627968449	4.02133e+08	9.85742e+08	5.01533e+08	3.15796e+08	6.90173e+08	7.45418e+08	1.4864e+08	2.4902e+08	7.52086e+08	3.52509e+08	6.00225e+08	3980355403	1324881468	9061456315	73461342	1.45677e+08	1.10999e+08	9.36029e+08	2.11544e+08	292775	NA	NA	1.19299e+07	4.58931e+07	8.33597e+06	NA	1.09656e+08	NA	3.87554e+07	2109371620	1.19266e+06	8.03351e+06	5.40594e+08	1.02846e+07	4.13393e+08
14_NRR_083	Pediatric	Pilocytic_astrocytoma	Pilocytic astrocytoma	1	1.66159e+07	1.37768e+08	5.35965e+07	1.41883e+07	1.22231e+08	1.22393e+08	2.55105e+07	7.70729e+06	5.1544e+06	16399977762	5.12328e+08	1725778293	4.03661e+08	1.27791e+08	1768037525	1074639981	373144620	6.62345e+08	7.24015e+08	3.64117e+08	8.83574e+08	1493493949	1524234061	27854281812	1.61201e+07	7.71893e+07	3.30609e+08	8.7949e+08	8.50815e+07	4.10726e+06	NA	NA	5.02281e+07	5.24531e+07	8.49432e+06	NA	1.11096e+08	NA	3.98798e+08	7278808038	624574	4.58912e+07	4830670349	5.36533e+07	1882818698
14_NRR_091	Adult	Adult_High_Grade	Adult GBM	1	6.23513e+06	3.00722e+07	1.60778e+07	979732	794688	7.38098e+06	5.95571e+06	3.35135e+06	8.87966e+06	1138298455	9.79946e+07	4.65142e+08	1.15876e+08	1.12785e+08	3.15363e+08	2.4762e+08	6.33923e+07	1.40174e+08	2.43046e+08	1.20792e+08	1.82386e+08	1255016353	518025129	3228209785	3.33253e+07	4.22186e+07	7.32832e+07	3.68405e+08	176096592	9673.47	NA	NA	2.56318e+06	1.59707e+07	4.33974e+06	NA	3.82372e+07	NA	6.47142e+07	744833505	141926	6.85645e+06	3.29492e+08	7.47734e+06	4.0951e+08
14_NRR_095	Adult	Adult_High_Grade-BRAF_V600E_mut	Adult GBM	1	3.39939e+06	1.85199e+07	3.80226e+07	4.26653e+06	1.10883e+06	1.33028e+07	2.22914e+07	1.31058e+07	3.43033e+06	5793945013	169187137	5.54866e+08	2.3805e+08	1.67822e+08	5.16371e+08	4.42183e+08	9.50857e+07	1.96364e+08	5.1626e+08	2.6755e+08	3.99972e+08	1111799239	1164398547	9881388153	2.24484e+07	4.56733e+07	7.45913e+07	1076733871	3.49997e+08	118042	NA	NA	1.14354e+07	1.7361e+07	3.3649e+06	NA	447716409	NA	1.1275e+08	2007404236	333397	1.42444e+06	1376074599	1.41973e+07	8.634e+08
14_NRR_130	Adult	Adult_High_Grade	Adult GBM	1	5.2152e+07	7.91855e+07	6.21847e+07	1.9808e+06	2.06802e+06	4.32444e+06	8.1347e+06	4.8334e+06	3.0871e+07	3426297458	2.80775e+08	6.65168e+08	2.35004e+08	4.1905e+08	9.4772e+08	5.5071e+08	6.98156e+07	2.92487e+08	7.17391e+08	3.187e+08	5.68805e+08	1862452194	1031339217	6837509896	4.7084e+07	5.49088e+07	7.34129e+07	5.98582e+08	1.52812e+08	NA	NA	NA	4.93246e+06	2.142e+07	5.71962e+06	NA	5.47285e+07	NA	5.20417e+07	1769425185	946193	3.70095e+06	474876090	1.33482e+07	6.09463e+08
15_NRR_007	Adult	Adult_High_Grade	Adult GBM	1	2.5755e+07	4.90567e+06	3.38966e+06	191166	544192	1.4001e+06	1.15542e+06	1.03801e+06	1.87986e+07	2426742119	169789872	8.10707e+08	1.02107e+08	2.69796e+08	7.05895e+08	4.92579e+08	1.45892e+08	2.40409e+08	3.86702e+08	2.08629e+08	3.59074e+08	1401678441	3.62685e+08	2308692777	1.95061e+07	1.67308e+07	4.12915e+07	2.67595e+08	1.20419e+08	2.67545e+07	NA	NA	2.08733e+06	1.02122e+07	6.68063e+06	NA	1.06898e+07	NA	2.88824e+06	3.91252e+08	170007	312984	4.28655e+07	2.92996e+06	9.91621e+07
15_NRR_033	Pediatric	Pilocytic_astrocytoma	Pilocytic astrocytoma	1	9.72731e+06	3.20262e+07	1.91058e+07	1.05716e+06	2.7945e+06	5.55592e+06	2.21314e+07	8.61434e+06	2.08518e+06	2442013037	4.4546e+08	1030137033	4.61707e+08	2.12455e+08	8.34235e+08	6.26088e+08	2.00163e+08	2.98612e+08	6.70829e+08	2.65912e+08	4.00729e+08	2081989872	6.92298e+08	8734534945	1.69519e+07	2.44374e+07	1.31493e+08	6.29973e+08	8.09233e+07	1.18698e+07	NA	NA	1.80112e+07	2.19911e+07	4.96548e+06	NA	2.62731e+07	NA	9.3487e+07	4879695616	1.52255e+06	6.81594e+06	1.42656e+08	6.86882e+06	1373952531
15_NRR_037	Adult	Adult_High_Grade	Adult GBM	1	5.34323e+06	5.92856e+07	6.62468e+07	1.11757e+07	3.53063e+06	1.7293e+07	4.50059e+07	NA	1.11459e+07	8317537551	5.49485e+08	1328000994	1088329798	4.61136e+08	1368713105	1491885424	4.04302e+08	5.16254e+08	1396577056	6.69892e+08	1110183004	5641787708	1696803195	17132955559	2.194e+08	4.87124e+08	2.48311e+08	2506028101	321714477	296858	NA	NA	2.54839e+07	8.83763e+07	3.52863e+07	NA	3.2904e+08	NA	1.29359e+08	4230221685	NA	1.06398e+07	3660116818	5.23319e+07	1196366231
15_NRR_043	Adult	Adult_High_Grade	Adult GBM	1	6.30551e+07	5.9969e+07	5.50227e+07	1.08073e+07	3.49662e+06	3.7343e+07	5.79943e+07	2.41412e+07	6.63371e+06	7028412714	4.37098e+08	8.62708e+08	517800670	4.42786e+08	9.2013e+08	1159715801	2.77344e+08	4.79375e+08	1057643103	4.83479e+08	8.98296e+08	7721046553	1376591474	11562793446	7.36843e+07	2.04531e+08	265181531	9.16843e+08	1.43353e+08	1.7316e+06	NA	NA	2.75094e+07	6.86482e+07	1.28488e+07	NA	9.09188e+07	NA	1.62737e+08	3050704019	3.43489e+06	3.15728e+08	6603788963	5.14471e+07	1212755323
15_NRR_061	Adult	Adult_High_Grade	Adult GBM	1	6.01864e+07	3.29955e+07	2.33615e+07	3.46354e+06	795524	3.15935e+06	1.3215e+07	6.10435e+06	2.78215e+06	4780497505	3.35329e+08	9.4904e+08	3.95797e+08	1.91696e+08	8.63108e+08	6.68383e+08	1.35399e+08	2.78655e+08	7.7593e+08	3.60556e+08	5.82428e+08	1067012986	9.62879e+08	17035044445	5.0856e+07	3.1876e+07	1.20736e+08	5.62631e+08	1.77503e+08	1.70204e+06	NA	NA	2.98816e+07	5.10796e+07	4.98987e+06	NA	108101139	NA	8.23706e+07	2614001473	752634	1.59688e+06	1053957381	4.838e+06	7.41784e+08
15_NRR_062	Adult	Adult_High_Grade	Adult GBM	1	9.65712e+06	9.69008e+06	6.70516e+06	2.94883e+06	1.25363e+06	3.00493e+06	1.88249e+07	8.59185e+06	2.57493e+06	2044283757	1.81397e+08	5.47905e+08	1.42357e+08	1.47451e+08	5.199e+08	3.99016e+08	9.31415e+07	1.75566e+08	2.83349e+08	153443143	257114778	1317987239	6.9616e+08	4382982679	2.90781e+07	3.82727e+07	5.83072e+07	4.18183e+08	2.1965e+08	425719	NA	NA	3.86665e+06	1.29399e+07	4.2853e+06	NA	6.52627e+07	NA	3.82134e+07	1659411693	260459	1.02907e+06	3.22241e+08	1.23787e+07	7.19878e+08
15_NRR_070	Adult	Adult_High_Grade	Adult GBM	1	1.07239e+07	4.4564e+07	7.95238e+07	1.12596e+07	2.23358e+06	9.02107e+06	1.38032e+07	8.0152e+06	2.51706e+06	3552390755	1.60549e+08	5.91287e+08	1.61684e+08	2.35846e+08	7.37251e+08	5.48699e+08	1.16673e+08	2.19458e+08	3.85956e+08	1.95515e+08	2.77011e+08	1830347290	8.81253e+08	5465803994	3.653e+07	100925040	5.72809e+07	2.95547e+08	6.01471e+07	198732	NA	NA	5.63793e+06	1.9239e+07	5.60182e+06	NA	6.10272e+07	NA	5.87121e+07	1345310614	596157	3.66071e+06	1237943258	6.64365e+06	1218528756
15_NRR_102	Pediatric	Pediatric_Glioblastoma	Pediatric GBM-RTK	1	1.29834e+06	1.70872e+07	4.66201e+06	2.8808e+06	1.62314e+06	8.58809e+06	1.03576e+07	4.97001e+06	2.23436e+06	3545825288	2.20816e+08	9.71527e+08	2.11497e+08	2.73901e+08	9.22058e+08	6.03567e+08	1.72676e+08	2.44353e+08	6.177e+08	3.15908e+08	539130014	2241868420	1169207875	9389575468	3.48047e+07	2.9335e+07	7.35444e+07	1262324177	4.43349e+08	1.09822e+06	NA	NA	1.24553e+07	2.44597e+07	6.5544e+06	NA	2.93844e+08	NA	9.26803e+07	2920685133	466278	2.7034e+06	1001601711	2.65872e+07	942845215
15_NRR_103	Adult	Adult_High_Grade	Adult GBM	1	9.06679e+06	7.58395e+06	6.03272e+06	3.30618e+06	986269	3.51617e+06	4.72457e+06	837585	7.6482e+06	8.57622e+08	9.19741e+07	3.94696e+08	9.20892e+07	9.57007e+07	3.01594e+08	2.3475e+08	6.01636e+07	1.03492e+08	2.37683e+08	1.06479e+08	1.98645e+08	1157975905	5.34554e+08	4209034271	4.40685e+07	6.47925e+07	6.11666e+07	6.9841e+08	2.6079e+08	NA	NA	NA	2.75931e+06	1.77546e+07	4.62937e+06	NA	6.2742e+07	NA	4.79271e+07	6.70844e+08	699934	2.48439e+06	4.17968e+08	3.6643e+06	3.17467e+08
15_NRR_110	Adult	Adult_High_Grade	Adult GBM	1	1.63987e+07	4.8684e+06	2.76421e+06	1.0315e+06	402779	896094	4.11833e+06	1.09502e+06	2.75497e+06	7.07183e+08	4.28107e+07	2.61361e+08	4.69102e+07	7.00668e+07	2.96989e+08	9.55311e+07	3.29177e+07	6.03024e+07	1.04583e+08	6.83154e+07	127573972	4.74493e+08	3.54331e+08	2381922881	1.33816e+07	2.11017e+07	2.14796e+07	212959789	8.02479e+07	NA	NA	NA	1.4705e+06	6.02884e+06	1.76442e+06	NA	2.66411e+07	NA	7.39512e+06	4.2612e+08	187592	681754	8.83739e+07	4.56652e+06	1.5239e+08
[truncated: 108 more columns]

## Sheet: Raw_Lipid_Data
Samples	Class	Batch	Order	Subgroup	Subgroup_Label	CL(18:2_18:1_18:2_18:1)-H	Cer(d18:2_14:0)+HCOO	Cer(d18:1_16:0)+HCOO	Cer(d18:2_16:0)+HCOO	Cer(d17:1_18:0)+HCOO	Cer(d18:1_18:0)+HCOO	Cer(d18:2_18:0)+HCOO	Cer(d18:2_18:0)-H	Cer(d18:2_20:0)+HCOO	Cer(d18:2_21:0)+HCOO	Cer(d18:1_22:0)+HCOO	Cer(d18:2_22:0)+HCOO	Cer(d18:2_23:0)+HCOO	Cer(d18:1_24:0)+HCOO	Cer(d18:1_24:1)+HCOO	Cer(d18:2_24:1)+HCOO	Cer(d18:2_24:2)+HCOO	Cer(d18:2_25:1)+HCOO	Cer(d18:1_26:1)+HCOO	FA(20:4)-H	LPC(14:0)+HCOO	LPC(16:0)+HCOO	LPC(17:0)+HCOO	LPC(18:0)+HCOO	LPC(18:1)+HCOO	LPC(18:2)+HCOO	LPC(20:0)+HCOO	LPC(20:1)+HCOO	LPC(20:4)+HCOO	LPC(22:4)+HCOO	LPC(22:6)+HCOO	LPC(24:1)+HCOO	LPE(16:0)-H	LPE(18:0)-H	LPE(18:1)-H	LPE(18:2)-H	LPE(20:1)-H	LPE(20:2)-H	LPE(20:3)-H	LPE(20:4)-H	LPE(22:2)-H	LPE(22:3)-H	LPE(22:4)-H	LPE(22:5)-H
1021	Pediatric	1	1	Pediatric_Glioblastoma	Pediatric GBM-RTK	9.66e-05	3.8e-05	0.00357683	0.00172178	0.000105827	0.000838296	1.59e-05	0.00214884	0.000368324	8.15e-06	0.000494895	0.000427883	0.000279452	0.000629375	0.00489907	0.00333809	0.000329677	3.29e-05	6.95e-05	0.000601895	4.53e-05	0.00320562	5.37e-05	0.00178921	0.000435083	0.000280056	2.12e-05	0.000166716	0.000301444	4.65e-05	7.77e-05	6.06e-05	0.00013891	0.000591598	0.000141797	5.39e-05	6.73e-06	2.7e-05	5.27e-05	0.000325802	3.81e-06	2.68e-06	7.29e-05	3.07e-05
1062	Pediatric	1	2	DIPG_K27M_mut	Pediatric GBM-H3	3.58e-06	0.000173495	0.0139565	0.00477734	0.000842209	0.00793892	6.64e-05	0.0084307	0.00101607	5.36e-05	0.00273351	0.00075251	0.000522247	0.00505128	0.00933525	0.00278234	0.000174547	4.46e-05	0.000266855	0.000236762	8.1e-05	0.00250559	2.39e-05	0.00152613	0.000230647	0.000103729	0	2.24e-05	0.000199569	5.77e-05	3.62e-05	2.07e-06	9.14e-05	0.000352565	0.000114909	1.25e-05	2.56e-06	3.97e-06	1.27e-05	0.000383898	0	0	8.79e-05	1.72e-05
1070_109A	Pediatric	1	3	Pilocytic_astrocytoma	Pilocytic astrocytoma	8.19e-05	5.4e-05	0.00172372	0.00101937	9.14e-05	0.00381732	0.000122272	0.0173065	0.00233703	0.00014943	0.000124028	0.000190999	0.000460233	5.06e-05	0.00196012	0.00281668	0.000183708	7.44e-05	1.65e-05	0.000604634	3.82e-05	0.0037133	2.16e-05	0.00103803	0.00226052	0.000182002	5.81e-07	5.73e-05	0.00163665	0.000137563	0.000462749	1.22e-06	0.000165663	0.000250702	0.000129773	1.52e-05	3.75e-06	4.03e-06	2.63e-05	0.00089026	0	3.02e-06	0.000355399	4.41e-05
1169	Pediatric	1	4	DIPG_K27M_mut	Pediatric GBM-H3	2.94e-05	8.59e-05	0.00485562	0.00103176	0.00026775	0.00409746	4.41e-05	0.00564406	0.00034715	1.84e-05	0.000539863	0.000221081	0.000175138	0.000562827	0.00269954	0.00139483	7.97e-05	4.39e-05	5.32e-05	0.000682605	2.7e-05	0.00116973	1.53e-05	0.000474151	0.000254394	3.67e-05	2.61e-06	1.75e-05	9.26e-05	5.92e-06	1.93e-05	1.03e-06	9.02e-05	0.000205271	0.000295132	9.92e-06	4.69e-05	2.41e-05	4.67e-05	0.000308807	4.61e-05	5.05e-05	0.000179999	7.24e-05
1292	Pediatric	1	5	Subependymal_giant_cell_astrocytoma	Pediatric Other	3.9e-05	0.000187544	0.00272275	0.00197361	7.81e-05	0.00178652	4.89e-05	0.00529061	0.000612722	9.67e-06	0.000179484	0.00036147	9.13e-05	0.000173424	0.00384416	0.00390376	0.000106177	1.18e-05	4.93e-05	0.000609041	5.85e-05	0.00223945	2.11e-05	0.000951426	0.0014564	0.000208018	0	0.000108616	0.000534957	4.29e-05	9.34e-05	3.35e-06	0.000181158	0.000243983	0.00025651	1.53e-05	2.53e-05	7.65e-06	3.01e-05	0.000558475	6.04e-07	7.27e-06	0.000144601	1.47e-05
1373	Pediatric	1	6	DIPG_G34V_mut	Pediatric GBM-H3	1.3e-05	7.3e-05	0.0338176	0.00525076	0.00133047	0.0371896	0.000186067	0.0201164	0.00210918	0.000108251	0.00467593	0.00183113	0.000787161	0.00290356	0.0213399	0.00786065	0.00045524	5.56e-05	0.000101455	0.00103033	3.7e-05	0.0105072	0.000159082	0.00507531	0.000555178	0.000107054	3.41e-05	0.000253788	0.000187745	3.44e-05	6.53e-05	7.22e-06	0.000386478	0.00132458	0.000283738	2.98e-05	1.32e-05	3.22e-06	6.96e-05	0.000404979	6.67e-06	1.34e-05	0.000150324	2.64e-05
1476	Pediatric	1	7	DIPG_K27M_mut	Pediatric GBM-H3	0.00018693	8.98e-05	0.00141321	0.00100236	0.000186875	0.00114824	6.33e-05	0.0107588	0.000533629	8.62e-06	6.89e-05	0.000120606	7.71e-05	7.48e-05	0.0013842	0.00293151	0.000187984	1.56e-05	1.45e-05	0.000820143	2.54e-05	0.00212367	4.4e-05	0.000544967	0.00158989	0.00017397	7.86e-07	3.42e-05	0.000732467	0.000132713	0.000124079	1.44e-06	0.000112027	0.000125552	0.00021409	1.73e-05	4.31e-06	4.79e-06	2.29e-05	0.000731013	7.69e-07	3.29e-06	0.000235723	9.49e-05
1494	Pediatric	1	8	DIPG_K27M_mut	Pediatric GBM-H3	1.53e-05	8.9e-05	0.0024758	0.00120525	0.000137586	0.00406097	4.69e-05	0.00661135	0.000497733	3.93e-05	0.000184723	0.000284024	0.000181421	0.000187092	0.00346036	0.00246093	0.000123072	0.000148218	4.65e-05	0.000920278	4.78e-05	0.00131246	1.94e-05	0.000279778	0.00057554	5.33e-05	0	4.58e-05	0.000202908	4.48e-05	2.52e-05	9.2e-06	7.61e-05	0.000182741	0.000377022	6.06e-06	8.93e-05	3.34e-05	2.82e-05	0.000543444	2.67e-05	4.83e-05	0.000288684	2.99e-05
1526	Pediatric	1	9	Pediatric_Glioblastoma	Pediatric GBM-RTK	1.28e-05	3.67e-05	0.00188997	0.00119782	0.000168151	0.00409798	3.31e-05	0.006645	0.00028204	2.09e-05	0.000178879	0.000321838	0.000384762	0.000318493	0.00665996	0.00285255	0.000125981	0.000287701	0.000151066	0.000703871	4.3e-05	0.00239911	6.26e-05	0.000827294	0.00101234	0.000118023	6.1e-06	8.54e-05	0.000220552	1.44e-05	9.59e-05	7.36e-05	0.000108298	0.000275744	0.000601525	1.19e-05	8.86e-05	7.02e-05	5.2e-05	0.000631324	1.28e-05	5.72e-05	0.000307879	9.03e-06
1583	Pediatric	1	10	Pediatric_Glioblastoma	Pediatric GBM-RTK	0	0.000115212	0.00177847	0.000938519	0.000265647	0.00136545	5.93e-05	0.00690172	0.000448465	2.12e-05	0.000188392	0.000204784	0.000204948	0.00016304	0.00249474	0.00133994	7.73e-05	2.22e-05	1.84e-05	0.00268038	0.000158966	0.00315142	8.65e-05	0.000633478	0.000736173	5.24e-05	1.03e-06	2.48e-05	0.000260096	1.26e-05	6.84e-05	1.86e-06	0.000423284	0.000382204	0.000327397	3.23e-05	1.37e-06	1.01e-05	2.68e-05	0.000995138	3.47e-06	4.68e-06	0.000116745	6.94e-05
161102_00040	Pediatric	2	11	Pilocytic_astrocytoma	Pilocytic astrocytoma	7.83e-05	4.73e-06	0.000615884	0.000185018	0.000164938	0.0024702	0.00318465	3.33e-05	0.000262436	2.47e-05	0.000115185	0.000222243	0.00015546	0.000183384	0.00369462	0.00107562	5.85e-05	3.73e-05	7.35e-05	0.00196933	5.77e-05	0.0036271	2.81e-05	0.00067748	0.000777675	8.81e-05	3.01e-06	5.06e-05	0.000201081	1.87e-05	5.44e-05	8.57e-06	8.08e-05	4.59e-05	0.000329138	2.19e-05	0.00013693	9.06e-05	6.72e-05	0.000426946	5.74e-05	6.5e-05	0.000244007	3.7e-05
161202_00011	Adult	2	12	Adult_High_Grade	Adult GBM	0.000513013	3.16e-05	0.00253963	0.000955145	0.000404186	0.00479973	0.00368276	4.63e-05	0.000621301	7.59e-05	0.000881858	0.00143138	0.000802367	0.0014465	0.00729623	0.00343495	0.000327986	0.00014349	0.000190827	0.00123949	4.3e-05	0.004456	0.000101674	0.00169135	0.000676391	0.000252321	6.75e-06	0.000152234	0.000284673	3.53e-05	9.75e-05	2.62e-05	7.87e-05	0.000218529	0.000345273	3.15e-05	0.000176136	1.75e-05	2.67e-05	0.000333733	1.78e-05	2.57e-05	0.000189467	2.42e-05
161212_00014	Adult	2	13	Oligodendroglioma WHO2-IDH_mutant	Adult IDH	0.000333307	3.74e-05	0.00113597	0.000196597	8.6e-05	0.0027357	0.00357008	4.01e-05	0.00063274	1.55e-05	0.000126878	0.000206038	9.48e-05	0.000104878	0.00460071	0.00105523	5.02e-05	0.000149596	0.000139835	0.00163379	4.99e-05	0.00242716	1.57e-05	0.000543098	0.00080693	7.79e-05	1.52e-06	5.5e-05	0.000295864	5.83e-05	0.000120638	3.93e-06	6.68e-05	0.000101616	0.000214363	1.43e-05	2.05e-05	1.65e-05	3e-05	0.000510203	2.55e-06	2.97e-05	0.000409516	1.5e-05
170109_00111	Pediatric	2	14	Ganglioglioma_BRAF_V600E_mut	Pediatric Other	0.000485755	5.76e-05	0.00160058	0.000617971	0.000213756	0.00252579	0.00623687	7.29e-05	0.00185016	0.000358189	0.000303442	0.00149136	0.000710898	0.000274425	0.00386687	0.00392246	0.000191012	0.000158701	5.43e-05	0.00119955	8.85e-05	0.00467532	4.44e-05	0.00181997	0.000667523	0.000125583	1.79e-05	7.69e-05	0.000252852	3.24e-05	7.07e-05	1.64e-05	9.24e-05	0.000115538	0.000199868	2.6e-05	1.96e-05	2.73e-05	1.54e-05	0.000582939	3.17e-06	2.43e-05	0.000255132	2.95e-05
170109_00364	Adult	2	15	Adult_High_Grade	Adult GBM	0.0001658	9.14e-06	0.000471949	9.79e-05	4.91e-05	0.00230585	0.00357227	4.36e-05	0.000705484	1.51e-05	4.51e-05	0.000155578	6.94e-05	3.42e-05	0.00152827	0.000287256	1.29e-05	5.8e-05	4.01e-05	0.00157245	1.53e-05	0.00316703	2.13e-05	0.000640731	0.00209683	5.7e-05	2.16e-06	3.68e-05	0.000395426	3.39e-05	0.000302005	7.21e-06	5.53e-05	0.000100054	0.000369836	1.98e-05	1.47e-05	1.29e-05	9.69e-05	0.00139892	1.41e-06	9.41e-06	0.000249992	5.21e-05
170112_00008	Adult	2	16	Oligodendroglioma WHO2-IDH_mutant	Adult IDH	4.29e-07	5.64e-06	0.000241264	3.51e-05	5.09e-05	0.00337853	0.00131893	1.36e-05	0.000153901	6.78e-06	8.96e-05	7.69e-05	8.32e-05	0.000133578	0.0056721	0.00104589	1.94e-05	0.000137886	0.000147588	0.00038903	4.06e-05	0.00518626	3.99e-05	0.00124415	0.00164646	2.68e-05	1.21e-05	0.000130257	0.000231278	3.66e-05	9.64e-05	4.22e-05	4.19e-05	5.41e-05	0.000240317	8.72e-06	4.05e-05	2.75e-05	1.62e-05	0.000237192	1.41e-05	6.7e-05	0.000190686	3.57e-06
170201_00073	Adult	2	17	Astrocytoma WHO2-IDH_mutant	Adult IDH	9.84e-05	1.15e-05	0.000598043	0.000176041	5.75e-05	0.00187771	0.00237071	2.56e-05	0.000191196	7.2e-06	0.000139694	0.000269963	9.92e-05	0.000243776	0.00463006	0.00184557	4.73e-05	4.51e-05	0.000100345	0.00163066	3.49e-05	0.00138831	1.98e-06	0.000231532	0.00106244	2.57e-05	1.21e-06	2.57e-05	0.000142257	1.98e-05	3.78e-05	1.53e-05	7.21e-05	3.88e-05	0.000331274	7.73e-06	6.56e-05	4.86e-05	1.34e-05	0.000375806	3.35e-05	6.54e-05	0.000146615	3.12e-05
170222_00163	Adult	2	18	Astrocytoma WHO4_IDH_mutant	Adult IDH	0.00119791	3e-05	0.000831016	0.000307812	5.54e-05	0.00135052	0.00193135	2.06e-05	0.000460314	1.44e-05	0.000239954	0.000664229	0.000189165	0.000488364	0.00261994	0.00201051	0.000165796	3.09e-05	8.03e-05	0.0018035	0.000273277	0.00774575	5.36e-05	0.00201085	0.00125264	0.000322328	1.2e-05	5.77e-05	0.00120005	0.000141642	0.000342112	9.15e-06	0.000345892	0.000299747	9.76e-05	3.04e-05	1.43e-05	7.8e-06	5.03e-05	0.000590592	2.8e-06	7.95e-06	0.000205504	8.59e-05
170307_00335	Adult	2	19	Adult_High_Grade-BRAF_V600E_mut	Adult GBM	0.00326806	7.09e-05	0.00105571	0.000442445	4.61e-05	0.000753658	0.000801602	8.68e-06	0.000803165	2.5e-05	0.000480993	0.00150254	0.000164389	0.000392727	0.00395795	0.00312851	0.00033721	1.33e-05	0.000161927	0.00040073	0.000112295	0.0055575	6.57e-05	0.00234812	0.00136498	0.000394082	3.22e-05	0.000173613	0.000265754	3.14e-05	4.87e-05	8.3e-06	7.94e-05	8.17e-05	0.00012554	3.82e-05	2.33e-05	0	9.35e-06	0.000259638	4.55e-07	9.74e-07	6.79e-05	1.77e-05
170315_00150	Adult	2	20	Adult_High_Grade	Adult GBM	0.000752742	0.000126456	0.00177805	0.00150566	0.00021142	0.00322223	0.0126447	0.000155867	0.00114342	7.99e-05	0.000185504	0.00140127	0.000610824	0.000253804	0.00301948	0.0035699	0.000192075	0.000195835	3.19e-05	0.00312599	9.95e-05	0.00494276	8.09e-05	0.00113245	0.00140672	7.18e-05	9.84e-06	6.57e-05	0.000790449	4.53e-05	0.000336858	1.34e-05	0.000120282	0.00010704	0.000134353	1.13e-05	2.81e-05	9.45e-06	2.98e-05	0.000933112	4.66e-06	1.56e-05	0.000103406	2.01e-05
170321_00055	Pediatric	2	21	Pilocytic_astrocytoma	Pilocytic astrocytoma	9.19e-05	1.94e-05	0.00055588	0.000231984	9.65e-05	0.00289588	0.00401926	3.94e-05	0.000427117	5.05e-06	0.000126064	0.000185701	4.66e-05	0.000143999	0.00192922	0.000802685	5.57e-05	1.1e-05	3.7e-05	0.000812362	1.17e-05	0.001145	5.12e-06	0.000450809	0.000979515	8.27e-05	4.69e-06	2.4e-05	0.000304651	2.64e-05	9.91e-05	0	3.85e-05	8.23e-05	0.000152781	1.16e-05	7.13e-06	3.77e-06	1.48e-05	0.000369718	0	0	0.00013765	2.04e-05
170411_00018	Pediatric	2	22	Pilocytic_astrocytoma	Pilocytic astrocytoma	0.000746639	3.23e-05	0.00203271	0.00059945	0.000420192	0.00291062	0.00516765	5.77e-05	0.000892421	9.4e-05	0.000585079	0.000938151	0.000389468	0.000672831	0.00438564	0.00206688	0.000127685	3.58e-05	0.000111048	0.000440269	2.15e-05	0.00185272	2.74e-05	0.000864946	0.000397237	0.000185051	6.25e-06	2.16e-05	0.000122134	2.48e-06	1.41e-05	1.38e-06	0.000118313	0.00021338	9.49e-05	2.92e-05	2.57e-05	1.12e-05	5.31e-06	0.000300983	0	1.55e-06	6.79e-05	9.45e-06
170419_00013	Adult	2	23	Oligodendroglioma WHO2-IDH_mutant	Adult IDH	5.03e-05	1.86e-05	0.000356383	8.13e-05	3.86e-05	0.00186483	0.00350258	4.22e-05	0.000906715	2.03e-05	4.41e-05	0.000158804	0.000126348	4.43e-05	0.00251133	0.000619553	3.12e-05	0.000191238	6.59e-05	0.00135517	3.53e-05	0.00317749	2.32e-05	0.000732463	0.00127002	5.33e-07	2.58e-06	4.75e-05	0.00031948	4.37e-05	0.000168714	7.35e-06	4.47e-05	0.000100357	0.000156335	1.21e-05	1.21e-05	1.53e-05	2.17e-05	0.000397103	7.85e-06	3.43e-05	0.000263196	1.47e-05
170424_00007	Adult	2	24	Adult_High_Grade	Adult GBM	0.00167916	3.86e-05	0.00102673	0.000298986	7.45e-05	0.00236941	0.00239462	2.55e-05	0.000235406	4.25e-06	0.00026051	0.000391156	5.16e-05	0.000504497	0.00221548	0.00110851	8.96e-05	7.12e-06	3.69e-05	0.000420995	9.88e-05	0.00410073	4.05e-05	0.00109157	0.00127085	0.000176168	8.18e-06	4.13e-05	0.000176431	6.35e-05	0.000105401	6.36e-06	0.000191321	0.000119841	0.000214968	3e-05	1.31e-05	9.01e-06	2.85e-05	0.000202616	0	3.67e-06	0.000106483	9.98e-06
170504_00013	Adult	2	25	Adult_High_Grade	Adult GBM	0.000964684	2.35e-05	0.000919807	0.000491601	0.000213609	0.00240553	0.00880051	9.65e-05	0.000621346	8.92e-06	0.000160503	0.000419951	0.000122307	0.000210656	0.00237928	0.00129987	7.5e-05	3.18e-05	7.51e-05	0.000934853	1.64e-06	0.0014965	9.11e-06	0.000232591	0.000516064	0.000163213	1.22e-06	1.99e-05	0.000169921	1.09e-05	0.000105378	0	7.98e-05	8.94e-05	0.000104257	6.28e-06	1.96e-05	8.9e-06	2.17e-05	0.000489715	1.55e-06	6.48e-06	6.44e-05	1.35e-05
170531_00157	Pediatric	2	26	Subependymal_giant_cell_astrocytoma	Pediatric Other	0.00156559	0.000116135	0.00142864	0.000782216	0.000109067	0.00195486	0.00265375	3.56e-05	0.000450568	1.06e-05	0.000260342	0.000528121	0.000104921	0.000290306	0.00682303	0.00421031	0.00028823	2.78e-05	8.43e-05	0.0024518	2.86e-05	0.00208402	9.53e-06	0.000535317	0.00203617	0.000256455	2.94e-06	0.000104136	0.000932924	9.3e-05	0.000176566	2.79e-06	7.66e-05	8.14e-05	0.000202948	1.29e-05	3.18e-05	8.69e-06	2.14e-05	0.000671905	1.19e-06	2.27e-06	0.000113536	6.14e-05
170601_00029	Pediatric	2	27	Pilocytic_astrocytoma	Pilocytic astrocytoma	0.00104704	2.83e-05	0.00111649	0.000690743	0.000165546	0.00209259	0.00837693	9.1e-05	0.00050811	2.24e-05	0.000155603	0.000477341	0.000118945	0.000199599	0.00247711	0.00186357	0.000101313	2.04e-05	3.46e-05	0.00194652	2.85e-05	0.00148628	2.03e-06	0.000141736	0.000687351	6.94e-05	0	1.11e-05	0.000161531	9.63e-06	3.4e-05	0	0.000101014	7.36e-05	0.000168826	9.76e-06	1.14e-05	4.96e-06	1.43e-05	0.000484199	1.2e-06	2.63e-06	6.68e-05	1.59e-05
170607_00160	Adult	2	28	Adult_High_Grade	Adult GBM	0.00137061	5.42e-05	0.00349373	0.000938784	0.00071467	0.0054387	0.00684459	6.84e-05	0.000574761	2.33e-05	0.00064004	0.000679119	0.000301116	0.000897128	0.00510664	0.0020402	0.000216221	5.51e-05	0.000137314	0.000862716	1.32e-05	0.00168998	2.34e-05	0.000378768	0.000481042	0.000194623	7.07e-06	4.05e-05	0.00022009	2.55e-05	0.000121646	3.14e-05	0.000168649	0.000246065	9.72e-05	8.13e-06	4.31e-05	5.88e-06	1.91e-05	0.000278778	1.61e-06	2.37e-06	6.07e-05	9.86e-06
170809_00038	Pediatric	2	29	Pilocytic_astrocytoma	Pilocytic astrocytoma	0.00154643	0.000452101	0.00561626	0.00398547	0.000783108	0.00703529	0.0194279	0.000200972	0.00434806	0.000563346	0.000708563	0.00396223	0.00184412	0.000575618	0.00777196	0.00658825	0.000707371	0.000148519	0.000133605	0.00542289	4.08e-05	0.00196386	2.43e-05	0.000708702	0.000872549	0.000119514	5.54e-06	7.37e-05	0.000390783	4.56e-05	6.4e-05	7.55e-06	4.93e-05	7.95e-05	0.000145113	1.52e-05	1.39e-05	1.68e-06	1.92e-05	0.000803305	9.42e-07	4.02e-06	0.000194599	5.27e-05
170829_00391	Pediatric	2	30	Ependymoma PF-A	Pediatric Other	0.000280798	4.86e-05	0.0032694	0.000638119	0.000161979	0.00972211	0.00845787	0.000109924	0.000603755	6.73e-06	0.000300502	0.000452937	0.000104441	0.000391537	0.00537839	0.00154575	0.000121025	1.29e-05	6.64e-05	0.00103503	7.64e-06	0.00231469	1.2e-05	0.000425708	0.0050618	0.000167144	1.03e-06	7.27e-07	0.000516125	0.00050234	0.000228232	0	0.000123434	0.000114178	0.000668825	1.48e-05	4.63e-05	1.86e-05	8.72e-05	0.000972739	5.42e-06	3.59e-05	0.000815258	0.000334832
170914_00010	Adult	2	31	PXA-_BRAF_V600E_mut	Pediatric Other	0.000760556	4.9e-05	0.00149335	0.000654882	7.84e-05	0.00104195	0.00143706	1.17e-05	0.000305502	7.9e-06	0.000453603	0.000574593	0.000251873	0.000598891	0.00565755	0.00354943	0.000456938	1.79e-05	0.000129537	9.39e-05	3.64e-05	0.00177887	1.54e-05	0.000712157	0.000672662	0.000306858	2.35e-06	6.11e-05	0.000367623	2.01e-05	4.86e-05	9.16e-06	4.6e-05	9.21e-05	0.000120278	1.05e-05	1.4e-05	0	1.48e-05	0.000404209	0	0	7.89e-05	1.99e-05
171012_00223	Pediatric	2	32	Ependymoma PF-A	Pediatric Other	0.000809111	1.53e-05	0.000745013	0.000143645	9.5e-05	0.0020187	0.00383891	3.69e-05	0.000288538	1.33e-06	0.000118304	0.000208795	3.13e-05	0.000136294	0.00245899	0.000873099	2.73e-05	5.8e-06	2.65e-05	0.000230713	2.79e-05	0.00325658	1.22e-05	0.000670741	0.00092013	7.03e-06	8.33e-07	3.4e-05	0.000162512	3.8e-05	1.49e-05	2.77e-06	5.76e-05	8.93e-05	0.000113199	5.73e-06	2.35e-05	6.92e-06	1.92e-05	0.000440571	5.08e-06	1.4e-05	0.000126145	1.87e-05
171027_00196	Pediatric	2	33	Pilocytic_astrocytoma	Pilocytic astrocytoma	0.000278022	2.09e-05	0.000934261	0.000334841	0.000192599	0.00181143	0.00643687	7.04e-05	0.00043817	5.16e-05	0.000212375	0.000696132	0.000305506	0.000277843	0.00298392	0.0029068	0.000294672	3.04e-05	3.47e-05	0.00219487	3.29e-05	0.00235426	2.03e-05	0.000483143	0.000804851	0.000100902	2.89e-06	2.04e-05	0.000147722	2.19e-05	4.61e-05	1.22e-06	8.69e-05	5.7e-05	0.000103555	1.75e-05	7.71e-06	6.25e-06	1.44e-05	0.000275272	0	0	6.04e-05	3.62e-05
171031_00028	Pediatric	2	34	Pilocytic_astrocytoma	Pilocytic astrocytoma	9.97e-05	0.000278716	0.00390416	0.00199867	0.000293833	0.00754041	0.0143784	0.00016487	0.00330232	0.000344005	0.000713295	0.00277669	0.000998893	0.000660828	0.0123864	0.0105983	0.000371435	0.000231044	0.000152505	0.00204487	8.73e-05	0.00293339	1.89e-05	0.000817346	0.00106786	5.4e-05	6.61e-06	0.000110214	0.00038072	5.57e-05	4.85e-05	4.04e-05	6.49e-05	0.000158648	0.000144052	1.19e-05	3.55e-05	1.17e-05	1.8e-05	0.000430709	1.49e-05	2.25e-05	0.000107957	4.5e-05
171031_00172	Pediatric	2	35	Pilocytic_astrocytoma	Pilocytic astrocytoma	0.000159054	2.79e-05	0.00102275	0.000314783	9.65e-05	0.00202488	0.0040141	4.67e-05	0.000397047	2.15e-05	0.000236173	0.000323339	0.000131819	0.00032774	0.00407247	0.0018511	5.12e-05	4.54e-05	8.14e-05	0.00293381	6.48e-05	0.00257224	1.29e-05	0.000464909	0.00121529	0.00013631	1.17e-06	5.07e-05	0.000321947	3.92e-05	7.57e-05	0	9.73e-05	7.93e-05	0.000218481	1.8e-05	1.11e-05	1e-05	1.43e-05	0.000544524	0	2.56e-05	0.000149917	3.41e-05
171117_00017	Pediatric	2	36	DIPG_K27M_mut	Pediatric GBM-H3	0.000672872	2.76e-05	0.000821088	0.000332353	5.07e-05	0.00213396	0.00285557	2.72e-05	0.000251165	9.58e-06	7.85e-05	8.52e-05	7.22e-05	0.000113796	0.00259385	0.000517582	1.67e-05	4.58e-05	6.21e-05	0.000328672	2.81e-05	0.000837869	4.18e-06	0.000217198	0.000452478	9.79e-05	0	2.79e-05	5.78e-05	1.59e-05	2.44e-05	2.03e-06	2.01e-05	4.32e-05	0.000112143	1.24e-06	1.43e-05	2.78e-06	1.21e-05	0.000158064	9.28e-07	1.29e-05	0.00011168	4.97e-06
171117_00022	Pediatric	2	37	DIPG_K27M_mut	Pediatric GBM-H3	0.000454676	2.6e-05	0.00164787	0.000651992	8.03e-05	0.00268351	0.00496955	5.69e-05	0.000293254	7.19e-06	0.000172668	0.000156512	9.64e-05	0.000275047	0.00470629	0.000912407	6.72e-05	5.59e-05	0.000118568	0.000514026	3.16e-06	0.00022008	0	5.05e-05	0.000175074	0.000138761	0	5.77e-06	1.14e-05	2.45e-06	7.07e-06	0	2.1e-05	4.43e-05	8.61e-05	0	1.21e-05	0	3.19e-06	0.000132776	9.36e-13	3.01e-06	9.05e-05	1.1e-05
171213_00022	Pediatric	2	38	Pilocytic_astrocytoma	Pilocytic astrocytoma	0.000161593	1.8e-05	0.000614037	0.000407473	8.53e-05	0.00186259	0.0058315	5.9e-05	0.000329853	2.4e-05	0.000100696	0.000235611	8.41e-05	0.000145833	0.0028271	0.00158905	6.23e-05	2.44e-05	5.21e-05	0.00203636	2.53e-05	0.00172258	1.22e-05	0.000327401	0.00153556	0.000125199	0	0.000112224	0.000337486	9.41e-05	0.000100963	0	5.02e-05	4.74e-05	0.000320814	1.41e-05	0.000134333	3.63e-05	5.05e-05	0.000760411	2.64e-05	5.18e-05	0.000284344	4.57e-05
171213_00023	Pediatric	2	39	Pilocytic_astrocytoma	Pilocytic astrocytoma	0.000241769	2.37e-05	0.00182227	0.000514114	0.000422387	0.00381493	0.0067402	7.72e-05	0.000827699	7.79e-05	0.000239527	0.00061687	0.000287613	0.000194118	0.00446235	0.00173689	0.000130904	3.35e-05	5.59e-05	0.000707616	4.89e-05	0.00218514	8.77e-06	0.000338911	0.000812077	6.23e-05	0	3.67e-05	0.000284852	3.29e-05	6.22e-05	1.01e-06	0.000136265	0.000140751	0.000127392	1.52e-05	5.49e-05	1.68e-05	1.81e-05	0.000695924	6.04e-06	3.27e-06	0.000125501	5.29e-05
180103_00054	Pediatric	2	40	Ganglioglioma_FGFR2-VPS35_fusion	Pediatric Other	0.00147008	1.23e-05	0.000928448	6.25e-05	0.000128844	0.00320024	0.000604403	5.33e-06	7.52e-05	6.38e-12	0.000171376	5.97e-05	1.37e-05	0.000143263	0.00103664	0.000193048	1.34e-05	2.01e-06	1.26e-05	0.00016251	4.29e-06	0.000933415	5.59e-06	0.000128615	0.000381524	0.000363154	0	2.04e-06	4.02e-05	6.13e-06	3.15e-05	0	0.000121559	8.21e-05	0.000133809	1.2e-05	7.57e-06	1.12e-05	2.23e-05	0.000331601	0	0	6.87e-05	1.05e-05
180117_00013	Pediatric	2	41	Pilocytic_astrocytoma	Pilocytic astrocytoma	0.000300533	1.63e-05	0.00121117	0.000428771	0.000168636	0.00267253	0.00503921	6.05e-05	0.00056716	6.46e-05	0.000446054	0.000640912	0.000302815	0.000573754	0.00393279	0.00168246	7.77e-05	3.29e-05	5.09e-05	0.000326064	3.59e-05	0.00157092	7.75e-06	0.000331722	0.00145182	0.000159318	0	3.97e-05	0.00057247	4.06e-05	0.000123361	0	7.12e-05	0.000118239	0.000145088	5.41e-06	6.71e-06	8.28e-06	2.75e-05	0.000773741	2.96e-06	5.22e-06	0.000124798	5.21e-05
180202_00038	Pediatric	2	42	Pilocytic_astrocytoma	Pilocytic astrocytoma	0.000622491	7.53e-05	0.000863411	0.000683603	0.000122902	0.00262366	0.0157416	0.000185848	0.00164096	0.000140583	0.000108924	0.000738615	0.000197531	9.54e-05	0.00314541	0.00298317	0.000101568	9.49e-05	5.51e-05	0.00260368	8.62e-05	0.00375801	1.69e-05	0.00038302	0.00187271	0.000272223	7.37e-07	8.97e-05	0.000351222	6.19e-05	0.000135243	4.38e-06	0.00038483	0.00020573	0.000486752	3.61e-05	0.000121412	0.000113847	4.45e-05	0.00236786	2.38e-05	7.54e-05	0.000716703	0.000138298
180412_00044	Pediatric	2	43	DIPG_K27M_mut	Pediatric GBM-H3	9.73e-05	2.58e-05	0.00141921	0.000537061	0.00017507	0.00153763	0.00247932	2.7e-05	0.000306977	2.41e-05	0.00057937	0.000635317	0.000642984	0.000670744	0.00370523	0.00216959	0.000239892	0.00016679	0.000119691	0.000302213	6.93e-05	0.00181845	2.58e-05	0.000756159	0.000587377	0.000160161	5.43e-06	3.53e-05	0.000284184	3.68e-05	5.19e-05	1.65e-05	0.000123262	0.000201047	0.000165651	3.7e-05	4.19e-05	1.45e-05	2.93e-05	0.000568926	8.99e-06	2.14e-05	0.000144319	4.22e-05
180515_00221	Adult	2	44	Astrocytoma WHO2-IDH_mutant	Adult IDH	9.78e-05	3.48e-05	0.000901275	0.000255093	0.000124433	0.00308201	0.00432058	3.59e-05	0.000282628	1.4e-05	0.000132577	0.000238037	0.000230557	0.000204239	0.00629233	0.00158177	4.31e-05	0.00027502	0.000194286	0.00122582	7.1e-05	0.00805315	5.16e-05	0.00134787	0.00168983	7.81e-05	1.13e-05	0.000119513	0.000191418	3.97e-05	0.000119107	3.8e-05	0.000151331	7.48e-05	0.000719537	5.46e-05	0.000225244	0.000365672	8.82e-05	0.000548036	0.00016137	0.00024837	0.000560617	1.42e-05
1960	Pediatric	1	45	Pilocytic_astrocytoma	Pilocytic astrocytoma	5.31e-05	5.61e-05	0.00147252	0.00090223	0.000156467	0.00181269	0.000125465	0.0158746	0.00132042	9.83e-05	9.14e-05	0.000403597	0.000134677	7.09e-05	0.00309881	0.0051191	0.000130106	4.96e-05	2.08e-05	0.00163294	2.64e-05	0.00265415	1.52e-05	0.000444585	0.00146847	6.1e-05	0	3.54e-05	0.000369754	7.33e-05	0.000207518	2.47e-06	0.000200174	0.000152828	0.000215408	3.01e-06	1.19e-05	9.31e-06	1.71e-05	0.000722736	6.19e-06	2e-05	0.000237528	9.17e-05
1991	Pediatric	1	46	DIPG_K27M_mut	Pediatric GBM-H3	2.16e-05	8.64e-05	0.00106303	0.000843753	0.000124948	0.000969178	0.000113914	0.0129726	0.000645416	1.16e-05	2.92e-05	0.000434924	6.39e-05	2.52e-05	0.00112965	0.00245857	0.000110523	1.91e-05	5.55e-06	0.00275504	1.81e-05	0.00250166	4.08e-06	0.000144399	0.00149069	4.87e-05	0	8.38e-06	0.000180053	3.18e-05	4.83e-05	0	9.65e-05	8e-05	0.000679664	2.36e-05	1.28e-05	2.13e-05	2.36e-05	0.000774241	6.54e-06	3.12e-05	0.000194648	3.3e-05
2044	Pediatric	1	47	Pilocytic_astrocytoma	Pilocytic astrocytoma	0	1.31e-05	0.00109161	0.000162268	0.000121275	0.00151246	2.61e-05	0.00338739	0.000533001	2.38e-05	0.000284168	0.000330222	0.000164749	0.000267735	0.00452083	0.00300241	9.61e-05	2.09e-05	0.000109557	0.00154647	1.7e-05	0.00178102	9.63e-06	0.00028609	0.00102467	9.45e-05	0	1.88e-05	0.000118818	1.29e-05	5.88e-05	8.72e-06	0.000160763	0.000122252	0.000267875	8.31e-06	5.63e-06	5.28e-06	3.81e-05	0.000588985	3.07e-06	6.13e-06	0.000111742	3.5e-05
2085	Pediatric	1	48	Pilocytic_astrocytoma	Pilocytic astrocytoma	7.98e-05	2.5e-05	0.000718554	0.000463454	4.82e-05	0.000779485	5.16e-05	0.00574298	0.000628046	4.83e-05	0.000279745	0.000221746	5.85e-05	7.74e-05	0.00180677	0.00258104	8.43e-05	2.4e-05	1.62e-05	0.00178993	2.21e-05	0.00216806	1.18e-05	0.000331552	0.00055999	2.07e-05	4.55e-07	2.13e-05	0.000175746	2.52e-05	2.46e-05	2.15e-06	9.99e-05	7.77e-05	0.000113582	1.52e-06	6.29e-06	2.07e-06	1.05e-05	0.000728314	1.35e-06	8.42e-06	0.000182259	6.14e-05
2101	Pediatric	1	49	Pilocytic_astrocytoma	Pilocytic astrocytoma	1.19e-05	6.2e-05	0.00277812	0.00126725	0.000278489	0.00522663	0.000110024	0.0107529	0.00106419	7.83e-05	0.0004399	0.00027898	0.000151637	0.000260663	0.00471088	0.00303328	9.01e-05	6.33e-05	7.07e-05	0.00064896	1.48e-05	0.00142168	9.73e-06	0.000310341	0.000303141	1.04e-05	1.7e-06	2.21e-05	8.25e-05	8.46e-06	1.1e-05	2.16e-06	0.00020453	0.000266877	0.000112562	8.87e-07	7.05e-07	2.47e-06	2.17e-05	0.000645732	2.18e-06	4.93e-06	0.000126514	4.06e-05
2105	Pediatric	1	50	Pilocytic_astrocytoma	Pilocytic astrocytoma	6.87e-05	8.44e-05	0.0014852	0.00111174	0.000210954	0.00181976	8.03e-05	0.0129689	0.000441951	1.74e-05	9.47e-05	0.000192474	8.58e-05	0.000109835	0.00216321	0.0033514	0.00021396	3.45e-05	1.51e-05	0.0037682	3.47e-05	0.00382247	3.16e-05	0.00105128	0.00279863	0.000207389	2.07e-06	2.72e-05	0.000756211	0.000106941	9.99e-05	3.19e-07	0.000291573	0.000353487	0.000341188	2.77e-05	2.27e-06	1.77e-06	3.05e-05	0.00162005	3.13e-06	1.18e-05	0.000324876	0.000164177
2117	Pediatric	1	51	Pediatric_Glioblastoma	Pediatric GBM-RTK	0.00129491	0.000105303	0.00226137	0.00131123	0.000153939	0.00154127	2.22e-05	0.00551773	0.00030676	1.02e-05	0.00032441	0.000726173	0.000101692	0.000349345	0.00259233	0.00270184	0.000171438	1.38e-05	2.32e-05	9.03e-05	6.55e-05	0.00214523	2.52e-05	0.00117199	0.000319695	0.000251415	1.23e-06	4.13e-05	0.000162899	9.75e-06	2.33e-05	1.9e-06	7.26e-05	0.000235474	0.000175329	0.00010109	7.62e-06	1.84e-06	6.91e-05	0.000732005	0	3.8e-06	0.000198409	7.81e-05
2132	Pediatric	1	52	Pilocytic_astrocytoma	Pilocytic astrocytoma	7.68e-06	3.76e-05	0.00180342	0.000435253	0.000201015	0.00171771	8.29e-05	0.0089056	0.000716176	2.35e-05	0.000207091	0.000348776	0.000122295	0.000143756	0.00222237	0.00220755	0.000111076	1.33e-05	1.33e-05	0.00129609	7.99e-05	0.00332575	2.22e-05	0.000698301	0.00107531	9.68e-05	3.46e-06	2.43e-05	0.000212207	2.02e-05	4.13e-05	6.29e-06	0.000221111	0.000189705	0.000291711	1.9e-05	2.65e-06	8.44e-06	6.21e-05	0.000852047	1.77e-06	3.13e-06	0.000195578	7.68e-05
2205	Pediatric	1	53	Pediatric_Glioblastoma	Pediatric GBM-RTK	2.22e-05	4.73e-05	0.00125501	0.000565733	0.000121657	0.00138947	2.24e-05	0.00464535	0.000316034	1.55e-05	0.000156444	0.000273048	0.000140884	0.000182449	0.0021549	0.00252337	0.000276079	4.98e-05	3.43e-05	0.00124709	1.8e-05	0.00282182	4.12e-05	0.00117877	0.000706015	0.000194586	8.14e-06	2.11e-05	0.000344579	5.4e-05	3.39e-05	1.2e-05	8.86e-05	0.000195683	0.000197615	2.1e-05	1.46e-05	5.92e-06	3.62e-05	0.000611021	7.02e-06	2.07e-05	0.000231515	8.34e-05
2210	Pediatric	1	54	DIPG_G34V_mut	Pediatric GBM-H3	1.47e-05	3.79e-05	0.000794705	0.000247287	4.87e-05	0.00227801	8.5e-05	0.0133313	0.00161071	3.81e-05	4.43e-05	0.000620128	6.86e-05	4.19e-05	0.00110164	0.00109385	6.45e-05	6.69e-05	1.8e-05	0.00115559	5.33e-05	0.00435971	3.75e-05	0.00127591	0.00141173	0.000103088	5.74e-06	5.65e-05	0.000226862	3.63e-05	0.000148238	1.13e-05	0.000242292	0.0002473	0.000613345	3.09e-05	3.51e-05	9.81e-06	0.000128748	0.000717789	3.62e-06	1.85e-05	0.000292831	4.65e-05
2284	Pediatric	1	55	DIPG_K27M_mut	Pediatric GBM-H3	3.72e-05	5.13e-05	0.00136895	0.000919091	9.83e-05	0.00134507	0.000120861	0.0127509	0.00072354	1.26e-05	8.45e-05	0.000748146	0.000125646	5.11e-05	0.00279809	0.00278793	9.19e-05	1.53e-05	1.03e-05	0.00290918	9.12e-05	0.0120693	6.44e-05	0.00287504	0.0112983	0.000471674	3.96e-06	0.000162777	0.00518148	0.00109146	0.000592474	3.47e-06	0.00048319	0.0011056	0.00179087	7.44e-05	3.92e-05	5.63e-05	0.000249415	0.0069204	1.86e-05	0.000158735	0.00274805	0.000578037
2289	Pediatric	1	56	DIPG_G34V_mut	Pediatric GBM-H3	0.000206715	3.37e-05	0.0017766	0.000502535	4.4e-05	0.000774275	9.46e-06	0.00153928	0.000276724	7.49e-06	0.000181088	0.000208404	7.93e-05	0.000153027	0.00248399	0.00196958	0.000185985	8.72e-06	8.84e-06	0.000514035	8.35e-05	0.00671438	6.57e-05	0.00169585	0.0012774	0.000259035	2.26e-06	2.83e-05	0.000330109	5.77e-05	0.000141493	3.4e-06	0.000486278	0.000156911	0.000269744	4.03e-05	2.38e-06	3.3e-06	8.11e-05	0.000385012	1.24e-06	6.87e-06	0.000224057	5.47e-05
2308	Pediatric	1	57	Pediatric_Glioblastoma	Pediatric GBM-RTK	0.000120997	3.55e-05	0.00137275	0.000327997	2.85e-05	0.00124565	1.78e-05	0.00277347	0.000190979	1.67e-06	0.000126444	9.61e-05	2.59e-05	0.00012979	0.00202061	0.00111497	5.76e-05	4.56e-06	2.34e-05	0.000422076	6.71e-05	0.00130148	4.84e-06	0.000326896	0.000729968	7.77e-05	5.81e-09	1.3e-05	0.000155182	3.08e-05	5.91e-05	2.07e-06	0.000108858	0.000140876	0.000213691	1.77e-05	4.1e-06	2.4e-06	2.15e-05	0.000560159	1.45e-06	6.65e-06	0.000178468	2.88e-05
2340	Pediatric	1	58	Subependymal_giant_cell_astrocytoma	Pediatric Other	0.000375095	0.000104842	0.00172858	0.00091424	3.04e-05	0.000846817	2.27e-05	0.0027366	0.000542369	7.27e-06	0.000156881	0.000501149	0.000162156	0.00019308	0.00452729	0.00503746	0.000198895	9.48e-06	3.54e-05	0.000634756	7.4e-05	0.0035515	2.19e-05	0.000779064	0.00447894	0.000622232	0	0.000110486	0.00134479	0.00021933	0.000263805	4.97e-06	0.000121907	0.000209561	0.000460945	4.96e-05	1.57e-05	7.32e-06	4.61e-05	0.000901505	1.07e-06	7.7e-06	0.00019173	4.42e-05
2348	Pediatric	1	59	DIPG_K27M_mut	Pediatric GBM-H3	2.84e-06	2.98e-05	0.00142981	0.00030308	6.54e-05	0.00446886	1.25e-05	0.00228391	0.000361462	6.05e-06	0.000356193	0.000159388	7.61e-05	0.000300343	0.00342107	0.000646849	2.5e-05	1.37e-05	4.45e-05	0.00122874	7.56e-05	0.00326725	2.59e-05	0.00143205	0.00290893	0.00024007	3.6e-06	7.82e-05	0.00143076	8.1e-05	0.000667393	8.11e-06	0.000316939	0.00115281	0.00083864	5.66e-05	3.24e-05	1.35e-05	0.000135257	0.00231483	1.17e-06	5.84e-05	0.000676078	9.21e-05
2487	Pediatric	1	60	Pediatric_Glioblastoma	Pediatric GBM-RTK	7.03e-06	0.000153556	0.00580773	0.00275204	0.000347832	0.00778882	8.11e-05	0.012687	0.000837323	5.22e-05	0.000248802	0.00109194	0.000417434	0.000130874	0.00866036	0.00405696	0.000154979	0.000199482	7.72e-05	0.0010655	7.23e-05	0.00367265	8.51e-05	0.00158257	0.00176932	7.99e-05	7.57e-06	0.000224525	0.000379785	6.17e-05	0.000134342	4.9e-05	0.000325915	0.000489452	0.00216034	2.64e-05	0.000593473	0.000160405	0.000135989	0.00076691	0.000195613	0.000329498	0.000934108	4.36e-05
617	Pediatric	1	61	DIPG_K27M_mut	Pediatric GBM-H3	0	5.67e-05	0.00270901	0.000929643	0.000149379	0.00287527	6.12e-05	0.00704673	0.000574013	3.31e-05	0.000180052	0.000254377	0.000190869	0.000147594	0.00334804	0.00177509	0.000128141	0.000111203	7.53e-05	0.00174151	1.35e-05	0.00155906	2.25e-05	0.000623006	0.000490351	4.43e-05	3.86e-06	3.03e-05	0.000114609	1.87e-05	3.81e-05	2.59e-05	0.00015802	0.00028078	0.000233298	1.32e-05	2.09e-05	4.57e-06	2.24e-05	0.00050604	7.81e-06	1.76e-05	0.000207676	3.82e-05
734	Pediatric	1	62	Pilocytic_astrocytoma	Pilocytic astrocytoma	3.29e-05	0.000129758	0.00663572	0.00187912	0.000779804	0.00944883	0.000305558	0.0314618	0.00349618	0.000264113	0.000440982	0.000706576	0.000341481	0.00016409	0.00973312	0.0060995	0.000160716	0.000153154	8.75e-05	0.00108453	1.19e-05	0.00113466	6.5e-06	0.00021076	0.000326912	6.78e-06	0	2.08e-05	6.88e-05	1.56e-05	2.26e-05	0	0.000179441	0.000195938	0.000128465	0	6.51e-06	6e-06	2.1e-05	0.000723839	2.38e-06	1.16e-05	0.000218576	6.08e-05
808	Pediatric	1	63	DIPG_G34V_mut	Pediatric GBM-H3	0.000116301	2.16e-05	0.00202605	0.000474742	0.000304045	0.00182524	5.39e-06	0.00208403	0.00024353	2.57e-05	0.00046871	0.000386955	0.000418114	0.00051546	0.00280357	0.00151002	0.000132035	3.15e-05	1.98e-05	0.00124999	8.75e-05	0.00488195	0.000189984	0.00178027	0.000704376	0.000142912	1.64e-05	6.13e-05	0.000271607	4.52e-05	3.36e-05	1.52e-05	0.000157668	0.000160515	0.000144342	8.8e-06	3.53e-06	4.22e-06	5.16e-05	0.000390937	8.52e-07	1.63e-06	0.00012862	2.85e-05
847A	Pediatric	1	64	DIPG_K27M_mut	Pediatric GBM-H3	0.000106728	6.83e-05	0.00352785	0.00178263	0.000175811	0.00334045	0.000100922	0.0119064	0.000982376	1.07e-05	0.000676364	0.00022466	9.65e-05	0.000727946	0.00350446	0.00233044	0.000135013	9.86e-06	8.92e-05	0.0010356	4.4e-06	0.000374456	1.58e-06	0.000214071	0.000136292	6.1e-06	0	1.82e-06	8.88e-05	2.55e-06	5.79e-06	0	2.09e-05	0.000137474	9.19e-05	1.51e-06	0	0	1.28e-05	0.000679181	0	4.26e-06	0.000151388	8.53e-05
848	Pediatric	1	65	DIPG_K27M_mut	Pediatric GBM-H3	5.57e-05	3.08e-05	0.00140088	0.000311415	0.00015929	0.00194268	4.99e-05	0.00597764	0.000215454	4.85e-06	8.44e-05	0.000160739	7.31e-05	7.15e-05	0.00173348	0.00123299	5.72e-05	1.37e-05	1.73e-05	0.000562419	2.36e-05	0.00146146	9.72e-06	0.000247227	0.00104952	3.19e-05	0	1.8e-05	0.000145736	3.84e-05	5.22e-05	1.91e-06	0.000100687	0.000128634	0.000389787	1.67e-05	3.83e-05	3.03e-05	3.63e-05	0.000591131	2.33e-05	3.06e-05	0.000168916	3.83e-05
853	Pediatric	1	66	DIPG_K27M_mut	Pediatric GBM-H3	0.000250342	4.01e-05	0.00668632	0.000991165	0.000280298	0.00629297	4e-05	0.0061778	0.000470112	2.54e-05	0.000567413	0.000297932	0.000181602	0.000867714	0.00618775	0.00139259	7.6e-05	4e-05	9.99e-05	0.00422207	3.24e-05	0.00278999	4.69e-05	0.00137637	0.00061251	3.52e-05	1.3e-06	6.77e-05	0.000187579	7.68e-05	4.96e-05	2.71e-06	0.00089089	0.00193965	0.000316506	5.78e-06	1.4e-05	4.87e-06	5.83e-06	0.000439939	1.63e-05	2.6e-05	0.000255492	3.97e-05
11_TABS_509	Adult	1	67	Adult_High_Grade	Adult GBM	0	4.69e-05	0.00132173	0.000382323	0.000135905	0.00332907	2.8e-05	0.00475131	0.000308242	2.82e-05	0.000200429	0.000341472	0.000200024	0.000226322	0.00654313	0.00274509	0.000128719	0.000116583	8.24e-05	0.000208332	6.09e-05	0.00309317	5.08e-05	0.000787867	0.00140192	0.000122379	0	3.92e-05	9.35e-05	5.04e-06	7.04e-05	3.57e-05	7.06e-05	0.000132997	0.000646119	1.56e-05	6.71e-05	1.73e-05	5.21e-05	0.000269164	1.17e-05	1.81e-05	0.000125918	3.2e-05
11_TABS_526	Adult	1	68	Adult_High_Grade	Adult GBM	0.000186656	0.000120668	0.00628383	0.00355435	0.000512289	0.00390339	0.000134456	0.0167317	0.00104697	5.59e-05	0.000723769	0.00127518	0.000430089	0.00055638	0.00479217	0.00554768	0.000305943	3.39e-05	6.46e-05	0.000625335	1.59e-05	0.003263	2.98e-05	0.00125379	0.000703394	0.000121777	1.01e-05	4.87e-05	0.000300127	2.14e-05	0.000112127	2e-05	0.000130488	0.000196651	0.000107424	1.82e-05	3.74e-06	3.18e-06	3.42e-05	0.000443223	9.53e-07	4.99e-06	6.16e-05	3.93e-05
12_TABS_503	Adult	1	69	Adult_High_Grade	Adult GBM	9.15e-05	6.72e-05	0.000973556	0.00051151	6.49e-05	0.00206864	6.58e-05	0.0127332	0.00143164	7.22e-05	7.06e-05	8.95e-05	5.55e-05	7.14e-05	0.00106743	0.00130762	0.000115708	5.04e-05	2.5e-05	0.00166905	5.89e-05	0.00481895	5.19e-05	0.00157693	0.00108763	8.91e-05	1.3e-06	3.13e-05	0.000605746	4.78e-05	0.000129203	2.84e-06	0.000170831	0.000300117	0.000156791	1.08e-05	1.47e-06	3.07e-06	2.22e-05	0.000692709	0	3.13e-06	0.000294551	3.7e-05
12_TABS_512	Adult	1	70	Astrocytoma WHO4_IDH_mutant	Adult IDH	3.12e-05	1.95e-05	0.000863806	0.000335123	5.87e-05	0.00264553	3.56e-05	0.00377797	0.000257374	2.43e-05	0.000100035	0.000199511	0.000153402	0.000123052	0.00361563	0.00147238	5.48e-05	0.000134277	8.17e-05	0.000540809	5.26e-05	0.00401915	3.12e-05	0.000744426	0.0023936	0.00014996	7.76e-07	4.97e-05	0.000460429	9.02e-05	0.000235743	2.02e-05	9.44e-05	0.000111806	0.000518507	1.5e-05	3.65e-05	4.04e-05	7.74e-05	0.000578554	1.82e-05	8.54e-05	0.000342358	3.65e-05
12_TABS_517	Adult	1	71	Adult_High_Grade	Adult GBM	2.35e-05	4.96e-05	0.00150963	0.000804279	0.000101895	0.00276487	3.5e-05	0.00650653	0.000319341	2.93e-05	0.000117833	0.000229513	0.000193337	0.000145659	0.000973186	0.00190638	0.000128651	0.000215596	7.01e-05	0.000830256	2.16e-05	0.00282856	4.83e-05	0.000794289	0.000772346	0.000138214	6.43e-07	2.83e-05	0.000235336	2.75e-05	5.55e-05	2.26e-05	0.000113564	0.00018725	0.000393527	9.2e-06	4.26e-05	2.51e-05	3.38e-05	0.000458967	3.22e-06	3.97e-05	0.000258716	4.33e-05
12_TABS_523	Adult	1	72	Adult_High_Grade	Adult GBM	0.000125577	5.77e-05	0.0032807	0.000795489	0.000224909	0.00437594	6.04e-05	0.0077745	0.000515182	1.35e-05	0.000469213	0.000899853	0.000145229	0.00081794	0.00335785	0.00237862	0.000167991	1.83e-05	4.9e-05	0.000806071	1.6e-05	0.00232602	2.26e-05	0.000865792	0.00155641	0.000248599	4.19e-06	1.49e-05	0.000345092	3e-05	0.000124311	2.19e-06	0.000128233	0.000308332	0.000193271	3.99e-05	1.32e-06	2.19e-06	4.85e-05	0.000802721	1.31e-06	1.71e-06	6.65e-05	3.22e-05
12_TABS_528	Adult	1	73	Adult_High_Grade	Adult GBM	0.000340067	0.000163942	0.00372998	0.00172729	0.000133352	0.00272254	4.61e-05	0.00682953	0.00118194	3.49e-05	0.000528381	0.000907908	0.000328164	0.000439139	0.00958235	0.00797933	0.000331679	3.94e-05	6.95e-05	0.000283203	4.67e-05	0.00251822	2.79e-05	0.000912365	0.00043269	0.000125767	1.81e-06	6.49e-05	0.000113095	9.26e-06	5.36e-05	1.64e-05	5.4e-05	0.000124074	0.000108202	1.15e-05	5.36e-06	4.38e-06	4.32e-05	0.00021011	1.89e-06	8.18e-06	4.69e-05	8.5e-06
12_TABS_546	Adult	1	74	Adult_High_Grade	Adult GBM	8.37e-05	0.000284199	0.00793448	0.00364477	0.000874382	0.0111678	0.000238823	0.0291244	0.00318557	0.00012476	0.000777634	0.00131683	0.00057742	0.000629356	0.00747896	0.00722884	0.000388493	5.89e-05	4.37e-05	0.000425805	0.000113275	0.00447579	5.54e-05	0.00203969	0.000433769	0.000115917	1.3e-05	9.42e-05	0.000242162	2.65e-05	7.97e-05	1.58e-05	0.000149129	0.000229836	0.000156223	3.68e-05	8.19e-06	3.52e-06	4.6e-05	0.000375787	1.86e-06	5.3e-06	7.51e-05	1.76e-05
12_TABS_550	Adult	1	75	Adult_High_Grade	Adult GBM	6.09e-05	2.33e-05	0.000904935	0.000352522	3.54e-05	0.00187751	7.58e-05	0.010235	0.00138437	5.32e-05	6.9e-05	0.000100537	5.66e-05	3.6e-05	0.00038835	0.00101647	4.01e-05	8.7e-05	1.42e-05	0.000824645	4.99e-05	0.00407425	3.2e-05	0.0012337	0.000818904	4.34e-05	2.3e-06	3.64e-05	0.000269133	3.29e-05	7.83e-05	7.34e-06	0.000127451	0.000243108	0.000150301	9.81e-06	8.84e-06	6.85e-06	3.99e-05	0.000534272	5.42e-07	2.35e-05	0.000272935	2.71e-05
12_TABS_556	Adult	1	76	Adult_High_Grade	Adult GBM	0.000105229	1.47e-05	0.00125384	0.000241416	0.000141847	0.00132388	2.15e-05	0.00282996	0.000357054	2.55e-05	0.00013753	0.000308217	0.000195995	0.000149064	0.0022912	0.00181525	6.95e-05	9.48e-05	3.78e-05	0.00040413	4.62e-05	0.00308748	7.63e-05	0.00117701	0.00116599	0.000148734	6.22e-06	7.88e-05	0.000340151	5e-05	0.000139601	5.61e-05	0.000110998	0.0002315	0.000553301	2.42e-05	5.47e-05	1.89e-05	8.1e-05	0.000530505	6.85e-06	2.71e-05	0.000188415	2.51e-05
13_NRR_003	Adult	1	77	Adult_High_Grade	Adult GBM	7.67e-05	7.81e-05	0.00202474	0.0010274	0.000108604	0.00127072	2.01e-05	0.002367	0.000543278	5.31e-05	0.000674236	0.000883371	0.00061688	0.000638851	0.00722262	0.0034197	0.000172118	0.000157883	0.000108679	3.32e-05	6.44e-05	0.00128257	2.64e-05	0.000666887	0.000247195	0.000102319	3.77e-06	0.000115817	0.000170632	2.36e-05	7.51e-05	8.16e-05	4.05e-05	0.000183699	0.000115505	1.82e-05	1.97e-05	1.04e-05	2.45e-05	0.000171088	6.56e-06	1.18e-05	4.22e-05	1.59e-05
13_NRR_006	Adult	1	78	Adult_High_Grade	Adult GBM	0.000235152	2.7e-05	0.00180569	0.00044024	0.000166595	0.00151087	3.99e-05	0.00511906	0.00033007	1.41e-05	0.000177609	0.000232723	0.000113439	0.000252777	0.00185337	0.00209561	0.000160764	9.95e-06	2.06e-05	0.000649563	2.57e-05	0.00298542	4.03e-05	0.000971157	0.000816275	0.000124863	7.67e-06	2.58e-05	0.000268446	2.04e-05	0.000151297	7.46e-06	0.000142322	0.000221159	0.00014805	2.01e-05	1.56e-06	3.41e-06	5.18e-05	0.000506486	3.58e-07	1.87e-06	6.51e-05	4.11e-05
13_NRR_010	Adult	1	79	Adult_High_Grade	Adult GBM	7.37e-05	0.000154326	0.00187384	0.000881104	0.000144135	0.00145987	4.79e-05	0.00600418	0.000770039	1.99e-05	0.000280943	0.000377487	0.000160946	0.000168671	0.00203972	0.00266528	0.000286595	4.73e-05	3.26e-05	0.000410595	7.27e-05	0.00354735	5.59e-05	0.00173576	0.000537489	7.67e-05	1.17e-05	3.25e-05	0.000192361	9.07e-06	6.36e-05	1.33e-05	7.71e-05	0.000185188	0.000120809	1.06e-05	4.18e-06	4.22e-06	3.34e-05	0.000488843	0	3.93e-06	7.95e-05	3.72e-05
13_NRR_011	Adult	1	80	Astrocytoma WHO4_IDH_mutant	Adult IDH	3.31e-05	2.15e-06	0.000673055	9.49e-05	5.82e-05	0.00108886	1.63e-05	0.00225519	9.59e-05	5.17e-06	5.85e-05	0.000102731	6.9e-05	6.32e-05	0.00118214	0.000522712	1.49e-05	6.65e-05	4.52e-05	0.00104106	3.75e-05	0.00279978	1.62e-05	0.000371042	0.000549063	1.4e-05	1.1e-06	1.52e-05	0.00013614	9.46e-06	5.43e-05	1.49e-05	5.8e-05	5.16e-05	0.000262179	2.42e-06	1.72e-05	2.93e-05	2.72e-05	0.000407042	2.08e-05	6.06e-05	0.00016817	1.19e-05
13_NRR_028	Adult	1	81	Adult_High_Grade	Adult GBM	0.000125553	3.14e-05	0.0015687	0.00058112	9.89e-05	0.00157784	4.81e-05	0.00618215	0.000310283	4.7e-05	0.000440277	0.000285337	0.000126602	0.000118555	0.00307781	0.00243337	4.9e-05	9.01e-05	2.44e-05	0.00104644	0.000129255	0.00323371	4.34e-05	0.00150675	0.00073178	8.08e-05	4.02e-06	8.12e-05	0.000522568	0.000109614	0.00018078	1.2e-05	0.000128609	0.000364978	0.000109876	1.18e-05	2.01e-05	9.26e-06	2.51e-05	0.000641744	3.08e-06	6.18e-05	0.000294809	2.33e-05
13_NRR_032	Adult	1	82	Adult_High_Grade	Adult GBM	0.000282484	3.28e-05	0.00140631	0.00042795	4.66e-05	0.0013059	2.68e-05	0.00371546	0.000287653	5.23e-06	0.000156888	0.00015353	5.09e-05	0.000184764	0.00261213	0.00172167	0.00011699	6.22e-06	1.87e-05	0.000422041	8.38e-05	0.00188627	9e-06	0.000384688	0.000382302	8.43e-05	1.07e-06	2e-05	0.000130429	6.49e-06	3.59e-05	0	0.000111414	0.00013008	9.45e-05	1.91e-05	6.67e-06	1.01e-05	4.62e-05	0.000438758	2.79e-06	1.56e-05	8.72e-05	1.84e-05
13_NRR_038	Adult	1	83	Adult_High_Grade	Adult GBM	0.000105297	1.83e-05	0.000959199	0.000324644	6.88e-05	0.00185502	3.73e-05	0.00548413	0.000242289	9.84e-06	7.81e-05	0.000125594	7.66e-05	0.000105135	0.00180989	0.00111003	4.59e-05	4.99e-05	3.23e-05	0.000831941	1.89e-05	0.00384065	2.93e-05	0.000713635	0.000677602	5.95e-05	2.61e-06	2.15e-05	0.000135437	1.31e-05	6.46e-05	9.81e-06	0.000123213	0.000106085	0.000272462	1e-05	2.49e-05	2.2e-05	4.19e-05	0.000395819	8.32e-06	2.8e-05	0.000145236	4.11e-05
13_NRR_042	Adult	1	84	Adult_High_Grade	Adult GBM	2.39e-06	3.17e-05	0.00134104	0.000754177	0.000175794	0.00683072	3.84e-05	0.00522476	0.000346505	5.23e-05	0.000149849	0.00040562	0.000464098	0.000144051	0.00755205	0.0021589	9.94e-05	0.000251319	8.48e-05	0.00028099	5.6e-05	0.00958835	0.000242235	0.00441394	0.00122943	0.000314734	2.3e-05	0.00020802	0.000134875	1.84e-05	0.000134189	0.00016771	0.000140765	0.000210706	0.000971917	2.48e-05	0.000142796	2.08e-05	4.33e-05	0.000386501	4.69e-05	7.45e-05	0.000382067	6.39e-05
13_NRR_047	Adult	1	85	Adult_High_Grade	Adult GBM	0	0.000132025	0.00282427	0.00116996	0.000414971	0	0	0	0.00161969	0	0	0	0	0	0	0	0	0	0	0	0.000108571	0.00952545	0.000156944	0.00506338	0	0	0	0	0	8.87e-05	0	0	0.00014127	0.000297841	0	0	0	0	0	0	0	5.94e-05	0.000887083	0
13_NRR_054	Adult	1	86	Adult_High_Grade	Adult GBM	2.59e-06	0.000247836	0.0129534	0.0086098	0.000513646	0.00702908	9.16e-05	0.0136659	0.0016892	0.000196875	0.00062074	0.00166365	0.0008778	0.000283269	0.0113786	0.00683476	0.000281018	0.000452131	0.000101262	0.000126431	0.000120317	0.0075096	0.000182459	0.00471228	0.000872616	0.000140245	4.9e-05	0.000328874	0.000387411	9.14e-05	9.41e-05	0.000185716	0.000205017	0.000351584	0.000709408	1.66e-05	0.000148855	1.12e-05	4.37e-05	0.000459257	0.000133322	0.000108072	0.000536728	6.25e-05
13_NRR_057	Adult	1	87	Adult_High_Grade	Adult GBM	8.62e-05	4.21e-05	0.00233775	0.000594482	0.000189599	0.0021494	3.49e-05	0.0047329	0.000640102	1.96e-05	0.000286796	0.000383049	0.000244441	0.000295261	0.00416681	0.00286469	0.000590921	2.22e-05	2.78e-05	0.00027782	4.08e-05	0.00312049	2.69e-05	0.00108887	0.000276391	0.000209051	2.08e-06	2.31e-05	0.000165124	9.97e-06	4.98e-05	1.04e-05	9.06e-05	0.000216517	0.000108353	5.58e-05	3.91e-06	2.47e-06	2.78e-05	0.000342819	0	0	5.86e-05	2.74e-05
14_NRR_006	Adult	1	88	Adult_High_Grade	Adult GBM	0.000144713	3.4e-05	0.00108783	0.000311829	3.39e-05	0.00109	3.61e-05	0.00462059	0.000335627	1.44e-05	0.000206016	0.000120452	4.97e-05	0.00019989	0.00222235	0.00164217	0.000107161	3.79e-05	2.36e-05	0.000404819	0.000126376	0.0038268	1.55e-05	0.000686073	0.000947756	6.39e-05	1.69e-06	3.89e-05	0.000270382	1.99e-05	0.000111435	1.61e-06	0.000119613	9.32e-05	0.000189969	1.61e-05	1.63e-06	9.48e-06	2.61e-05	0.000522857	1.83e-06	5.76e-06	0.000128738	4.46e-05
14_NRR_007	Adult	1	89	Adult_High_Grade	Adult GBM	0.000159066	2.65e-05	0.00230567	0.000793273	0.000156474	0.00362764	3.86e-05	0.00645583	0.000888322	9.61e-05	0.000366107	0.000249975	0.000256547	0.000363186	0.00489815	0.00171348	4.96e-05	0.000203279	0.000104421	7.04e-05	1.36e-05	0.00113763	1.73e-05	0.000459574	0.000369856	3.58e-05	0	3.94e-05	0.000107068	2.84e-05	4.15e-05	2.41e-05	6.02e-05	0.000310055	0.000162893	1.39e-06	1.61e-05	7.97e-06	9.02e-06	0.00029592	4.01e-06	2.93e-05	0.0001599	2.42e-05
14_NRR_009	Adult	1	90	Adult_High_Grade	Adult GBM	2.36e-05	2.3e-05	0.000668221	0.000220675	6.3e-05	0.00152289	4.05e-05	0.00578547	0.00030485	8.82e-06	5.39e-05	0.000102252	8.18e-05	5.01e-05	0.00150329	0.00115899	7.19e-05	4.69e-05	2.61e-05	0.000186127	4.21e-05	0.00320708	2.41e-05	0.00052032	0.00115652	0.000122337	0	2.26e-05	0.000188219	1.43e-05	6.04e-05	8.7e-06	7.68e-05	0.000131006	0.000314815	2.73e-05	2.19e-05	1.28e-05	7.54e-05	0.000581831	2.27e-06	8.98e-06	0.000115758	8.4e-06
14_NRR_024	Adult	1	91	Adult_High_Grade	Adult GBM	5.18e-07	2.25e-05	0.0004552	0.000192029	3.11e-05	0.00161518	2.62e-05	0.00596826	0.00083811	6.39e-05	4.27e-05	0.0001431	0.000116292	7.29e-05	0.00269072	0.000695826	4.29e-05	0.000119164	4.56e-05	0.000103814	5.83e-05	0.00770209	6.92e-05	0.00174234	0.00123427	0.000113321	4.4e-06	4.91e-05	0.000256513	2.76e-05	0.000136841	1.46e-05	8.09e-05	0.000118625	0.00034117	2.72e-05	3.3e-05	2.07e-05	3.33e-05	0.000623087	3.89e-06	4.77e-05	0.000465781	2.28e-05
14_NRR_040	Adult	1	92	Adult_High_Grade	Adult GBM	0.000117658	0.000123379	0.00515875	0.00255211	0.000382276	0.00794443	0.000101019	0.0138424	0.00123539	0.000169661	0.000384658	0.000310562	0.000253907	0.000350787	0.00406744	0.0025638	0.000141614	0.000336798	7.09e-05	0.000215596	6.24e-05	0.00350423	4.03e-05	0.000966614	0.000343356	3.1e-05	3.34e-06	5.06e-05	0.000141446	2.31e-05	4.88e-05	2.93e-05	0.000121977	0.000453559	0.000170172	2.08e-06	2.4e-05	1.27e-06	1.72e-05	0.000250313	1.59e-05	2.02e-05	0.000160009	2.37e-05
14_NRR_052	Adult	1	93	Adult_High_Grade	Adult GBM	5.34e-06	1.38e-05	0.000211885	7.25e-05	6.45e-06	0.00135007	6.18e-05	0.0079258	0.00142715	2.41e-05	1.82e-05	4.24e-05	2.61e-05	1.58e-05	0.00045269	0.000394745	2.05e-05	3.9e-05	1.06e-05	0.00155866	4.62e-05	0.0064652	4.82e-05	0.00269927	0.0022805	0.000216212	1.66e-06	5.4e-05	0.000836442	9.18e-05	0.000174351	2.39e-06	0.000108941	0.000285671	0.000455929	3.98e-05	2.01e-05	5.75e-06	8.56e-05	0.00175786	6.85e-07	1.19e-05	0.00101265	8.77e-05
14_NRR_055	Adult	1	94	Adult_High_Grade	Adult GBM	6.71e-05	0.00015867	0.00514681	0.0035248	0.000295547	0.00369522	5.31e-05	0.00673162	0.000744378	8.92e-05	0.000522764	0.000849722	0.00058285	0.000454145	0.00800549	0.00322968	0.000192682	0.000207521	0.00012366	7.19e-05	0.000104131	0.00836859	0.000222556	0.00528711	0.000608799	0.000286689	6.47e-05	0.00039697	0.000245842	2.75e-05	8.28e-05	0.000313451	0.000162521	0.000556222	0.000341757	4.17e-05	8.81e-05	7.08e-06	2.44e-05	0.000213492	5.14e-05	5.59e-05	0.000173636	2.47e-05
14_NRR_059	Adult	1	95	Pediatric_Glioblastoma	Pediatric GBM-RTK	0.000121429	9.79e-05	0.00183032	0.000876782	0.000145839	0.00145732	5.36e-05	0.00662713	0.000602025	3.36e-05	0.000195186	0.000282899	0.00015212	0.000253579	0.00271836	0.00255553	0.000148278	4.82e-05	3.57e-05	0.000632419	4.34e-05	0.00299005	3.77e-05	0.00117838	0.000484372	0.000124386	3.47e-06	4.41e-05	0.000290972	3.72e-05	2.47e-05	1.31e-05	0.000115997	0.000214212	0.000192388	2.23e-05	2.43e-05	1.13e-05	3.05e-05	0.000776374	1.02e-05	4.15e-05	0.000363686	4.1e-05
14_NRR_062	Adult	1	96	Adult_High_Grade	Adult GBM	0.00027782	2.37e-05	0.000790423	0.000469448	4.06e-05	0.00124886	5.21e-05	0.0095753	0.000634497	1.67e-05	4.43e-05	0.00013733	5.68e-05	5.47e-05	0.00163127	0.0023908	0.000149587	2.64e-05	1.9e-05	0.000351227	2.12e-05	0.00211344	1.17e-05	0.000338348	0.000486901	4.5e-05	1.12e-06	2.56e-05	0.000171469	2.15e-05	7.36e-05	4.35e-06	8.55e-05	0.000162496	8.41e-05	8.58e-06	4.75e-06	4.88e-06	2.14e-05	0.000326256	4.79e-06	1.24e-05	9.02e-05	5.29e-05
14_NRR_063	Adult	1	97	Adult_High_Grade	Adult GBM	0.000421076	4.86e-05	0.00246821	0.00124311	0.000165531	0.00223246	4.88e-05	0.00597942	0.000639958	1.61e-05	0.000349518	0.000608771	0.00033884	0.000420353	0.00494022	0.00644462	0.000391848	2.88e-05	4.39e-05	0.000311168	2.24e-05	0.00200079	2.34e-05	0.000478931	0.000348661	8.38e-05	0	2.75e-05	0.000117381	1.38e-05	2.75e-05	8.76e-06	6.66e-05	0.000153571	0.000152394	2.07e-05	7.2e-06	4.83e-07	1.33e-05	0.000321818	0	2.03e-06	0.000106742	5.81e-05
14_NRR_073	Adult	1	98	Adult_High_Grade	Adult GBM	0.000600539	4.85e-05	0.00270587	0.00110097	0.000199829	0.00310862	7.79e-05	0.0111108	0.000858964	8.66e-05	0.000239273	0.000255711	0.00014178	0.000232319	0.0021936	0.00221643	0.000148682	9.22e-05	2.24e-05	0.000293303	2.33e-05	0.00286439	3.19e-05	0.000991188	0.000348735	7.53e-05	3.19e-06	1.8e-05	0.00016086	4.94e-05	3.89e-05	6.01e-06	0.000103793	0.000209014	0.000111311	1.53e-05	5.99e-06	2.98e-06	2.94e-05	0.000503527	1.89e-06	8.54e-06	0.000217231	4.75e-05
14_NRR_083	Pediatric	1	99	Pilocytic_astrocytoma	Pilocytic astrocytoma	0.000129165	4.83e-06	0.000272419	7.18e-05	1.68e-05	0.000372333	4.83e-06	0.00126505	6.03e-05	1.51e-06	1.33e-05	8.06e-05	1.9e-05	1.96e-05	0.000778588	0.000601821	9.07e-06	1.26e-05	1.05e-05	0.00148496	3.92e-05	0.0033607	9.34e-06	0.000290506	0.00133599	2.2e-05	0	1.8e-05	0.000145751	1.71e-05	3.62e-05	4.62e-06	4.36e-05	2.85e-05	0.000155694	2.06e-06	7.06e-06	5.75e-06	1.03e-05	0.000372162	3.1e-07	9.93e-06	6.38e-05	5.46e-06
14_NRR_091	Adult	1	100	Adult_High_Grade	Adult GBM	8.16e-06	0.000104653	0.00249901	0.00190163	0.000143272	0.00477588	8.01e-05	0.0103963	0.00079642	0.000118158	0.000262707	0.000765316	0.000432358	0.000279731	0.00810061	0.00639419	0.000184121	0.000457656	0.000130267	0.000100723	0.000108134	0.00678134	7.1e-05	0.00194116	0.00083611	0.000104092	1.44e-05	0.000181531	0.000168959	3.38e-05	5.5e-05	8.87e-05	0.000109311	0.000251846	0.000721622	1.18e-05	0.000135462	2.86e-05	4.78e-05	0.000445997	3.71e-05	6.42e-05	0.000414537	4.46e-05
14_NRR_095	Adult	1	101	Adult_High_Grade-BRAF_V600E_mut	Adult GBM	2.43e-05	1.75e-05	0.000516399	0.000191627	5.47e-05	0.0015836	3.89e-05	0.00793715	0.000860315	4.39e-05	3.46e-05	0.000119581	0.000112873	4.11e-05	0.00162303	0.00130049	7.42e-05	0.000169369	3.52e-05	0.000834233	2.51e-05	0.00394981	3.33e-05	0.00125203	0.00144527	0.000272177	4.28e-06	4.67e-05	0.000361266	2.67e-05	0.000323423	2.65e-05	8.84e-05	0.000200205	0.000269717	3.03e-05	2.44e-05	2.38e-06	7.29e-05	0.000613612	3.87e-06	1.35e-05	0.00029483	6.35e-05
14_NRR_130	Adult	1	102	Adult_High_Grade	Adult GBM	0.000425636	4.18e-06	0.00131999	0.000246038	7.12e-05	0.00133888	9.59e-06	0.00213896	0.000106516	1.65e-06	0.000222495	6.18e-05	4.02e-05	0.00043074	0.00149254	0.000744149	0.000101268	1.37e-05	2.71e-05	0.000114283	1.52e-06	0.00160647	1.16e-05	0.000396157	0.000328749	0.000195234	0	4.35e-06	0.000153318	6.99e-06	2.34e-05	7.89e-09	6.91e-05	0.000129116	7.99e-05	2.34e-05	2.85e-06	3.52e-06	4.08e-05	0.000593464	3.29e-07	2.23e-06	0.000109727	3.22e-05
15_NRR_007	Adult	1	103	Adult_High_Grade	Adult GBM	0	0.000207363	0.00549234	0.00771092	0.000303159	0.00605065	0.000118782	0.0134618	0.00105534	0.000109587	0.000299674	0.000875027	0.000562393	0.0002521	0.0106038	0.00501119	0.000230116	0.000339897	0.000148006	0.00037718	0.000708854	0.0427301	0.00148536	0.031447	0.00229442	0.000205686	0.000314499	0.00277915	0.000460423	8.4e-05	5.44e-05	0.000943992	0.000917212	0.00136288	0.00204131	2.67e-05	0.000493649	7.41e-05	0.000100972	0.000493128	0.000697037	0.00058469	0.00128264	4.08e-05
15_NRR_033	Pediatric	1	104	Pilocytic_astrocytoma	Pilocytic astrocytoma	3.3e-05	2.65e-05	0.000926486	0.000235434	8.23e-05	0.000733205	2.56e-05	0.0038879	0.00021111	4.1e-06	4.38e-05	0.000292925	0.000110888	3.21e-05	0.00252623	0.00137714	7.04e-05	6.45e-06	1.5e-05	0.000788335	0.000110425	0.00425158	2.58e-05	0.000412102	0.00230245	0.00013776	4.37e-07	1.64e-05	0.000198661	2.24e-05	5.48e-05	2.46e-06	0.000264727	9.59e-05	0.000683363	3.85e-05	5.54e-06	3.16e-05	8.14e-05	0.000997368	1.44e-06	8.16e-06	0.00021464	6.29e-05
15_NRR_037	Adult	1	105	Adult_High_Grade	Adult GBM	0.000206737	9.22e-05	0.0019807	0.00108977	0.000116007	0.00319048	0.000114426	0.0142073	0.00160834	5.78e-05	0.000186091	0.000129179	9.29e-05	0.000150924	0.0025273	0.00246039	0.000193506	0.000179905	1.97e-05	0.000434693	5.37e-05	0.0027995	2.84e-05	0.000704939	0.000686902	5.88e-05	1.94e-06	2.26e-05	0.000265609	1.33e-05	9.38e-05	8.52e-06	9.01e-05	0.000163167	0.000204208	1.22e-05	1.44e-05	1.02e-05	3.44e-05	0.000523304	6.63e-06	1.39e-05	7.7e-05	1.46e-05
15_NRR_043	Adult	1	106	Adult_High_Grade	Adult GBM	6.61e-05	8.48e-05	0.00503211	0.00141416	0.000366493	0.00439351	7.71e-05	0.0118404	0.0019254	9.59e-05	0.000522212	0.00348411	0.000485473	0.000350707	0.00520877	0.00619866	0.000376361	9.96e-05	3.59e-05	0.000643569	6.98e-05	0.00407591	5.16e-05	0.00105085	0.000513155	7.86e-05	5.98e-06	4.18e-05	0.000338493	3.13e-05	0.000131485	1.51e-05	0.000126204	0.000215961	0.000141347	1.44e-05	6.95e-06	5e-06	5.02e-05	0.000690975	1.08e-05	1.32e-05	0.000127966	3.86e-05
15_NRR_061	Adult	1	107	Adult_High_Grade	Adult GBM	9.86e-05	1.43e-05	0.00128931	0.00028245	0.000175761	0.00131134	4.68e-05	0.00715377	0.000270197	2.32e-06	8.78e-05	0.000189335	0.000106772	6.58e-05	0.00189327	0.00208076	0.000164521	4.02e-06	7.6e-06	0.000449842	8.28e-06	0.00204926	1.24e-05	0.000249889	0.000517087	9.95e-05	0	5.7e-06	0.000207639	1.5e-05	6.61e-05	0	0.0001173	7.94e-05	0.000127752	1.34e-05	2.16e-06	3.04e-06	3.35e-05	0.000803696	0	4.51e-06	0.000169043	4.27e-05
15_NRR_062	Adult	1	108	Adult_High_Grade	Adult GBM	4.66e-07	7.91e-05	0.00217402	0.000838556	0.000308683	0.00598268	3.4e-05	0.00598816	0.000308094	3.73e-05	0.000165822	0.000561873	0.000466681	0.000136817	0.00682031	0.00216548	8.94e-05	0.000176564	7.49e-05	0.000409612	6.67e-05	0.00472858	8.1e-05	0.00160752	0.000801215	0.000139134	5.58e-06	6.83e-05	0.000201167	3e-05	4.7e-05	5.1e-05	5.56e-05	0.000159897	0.000431113	1.64e-05	0.000104795	1.82e-05	4.24e-05	0.000364559	6.91e-06	3.96e-05	0.000307776	2.29e-05
15_NRR_070	Adult	1	109	Adult_High_Grade	Adult GBM	3.01e-05	0.000126331	0.00240326	0.00192828	0.000211915	0.00471355	7.17e-05	0.00962264	0.000440964	5.2e-05	0.000131008	0.000437392	0.000335221	0.000166295	0.00391811	0.00329073	9e-05	0.000385195	6.46e-05	0.00153232	7.92e-05	0.00538796	5.93e-05	0.00121127	0.00158688	0.000128987	5.84e-06	0.000106886	0.00048764	8.28e-05	0.000176854	6.03e-05	0.000105159	0.000196664	0.000495613	7.59e-06	5.47e-05	4.33e-05	4.33e-05	0.000380202	9.37e-06	5.23e-05	0.000368188	4.13e-05
15_NRR_102	Pediatric	1	110	Pediatric_Glioblastoma	Pediatric GBM-RTK	1.29e-05	3.43e-05	0.000481671	0.000205708	2.2e-05	0.00218567	4.31e-05	0.00501839	0.000587858	3.65e-05	7.15e-05	0.000298277	0.000200619	0.000118537	0.00414461	0.00173045	7.08e-05	0.000178571	8.02e-05	0.00196498	7.44e-05	0.00221831	4.36e-05	0.00144683	0.000909204	0.000122951	3.19e-06	6.99e-05	0.000545873	7.54e-05	0.000197753	1.73e-05	3.3e-05	7.16e-05	0.000375651	5.2e-06	3.37e-05	1.44e-05	6.55e-05	0.0010009	6.85e-06	2.47e-05	0.000575037	3.88e-05
15_NRR_103	Adult	1	111	Adult_High_Grade	Adult GBM	5.2e-07	2.85e-05	0.00135744	0.000443305	9.77e-05	0.00191579	2.74e-05	0.00394274	0.000316295	9.62e-06	0.000169224	0.000171412	0.000124404	0.000216785	0.00316869	0.00199598	7.11e-05	5.9e-05	5.04e-05	0.000408315	8.7e-06	0.00131856	1.38e-05	0.00027896	0.000454965	0.000101515	0	2.43e-05	0.000213938	1.25e-05	3.52e-05	9.36e-06	7.18e-05	0.000177139	0.000179438	2.79e-06	2.4e-05	1.66e-05	4.24e-05	0.000532473	4.39e-06	2.71e-05	0.000123535	2.58e-05
15_NRR_110	Adult	1	112	Adult_High_Grade	Adult GBM	1.21e-06	1.51e-05	0.000939602	0.000478915	0.000107853	0.00681631	9.98e-06	0.00487965	0.000454564	3.67e-05	0.000397839	0.000488027	0.000360556	0.000552681	0.0161968	0.00309006	0.000142842	0.000314709	0.000318389	0.000148083	7.38e-06	0.00109487	1.88e-05	0.00046609	0.00024508	3.53e-05	0	3.14e-05	3.51e-05	5.15e-06	5.82e-06	2.49e-05	3.07e-05	0.000108357	0.000356011	2.04e-06	7.3e-05	6.9e-06	1.38e-05	0.000130172	6.25e-06	1.87e-05	0.000196645	5.95e-06
[truncated: 559 more columns]

## Sheet: Raw_RNAseq
gene	617	734	808	848	853	1021	1062	1292	1494	1526	1583	1960	1991	2044	2085	2101	2105	2117	2132	2205	2284	2289	2340	2348	12_TABS_523	12_TABS_528	12_TABS_546	12_TABS_556	13_NRR_010	13_NRR_028	13_NRR_032	13_NRR_047	13_NRR_054	13_NRR_057	14_NRR_006	14_NRR_009	14_NRR_063	14_NRR_073	14_NRR_083	14_NRR_130	15_NRR_033	15_NRR_037	15_NRR_043	15_NRR_061	15_NRR_062	15_NRR_070	15_NRR_110	847A
5S_rRNA	0	0	0	0	0	0	0	0	0	0	0	0	0	0	0	0	0	0	0	0	0	0	0	0	0	0	0	0	0	0	0	0	0	0	0	0	0	0	0	0	0	0	0	0	0	0	0	0
7SK	0	0	0	0	0	0	0	0	0	0	0	0	0	0	0	0	0	0	0	0	0	0	0	0	0	0	0	0	0	0	0	0	0	0	0	0	0	0	0	0	0	0	0	0	0	0	0	0
A1BG	1	4	13	78	22	33	20	17	8	8	18	3	12	15	4	5	10	22	8	23	37	14	27	17	6	6	36	10	27	22	4	4	8	8	10	8	9	33	11	8	2	7	67	26	30	20	24	23
A1BG-AS1	32	65	172	684	187	543	325	398	78	125	213	72	44	144	71	50	71	396	144	238	471	185	323	225	143	37	429	234	473	50	26	10	194	204	64	70	70	258	80	88	4	118	120	401	316	447	630	457
A1CF	0	0	0	1	0	0	0	0	0	0	0	0	0	0	0	0	0	0	0	0	1	0	0	0	0	0	0	0	0	0	0	0	0	0	0	0	0	0	0	0	0	0	0	0	0	0	0	0
A2M	19494	50594	17144	92681	32886	57817	104188	82620	19752	22307	13384	15601	11671	55125	69247	61403	21248	16902	60442	24032	5635	79866	23421	16613	15747	13625	32887	6978	40157	10549	5043	14996	14137	73046	15829	11338	12054	19052	30136	81805	4363	25155	2960	48611	45263	10800	65086	23442
A2M-AS1	27	24	315	123	61	72	86	39	48	7	10	95	72	44	18	41	24	11	18	173	188	29	67	100	16	13	6	15	14	44	0	118	6	26	7	10	70	18	62	39	12	13	4	61	48	8	96	93
A2ML1	11	4	708	1599	127	79	34	8	2	20	23	13	480	133	5	20	22	1	8	521	158	115	38	31	166	0	38	109	204	25	0	34	11	18	89	10	113	17	74	205	7	50	138	473	45	50	91	39
A2ML1-AS1	0	0	0	0	0	0	0	0	0	0	0	0	0	1	0	0	0	0	0	0	0	0	1	0	0	0	0	0	0	0	1	0	0	0	0	0	1	0	0	0	0	0	0	0	0	1	0	0
A2ML1-AS2	0	0	0	0	0	0	0	0	0	0	0	0	0	0	0	0	0	0	0	0	0	0	0	0	0	0	0	0	0	1	0	0	0	0	0	0	0	0	1	0	0	0	0	0	0	0	0	0
A2MP1	3	15	12	63	14	9	16	7	3	2	8	4	6	8	2	14	44	3	5	2	6	1	1	5	4	0	0	2	11	2	3	53	5	22	2	1	1	2	11	11	1	6	0	5	13	10	9	6
A3GALT2	4	21	14	76	3	13	5	6	5	1	10	2	12	11	10	13	5	10	20	10	6	10	14	26	6	15	14	8	42	25	11	3	11	1	45	0	12	31	5	13	0	10	4	8	21	29	12	20
A4GALT	236	555	335	978	515	236	146	1446	99	72	212	449	186	392	623	410	994	269	480	486	208	64	415	566	177	16	177	66	183	89	93	57	101	501	71	53	138	137	856	173	7	74	19	931	136	92	402	52
A4GNT	0	0	0	4	0	1	1	0	0	1	0	0	0	0	0	0	1	0	1	0	0	0	0	0	0	0	0	0	1	0	0	0	2	0	0	0	0	0	0	0	1	0	0	0	0	0	0	2
AAAS	1886	1913	3545	9031	1310	1948	2125	2178	1264	1868	2829	1690	1747	1628	2144	1612	1206	2850	1499	4778	1932	3086	1648	3081	2004	2297	2149	2968	2530	1964	2189	1706	2151	1435	1844	504	1373	1994	1774	1673	177	3015	3077	8053	2945	7101	4547	2718
AACS	262	599	877	2911	556	1179	464	452	284	327	397	308	492	465	550	692	575	984	543	325	234	569	525	873	440	856	733	864	1235	927	942	843	714	536	586	104	482	638	546	290	60	1077	777	1045	901	1410	1092	448
AACSP1	0	0	4	34	0	1	0	0	3	1	0	0	13	2	1	1	0	27	0	2	0	11	2	6	1	7	0	4	1	23	5	0	0	2	1	0	1	2	0	5	1	6	4	1	1	10	4	1
AADAC	0	9	1	0	1	0	1	0	0	0	0	0	1	0	1	1	1	1	2	1	12	1	0	1	3	0	0	0	1	0	0	0	0	5	0	0	0	1	1	2	0	0	0	0	3	1	0	4
AADACL2	0	0	0	0	0	0	0	0	0	0	0	0	0	0	0	0	0	0	0	0	0	0	0	0	0	0	0	0	0	0	0	0	0	0	0	0	0	0	0	1	0	0	0	0	0	0	0	0
AADACL2-AS1	0	0	0	1	0	0	1	0	0	0	0	0	0	1	0	0	0	0	0	0	4	0	0	0	0	0	0	0	0	0	0	0	0	0	0	0	0	0	0	3	0	0	1	1	0	0	0	0
AADACL3	0	0	0	0	0	0	1	0	0	0	0	0	0	0	0	1	0	0	0	0	0	0	0	1	0	0	0	0	0	1	0	0	0	0	0	0	0	0	0	0	0	0	0	0	0	0	0	0
AADACL4	0	0	0	0	0	2	0	0	0	0	0	0	0	0	0	0	0	0	0	0	0	0	1	1	0	0	0	0	0	0	0	0	0	0	0	0	0	0	0	0	0	0	0	0	1	0	0	0
AADACP1	0	2	1	20	9	0	2	2	1	0	0	0	1	8	1	5	2	3	1	2	5	2	1	0	2	0	0	1	0	0	1	0	0	7	1	0	3	0	2	1	0	1	0	1	1	0	1	7
AADAT	115	291	302	2181	546	429	344	73	295	204	862	171	261	227	320	624	285	703	467	254	163	424	142	231	71	413	250	565	296	548	434	626	209	210	427	78	254	551	277	377	39	786	494	715	548	524	760	442
AAGAB	484	775	1601	3309	707	1811	1122	997	620	530	801	537	895	526	666	879	827	1578	1130	919	586	1759	718	1094	637	1205	1022	886	986	641	914	931	627	917	929	386	1205	780	736	614	129	1811	1080	1372	1481	1393	1868	520
AAK1	974	1345	1110	8954	1099	1804	1187	1545	676	592	1487	1228	1496	1325	1294	1945	1074	1528	1987	1494	1364	2257	1976	2207	1072	1227	1138	1105	1502	1313	974	1384	1091	1268	1493	479	1111	1588	1043	1327	395	2101	1103	1499	2156	2858	1788	1264
AAMDC	717	336	564	1309	393	468	402	320	218	394	340	815	485	387	420	292	380	515	384	775	263	453	214	740	383	308	264	499	549	298	401	327	237	427	303	249	317	140	458	231	209	389	303	623	762	742	996	333
AAMP	1861	2765	4845	14322	2332	3868	4575	3189	2266	2252	4353	2193	3345	1629	2903	2419	2094	2876	3139	3143	1549	4861	2290	3920	3537	3961	2735	3568	2350	3015	3424	2686	2474	2199	3498	799	2716	2311	2518	1992	481	4180	2855	4939	4479	4537	5074	3538
AANAT	124	7	5	37	4	9	12	5	1	13	4	8	12	8	14	7	5	1	1	5	6	6	3	8	14	14	6	10	7	8	16	8	25	5	12	0	6	5	2	2	2	15	25	9	16	4	7	5
AAR2	564	854	1496	5042	705	1528	1611	1132	1001	671	1366	487	841	750	1030	1058	896	1613	1187	1008	441	1731	834	1172	585	1178	985	969	939	1321	1968	920	837	1206	1238	251	868	1118	897	795	101	2305	1351	1922	1815	1166	2617	1065
AARD	3	2	5	93	23	32	51	4	23	0	43	1	4	20	10	19	3	3	6	59	3	0	21	11	0	0	1	1	1	1	0	63	2	4	1	0	1	1	6	1	5	3	0	3	5	0	3	50
AARS1	1387	4369	8364	21619	6271	7188	9442	5288	2219	5323	2311	2502	4401	3508	4874	4638	4278	5746	5349	3793	2704	9024	3401	7146	3061	5622	5363	3287	5074	4432	4098	2418	3731	3319	6815	1033	3500	2741	4885	2482	429	6966	8164	7948	6850	7914	8789	5504
AARS1P1	0	0	0	0	0	0	0	0	0	0	0	0	0	0	0	0	0	0	0	0	0	0	0	0	0	0	0	0	0	0	0	0	0	0	0	0	0	0	0	0	0	0	0	0	0	0	0	0
AARS2	499	750	1272	2644	652	1062	802	978	436	550	1090	567	565	784	702	623	508	1431	908	802	868	1138	730	840	598	1090	672	1116	427	1375	1234	811	539	688	1236	238	579	881	567	608	70	1612	961	1555	1157	1601	1487	1036
AARSD1	66	98	52	465	54	103	60	64	55	41	97	67	74	60	84	108	44	137	110	62	98	92	87	150	57	122	95	112	70	229	105	71	42	56	186	18	62	143	68	50	25	150	244	227	198	372	129	117
AASDH	46	213	6793	1668	300	285	272	151	145	86	365	103	340	265	234	560	310	578	380	271	115	1152	317	431	201	231	252	371	360	359	208	385	104	291	420	48	224	910	194	378	13	520	653	623	525	331	443	1649
AASDHPPT	306	559	1157	3402	771	737	652	552	789	464	1455	263	635	457	521	1431	748	1495	944	507	430	1685	625	847	266	743	579	753	600	787	580	1205	329	547	560	94	566	538	449	359	47	1665	895	678	1091	299	1052	670
AASS	1429	1374	2496	19277	898	2824	1095	1123	908	1340	2494	1244	3032	1874	1763	3382	1568	1941	2123	1311	1412	6364	1450	1773	2200	2822	1438	3343	2965	2560	671	3131	1967	1161	3569	240	1583	2487	1503	900	279	2883	5432	4143	3536	3639	3028	1911
AATBC	1	8	52	18	26	113	17	68	4	4	7	16	10	25	20	8	17	55	1	69	12	0	44	22	53	8	24	8	6	15	1	1	4	8	9	13	13	1	9	42	0	3	5	30	34	66	27	37
AATF	1258	1421	3129	5433	1563	2166	2517	1339	947	1328	1616	1113	1030	867	1446	1039	989	2351	1277	1039	848	896	934	1727	1079	782	1356	1296	960	2558	818	1079	948	1063	1679	527	1036	1264	1274	951	225	2268	1961	2076	2864	3503	4567	1400
AATK	1004	588	212	9113	2560	523	124	79	1588	2077	1102	1469	2001	508	1015	1537	649	2699	546	4168	433	231	283	1990	447	305	232	1380	832	5957	485	1882	1308	2166	2606	447	315	2889	4772	666	62	949	1662	527	16433	3127	10411	712
AB019440.1	0	0	19	0	0	0	0	0	0	0	0	0	8	0	0	0	0	0	0	1	3	0	0	0	0	0	0	0	0	0	0	0	0	0	0	0	0	0	0	0	0	0	0	2	1	0	0	0
ABALON	0	2	0	30	13	3	2	22	3	5	6	1	2	1	1	6	1	3	1	2	0	0	7	2	3	6	2	1	7	0	2	1	6	2	1	0	3	0	5	2	0	3	1	2	1	0	1	3
ABAT	1588	6920	12274	49380	4827	2871	2032	1740	3473	2219	5524	4779	11337	4005	8146	13495	8198	1771	7473	3580	2510	12838	1332	4608	2777	1096	3532	4405	2164	5571	3663	7086	1964	1393	6832	1164	3147	5166	6335	1355	728	7303	6361	5195	11917	1525	5650	7627
ABBA01006766.1	0	0	0	0	0	0	0	0	0	0	0	0	0	0	0	0	0	0	0	0	0	0	0	0	0	0	0	0	0	0	0	0	0	0	0	0	0	0	0	0	0	0	0	0	0	0	0	0
ABBA01045074.1	0	0	0	0	0	0	0	0	0	0	0	0	0	0	0	0	0	0	0	0	0	0	0	0	0	0	0	0	0	0	0	0	0	0	0	0	0	0	0	0	0	0	0	0	0	0	0	0
ABBA01045074.2	0	0	0	0	0	0	0	0	0	0	0	0	0	0	0	0	0	0	0	0	0	0	0	0	0	0	0	0	0	0	0	0	0	0	0	0	0	0	0	0	0	0	0	0	0	0	0	0
ABC7-43041300I9.1	0	0	0	0	0	0	0	0	0	0	0	0	0	0	0	0	0	0	0	0	0	0	0	0	0	0	0	0	0	0	0	0	0	0	0	0	0	0	0	0	0	0	0	0	0	0	0	0
ABCA1	219	785	2555	11774	1429	3575	4498	975	380	2180	3557	356	1941	1609	1727	2976	892	1161	6879	1343	591	3060	2043	9233	915	2098	3769	1893	2861	456	1297	2111	1926	1235	3587	277	5560	2199	858	1292	67	1751	2054	10209	3366	2077	1684	2544
ABCA10	35	76	4	501	75	42	26	29	15	6	87	79	85	163	72	292	233	3	66	37	68	12	158	169	41	36	93	31	37	70	24	23	46	78	15	6	28	52	65	65	1	29	71	99	119	216	25	4
ABCA11P	14	25	36	130	15	15	10	19	21	22	53	39	42	51	35	22	15	39	18	44	73	52	33	41	27	42	46	93	13	41	36	15	7	26	31	7	20	41	28	19	1	52	43	53	84	21	51	21
ABCA12	5	7	9	147	8	14	17	8	4	8	17	4	5	13	9	14	13	3	20	4	2	23	3	8	5	78	18	23	247	18	15	32	12	7	7	5	40	12	8	5	3	17	51	37	27	18	10	3
ABCA13	6	3	4	119	210	506	73	29	3	11	3	1	6	18	6	409	14	0	15	536	9	39	58	21	14	45	133	90	67	26	51	35	64	36	17	58	2651	23	43	53	36	12	2	331	405	2742	156	0
ABCA17P	38	48	12	292	120	37	32	27	34	45	68	86	174	169	71	60	45	19	33	77	118	8	35	116	67	69	69	56	85	71	38	74	76	52	67	24	62	21	75	75	19	60	107	153	83	86	103	52
ABCA2	4403	5664	10783	52192	10489	4525	3480	3775	3672	9206	7191	6811	15337	4146	8983	9005	5740	8268	6297	12938	6058	3071	4890	16758	7508	4681	3969	6759	5184	7312	4882	2355	7793	8420	9074	1532	4984	5013	14643	7495	396	6329	11312	8932	52902	10337	29659	8028
ABCA3	1400	3482	4800	13596	2498	1944	2078	2302	2307	2305	3663	2893	2418	2347	3360	5527	5070	4070	4354	2094	2110	5512	1621	2966	1740	2758	2348	2725	3178	3694	3227	2153	2870	1803	4977	471	2997	1503	3239	1215	661	4558	2023	3345	2686	4012	5520	1556
ABCA4	13	37	28	31	45	211	13	43	16	4	6	11	3	25	14	47	26	43	18	19	22	308	21	32	11	12	46	49	14	16	13	16	16	66	31	12	8	23	11	35	0	29	6	70	39	36	24	6
ABCA5	231	316	70	4648	677	342	306	86	277	67	1948	182	771	278	412	793	389	29	643	1147	1286	41	322	1082	175	411	444	488	674	592	195	397	307	306	70	52	432	594	329	229	6	285	2322	1092	799	1326	340	213
ABCA6	21	105	6	798	42	208	10	33	22	7	47	20	42	102	64	323	174	21	43	51	12	18	375	123	90	124	114	24	83	11	33	12	136	286	11	16	75	24	111	78	3	33	92	147	252	250	38	12
ABCA7	405	1153	333	2034	1255	910	85	2272	127	352	260	600	382	538	443	587	501	173	681	973	1271	190	1583	461	1568	823	799	341	897	1752	413	50	356	497	1612	387	784	264	418	1275	78	455	325	3526	2582	2795	1705	891
ABCA8	17	351	55	3711	863	392	395	498	47	114	96	162	800	511	254	1472	643	69	247	962	98	51	1325	431	208	225	673	217	1979	164	108	44	312	1455	65	101	1068	268	608	501	1	706	102	1650	1496	1341	2104	35
ABCA9	24	262	8	880	115	150	22	40	63	13	143	36	54	293	128	762	890	25	111	36	82	39	508	564	89	27	181	44	44	30	43	17	73	482	60	4	53	51	192	81	2	55	72	158	378	168	48	29
ABCA9-AS1	1	1	0	2	0	1	0	1	0	0	1	0	0	1	1	0	0	0	0	0	0	0	2	1	0	0	1	0	0	0	0	0	0	2	0	0	0	0	1	1	0	0	0	4	2	0	0	0
ABCB1	330	1474	668	7069	577	978	206	893	368	90	507	239	733	2083	430	1268	804	69	839	65	73	333	297	253	306	62	185	194	503	249	66	166	27	931	556	85	196	256	986	213	13	288	81	450	656	83	393	569
ABCB10	59	164	310	1167	306	360	237	78	141	74	387	30	200	189	134	261	244	403	246	74	64	356	187	223	68	213	193	141	257	72	111	219	204	217	194	31	129	214	123	212	2	357	294	228	207	69	402	133
ABCB10P1	0	0	0	2	0	0	0	0	0	0	1	0	1	1	1	0	0	2	1	0	0	0	0	2	0	0	0	0	0	0	0	0	0	0	0	0	0	0	0	0	0	0	0	0	0	0	0	0
ABCB10P3	0	0	0	0	0	0	0	0	0	0	0	0	0	0	0	0	0	0	0	0	0	0	0	0	0	0	0	0	0	0	0	0	0	0	0	0	0	0	0	0	0	0	0	0	0	0	0	0
ABCB10P4	0	0	0	0	0	0	0	0	0	0	0	0	0	0	0	0	0	0	0	0	0	0	0	0	0	0	0	0	0	0	0	0	0	0	0	0	0	0	0	0	0	0	0	0	0	0	0	0
ABCB11	1	6	22	40	7	176	36	7	9	1	10	1	20	9	2	1	1	0	4	168	24	84	0	24	1	5	4	5	1	12	4	1	3	2	13	9	5	47	1	155	0	0	0	142	25	233	15	107
ABCB4	330	116	107	2378	207	662	123	216	183	104	295	58	160	131	57	74	49	13	222	137	18	220	263	649	123	30	59	26	265	104	32	93	19	128	84	20	396	232	59	96	6	99	34	71	270	771	209	257
ABCB5	2	1	0	5	8	437	18	0	2	0	1	0	2	0	0	0	19	5	0	0	5	5	0	1	0	4	0	0	3	1	2	2	0	0	1	0	2	4	0	3	0	3	0	3	5	2	2	0
ABCB6	137	137	402	1349	314	297	204	202	170	229	371	127	240	135	166	194	100	416	387	191	212	531	135	463	242	318	176	313	171	393	318	219	192	143	539	23	194	338	175	242	5	346	407	683	304	1046	379	243
ABCB7	207	484	932	2709	440	1547	549	498	287	297	609	258	376	502	454	680	448	879	921	467	334	1414	479	849	372	609	501	470	547	508	414	504	417	509	963	125	634	947	373	696	98	802	654	1206	698	672	852	635
ABCB8	639	1048	2290	7538	1396	2692	891	1332	530	1153	1126	949	1634	1654	1381	1891	1295	2221	1494	1386	803	1912	1463	1656	1708	2594	1740	2728	1766	3109	1697	1870	1873	1357	3760	459	1840	2088	1489	1737	106	3001	2051	3895	3812	3034	3577	735
ABCB9	324	161	587	1490	445	953	447	851	213	265	154	322	275	337	322	208	230	1033	264	297	220	247	280	363	309	422	290	524	971	303	406	282	546	313	589	89	594	345	593	399	260	516	386	779	691	717	616	431
ABCC1	156	694	1936	2835	1058	1359	2187	424	555	739	1092	356	701	469	1125	553	638	2074	1086	1294	1864	974	1076	1151	730	1145	1294	817	766	1668	1164	705	794	720	1291	175	622	1125	647	791	27	1177	942	4163	2130	3254	2076	773
ABCC10	737	1368	1712	4446	964	1178	768	1466	548	598	872	818	975	1105	1013	1126	908	1218	1570	1205	1057	1706	1480	1297	764	1344	1189	1164	629	1447	881	758	763	968	1642	229	772	997	965	905	50	1285	1009	1903	2024	2310	1913	1760
ABCC11	1	7	11	93	29	14	44	12	8	10	23	9	38	31	16	25	25	14	20	177	9	61	13	84	19	7	10	12	21	10	15	18	6	20	24	0	53	22	17	8	0	18	32	52	82	48	72	13
ABCC12	4	0	411	11	58	1	5	3	5	1	1	0	2	0	0	0	0	1	3	21	3	856	18	28	5	4	5	8	5	4	0	187	0	9	8	0	0	4	1	1	0	10	4	11	5	16	0	18
ABCC13	0	0	0	18	0	1	1	4	0	1	0	5	1	1	0	0	0	0	1	5	0	0	2	0	3	1	1	1	20	0	1	0	0	2	3	2	0	0	1	0	0	0	0	6	1	1	4	0
ABCC2	4	23	21	287	54	59	34	15	20	8	31	9	45	45	14	16	13	10	39	26	27	94	34	105	12	26	33	45	28	25	46	29	23	23	29	0	24	43	29	33	2	21	61	49	59	56	28	91
ABCC3	979	10402	1649	12609	466	5011	4322	6687	616	2437	234	2975	1160	2828	11880	4320	5985	267	13975	8388	4232	1973	9204	9596	5837	8402	18803	5993	19661	657	3306	158	4839	8191	3109	683	21871	1340	1701	18111	147	493	4761	34484	16275	6565	5131	12760
ABCC4	19	558	311	2947	248	348	342	122	224	116	737	51	336	1189	495	959	478	572	523	324	75	150	460	275	207	188	216	150	339	170	34	416	135	356	253	47	136	326	369	293	5	302	127	368	496	88	461	205
ABCC5	1111	2832	2498	24494	2657	2157	1165	1592	2023	853	3813	1470	2945	3669	3057	4543	2218	2653	3523	2046	1444	3336	3418	2178	1423	2072	1633	2916	2630	5859	1732	3106	1449	2583	4490	501	1208	3761	2707	2639	121	3312	4140	3355	7720	4597	4805	4162
ABCC5-AS1	0	0	0	2	0	0	0	0	0	0	0	3	0	0	0	0	0	0	0	0	0	0	0	0	2	0	0	0	0	0	0	0	0	1	0	0	0	0	0	0	0	0	0	0	0	0	1	1
ABCC6	9	56	33	406	173	121	35	67	18	35	76	55	89	161	91	52	111	7	190	208	342	4	280	74	43	24	22	29	96	12	13	28	31	39	15	10	66	5	170	74	14	27	31	364	108	60	121	160
ABCC6P1	8	8	4	97	15	34	5	7	4	5	10	11	10	10	25	63	28	2	39	39	38	2	3	31	10	10	3	14	16	7	28	23	0	3	23	2	17	14	34	9	1	24	15	120	52	14	36	41
ABCC6P2	2	1	1	14	13	13	2	13	2	2	6	2	8	5	3	2	7	0	6	11	15	0	2	3	7	4	4	6	12	4	2	1	2	0	0	1	18	1	9	3	4	6	6	18	4	3	11	9
ABCC8	677	997	35	12999	916	510	362	68	341	104	568	1958	2295	1181	1927	1677	1119	143	651	251	952	1726	223	1421	1079	298	356	396	796	2576	843	1242	76	421	319	7	422	452	1215	30	24	223	740	195	1954	446	1344	73
ABCC9	17	117	150	1832	787	190	261	128	197	30	93	37	671	145	67	256	53	525	102	172	284	774	149	253	105	34	65	38	483	52	21	113	48	499	195	72	61	173	242	776	3	97	9	703	174	198	108	253
ABCD1	703	760	1235	2268	550	1795	562	1045	318	608	468	463	319	467	472	332	288	989	778	915	542	930	1062	384	562	693	672	525	1243	532	547	362	833	665	640	243	1000	446	317	793	131	708	256	1393	1207	2264	1015	640
ABCD1P2	0	0	0	2	1	1	0	0	0	0	0	0	0	0	0	0	0	0	0	1	0	0	0	0	0	1	0	0	0	0	0	0	0	0	0	1	0	0	1	0	0	0	0	0	0	1	0	1
ABCD1P3	0	0	0	0	0	0	0	0	0	0	0	0	0	0	0	0	0	0	0	0	0	0	0	0	0	0	0	0	0	0	0	0	0	0	0	0	0	0	0	0	0	0	0	0	0	0	0	0
ABCD1P4	0	0	0	0	0	1	2	1	0	0	0	0	0	0	0	0	0	0	0	0	0	0	1	0	0	0	0	0	0	0	0	0	0	0	0	0	0	0	0	0	0	1	0	0	0	0	0	1
ABCD1P5	0	0	0	0	0	0	0	0	0	0	0	0	0	0	0	0	0	0	0	0	0	0	0	0	0	0	0	0	0	0	0	1	0	0	0	0	0	0	0	0	0	0	0	0	0	0	0	0
ABCD2	40	17	318	679	37	75	16	56	17	21	44	23	121	10	29	53	60	10	15	45	38	286	50	46	48	50	67	115	402	42	11	67	75	42	64	24	58	45	34	12	15	195	94	57	38	21	37	28
ABCD3	103	615	2017	4408	596	1515	653	495	469	323	1165	336	890	509	614	1553	1024	1743	1300	547	328	4711	740	757	479	1610	669	857	1125	489	852	630	719	872	1758	158	1021	1150	689	1087	55	2508	2059	907	1533	419	1229	710
ABCD4	1196	2344	1682	13169	1720	3049	1195	2764	1325	1544	2836	1051	2199	2226	2271	2719	1569	2863	2736	1594	1044	5591	2458	2109	1922	3292	1928	1283	2551	3266	2930	2459	1789	1837	3563	440	1040	2885	2537	1762	183	3495	3173	5151	5362	5864	4551	3186
ABCE1	178	589	499	2743	479	957	1010	352	449	506	1276	211	376	457	381	1051	535	1352	1023	387	264	2090	657	579	219	1030	593	804	639	356	543	1019	271	692	683	99	527	724	337	594	21	1456	899	626	815	399	1045	539
ABCF1	587	2104	3270	8850	2497	3459	3814	1826	2011	1243	4649	1086	1588	1073	1800	2215	1511	4056	2436	1715	760	5502	1750	2309	1123	2458	1960	2361	1048	2883	2340	2364	1192	2097	3585	539	1069	2290	1532	1636	228	3850	2733	3521	3493	3767	4730	1781
ABCF2	874	1764	2552	7886	1213	4459	2202	1934	892	1350	1919	1204	1117	1255	1554	2189	1493	2537	2114	1060	964	2702	1189	1351	1452	3210	2256	2051	1951	2524	2285	1585	1804	1608	3009	676	2188	1986	1301	1601	150	3784	2166	3317	3144	2975	4091	696
ABCF2P1	0	1	0	11	2	2	3	3	1	0	0	0	0	1	1	4	1	0	3	0	0	2	0	0	0	0	2	0	0	0	1	0	1	3	1	0	0	1	0	1	0	0	0	1	0	0	2	1
ABCF2P2	0	0	0	0	0	0	0	0	0	0	0	0	0	0	0	0	0	0	0	0	0	0	0	0	0	0	0	0	0	0	0	0	0	0	0	0	0	0	0	0	0	0	0	0	0	0	0	0
ABCF3	1032	1685	2554	8726	1827	2653	1639	2271	1154	1285	1601	1165	1407	1303	1667	1646	1274	1893	2369	1880	1140	3323	1451	2144	1317	2496	1699	1876	1708	2505	1899	1601	1478	1357	2472	393	1353	1966	1347	1354	95	2870	2247	3420	3084	5403	3966	1990
ABCG1	719	807	368	6111	1150	1499	882	732	543	1250	1919	507	657	701	883	1294	364	389	1375	474	468	405	494	1890	431	185	775	327	549	1382	351	1666	353	929	1014	293	813	824	318	268	175	259	285	1730	2543	1709	1473	1178
ABCG2	325	2091	1097	7379	938	171	37	272	599	150	1027	585	915	2877	611	1366	814	133	1750	105	90	621	368	118	494	150	181	98	369	334	65	240	55	739	920	139	166	252	1434	265	70	454	130	764	1123	88	555	730
ABCG4	203	84	17	650	175	28	56	44	168	23	183	65	92	233	96	183	117	35	76	128	77	16	49	315	57	84	75	78	41	172	40	91	27	132	80	18	51	40	107	11	14	172	138	76	120	101	88	288
ABCG5	2	0	0	1	0	0	0	0	1	0	1	1	0	0	0	0	0	0	0	1	0	0	0	3	0	0	0	0	0	0	0	0	0	0	1	0	0	1	1	0	0	1	0	0	0	3	0	4
ABCG8	3	0	0	28	4	0	2	0	13	0	4	0	2	0	0	0	0	1	1	6	1	1	0	6	1	0	1	2	3	5	0	7	0	1	1	0	0	0	1	0	0	1	0	1	2	3	1	7
ABHD1	61	62	21	425	71	41	18	85	33	73	165	147	120	131	148	146	106	6	74	169	151	3	69	23	189	37	42	20	89	62	36	20	41	26	57	7	111	47	125	79	31	57	45	145	83	171	98	294
ABHD10	970	513	1019	3685	567	780	473	495	397	466	675	999	1353	564	650	783	530	773	557	1166	1363	544	404	804	610	666	407	937	574	1163	523	718	409	468	692	130	393	673	574	559	294	1109	1040	941	1499	651	1698	1107
ABHD11	464	698	314	1990	495	1346	344	1093	197	853	278	985	713	1299	706	517	428	349	650	389	500	368	503	441	709	892	420	816	923	601	872	466	1061	539	647	348	980	326	700	411	204	896	305	1769	1323	2836	1255	466
ABHD11-AS1	1	5	6	8	2	2	10	1	0	1	0	3	0	0	0	2	1	4	0	2	5	1	1	8	5	0	16	1	26	0	1	0	14	4	1	1	25	1	0	2	0	3	0	11	6	4	13	2
ABHD12	2932	3243	2877	9504	2369	4295	1456	4606	1179	3585	1595	4418	2087	4053	3810	3410	2598	1883	3989	2595	1358	2093	2036	2588	1832	3140	1448	3070	4837	2422	3537	1556	3351	2704	2900	998	2346	1377	2765	1828	707	3764	2099	4637	7492	4960	6784	4409
ABHD12B	79	13	3	290	91	7	8	1	5	30	34	261	4	218	112	270	52	0	8	20	18	0	11	2	7	3	3	19	5	5	62	0	9	63	6	11	0	1	74	8	2	7	11	3	159	46	99	19
ABHD13	53	229	185	899	143	247	192	166	134	102	248	51	117	138	188	403	222	241	315	130	82	197	208	212	98	259	176	98	261	89	183	170	114	179	177	18	90	154	115	120	2	269	228	192	206	131	272	150
ABHD14A	1347	244	293	991	416	295	163	399	273	311	279	872	471	456	382	242	276	213	341	366	436	71	188	232	364	225	134	678	108	379	329	271	199	159	523	94	161	132	374	254	114	320	438	558	477	613	921	403
ABHD14A-ACY1	4	0	2	8	3	2	2	2	0	2	2	1	0	2	2	0	1	2	4	1	1	0	3	2	1	0	1	1	0	0	4	0	2	1	3	4	2	1	1	2	0	2	1	5	1	2	3	0
ABHD14B	1050	1122	1053	4767	783	1085	1146	1403	697	898	1138	1558	916	1090	1203	748	1085	860	728	1202	1051	287	1349	1259	819	649	581	1322	417	640	388	532	1010	983	1211	333	527	327	1132	740	446	975	1136	2434	1816	1877	1319	1080
ABHD15	111	544	364	1428	310	590	247	483	134	188	331	207	279	583	404	327	351	404	459	391	267	518	611	127	274	160	325	214	655	116	113	202	200	415	302	96	302	130	320	309	34	408	441	707	579	546	447	404
ABHD15-AS1	0	0	0	0	0	0	0	0	0	0	0	0	0	0	0	0	1	0	0	0	0	0	0	0	0	0	0	0	0	0	0	0	0	0	0	0	0	0	0	0	0	1	0	0	0	0	0	0
ABHD16A	25	118	133	506	104	109	75	126	44	44	72	34	68	120	79	130	95	138	121	66	70	212	120	142	60	129	91	119	60	141	88	78	54	84	142	11	47	116	61	80	3	111	124	217	190	151	157	96
ABHD16B	0	1	2	12	4	0	1	3	3	2	3	2	1	5	0	0	0	1	3	5	2	0	1	2	2	1	2	0	0	2	0	0	1	0	2	0	1	0	1	1	0	2	2	0	3	2	2	6
ABHD17A	571	894	949	5003	483	947	423	717	850	552	1008	582	811	582	814	770	606	1654	961	668	491	1718	808	806	576	1936	922	936	626	1101	1326	310	677	940	1198	201	719	823	844	695	55	1097	929	1459	2258	1413	1885	870
ABHD17AP1	0	0	0	0	0	0	0	0	0	0	0	0	0	0	0	0	0	0	0	0	0	0	0	0	0	0	0	0	0	0	0	0	0	0	0	0	0	0	0	0	0	0	0	0	0	0	0	0
ABHD17AP2	0	0	0	0	0	0	0	0	0	0	0	0	0	0	0	0	0	0	0	0	0	0	0	0	0	0	0	0	0	0	0	0	0	0	0	0	0	0	0	0	0	0	0	0	0	0	0	0
ABHD17AP3	0	2	2	2	3	1	1	0	1	5	1	0	3	2	1	1	0	2	0	3	1	3	1	2	2	0	0	5	1	1	1	0	2	1	3	0	2	0	1	0	0	1	0	5	3	2	2	5
ABHD17AP4	0	0	1	6	2	0	0	0	0	0	1	0	1	2	0	0	0	1	0	0	0	0	1	7	0	1	0	0	0	0	0	1	1	0	0	0	0	0	1	0	0	0	3	2	0	0	1	4
ABHD17AP5	5	4	0	8	0	0	1	2	4	3	2	6	1	0	0	1	1	1	1	9	3	0	1	3	2	0	0	3	1	1	5	0	1	1	4	0	0	2	0	0	1	1	3	2	2	9	2	5
ABHD17AP6	0	1	0	8	10	0	2	0	0	2	0	0	31	1	0	0	1	0	0	19	1	0	0	1	2	1	0	1	0	0	1	0	2	3	0	2	0	1	2	0	0	1	3	2	0	0	8	54
ABHD17AP7	0	0	0	0	0	0	0	0	0	0	0	0	0	0	0	0	0	0	0	0	0	0	0	0	0	0	0	0	0	0	0	0	0	0	0	0	0	0	0	0	0	0	0	0	0	0	0	0
ABHD17AP8	0	0	0	1	1	0	0	0	1	0	0	0	0	0	0	0	0	0	0	0	5	0	0	0	0	0	0	0	0	0	0	0	0	0	0	0	0	0	0	0	0	0	0	0	0	0	0	0
ABHD17AP9	0	0	0	0	0	0	0	0	0	0	0	0	0	0	0	0	0	0	0	0	0	0	0	0	0	0	0	0	0	0	0	0	0	0	0	0	0	0	0	0	0	0	0	0	0	0	0	0
ABHD17B	98	191	388	1604	266	347	202	144	154	149	354	91	178	91	215	395	197	393	246	350	193	673	147	298	102	269	190	172	210	233	249	231	166	258	199	52	155	304	235	223	22	272	323	199	769	177	734	268
ABHD17C	265	332	665	2336	389	1506	273	1144	284	298	925	323	599	243	391	462	704	318	372	311	223	1605	226	300	190	483	887	1545	583	356	665	188	171	327	745	163	1042	292	502	271	221	2053	501	962	404	651	688	246
ABHD18	81	186	114	1558	276	325	179	156	138	152	213	101	261	231	265	438	230	324	345	228	224	538	376	224	166	344	235	246	269	156	116	187	144	174	347	53	174	348	182	310	25	306	403	537	480	388	434	181
ABHD2	907	5770	2289	52019	1961	3940	2853	1800	1802	1428	5397	1462	1472	5701	7083	24178	5886	1975	13709	1635	768	12100	3940	6562	1288	3815	2349	1519	8724	880	4005	8955	1923	3026	3102	474	6695	2196	5759	1184	710	7714	3267	1869	2219	677	3003	944
ABHD3	100	376	856	1788	557	697	114	199	107	232	355	65	284	291	378	382	289	366	402	270	152	1796	342	265	124	329	227	545	372	113	166	428	179	336	306	53	374	213	252	354	6	422	393	577	620	107	616	218
ABHD4	1322	1870	3747	10064	2623	3227	3615	3818	1892	1970	3299	2173	2183	915	2363	2434	2177	802	2317	2516	1498	6151	1719	2016	1669	2529	1404	1076	2845	1563	990	1589	1339	1466	3724	474	1509	1814	1899	1945	309	3561	1852	4561	3639	3186	4645	3239
ABHD5	326	556	580	2603	484	891	537	407	293	358	437	389	557	275	450	798	632	596	667	340	281	447	368	449	229	628	572	550	895	379	491	383	400	576	468	166	422	476	383	458	64	909	789	833	856	545	1153	169
ABHD6	793	663	738	4072	606	599	364	3246	242	450	325	596	566	574	728	980	675	166	684	416	558	283	287	510	284	525	362	252	1819	540	260	1224	397	471	496	74	294	421	607	293	105	420	268	447	1603	377	1136	460
ABHD8	881	777	1855	3148	690	763	366	1071	245	532	389	868	1105	579	817	558	547	639	873	849	944	955	619	824	1122	1098	799	766	745	559	811	109	492	472	751	219	578	169	671	433	147	661	633	1296	1175	1674	1042	937
ABI1	530	1255	2300	8991	1566	1647	1577	1010	854	624	1516	719	1105	1627	1546	2049	1922	690	1849	1099	284	1654	986	1989	461	753	663	412	1022	557	367	1670	1118	990	691	145	599	634	1495	969	54	1120	409	1127	1264	442	2289	1127
ABI1P1	0	0	0	0	0	0	1	0	0	0	0	0	0	0	0	0	0	0	0	0	1	0	0	1	0	0	0	0	0	0	0	0	0	1	0	0	0	0	0	0	0	0	0	0	0	0	0	0
ABI2	1414	2539	4747	16797	2814	3272	2132	2586	1855	1777	4909	2500	3650	2053	2596	4018	3021	4575	3427	2095	1655	6901	3068	3346	2168	2715	1816	3256	2510	1931	2520	3936	1745	2029	3210	692	2305	2473	2265	1842	626	6116	3340	2855	3403	2140	3702	2676
ABI3	258	1578	230	3533	1154	579	166	2039	222	724	325	632	512	2062	1609	1039	717	425	1616	547	291	357	1651	247	936	313	357	434	615	192	244	184	309	1432	579	483	484	252	1314	489	105	306	90	1234	1772	463	1726	1269
ABI3BP	9	107	89	4834	320	162	1085	22	220	77	147	171	1632	2484	1326	980	1905	1369	596	703	765	152	10666	356	141	200	314	46	469	84	60	252	421	527	34	18	332	240	803	2154	51	73	26	2606	255	173	751	847
ABITRAM	221	382	992	2234	431	683	812	237	353	401	757	234	441	299	408	583	575	410	551	618	478	925	244	949	251	631	418	680	395	170	301	438	316	404	599	96	273	363	337	467	35	1013	889	625	777	414	711	516
ABITRAMP1	2	0	0	1	1	0	0	0	0	0	0	0	0	0	0	0	0	0	0	0	0	0	0	0	0	0	0	0	1	0	0	0	0	0	0	0	0	0	0	0	0	0	0	0	0	2	0	0
ABL1	2263	2422	6496	14516	3152	3664	4213	3449	2493	2635	4022	1786	2125	1485	2706	3051	2304	5906	3148	3584	3787	5022	3739	12225	1725	4190	2777	3048	2209	3135	6927	1911	1925	3528	3198	460	2574	2608	2548	2027	327	5631	2967	5416	5354	3048	5809	2900
ABL2	731	752	812	5022	629	1977	1579	751	838	620	1654	565	738	784	914	1534	820	1722	1061	382	727	2919	1822	1691	364	1195	868	745	967	848	825	1516	660	1458	1446	231	1544	1161	691	1234	95	1321	1049	1609	1467	1356	1750	926
ABLIM1	3589	4118	2898	34342	5929	1644	4264	1486	2640	1135	1190	7105	10007	7116	6837	6766	6335	877	4037	3144	1899	9117	2981	5513	2162	1339	1333	1746	2615	1269	931	1401	1736	1831	4599	672	1293	1281	5325	2315	584	4142	2650	3768	4111	2421	2062	4403
ABLIM2	129	153	243	882	466	100	73	74	113	119	129	62	254	133	104	140	69	69	74	213	231	223	145	293	298	100	105	648	126	134	199	172	84	224	437	55	146	134	163	76	30	432	202	266	363	178	275	187
ABLIM3	523	5833	359	14147	2710	691	1556	173	303	423	1389	6444	2176	1699	3858	2205	3522	422	2070	904	428	218	1064	1070	252	680	1187	202	2032	570	248	2353	701	1413	496	347	394	437	2355	1584	245	386	299	991	1320	725	2271	402
ABO	53	103	24	734	117	15	13	66	81	11	119	16	73	139	32	117	42	46	40	132	49	25	228	254	41	7	16	3	40	33	10	31	5	82	71	13	21	11	92	13	11	58	7	50	65	22	60	213
ABR	5626	10784	5468	38370	10864	6506	5743	5069	2472	3439	7928	5228	12055	9616	8753	6731	6664	2802	11803	4453	4016	3632	6284	7732	5301	3852	4734	6147	6323	2735	4038	3496	8615	4847	8657	1510	3807	2684	9223	4174	852	6312	3131	10521	8153	5636	9936	8497
ABRA	0	0	0	0	0	1	0	0	0	0	0	0	0	0	0	0	0	1	0	0	0	0	0	1	0	0	1	0	0	0	0	0	0	0	0	0	0	0	0	0	0	1	0	0	0	1	0	0
ABRACL	57	156	274	380	218	748	149	235	113	219	182	69	59	87	102	128	142	223	195	212	139	159	142	159	169	330	158	123	320	314	168	106	119	288	140	122	215	178	144	234	31	252	112	312	190	251	411	202
ABRAXAS1	9	75	125	667	119	163	211	107	129	66	368	49	82	142	121	165	148	319	106	114	94	327	139	110	42	99	59	74	112	59	35	69	64	100	85	17	74	137	116	110	6	164	74	109	127	92	146	211
ABRAXAS2	136	311	288	2150	204	605	453	291	338	147	575	125	304	338	352	507	369	320	578	223	111	615	330	269	135	291	150	231	256	266	234	243	222	338	280	54	177	315	295	268	36	453	265	294	485	276	381	252
ABT1	207	471	699	1873	424	835	740	623	523	462	536	319	405	379	459	450	414	907	564	489	341	775	380	539	332	1019	628	702	329	772	658	548	292	569	605	104	238	416	398	351	68	692	712	942	872	733	1151	537
ABT1P1	1	1	0	4	1	0	0	0	2	0	0	0	0	0	1	0	0	1	0	0	0	0	0	1	0	0	1	0	0	0	0	1	0	0	1	0	0	0	0	1	0	0	0	0	0	0	1	0
ABTB1	1449	1636	2135	14067	1888	802	974	895	776	515	1124	1098	1632	1921	1877	1519	835	745	1182	1900	1771	1040	1494	2347	1451	987	1170	2091	1798	736	694	1073	989	1526	760	336	1169	823	2179	854	168	904	1252	3536	2760	1338	1922	5073
ABTB2	192	289	1180	3359	467	858	1482	1011	366	301	545	111	279	271	545	1354	403	2067	797	301	155	842	561	1714	50	273	253	811	412	217	536	393	253	324	131	62	574	185	630	117	113	351	64	400	795	204	731	458
AC000003.1	0	0	0	0	0	0	0	0	0	0	0	0	0	0	0	0	0	0	0	0	0	0	0	0	0	0	0	0	0	0	0	0	0	0	0	0	0	0	0	0	0	0	0	0	0	0	0	0
AC000029.1	0	0	0	0	0	0	0	0	0	0	0	0	0	0	0	0	0	0	0	0	0	0	0	0	0	0	0	0	0	0	0	0	0	0	0	0	0	0	0	0	0	0	0	0	0	0	0	0
AC000032.1	0	0	0	0	0	0	0	0	0	0	0	0	0	0	0	0	0	0	0	0	0	0	0	0	0	0	0	0	0	0	0	0	0	0	0	0	0	0	0	0	0	0	0	0	0	0	0	0
AC000035.1	1	0	1	5	1	0	5	2	1	0	4	1	3	2	0	3	1	0	0	2	0	2	1	2	0	0	0	0	3	0	0	0	0	0	0	0	0	0	0	0	0	1	0	0	0	0	0	0
AC000036.1	0	0	1	1	0	0	0	0	0	0	0	0	0	0	0	0	0	1	0	0	0	0	0	0	1	0	0	0	0	1	0	0	0	0	0	0	0	0	0	0	0	0	1	0	0	0	0	0
AC000041.1	0	0	0	0	0	0	0	0	0	0	0	0	0	0	0	0	0	0	0	0	0	0	0	0	0	0	0	0	0	0	0	0	0	0	0	0	0	0	0	0	0	0	0	0	0	0	0	0
AC000050.3	0	21	4	44	13	0	3	2	5	0	2	0	5	12	0	11	4	21	6	0	1	4	4	0	0	0	2	1	4	0	0	2	4	11	5	0	6	5	4	5	0	4	0	4	3	2	3	2
AC000058.1	0	0	2	3	0	0	0	0	0	0	0	0	0	0	1	1	0	1	0	0	0	1	0	3	0	1	0	1	1	1	0	0	1	0	0	0	1	0	0	0	0	0	1	0	0	2	0	0
AC000061.1	0	0	0	0	0	0	0	0	0	0	0	0	0	0	0	0	0	0	0	0	0	0	0	0	0	0	0	1	0	0	0	0	0	0	0	0	0	0	0	0	0	0	0	0	0	0	0	0
AC000065.1	0	0	1	2	0	1	0	0	0	1	0	3	0	3	4	3	0	0	0	1	0	0	0	1	0	0	0	2	0	0	0	3	0	1	0	0	0	0	1	4	0	2	0	0	21	0	4	0
AC000065.2	0	0	1	4	1	0	0	0	0	0	2	0	0	3	2	4	0	7	0	0	0	12	2	2	0	2	1	2	3	0	0	3	0	1	1	0	1	0	0	1	0	1	1	0	0	6	1	0
AC000067.1	6	0	0	3	15	10	0	3	3	3	2	0	0	0	1	0	3	19	0	0	3	3	1	6	3	4	9	1	1	3	2	0	0	12	6	1	1	4	1	7	0	11	0	2	3	3	6	0
AC000068.1	2	7	44	161	31	31	22	8	31	14	24	1	37	12	6	19	13	76	15	44	12	42	16	27	8	11	5	26	10	20	13	27	2	2	75	1	1	24	17	24	1	41	61	48	18	10	34	40
AC000068.2	34	6	19	56	58	16	6	0	11	14	4	22	28	13	8	2	5	23	3	21	60	14	3	27	8	7	3	17	4	63	2	8	2	1	30	0	1	19	5	16	7	7	30	32	43	12	28	30
AC000068.3	5	1	34	77	9	13	5	2	14	8	12	17	32	6	7	5	3	19	6	70	32	20	3	30	9	8	3	15	10	46	3	19	1	2	49	2	2	12	11	14	1	9	53	40	26	31	9	16
AC000072.1	2	0	2	3	0	6	0	0	1	0	1	0	1	1	0	0	0	0	0	1	1	0	0	1	0	0	2	1	2	0	0	2	1	0	2	1	1	1	0	3	0	1	2	2	3	0	1	0
AC000077.1	0	0	0	0	0	0	0	0	0	0	0	0	0	0	0	0	0	0	0	0	0	0	0	0	0	0	0	0	0	0	0	0	0	0	0	0	0	0	1	0	0	0	0	0	0	0	0	0
AC000078.1	0	0	1	0	0	2	0	0	0	0	0	0	0	0	0	0	0	0	0	0	0	5	0	1	0	2	3	0	0	0	0	1	0	2	0	0	0	0	0	2	0	0	1	1	0	0	0	0
AC000081.1	0	0	0	0	0	0	0	0	0	0	0	0	0	0	0	0	0	0	0	1	0	0	1	1	1	0	0	0	0	0	0	0	0	0	0	0	0	0	0	0	0	0	0	0	0	0	0	0
AC000082.1	19	46	19	79	14	0	0	8	7	5	15	36	24	130	21	13	9	1	15	3	22	10	9	12	49	0	4	4	5	20	2	5	1	10	25	7	1	11	35	2	19	2	2	38	16	2	6	42
AC000085.1	0	0	0	27	17	19	4	0	3	0	1	1	6	2	5	0	2	4	0	5	1	0	3	13	1	9	0	0	4	2	0	4	4	0	0	1	2	4	4	2	0	1	1	4	4	6	4	1
AC000089.1	1	6	1	18	3	3	4	4	4	1	5	2	0	1	1	6	2	8	3	1	0	1	4	4	2	1	0	0	4	3	1	2	1	1	0	1	1	0	0	3	0	1	1	2	0	3	3	3
AC000093.1	0	45	58	281	55	121	21	202	76	4	100	1	66	56	54	107	44	186	31	49	1	32	101	74	23	152	53	24	45	154	140	66	29	95	95	7	53	140	100	54	1	193	80	119	92	42	89	69
AC000095.1	1	32	72	123	5	44	2	9	9	3	21	2	107	10	31	7	5	4	6	27	7	3	11	20	27	52	39	22	38	355	19	143	37	5	74	4	2	19	19	12	0	51	8	45	47	39	187	35
AC000095.2	0	0	0	0	0	0	0	0	0	0	0	0	0	0	0	0	0	0	0	0	0	0	0	0	0	0	0	0	0	0	0	0	0	0	0	0	0	0	0	0	0	0	0	0	0	0	0	0
AC000095.3	8	3	0	13	13	1	0	3	6	1	3	8	20	1	6	4	2	1	2	6	13	2	1	26	5	4	2	3	0	90	14	0	1	3	6	0	1	15	5	0	0	5	4	2	12	12	17	0
AC000111.1	0	0	0	0	0	0	0	0	0	0	0	0	0	0	0	0	0	0	0	0	0	0	0	0	0	0	0	0	0	0	0	0	0	0	0	0	0	0	0	0	0	0	0	0	0	0	0	0
AC000111.2	0	0	0	3	0	0	0	0	0	0	0	0	0	0	0	0	0	0	0	0	0	0	0	0	0	0	0	0	0	0	0	0	0	1	0	0	0	0	0	0	0	0	0	0	0	0	0	0
AC000113.1	0	0	2	3	1	0	0	0	0	0	0	1	2	0	0	0	0	0	1	0	0	1	0	1	0	0	0	0	0	0	0	1	0	2	1	0	0	0	0	0	0	1	0	1	0	0	0	0
AC000120.2	0	6	5	79	8	15	18	2	9	1	28	1	9	14	6	14	12	25	10	5	3	32	29	11	2	16	11	11	15	8	8	17	8	5	17	0	17	15	10	14	0	27	19	32	21	6	10	12
AC000120.3	0	0	0	1	0	0	0	0	0	0	0	0	0	0	0	0	0	0	0	0	0	0	0	0	0	0	3	0	0	1	0	0	2	0	0	0	0	1	0	0	0	0	0	1	0	0	1	0
AC000120.4	0	0	0	0	0	0	0	0	0	0	0	0	0	0	0	0	0	0	0	0	0	0	0	0	0	0	0	0	0	0	0	0	0	0	0	0	0	0	0	0	0	0	0	0	0	0	0	0
AC000123.1	0	0	0	0	0	0	0	0	0	0	0	0	0	0	0	0	0	0	0	0	0	0	0	1	0	0	0	0	0	0	0	0	0	0	0	0	0	1	0	0	0	0	0	0	0	0	0	0
AC000123.2	20	22	48	192	17	61	25	20	20	23	36	21	36	30	20	33	20	39	33	15	37	42	24	44	14	98	56	36	34	31	29	29	50	43	48	10	21	42	23	46	1	55	50	69	76	50	48	36
AC000123.3	9	43	24	368	33	58	49	36	19	7	56	9	18	54	32	118	52	112	34	16	27	140	56	50	6	71	58	33	81	20	20	53	46	63	22	7	59	52	15	36	1	67	64	47	37	28	37	16
AC000124.1	0	0	0	0	0	0	0	0	0	0	0	0	0	0	0	0	0	0	0	0	0	0	0	0	0	0	0	0	0	0	0	0	0	0	0	0	0	0	0	0	0	0	0	0	0	0	0	0
AC000362.1	0	0	0	0	0	0	0	0	0	0	0	0	0	0	0	0	0	0	0	0	0	0	0	0	0	0	0	0	0	0	0	0	0	0	0	0	0	0	0	0	0	0	0	0	0	0	0	0
AC000367.1	0	0	0	3	1	0	0	0	1	0	0	0	0	0	0	0	1	1	0	0	2	0	0	0	0	0	0	0	1	0	0	0	0	0	0	0	1	0	0	2	0	0	0	0	0	0	0	0
AC000372.1	0	0	0	0	0	0	0	0	0	0	0	0	0	0	0	0	0	0	0	0	0	0	0	0	0	0	0	0	0	0	0	0	0	0	0	0	0	0	0	0	0	0	0	0	0	0	0	0
AC000374.1	0	0	0	0	0	0	0	0	0	0	0	0	0	0	0	0	0	0	0	0	0	0	0	0	0	0	0	0	0	0	0	0	0	0	0	0	0	0	0	0	0	0	0	0	0	0	0	0
AC000403.1	6	14	23	28	11	12	10	14	18	11	12	6	13	17	9	29	28	33	28	10	3	10	56	12	11	42	11	8	16	19	3	0	9	19	3	5	8	3	14	27	0	27	5	10	21	6	17	3
AC001226.1	7	0	9	19	3	7	2	2	3	2	1	5	4	3	3	1	2	3	1	11	24	9	6	16	8	4	2	3	2	19	6	3	1	2	4	0	2	4	2	3	4	4	8	5	13	2	7	13
AC002044.1	4	3	1	2	2	1	1	2	2	3	0	12	0	0	0	2	0	3	4	2	7	0	3	0	5	1	0	3	0	0	1	1	3	2	0	6	0	0	0	4	9	0	0	4	8	9	7	1
AC002044.2	6	6	5	10	1	4	1	8	0	8	0	9	14	2	1	1	0	0	4	6	0	1	5	5	11	3	3	5	0	10	0	0	3	0	3	6	0	3	3	3	2	3	1	5	11	19	1	3
AC002044.3	0	0	2	0	0	0	0	3	0	0	0	0	0	1	0	0	0	0	1	3	0	1	0	1	0	0	0	1	1	0	0	0	0	0	0	0	0	1	0	0	0	0	0	0	1	1	1	1
AC002056.1	1	0	5	1	0	1	1	2	1	1	1	3	1	0	3	1	0	0	0	1	0	1	0	0	0	2	2	0	2	2	2	1	1	0	3	0	0	0	0	1	0	1	3	0	2	3	2	1
AC002056.2	0	0	0	0	0	0	0	0	0	0	0	0	0	0	0	0	0	0	0	0	0	0	0	0	0	0	0	0	0	0	0	0	0	0	0	0	0	0	0	0	0	0	0	0	0	0	0	0
AC002057.1	0	0	0	0	0	0	0	0	0	0	0	0	0	0	0	0	0	0	0	0	0	0	0	2	0	0	0	0	0	0	0	0	0	0	0	0	0	0	0	0	0	0	0	0	0	0	0	0
AC002057.2	0	0	0	0	0	0	0	0	0	0	0	0	0	0	0	1	0	0	0	0	0	0	0	0	0	0	0	0	0	0	0	0	0	0	0	0	0	0	0	0	0	0	0	0	0	0	0	1
AC002059.1	24	34	26	113	2	33	12	45	15	9	27	28	22	24	22	14	6	11	32	53	40	10	16	18	21	29	20	26	28	51	11	20	22	63	36	13	24	17	15	34	9	11	7	88	196	168	41	72
AC002059.3	0	0	0	2	0	1	0	1	0	1	0	0	0	0	0	2	0	0	1	1	0	0	0	0	0	0	0	0	0	0	0	0	0	0	0	0	0	0	0	0	0	0	0	2	0	0	0	1
AC002064.2	1	0	0	42	1	1	6	0	0	1	1	1	3	1	1	1	0	3	2	18	23	0	2	10	2	0	0	2	5	2	0	2	1	1	0	0	4	1	1	3	0	1	7	10	6	3	0	9
AC002064.3	0	0	0	0	0	0	0	0	0	0	0	0	0	0	0	0	0	0	0	0	0	0	0	0	0	0	0	0	0	0	0	0	0	0	0	0	0	0	0	0	0	0	1	0	0	0	0	0
AC002064.4	0	0	0	6	0	0	0	0	0	0	1	0	0	0	0	0	0	3	0	0	0	1	0	1	3	0	0	0	0	0	1	0	0	0	0	0	0	0	0	0	0	0	2	0	1	0	0	0
AC002066.1	0	2	1	4	0	1	4	0	0	1	0	0	0	0	1	1	1	0	0	5	2	3	1	0	0	0	0	1	5	4	0	1	0	2	0	0	0	0	0	0	0	0	0	0	1	0	1	2
AC002066.2	0	7	0	1	4	10	0	7	0	0	1	17	5	7	0	7	6	6	8	0	5	3	0	0	1	0	0	15	0	10	0	2	1	0	3	0	0	0	0	0	0	0	2	0	0	1	2	0
AC002069.2	1	0	7	39	2	7	4	0	1	5	1	1	4	3	6	1	4	5	0	1	2	2	4	4	4	3	0	2	2	25	5	101	3	1	2	0	10	18	9	2	1	20	0	10	7	4	2	0
AC002069.3	0	0	0	0	0	0	0	0	0	0	0	0	0	0	0	0	0	0	0	0	0	0	0	0	0	0	0	0	0	0	0	0	0	0	0	0	0	0	0	0	0	0	0	0	0	0	0	0
AC002069.4	0	0	0	0	0	0	0	0	0	0	0	0	0	0	0	0	0	0	0	0	0	0	0	0	0	0	0	0	0	0	0	0	0	0	0	0	0	0	0	0	0	0	0	0	0	0	0	0
AC002070.1	23	31	6	83	24	1	2	7	20	9	13	19	7	15	14	20	13	47	19	8	12	10	2	22	24	8	10	10	12	26	9	20	11	50	12	6	20	16	11	12	0	13	6	29	48	22	62	12
AC002072.1	0	0	1	0	0	0	0	0	0	0	0	0	0	0	0	0	0	0	0	2	0	0	0	0	0	0	0	0	0	0	0	0	1	0	0	0	0	0	0	0	0	0	0	0	0	0	0	0
AC002074.1	8	1	0	6	1	3	16	17	1	12	1	0	5	7	0	2	1	5	1	5	8	20	7	6	3	1	12	1	0	9	2	6	3	3	10	0	30	7	0	18	0	5	0	6	1	18	5	1
AC002074.2	0	0	0	0	0	0	0	0	0	0	0	0	0	0	0	0	0	1	0	1	0	0	0	0	0	0	0	0	0	0	0	0	0	0	0	0	0	0	0	0	1	0	0	0	0	0	0	0
AC002075.1	0	0	0	0	0	0	0	0	0	0	0	0	0	0	0	0	0	0	0	0	0	0	0	0	0	0	0	0	0	0	0	0	0	0	0	0	0	0	0	0	0	0	0	0	0	2	0	0
AC002075.2	3	2	10	16	10	3	5	8	5	2	21	6	3	1	4	2	4	5	8	4	1	9	1	3	5	1	1	3	2	4	6	0	1	4	4	8	2	9	5	4	1	7	6	1	3	0	3	6
AC002076.1	0	0	0	0	0	1	0	0	0	0	0	0	0	0	0	0	0	0	0	0	0	0	0	0	0	0	0	0	0	0	0	0	0	0	0	0	0	0	0	0	0	0	0	0	0	5	0	0
AC002076.2	0	0	0	0	0	0	0	0	0	0	0	0	0	0	0	0	0	0	0	0	0	0	0	0	0	0	0	0	0	0	0	0	0	0	0	0	0	0	0	0	0	0	0	0	0	0	0	0
AC002090.1	0	6	0	5	0	0	0	0	2	0	2	0	0	0	1	1	0	0	0	1	0	0	0	0	0	0	0	0	0	3	0	3	0	0	0	0	0	0	0	0	0	0	0	0	0	0	1	1
AC002091.1	2	14	7	34	11	2	1	19	3	9	4	1	7	39	9	15	10	1	19	7	2	2	24	2	6	2	1	1	14	1	2	4	9	9	5	1	6	3	15	11	0	1	0	22	11	7	6	39
AC002091.2	0	23	3	18	6	2	3	7	0	4	3	0	1	23	2	7	10	1	10	1	0	4	13	0	1	1	0	0	4	0	0	4	3	5	6	0	6	1	4	4	0	0	0	3	1	0	1	9
AC002094.1	0	0	0	0	0	0	0	0	0	0	0	0	0	0	0	0	0	0	0	0	0	0	0	0	0	0	0	0	0	0	0	0	0	0	0	0	0	0	0	0	0	0	0	0	0	0	0	0
AC002094.2	0	0	0	5	2	0	0	0	0	0	2	0	0	0	2	0	0	0	3	1	0	0	0	0	0	0	0	0	0	0	1	0	0	0	0	0	0	0	0	0	0	1	0	0	0	0	0	0
AC002094.3	0	0	0	0	0	0	0	0	0	0	0	0	0	0	0	0	0	0	0	0	0	0	0	0	0	0	0	0	0	0	0	0	0	0	0	0	0	0	0	0	0	0	0	0	0	0	0	0
AC002094.4	6	5	1	32	7	4	3	3	5	3	7	5	11	7	6	5	7	8	4	9	2	8	5	3	1	1	2	2	3	6	5	6	2	2	8	6	3	2	3	1	3	6	4	8	9	7	7	4
AC002094.5	0	0	0	1	0	0	0	0	0	0	1	0	0	0	0	0	0	0	0	0	0	0	0	0	0	0	0	0	0	0	0	0	2	0	0	0	0	0	0	0	0	0	1	0	0	6	0	0
AC002101.1	0	0	0	0	0	0	0	0	0	0	0	0	0	0	0	0	0	0	0	0	0	0	0	0	0	0	0	0	0	0	0	0	0	0	0	0	0	0	0	0	0	0	0	0	0	0	0	0
AC002115.1	0	0	0	2	0	0	0	0	0	1	0	0	0	1	0	0	0	1	0	0	0	0	1	0	0	0	0	0	0	0	0	0	0	0	0	0	0	0	0	0	0	0	2	0	2	1	1	0
AC002116.1	0	0	0	0	0	0	0	0	0	0	0	0	0	0	0	0	0	0	0	0	0	0	0	0	0	0	0	0	0	0	0	0	0	0	0	0	0	0	0	0	0	0	0	0	0	0	0	0
AC002116.2	5	4	13	20	6	11	5	5	0	6	10	3	3	7	4	3	3	13	6	2	11	1	5	8	5	9	9	6	3	17	9	6	4	3	9	6	4	1	1	3	0	17	8	6	12	17	14	5
AC002127.1	0	1	0	6	0	0	0	0	0	0	0	0	0	0	1	0	0	0	1	0	0	0	0	0	0	0	0	0	0	0	0	3	0	0	0	0	0	0	0	0	0	1	0	1	0	0	0	0
AC002128.1	0	6	2	52	0	0	1	2	0	0	4	1	8	7	0	2	3	0	3	0	0	0	7	2	0	0	0	0	2	0	0	1	0	0	2	0	0	0	1	2	0	0	0	3	4	1	3	0
AC002128.2	0	0	4	3	0	0	0	0	0	0	0	2	1	0	0	0	1	0	0	3	0	0	1	0	3	0	0	1	0	1	1	2	0	0	0	1	0	0	0	0	0	0	0	0	3	1	3	1
AC002306.1	0	0	0	0	0	0	0	1	0	0	0	0	0	0	0	0	0	0	0	0	0	0	0	0	0	0	0	0	0	0	0	0	0	0	0	0	0	0	0	2	0	1	0	1	0	0	0	0
AC002310.1	27	36	67	161	98	91	109	32	58	35	88	24	43	41	22	27	16	103	28	58	65	47	20	90	48	30	31	28	42	156	35	30	17	14	77	14	16	53	44	41	12	65	100	110	127	62	96	85
AC002310.2	1	0	12	16	7	7	1	0	1	0	6	0	3	1	1	2	1	7	3	3	2	6	3	5	1	2	4	1	4	10	4	1	4	0	4	1	1	10	2	3	0	14	11	10	4	0	3	2
AC002310.3	1	1	2	0	0	0	0	0	0	0	0	0	0	0	0	0	0	0	0	1	0	1	0	0	0	0	0	0	0	0	0	0	0	0	0	0	0	0	0	0	0	0	0	0	0	0	0	0
AC002310.4	0	0	0	0	0	0	0	0	0	0	0	0	0	0	0	0	0	0	0	0	0	0	0	0	0	0	0	0	0	0	0	0	0	0	0	0	0	0	0	0	0	0	0	0	0	0	0	0
AC002310.5	7	3	14	47	3	6	12	10	2	4	7	5	8	5	3	6	6	6	7	20	7	8	3	4	15	4	3	4	9	10	8	4	6	3	6	6	4	2	2	6	4	17	8	11	14	26	10	20
AC002331.1	0	0	0	0	0	0	0	0	0	0	0	0	0	0	0	0	0	0	0	0	9	0	0	1	0	0	0	0	0	0	0	0	0	0	0	0	0	0	0	0	0	0	0	0	0	0	0	0
AC002347.1	2	2	2	21	4	0	4	3	6	2	10	0	4	2	4	4	5	1	0	2	0	13	2	8	4	4	2	6	4	7	4	1	5	7	2	0	2	4	0	4	0	6	3	5	7	6	2	6
AC002347.2	0	0	0	2	0	0	0	0	0	0	0	0	0	0	0	0	0	0	0	0	0	0	0	0	0	0	0	0	0	0	0	0	1	0	0	0	0	0	1	0	0	0	0	0	0	0	1	0
AC002350.2	9	9	4	42	23	20	5	10	3	6	8	8	9	6	14	7	4	6	19	2	11	6	16	13	13	6	9	20	11	14	6	4	7	9	2	3	2	4	10	12	1	10	9	28	10	11	23	19
AC002351.1	24	0	0	513	36	0	240	0	3	0	13	0	23	0	0	0	0	1	0	29	25	6	7	48	1	0	0	0	0	0	0	60	0	1	1	0	0	1	0	0	0	3	2	0	0	1	0	0
AC002366.1	0	1	2	5	1	0	0	1	0	1	0	0	1	0	0	0	0	0	1	0	0	0	0	0	0	0	1	0	0	0	0	1	1	4	0	0	0	0	0	3	0	0	1	0	0	0	1	0
AC002368.1	0	0	0	1	1	0	0	0	0	0	1	0	0	0	0	0	0	0	0	0	0	0	1	2	0	0	0	0	0	0	0	0	0	0	0	0	0	0	0	0	0	0	0	0	0	0	0	0
AC002375.1	0	0	0	0	0	0	0	0	0	0	0	0	0	0	0	0	0	0	0	0	0	0	0	0	0	0	0	0	0	0	0	0	0	0	0	0	0	0	0	0	0	0	0	0	0	0	0	0
AC002377.1	0	0	0	4	2	5	5	5	0	0	0	0	0	2	1	1	2	0	0	0	1	1	2	0	1	0	1	0	0	1	0	6	1	0	0	0	0	0	1	0	0	0	0	2	0	0	0	3
AC002378.1	0	0	0	0	0	0	0	0	0	1	0	0	0	1	0	0	0	0	1	0	0	0	0	1	1	0	0	0	1	0	0	0	0	0	2	0	0	0	0	0	0	1	0	1	0	0	0	0
AC002381.1	0	0	0	0	0	0	0	0	1	0	0	0	0	0	0	0	0	0	0	0	0	0	0	0	0	0	0	1	0	0	0	0	0	0	0	0	0	0	0	0	0	0	0	0	0	0	0	1
AC002383.1	0	0	0	2	0	0	0	0	0	0	4	0	0	0	0	1	1	3	1	0	0	0	0	0	0	0	0	0	2	9	0	3	0	0	0	0	0	2	0	0	0	0	0	1	0	0	0	0
AC002386.1	0	0	0	0	0	0	0	0	0	0	0	0	0	0	0	0	0	0	0	0	0	0	0	0	0	0	0	0	0	0	0	0	0	0	0	1	0	0	0	0	0	0	0	0	0	0	0	0
AC002395.1	0	0	0	0	0	0	0	0	0	0	0	0	0	0	0	0	0	0	0	0	0	0	0	0	0	0	0	1	0	0	0	0	0	0	0	0	0	0	0	0	0	0	0	0	0	0	0	0
AC002398.1	0	2	1	0	1	1	0	1	0	0	0	3	0	0	0	0	0	0	0	0	1	0	1	0	1	1	0	1	0	1	1	0	0	0	0	1	0	0	0	0	3	0	0	1	1	3	1	1
AC002398.2	7	1	1	6	1	2	0	0	0	0	3	5	3	3	1	0	1	2	2	2	7	0	0	4	8	4	5	0	5	1	1	0	5	0	2	2	0	1	1	3	3	1	1	5	11	2	3	1
AC002401.1	0	2	0	6	1	2	0	3	3	0	1	0	3	0	0	2	0	0	1	0	0	1	4	3	2	1	6	0	0	0	0	2	0	0	1	0	0	0	2	2	0	1	3	7	2	1	0	1
AC002401.2	0	0	2	1	0	3	4	1	0	0	0	0	0	0	0	0	0	1	0	0	0	1	0	0	0	0	2	0	7	2	1	1	0	0	0	0	0	0	0	0	0	0	1	0	0	0	0	0
AC002401.3	4	0	1	1	0	1	1	0	2	0	2	0	4	0	2	1	0	1	0	0	4	1	0	5	0	3	3	1	9	4	4	1	4	0	0	0	1	3	0	0	0	0	1	0	1	8	1	2
AC002401.4	41	16	7	18	2	7	43	28	5	13	1	14	0	9	2	3	2	4	137	4	3	7	9	15	2	22	27	5	50	3	21	3	34	4	0	124	6	7	3	2	15	9	7	25	2	22	3	1
AC002407.2	0	0	0	6	0	2	3	0	0	0	0	0	1	0	0	0	0	2	0	0	0	4	0	0	0	0	0	1	0	2	1	0	0	0	0	0	1	1	1	1	0	0	0	0	1	0	2	0
AC002428.1	0	0	0	0	0	0	0	0	0	0	0	0	0	0	0	0	0	0	0	0	0	0	0	0	0	0	0	0	0	0	0	0	0	0	0	0	0	0	0	0	0	0	0	0	0	0	0	0
AC002428.2	2	0	7	34	10	4	0	0	0	2	0	14	27	6	0	0	0	0	0	0	0	1	3	3	10	2	1	6	0	31	0	0	0	0	0	0	2	0	0	14	0	0	0	6	8	2	5	0
AC002429.1	0	0	0	0	0	0	0	0	0	0	0	0	0	0	0	0	0	0	0	0	0	0	0	0	0	0	0	0	0	0	0	0	0	0	0	0	0	0	0	0	0	0	0	0	0	0	0	0
AC002451.1	12	26	26	327	38	15	18	9	7	6	13	28	41	36	23	30	32	10	17	38	21	5	9	13	7	2	7	10	22	7	1	22	17	7	5	2	10	14	23	19	2	2	3	117	16	19	11	96
AC002451.2	0	0	0	9	1	1	0	0	0	0	0	0	0	0	0	0	0	0	0	0	0	0	0	0	0	1	0	0	0	0	0	0	0	0	0	0	0	0	0	0	0	0	0	0	0	0	0	2
AC002456.1	154	35	92	220	69	148	33	31	14	54	23	28	33	82	60	70	52	8	24	56	38	12	14	178	87	144	126	139	307	91	141	81	234	16	67	43	41	89	23	73	7	150	78	175	71	90	93	90
AC002456.2	0	0	0	1	0	0	0	0	0	0	0	0	0	0	0	0	0	0	0	0	0	0	0	0	0	0	1	1	0	0	0	0	0	0	1	0	0	0	0	0	0	1	0	0	0	0	0	0
AC002458.1	0	0	0	0	0	0	0	0	0	0	0	0	0	0	0	0	0	0	0	0	0	0	0	1	1	0	0	0	0	0	0	0	0	0	0	0	0	0	0	0	0	0	0	0	0	1	0	0
AC002460.1	0	0	0	0	0	0	0	0	0	0	0	0	0	0	0	0	0	0	0	0	0	0	0	0	0	0	0	0	0	0	0	0	0	0	0	0	0	0	0	0	0	0	0	0	0	0	0	0
AC002460.2	2	0	3	30	2	2	0	2	0	2	0	1	9	12	1	11	9	0	5	1	1	2	2	2	3	3	5	1	12	0	0	5	1	1	2	3	1	0	1	2	0	2	3	8	3	0	3	1
AC002463.1	0	0	0	0	0	1	0	0	0	0	0	0	0	0	0	0	0	2	0	0	0	0	0	0	0	0	0	0	0	0	0	0	0	0	0	0	0	0	0	1	0	0	0	0	0	2	0	0
AC002464.1	0	0	0	0	0	1	0	1	0	0	0	0	0	0	0	1	0	0	0	0	0	0	1	3	0	1	0	0	0	0	1	0	0	1	0	0	0	0	0	0	0	0	0	0	1	2	0	0
AC002465.1	1	0	0	0	0	0	0	0	0	0	0	0	0	0	0	0	0	0	0	0	0	0	0	0	0	0	0	0	0	0	0	0	0	0	0	0	0	0	0	0	0	0	0	0	0	0	0	0
AC002467.1	34	36	65	280	57	93	52	36	11	58	40	22	63	52	43	41	37	31	39	55	62	46	31	93	48	60	51	40	116	61	59	31	43	41	102	19	33	51	31	27	9	105	62	151	112	117	102	108
AC002470.1	16	2	36	35	11	30	16	4	26	9	13	6	19	7	4	5	1	20	9	98	20	4	2	29	17	6	7	7	13	21	17	14	1	10	11	4	1	10	9	11	4	14	21	44	26	51	44	12
AC002470.2	0	1	5	5	1	1	0	1	0	0	1	0	5	0	0	0	0	0	0	1	0	1	0	0	1	0	0	0	0	1	0	0	2	1	0	0	1	0	2	0	0	1	0	0	0	2	0	1
AC002472.1	1	2	1	20	7	2	1	1	1	0	1	1	5	5	2	1	0	4	9	6	20	0	6	6	1	2	0	3	5	2	4	2	0	0	7	0	2	1	2	4	1	0	10	3	7	5	1	11
AC002472.2	20	7	7	67	55	3	11	2	6	5	19	17	28	16	9	4	7	32	23	51	190	1	21	37	9	15	1	10	9	36	21	8	11	4	39	1	5	9	15	12	4	9	59	24	47	31	20	120
AC002472.3	0	1	1	3	0	0	0	0	1	0	0	0	0	0	1	1	1	2	0	4	0	0	0	1	0	1	0	1	1	0	0	0	2	0	0	0	0	0	1	1	0	0	0	1	1	0	0	2
AC002472.4	0	0	0	0	0	0	0	0	0	0	0	0	0	0	0	0	0	0	0	0	0	0	0	0	0	0	0	0	0	0	0	0	0	0	0	0	0	0	0	0	0	0	0	0	0	0	0	0
AC002477.1	0	0	0	0	0	0	0	0	0	0	0	0	0	0	0	0	0	0	0	0	0	0	0	0	0	0	0	0	0	0	0	0	0	0	0	0	0	0	0	0	0	0	0	0	0	0	0	0
AC002480.1	3	100	6	61	18	37	24	9	2	18	12	19	31	73	24	7	73	7	51	45	3	17	7	178	17	118	27	6	7	13	25	10	66	19	31	4	8	57	31	11	0	28	38	36	93	22	34	15
AC002480.2	9	85	1	44	5	27	17	8	2	4	0	17	7	44	29	10	71	6	61	10	0	17	9	107	1	63	12	1	5	10	11	18	18	12	9	5	5	39	34	7	2	21	47	19	61	3	17	7
AC002485.1	0	0	0	0	0	0	0	0	0	0	0	0	0	0	0	0	0	0	0	0	0	0	0	0	0	0	0	0	0	0	0	0	0	0	0	0	0	0	0	0	0	0	0	0	0	0	0	0
AC002486.1	0	0	3	0	0	1	0	0	0	0	0	0	0	0	0	0	0	0	0	0	0	6	0	0	0	0	1	0	0	0	0	0	1	0	0	0	0	0	0	0	0	0	0	1	0	0	0	0
AC002486.2	0	0	0	0	0	0	0	0	0	0	0	0	0	0	0	0	0	0	0	0	0	0	1	0	0	0	1	0	0	0	0	0	1	0	0	0	0	0	0	0	0	0	0	0	0	0	0	0
AC002487.1	0	0	0	0	0	0	0	0	0	0	0	0	0	0	0	0	0	0	0	0	0	0	0	0	0	0	0	0	0	0	0	0	0	0	0	0	0	0	0	0	0	0	0	0	0	0	0	0
AC002504.1	0	0	2	0	0	8	0	17	0	2	0	0	0	0	0	0	0	0	0	0	0	371	0	0	0	0	0	4	0	1	0	0	0	0	0	1	3	5	0	2	0	0	1	3	0	0	0	0
AC002511.1	0	1	0	8	0	0	0	0	2	0	9	0	2	1	0	0	0	1	0	0	0	0	0	3	0	0	0	1	0	4	0	12	0	0	1	0	0	3	3	0	0	1	2	0	0	1	1	0
AC002511.2	0	0	2	6	1	0	0	0	0	0	7	0	3	2	0	2	0	1	0	4	0	0	0	1	0	0	0	2	0	11	0	16	0	1	0	4	1	1	2	0	0	1	0	0	0	0	5	0
AC002511.3	0	0	0	0	0	0	0	0	0	0	0	0	0	0	0	0	0	0	0	0	0	0	0	0	0	0	0	0	0	0	0	0	0	0	0	0	0	0	0	0	0	0	0	0	0	0	0	0
AC002519.1	0	1	0	26	0	8	1	3	0	0	1	0	1	1	2	2	1	2	12	4	1	13	4	1	1	15	17	2	8	1	7	9	4	2	9	1	1	10	2	6	0	9	2	9	17	2	4	4
AC002519.2	0	0	0	8	2	1	0	0	0	1	0	0	0	1	1	1	1	0	1	0	1	2	1	1	0	6	3	1	1	0	4	1	0	0	1	0	1	4	1	1	0	1	2	1	4	0	0	1
AC002524.1	0	1	2	13	2	1	1	0	1	1	3	1	3	0	1	1	1	2	2	6	0	2	2	3	1	0	2	1	3	2	0	1	2	6	0	0	2	2	3	2	0	8	1	1	2	0	4	2
AC002525.1	0	0	0	0	0	0	0	0	0	0	0	0	0	0	0	0	0	0	0	0	0	0	0	0	0	0	0	0	0	0	0	0	0	0	0	0	0	0	0	0	0	0	0	0	0	0	0	0
AC002529.1	0	0	0	0	2	1	1	0	0	0	0	1	0	1	0	0	0	0	0	0	1	1	0	0	0	0	0	0	0	1	0	0	0	0	0	0	0	0	0	0	0	0	0	0	1	1	3	0
AC002539.2	0	0	0	0	0	0	0	0	0	0	0	0	0	0	0	0	0	0	0	0	0	0	0	0	0	0	0	0	0	0	0	0	0	0	0	0	0	0	0	0	0	0	0	0	0	0	0	0
AC002540.1	0	2	0	2	1	0	0	0	0	0	0	0	2	0	0	0	0	2	0	0	2	13	0	2	0	1	0	6	1	8	0	3	0	0	1	1	0	10	0	1	0	1	0	5	1	23	0	3
AC002542.1	0	0	0	0	0	0	0	0	0	0	0	0	0	0	0	0	0	0	0	0	0	0	0	0	0	0	0	0	0	0	0	0	0	0	0	0	0	0	0	0	0	0	0	0	0	0	0	0
AC002542.6	0	0	0	0	0	0	0	0	0	0	0	0	0	0	0	0	0	0	0	1	0	0	0	0	1	0	0	0	0	0	0	0	0	0	0	0	0	0	0	0	0	0	0	0	0	0	1	0
AC002543.1	0	0	0	0	0	0	0	0	0	0	0	0	0	0	0	0	0	0	0	0	0	0	0	0	0	0	0	0	0	0	0	0	0	0	0	0	0	0	0	0	0	0	0	0	0	0	0	0
AC002545.1	0	0	0	0	0	0	0	0	0	0	1	0	0	0	0	1	0	1	0	0	0	0	0	0	0	0	1	0	0	0	1	0	0	0	0	0	0	0	0	0	0	1	0	0	0	0	0	1
AC002546.1	5	10	5	108	1	0	0	0	7	0	6	1	18	1	6	3	7	1	0	0	0	1	0	7	12	0	0	0	7	0	0	0	0	18	0	0	0	3	1	0	0	0	1	9	1	0	6	14
AC002550.1	0	0	2	9	3	3	0	1	0	1	1	0	1	0	0	0	0	1	2	0	0	0	1	0	1	2	1	0	0	0	0	0	1	1	1	0	1	0	1	0	0	0	1	2	0	1	1	0
AC002550.2	12	6	17	70	8	18	15	5	14	7	23	15	12	8	11	2	6	13	22	5	21	11	9	22	10	18	3	14	5	39	13	11	10	4	23	2	5	23	12	5	0	10	16	19	21	16	39	5
AC002551.1	0	0	0	1	0	0	0	0	0	0	1	0	0	0	1	0	0	1	0	0	3	1	0	0	0	0	0	0	1	0	0	0	0	4	0	1	0	0	0	0	0	0	2	0	1	2	0	2
AC002553.1	11	11	6	28	6	11	6	19	3	5	3	15	9	6	6	6	3	2	8	2	17	17	6	4	3	15	14	24	3	12	5	9	13	7	13	5	3	12	1	3	2	7	14	16	16	18	11	5
AC002553.2	5	1	0	7	4	1	0	3	2	0	3	8	0	0	2	2	0	0	4	1	3	4	1	4	4	6	4	3	0	1	2	0	1	2	2	0	1	3	6	2	1	8	6	5	6	4	6	3
AC002558.1	0	4	2	19	1	11	5	4	1	1	2	2	8	3	1	2	0	9	2	2	5	3	2	12	1	5	4	3	0	3	4	3	1	1	4	4	2	2	1	5	1	1	4	12	6	0	7	6
AC002558.2	0	0	0	1	0	1	0	2	0	0	0	1	0	0	0	0	0	0	0	0	1	0	0	0	1	1	0	1	0	0	0	0	0	0	0	0	0	0	0	0	1	0	1	0	0	0	0	0
AC002558.3	0	2	1	15	3	7	3	4	0	1	0	1	3	0	3	2	4	7	2	1	2	5	4	5	0	4	1	1	4	2	0	5	1	1	4	0	3	6	0	2	3	3	8	4	8	6	1	1
AC002563.1	0	0	0	0	0	0	0	0	0	0	0	0	0	0	0	0	0	0	0	0	0	0	0	0	0	1	0	0	0	0	0	0	0	0	0	0	0	0	0	0	0	0	0	0	0	0	0	0
AC002978.1	0	0	0	0	0	0	0	0	0	0	0	0	0	0	0	0	0	0	0	0	0	0	0	0	0	0	0	0	0	0	0	0	0	0	0	0	0	0	0	0	0	0	0	0	0	0	0	0
AC002979.1	0	0	0	0	0	0	0	0	0	0	0	0	0	0	0	0	0	0	0	0	1	0	0	0	0	0	0	0	0	0	0	0	0	0	0	0	0	0	0	0	0	0	0	0	0	0	0	0
AC002981.1	0	0	0	0	0	0	0	0	0	0	0	0	0	0	0	0	0	0	0	0	0	0	0	0	0	0	0	0	0	0	0	0	0	0	0	0	0	0	0	0	0	0	0	0	0	0	0	0
AC002984.1	11	0	0	5	0	2	0	0	0	0	0	1	1	0	0	1	0	0	0	4	2	1	1	2	0	0	2	0	0	3	0	0	0	1	0	2	0	0	0	0	0	0	0	0	3	0	1	1
AC002985.1	0	0	0	0	0	0	0	0	0	0	0	0	0	0	0	0	0	0	0	0	0	0	0	0	0	0	0	0	0	0	0	0	0	0	0	0	0	0	0	0	0	0	0	0	0	0	0	0
AC002992.1	0	0	0	0	0	0	0	0	0	0	0	0	0	0	0	0	0	0	0	0	0	0	0	0	0	0	0	0	0	0	0	0	0	0	0	0	0	0	0	0	0	0	0	0	0	0	0	0
AC002994.1	0	0	0	0	0	0	0	0	0	0	0	0	0	0	0	0	0	0	0	0	0	0	0	0	0	0	0	0	0	0	0	0	0	0	0	0	0	0	0	0	0	0	0	0	0	0	0	0
AC002996.1	0	0	0	0	0	0	0	0	0	0	0	0	0	0	0	0	0	0	0	0	0	0	0	0	0	0	0	0	0	0	0	0	0	0	0	0	0	0	0	0	0	0	0	0	0	0	0	0
AC003001.1	0	0	0	0	0	0	0	0	0	0	0	0	0	0	0	0	0	0	0	0	0	0	0	1	0	0	0	0	0	0	0	0	0	0	0	0	0	0	0	0	0	0	0	0	0	0	0	0
AC003001.2	0	0	0	0	0	0	0	0	0	0	0	0	0	0	0	0	0	0	0	0	0	0	0	0	0	0	0	0	0	0	0	0	0	0	0	0	0	0	0	0	0	0	0	0	0	0	0	0
AC003002.1	0	0	0	0	0	0	0	0	0	0	0	0	0	0	0	0	0	0	0	0	0	0	0	0	0	0	0	0	0	0	0	0	0	0	0	0	0	0	0	0	0	0	0	0	0	0	0	0
AC003002.2	0	3	2	24	5	3	0	3	0	1	2	0	8	5	8	7	1	2	6	1	3	3	2	4	5	6	6	1	4	9	10	0	1	0	3	0	6	1	3	4	0	8	14	9	8	3	2	10
AC003002.3	2	9	0	15	4	5	5	6	1	4	8	0	9	6	3	7	8	5	5	1	1	15	2	7	3	8	4	14	4	3	6	5	5	7	3	0	8	4	6	3	1	8	18	6	4	3	5	12
AC003005.1	0	0	0	0	0	0	0	0	0	0	0	0	0	0	0	0	0	0	0	0	0	0	0	0	0	0	0	0	0	0	0	0	0	0	0	0	0	0	0	0	0	0	0	0	0	0	0	0
AC003005.2	0	1	4	43	14	2	3	2	1	0	12	0	6	2	4	12	3	7	5	3	1	33	4	12	1	4	11	4	8	1	5	13	3	3	4	1	1	5	4	14	0	15	3	4	16	1	4	8
AC003006.1	0	0	3	0	0	4	0	0	1	0	3	0	0	0	2	0	0	0	2	0	3	0	0	2	1	0	1	1	0	11	3	1	0	0	0	0	1	2	0	0	0	4	3	3	2	3	2	2
AC003009.1	0	0	0	0	0	0	0	0	0	0	0	0	0	0	0	0	0	0	0	0	2	0	0	0	0	0	0	0	0	1	0	0	0	0	1	0	0	0	0	0	0	0	0	1	0	0	0	0
AC003035.1	0	3	6	29	10	9	5	0	4	3	4	16	33	5	3	4	5	2	3	20	13	1	1	7	2	2	3	1	0	12	5	1	0	1	5	0	4	3	5	5	0	6	2	11	15	8	1	11
AC003035.2	0	1	18	1	2	89	27	37	5	1	0	1	0	2	0	4	6	0	8	0	1	6	12	0	2	11	3	1	22	2	2	2	16	2	3	24	34	1	2	9	1	7	20	6	2	7	1	1
AC003043.2	0	0	0	1	3	0	0	0	0	0	0	1	0	0	1	0	0	0	0	0	0	0	0	0	0	0	0	0	0	0	0	0	0	0	1	0	0	0	0	0	0	1	0	0	0	0	0	0
AC003043.3	3	0	0	7	1	0	0	0	0	0	1	1	0	4	0	0	0	0	0	1	2	2	0	4	0	1	1	1	1	0	0	2	0	0	1	1	0	0	3	1	0	1	1	0	0	0	2	0
AC003044.1	0	1	1	0	0	9	1	0	0	0	1	1	0	0	0	0	0	0	0	1	5	2	0	3	1	3	3	2	5	4	1	1	2	2	1	0	0	0	0	0	1	0	0	2	5	4	0	0
AC003070.1	0	0	0	7	2	0	0	1	0	0	0	0	2	1	0	0	0	0	3	1	0	0	3	0	1	1	0	0	1	2	0	1	0	1	0	0	0	0	2	1	0	0	0	0	2	0	0	0
AC003070.2	1	0	0	1	0	0	1	0	0	2	0	3	1	0	0	0	0	0	0	14	5	0	0	1	2	0	0	1	0	0	0	0	0	0	1	0	0	0	1	2	0	0	1	2	0	0	0	0
AC003070.7	0	0	0	0	0	0	0	0	0	0	0	0	0	0	0	0	0	0	0	0	0	0	0	0	0	0	0	0	0	0	0	0	0	0	0	0	0	0	0	0	0	0	0	0	0	0	0	0
AC003071.1	0	0	0	0	0	1	0	0	0	0	0	0	0	0	0	0	0	0	0	0	0	0	0	0	0	0	0	0	0	0	0	0	0	0	0	0	0	0	0	0	0	0	0	0	0	0	0	0
AC003072.1	184	143	120	454	140	49	82	80	27	61	45	167	126	55	87	53	46	18	137	551	1084	27	45	144	95	76	48	85	68	77	56	23	67	41	172	18	21	70	76	91	26	32	49	182	148	331	163	837
AC003072.2	0	0	0	3	0	0	1	0	0	0	1	0	0	0	0	0	0	0	0	0	0	1	0	3	0	0	1	0	0	0	0	0	0	1	1	0	1	0	0	1	0	1	1	1	0	0	0	0
AC003077.1	0	3	33	40	9	21	5	1	2	8	2	4	19	6	3	7	14	16	6	14	4	1	1	8	30	15	4	26	13	35	5	11	1	33	53	1	0	6	8	43	0	1	32	41	64	16	13	14
AC003080.1	0	2	0	6	2	1	0	1	0	1	0	0	1	5	0	2	1	0	0	0	3	0	1	2	4	0	2	1	1	1	0	0	0	1	1	0	0	0	0	1	0	0	1	4	2	0	0	1
AC003084.1	0	2	0	6	0	1	0	0	0	0	0	2	1	0	0	0	0	0	0	2	0	0	0	1	0	0	1	0	0	1	0	0	0	0	2	0	0	0	0	1	0	0	1	2	2	1	0	1
AC003086.1	5	7	11	42	3	7	29	1	8	2	26	4	2	9	13	16	7	10	11	5	0	6	8	7	2	6	2	2	11	3	1	23	8	6	7	0	10	10	6	7	0	15	13	6	3	5	17	5
AC003087.1	0	0	0	0	0	0	0	0	0	0	0	0	0	0	0	0	0	0	0	0	0	0	0	0	0	0	0	0	0	0	0	0	0	0	0	0	0	0	0	0	0	0	0	0	0	0	0	0
AC003092.1	0	0	0	3	0	100	19	0	0	2	0	0	0	0	0	0	0	0	0	1	0	0	0	7	0	0	12	2	6	0	3	1	5	0	0	0	7	0	0	0	0	0	0	12	0	0	1	0
AC003092.2	0	0	0	0	0	0	1	0	0	0	0	0	0	0	0	0	0	1	0	1	0	0	0	0	0	0	2	0	0	0	0	0	0	0	2	0	1	0	0	1	0	0	0	0	0	0	0	0
AC003093.1	0	5	1	0	0	15	4	2	1	3	1	0	0	4	0	0	1	1	0	1	0	0	2	0	4	4	6	1	7	2	2	1	10	1	7	0	2	2	0	7	4	1	0	11	10	4	7	4
AC003098.1	0	0	0	3	0	1	0	1	0	2	0	0	1	0	0	0	0	0	0	0	1	0	0	0	0	0	0	0	0	0	2	0	0	0	1	0	2	0	0	0	0	0	0	0	0	0	1	1
AC003101.1	0	0	0	4	0	1	1	3	0	0	0	1	0	0	0	2	1	0	0	0	1	0	0	0	0	1	0	0	0	1	0	2	0	1	0	0	0	0	1	0	0	2	0	0	0	0	2	1
AC003101.2	3	1	1	4	2	4	3	3	0	5	2	8	0	1	2	0	0	0	4	6	7	3	9	4	6	2	7	3	0	4	3	1	1	4	3	4	7	4	1	1	0	0	1	9	2	12	9	0
AC003101.3	0	0	0	1	0	0	0	0	0	0	0	0	0	0	0	0	1	0	0	0	0	0	0	2	0	0	0	0	0	0	0	0	0	0	0	0	0	0	0	0	0	0	0	0	0	0	0	0
AC003102.1	196	122	132	1212	152	483	31	95	200	68	50	174	345	213	229	120	126	255	125	221	168	385	136	346	131	247	128	271	174	346	164	84	164	148	209	42	113	148	202	125	52	253	625	488	432	1129	386	114
AC003658.1	0	0	0	0	0	0	0	0	0	0	0	0	0	0	0	0	0	0	0	0	0	0	0	0	0	0	0	0	0	0	0	0	0	0	0	0	0	0	0	0	0	0	0	0	0	0	0	0
AC003659.1	0	0	0	0	1	0	0	0	0	0	0	0	0	0	0	0	0	0	0	0	0	0	0	0	0	0	0	0	0	0	0	2	0	0	0	0	0	1	0	0	0	0	0	0	0	0	0	0
AC003666.1	0	0	0	3	0	0	0	0	0	0	1	0	0	0	0	1	0	0	0	1	0	0	0	1	0	0	0	0	0	0	1	0	0	0	0	0	0	0	0	0	0	0	0	2	1	0	0	0
AC003669.1	0	0	0	0	0	0	0	0	0	0	0	0	0	0	0	0	0	0	0	0	0	0	0	0	0	0	0	0	0	0	0	0	0	0	0	0	0	0	0	0	0	0	0	0	0	0	0	0
AC003681.1	17	38	24	161	28	113	24	225	5	7	119	49	5	55	54	75	40	490	115	139	13	39	141	91	17	41	13	121	62	9	22	20	17	13	14	27	65	4	20	47	0	11	8	114	23	88	6	48
AC003682.1	0	0	1	10	2	0	2	0	0	0	2	0	3	1	0	1	1	3	0	0	0	0	0	0	1	1	1	0	1	2	0	0	0	1	0	0	0	1	0	0	0	0	1	3	0	0	1	1
AC003684.1	0	0	0	8	0	0	0	0	1	0	0	0	8	0	0	0	0	0	0	0	0	0	1	0	0	0	0	0	0	0	0	0	0	0	0	0	0	0	0	0	0	2	0	0	0	0	0	0
AC003685.1	0	0	0	0	0	0	0	0	0	0	0	0	0	0	0	0	0	0	0	0	0	0	0	0	0	0	0	0	1	0	0	0	0	0	0	0	0	0	0	0	0	0	0	0	0	0	0	0
AC003685.2	0	0	0	0	0	0	0	0	0	0	0	0	0	0	0	0	0	0	0	0	0	0	0	0	0	0	0	0	0	0	0	0	0	0	0	0	0	0	0	0	0	0	0	0	0	0	0	0
AC003686.1	0	0	0	0	0	0	0	0	0	0	0	0	0	0	0	0	0	0	0	0	0	0	0	0	0	0	0	0	0	0	0	0	0	0	0	0	0	0	0	0	0	0	0	0	0	0	0	0
AC003687.1	0	0	0	0	0	0	0	0	0	0	0	0	0	0	0	0	0	0	0	0	0	0	0	0	0	0	0	0	0	0	0	0	0	0	0	0	0	0	0	0	0	0	0	0	0	0	0	0
AC003688.2	0	0	0	0	0	0	0	0	0	0	0	0	0	0	0	0	0	0	0	0	0	0	0	0	0	0	0	0	0	0	0	0	0	0	0	0	0	0	0	0	0	0	0	0	0	0	0	0
AC003688.3	0	0	0	0	0	0	0	0	0	0	0	0	0	0	0	0	0	0	0	0	0	0	0	0	0	0	0	0	0	0	0	0	0	0	0	0	0	0	0	0	0	0	0	0	0	0	0	0
AC003950.1	0	0	0	0	0	0	0	0	0	0	0	0	0	0	0	0	0	0	0	0	0	0	0	0	0	0	0	0	0	0	0	0	0	0	0	0	0	0	0	0	0	0	0	0	0	0	0	0
AC003956.1	2	0	2	2	3	0	0	0	0	1	1	0	2	1	2	0	1	0	0	0	0	0	0	2	5	0	0	2	3	1	0	0	3	1	1	0	0	0	1	0	2	0	2	2	7	7	5	2
AC003957.1	0	0	0	0	0	0	0	0	0	0	0	0	0	0	0	0	0	0	0	0	0	0	0	1	0	0	0	0	0	0	0	0	0	0	0	0	0	0	0	0	0	0	0	0	0	0	0	0
AC003958.1	0	0	0	0	0	0	0	0	0	0	0	0	0	0	0	0	0	0	0	0	0	0	0	0	0	0	0	0	0	0	0	0	0	0	0	0	0	0	0	0	0	0	0	0	0	0	0	0
AC003958.2	2	0	0	0	0	3	2	2	0	0	0	4	0	0	0	0	3	0	1	1	0	1	0	3	0	0	9	0	4	1	2	2	2	0	0	0	1	0	0	0	0	0	5	3	0	0	0	2
AC003965.1	6	2	3	43	3	5	20	7	7	7	41	16	10	10	6	1	6	4	2	64	13	4	0	9	15	6	4	11	18	10	6	4	4	8	7	5	6	2	7	8	2	20	25	33	40	15	13	5
AC003965.2	0	0	0	0	0	1	0	0	0	0	0	0	0	0	0	0	0	0	0	0	0	0	0	0	0	0	0	0	0	0	0	0	0	0	0	0	0	0	0	0	0	0	0	3	0	0	0	0
AC003968.1	0	0	0	0	0	0	0	0	0	0	0	0	0	0	0	0	0	0	0	0	0	0	0	0	0	0	0	0	0	0	0	0	0	0	0	0	0	0	0	0	0	0	0	0	0	0	0	0
AC003973.1	0	0	0	4	0	1	0	0	0	0	0	0	0	0	3	1	0	0	0	4	3	0	1	1	0	0	0	0	0	1	0	1	0	0	4	0	0	0	1	0	0	0	1	0	0	0	0	0
AC003973.2	0	0	0	4	0	0	4	2	0	0	0	1	0	0	0	0	1	0	0	0	2	0	0	5	0	0	0	0	0	0	0	6	0	0	1	0	0	1	0	0	0	0	0	0	1	0	0	0
AC003975.1	0	0	0	0	0	0	0	0	0	0	0	0	0	0	0	0	0	0	0	3	0	0	0	0	0	0	0	0	1	0	0	0	0	0	0	0	0	0	0	0	0	0	0	0	0	0	0	0
AC003982.1	0	0	0	0	0	0	0	0	0	0	0	0	0	0	0	0	0	0	0	0	0	0	0	0	0	0	0	0	0	0	0	0	0	0	0	0	0	0	0	0	0	0	0	0	0	0	0	0
AC003984.1	0	0	0	0	0	0	0	0	0	0	0	0	0	0	0	0	0	1	0	0	1	1	0	0	0	0	0	0	0	0	0	0	0	0	0	2	1	0	0	0	0	0	0	0	0	6	0	0
AC003985.1	0	0	0	2	0	1	0	0	0	0	0	0	0	0	0	0	0	0	0	1	0	0	0	0	0	0	0	0	0	0	0	0	0	0	0	0	0	0	0	0	0	0	0	0	0	2	0	0
AC003986.1	0	0	0	7	12	0	0	1	1	0	0	0	0	0	0	0	1	0	0	0	0	0	0	2	0	0	0	0	0	0	0	0	0	0	1	0	0	0	0	0	0	0	0	4	0	0	0	0
AC003986.2	0	0	0	6	6	1	0	2	0	0	0	0	0	0	0	0	0	1	0	20	0	0	0	1	0	3	0	1	2	0	5	0	1	0	18	0	1	0	1	2	0	0	1	11	0	0	0	0
AC003986.3	0	0	0	1	6	8	0	2	0	2	0	0	0	3	0	0	1	5	3	13	0	0	1	0	4	1	0	5	2	17	3	6	0	2	14	0	10	6	0	3	0	11	1	31	3	1	3	0
AC003988.1	0	0	0	0	0	0	0	0	0	0	0	0	0	0	0	0	0	0	0	0	0	0	1	0	0	0	0	0	0	0	0	0	0	0	0	0	0	0	0	0	0	0	0	0	0	0	0	0
AC003989.1	0	0	0	0	0	0	0	0	0	0	0	0	0	0	0	0	0	0	0	0	0	0	0	0	0	0	0	0	0	0	0	0	0	0	0	0	0	0	0	0	0	0	0	0	0	0	0	0
AC003989.2	0	0	0	0	0	0	0	0	0	0	0	0	0	0	0	0	0	0	0	0	0	0	0	0	0	0	0	0	0	0	0	0	0	0	0	0	0	0	0	0	0	0	0	0	0	0	0	0
AC003991.1	2	4	4	63	7	9	1	1	1	0	8	1	8	2	3	3	3	5	2	1	4	8	0	14	1	4	6	115	2	5	2	11	1	1	10	2	5	8	3	8	0	7	6	7	12	3	3	4
AC003991.2	0	0	4	23	3	1	1	0	2	0	6	0	2	1	0	2	1	3	4	1	0	1	3	8	1	3	1	49	0	4	0	3	1	2	5	2	3	0	2	0	0	3	4	0	2	3	0	0
AC003992.1	0	0	0	4	1	1	0	0	0	0	0	0	2	0	0	0	0	0	0	0	0	0	0	0	0	0	0	0	0	0	0	0	0	0	0	0	0	3	0	0	0	0	0	0	2	1	0	0
AC004000.1	7	3	1	17	3	3	0	2	2	1	2	15	14	4	6	5	1	3	3	6	11	1	0	3	10	1	2	4	1	10	0	4	3	3	5	6	3	10	2	5	3	1	1	9	10	26	4	8
AC004004.1	0	0	0	0	0	0	0	0	0	0	0	0	0	0	0	0	0	0	0	0	0	0	0	0	0	0	0	0	0	0	0	1	0	0	0	0	0	0	0	0	0	0	0	0	0	0	0	0
AC004006.1	0	0	0	0	0	0	0	0	0	0	0	0	0	0	0	0	0	0	0	0	0	0	0	0	0	0	0	0	0	0	0	3	0	0	0	0	0	0	0	0	0	0	0	0	0	0	0	0
AC004009.1	0	0	0	0	0	0	0	0	0	0	0	0	0	0	0	0	0	0	0	1	0	0	0	0	0	0	0	1	0	0	0	0	0	0	0	0	0	1	0	2	0	0	0	0	0	0	0	0
AC004009.2	0	0	0	0	0	0	0	0	0	0	0	0	0	0	0	0	0	0	0	0	0	0	0	0	0	0	0	0	0	0	0	0	0	0	0	0	0	0	0	0	0	0	0	0	0	0	0	0
AC004009.3	0	0	0	0	0	0	0	0	0	0	0	0	0	0	0	0	0	0	0	0	0	0	0	0	0	0	0	0	0	0	0	0	0	0	0	0	0	0	0	0	0	0	0	0	0	0	0	0
AC004012.1	1	2	0	40	15	20	1	1	1	0	0	0	2	1	0	0	0	0	0	9	4	1	0	0	0	0	2	1	5	0	1	3	0	1	3	0	1	0	0	0	0	0	6	24	0	16	0	1
AC004014.1	0	0	0	0	0	0	0	0	0	0	0	0	0	0	0	0	0	0	0	0	0	0	0	0	0	0	0	0	0	0	0	0	0	0	0	0	0	0	0	0	0	1	0	0	0	0	0	0
AC004014.2	0	0	0	1	0	0	0	0	0	0	0	0	0	0	0	0	0	0	0	0	0	0	0	0	0	0	0	0	0	0	0	0	0	0	0	0	0	1	0	0	0	0	0	0	0	0	0	0
AC004016.1	0	0	0	0	0	0	0	0	0	0	0	0	0	0	0	0	0	0	0	0	0	0	0	0	0	0	0	0	0	0	0	0	0	0	0	0	0	0	0	0	0	0	0	0	0	0	0	0
AC004019.18	0	0	0	0	0	0	0	0	0	0	0	0	0	0	0	0	0	0	0	0	0	0	0	0	0	0	0	0	0	0	0	0	0	0	0	0	0	0	0	0	0	0	0	0	0	0	0	0
AC004022.1	0	0	0	0	0	0	0	0	0	0	1	0	0	0	0	0	0	0	0	0	0	0	0	1	0	0	0	0	0	0	0	0	0	0	0	0	0	1	0	0	0	0	0	0	0	0	0	0
AC004022.2	0	0	0	4	0	0	0	0	0	0	0	0	0	0	0	0	0	0	0	0	0	0	0	0	0	0	0	0	0	0	0	0	0	0	0	0	0	0	0	1	0	0	0	0	0	0	1	0
AC004023.1	2	1	0	48	10	1	1	1	1	0	11	0	4	4	0	11	1	3	0	2	4	0	3	8	0	0	0	1	7	10	1	39	0	2	0	0	0	1	2	4	0	1	1	1	4	3	1	3
AC004024.1	1	1	1	0	3	0	1	0	0	0	0	0	2	0	0	0	0	0	0	0	0	2	1	1	0	0	0	0	0	0	0	0	1	0	0	0	0	0	0	0	0	0	0	0	1	4	1	0
AC004034.1	0	1	0	3	0	3	0	0	0	0	1	0	1	0	0	0	0	1	0	0	7	0	3	1	18	1	0	0	2	14	0	1	1	1	1	0	0	0	0	5	0	1	2	1	0	3	2	0
AC004039.1	0	0	0	0	0	0	0	0	0	0	0	0	0	0	0	0	0	0	0	0	0	0	0	0	0	0	0	0	0	0	0	0	0	0	0	0	0	0	0	0	0	0	0	0	0	0	0	0
AC004047.1	0	0	0	0	0	0	0	0	0	0	0	0	0	0	0	0	0	0	0	0	0	0	0	0	0	0	0	0	0	0	0	0	0	0	0	0	0	0	0	0	0	0	0	0	0	0	0	0
AC004052.1	0	0	0	0	0	0	0	0	0	0	0	0	0	0	0	0	0	0	0	0	0	0	0	0	0	0	0	0	0	0	0	0	0	0	0	0	0	0	0	0	0	0	0	0	0	0	0	0
AC004053.1	0	0	0	0	0	0	0	0	0	0	0	0	0	0	0	0	0	0	0	0	0	0	0	0	0	0	0	0	0	0	0	0	0	0	0	0	0	0	0	0	0	0	0	0	0	0	0	0
AC004054.1	0	0	0	0	0	0	0	0	0	0	0	0	0	0	0	0	0	0	0	0	0	0	0	0	0	0	0	0	0	0	0	0	0	0	0	0	0	0	0	0	0	0	0	0	0	0	0	0
AC004057.1	0	0	0	0	0	0	0	0	0	0	0	0	0	0	0	0	0	0	0	0	0	0	0	0	0	0	0	0	0	0	0	0	0	0	0	0	0	0	0	0	0	0	0	0	0	0	0	0
AC004062.1	0	0	0	0	0	0	0	0	0	0	0	0	0	0	0	0	0	0	0	0	0	0	0	0	0	0	0	0	0	0	0	0	0	0	0	0	0	0	0	0	0	0	0	0	0	0	0	0
AC004063.1	0	0	0	0	0	0	0	0	0	0	0	0	0	0	0	0	0	0	0	0	0	0	0	0	0	0	0	0	0	0	0	0	0	0	0	0	0	0	0	0	0	0	0	0	0	0	0	0
AC004066.1	0	0	0	0	0	0	0	0	0	0	0	0	0	0	0	0	4	0	0	0	0	0	0	0	0	1	0	0	2	0	1	0	0	0	2	0	1	1	0	0	0	0	0	2	0	0	0	0
AC004067.1	26	17	16	71	17	38	10	22	8	32	2	68	21	38	42	23	31	7	14	63	21	42	8	10	9	44	18	59	20	5	13	4	12	32	10	0	24	7	38	34	8	35	9	69	83	58	69	53
AC004069.1	3	7	1	24	7	11	3	3	5	4	9	5	11	9	7	5	7	8	9	20	16	0	9	7	8	6	3	7	6	21	5	4	2	1	10	3	5	9	7	6	3	14	12	25	18	28	10	26
AC004069.2	0	0	0	0	0	0	0	0	0	0	0	0	0	1	0	1	0	0	0	0	0	0	0	0	0	1	1	0	0	0	0	0	0	0	1	0	0	0	0	0	0	0	0	0	0	0	0	0
AC004074.1	0	0	0	0	0	0	0	0	0	1	0	0	0	0	0	0	0	0	0	0	0	0	0	0	0	0	0	0	0	0	0	0	0	0	0	0	0	0	0	0	0	0	0	0	0	0	0	0
AC004076.1	0	7	4	25	2	4	2	1	2	2	3	4	8	8	9	6	1	0	8	4	14	9	2	11	12	4	8	8	1	13	12	6	3	3	1	0	3	6	2	3	0	12	25	14	0	2	7	7
AC004076.2	22	25	47	139	20	49	21	15	26	10	129	14	27	15	28	33	16	77	50	20	35	97	33	114	23	58	64	87	51	85	73	33	18	33	34	4	16	87	21	28	2	55	106	42	99	21	107	26
AC004079.1	0	0	0	0	0	0	0	0	0	0	0	0	0	0	0	0	0	0	0	0	0	0	0	0	0	0	0	0	0	0	0	0	0	0	0	0	0	0	0	0	0	0	0	0	0	0	0	0
AC004080.1	0	0	0	0	0	0	1	0	0	0	0	0	0	0	0	0	0	0	0	4	217	4	3	0	16	8	3	0	2	199	0	0	1	1	14	0	2	15	0	1	0	0	0	6	1	103	2	0
AC004080.17	0	0	0	0	0	0	0	0	0	0	0	0	0	0	0	0	0	0	0	0	0	0	0	0	0	0	0	0	0	0	0	0	0	0	0	3	0	0	0	0	0	0	0	0	0	0	0	0
AC004080.2	0	0	0	0	0	0	0	1	0	0	0	0	0	0	0	0	0	3	0	2	9	2	0	0	1	1	3	6	0	28	1	3	0	0	9	0	0	5	0	1	0	2	0	1	0	1	10	0
AC004080.3	0	0	0	0	0	0	0	0	0	0	0	0	0	0	0	0	0	0	0	0	0	0	0	0	0	0	0	0	0	0	0	0	0	0	0	0	0	0	0	0	0	0	0	0	0	0	0	0
AC004080.4	0	0	0	1	0	1	0	0	2	1	0	0	1	0	0	0	0	0	0	2	0	0	0	0	1	1	0	6	0	8	0	0	0	0	3	0	1	0	0	0	0	1	0	6	1	4	0	0
AC004080.5	0	0	0	0	0	0	0	0	0	0	0	0	0	0	0	0	0	0	0	0	0	0	0	0	0	0	0	0	0	0	0	0	0	0	0	0	1	0	0	0	0	0	0	0	0	0	0	0
AC004080.6	0	0	0	0	0	0	0	0	0	0	0	0	0	0	0	0	0	0	0	0	0	0	0	0	0	0	0	0	0	0	0	0	0	0	0	0	0	0	0	0	0	0	0	0	0	0	0	0
AC004083.1	1	2	1	15	5	5	4	4	0	3	2	0	0	2	2	1	0	2	1	4	0	7	3	3	1	9	11	18	4	7	9	1	2	4	4	4	6	4	0	11	0	11	4	7	10	1	3	7
AC004112.1	0	0	2	9	0	3	0	0	0	1	1	3	2	0	1	3	0	3	3	2	5	0	0	0	1	0	1	0	0	1	1	3	0	0	1	0	0	3	2	2	1	3	2	1	1	7	2	1
AC004129.2	0	1	0	0	0	0	0	0	1	0	0	0	0	0	0	0	0	0	1	0	0	0	0	0	0	0	0	0	0	0	0	0	0	0	0	0	0	0	0	0	0	0	0	0	0	0	1	0
AC004129.3	0	0	0	0	0	1	0	0	0	0	0	2	0	0	0	0	0	0	0	0	0	0	0	0	0	0	0	0	0	2	0	0	0	1	0	0	0	2	1	0	0	0	0	1	0	0	0	0
AC004129.4	0	0	0	3	0	0	0	0	0	0	0	0	1	0	0	0	0	0	0	0	0	1	0	0	0	0	0	0	0	0	0	0	0	0	1	0	0	0	1	1	0	0	0	0	2	0	0	0
AC004130.2	6	5	53	134	19	74	4	10	11	20	16	15	52	12	13	12	25	26	9	74	42	18	14	18	36	27	18	23	47	59	23	36	28	10	17	18	14	18	18	30	13	18	47	58	52	37	40	27
AC004134.1	0	0	0	0	0	0	0	0	0	0	0	0	0	0	0	1	0	0	0	0	0	0	0	0	1	0	0	0	0	0	0	0	0	0	0	0	0	0	0	0	0	0	0	0	0	0	0	0
AC004147.1	0	0	0	0	0	0	0	0	0	0	0	0	0	0	0	0	0	0	0	0	0	3	0	0	0	0	0	0	0	0	0	0	0	0	0	0	0	0	0	0	0	0	0	0	0	0	0	0
AC004147.2	3	0	0	9	25	0	0	0	1	0	3	0	3	10	0	0	0	0	0	0	0	0	4	2	2	0	1	1	1	1	0	8	0	4	1	0	0	0	5	0	0	4	0	0	0	0	0	0
AC004147.3	0	0	0	8	0	0	0	0	0	0	1	0	1	4	0	0	0	0	0	0	0	0	0	1	0	0	0	0	0	0	0	1	0	0	0	2	0	0	6	0	0	0	0	1	0	0	0	0
AC004147.4	0	0	0	0	0	0	0	0	0	0	0	0	0	0	0	0	0	0	0	0	0	5	0	0	0	0	0	0	0	0	0	0	0	0	0	0	0	0	0	0	0	0	0	0	0	0	0	0
AC004147.5	0	0	0	0	0	0	0	0	0	0	0	0	0	0	0	0	0	0	0	0	0	3	0	0	0	0	0	0	0	0	0	0	0	0	0	0	0	0	0	0	0	0	0	0	0	0	0	0
AC004148.1	41	16	27	21	15	7	7	3	2	4	17	19	18	12	5	11	1	6	10	3	15	12	5	10	17	4	6	15	4	15	10	5	2	8	8	0	4	6	10	8	0	17	8	7	16	23	22	29
AC004156.1	4	5	3	26	2	31	16	6	5	2	7	1	3	2	5	4	5	5	1	41	0	14	5	35	10	21	16	7	27	15	8	4	13	4	9	6	1	3	3	12	0	22	11	16	25	27	13	12
AC004158.1	165	240	228	2289	216	364	108	317	56	116	199	298	312	111	249	593	230	242	377	175	74	1189	33	327	75	471	119	172	252	326	211	241	224	134	581	63	125	297	267	126	35	401	621	190	407	87	283	291
AC004160.1	1	1	0	17	2	8	2	2	5	1	12	2	6	2	3	11	2	3	3	7	9	6	2	14	7	0	9	8	1	4	11	10	0	1	2	0	5	16	2	7	1	8	22	6	6	5	5	1
AC004160.2	0	0	1	0	0	0	0	1	0	0	1	0	0	0	2	2	1	0	0	1	2	2	0	3	0	1	3	2	2	1	2	1	0	1	0	0	0	0	0	0	0	1	3	1	0	2	0	0
AC004217.1	0	0	0	0	0	0	0	0	0	0	0	0	0	0	0	0	0	0	0	0	0	0	0	0	0	0	0	0	0	0	0	0	0	0	0	0	0	0	0	0	0	0	0	0	0	0	0	0
AC004217.2	0	0	0	0	0	0	0	0	0	0	0	0	0	0	0	0	0	0	0	0	0	0	0	0	0	0	0	0	0	0	0	0	0	0	0	0	0	0	0	0	0	0	0	0	0	0	0	0
AC004221.1	14	7	41	91	34	17	16	13	24	23	25	14	23	16	10	5	9	3	19	32	14	57	7	45	51	17	26	24	19	48	23	7	31	8	81	26	17	7	12	6	12	54	129	76	48	91	38	37
AC004223.1	0	0	0	0	0	0	0	0	0	0	0	0	0	0	0	0	0	0	0	0	0	0	0	0	0	0	0	0	0	0	0	0	0	0	0	0	0	0	0	1	0	0	0	0	0	0	0	0
AC004223.2	11	2	17	12	4	3	1	0	1	1	0	2	9	3	2	1	2	7	8	3	2	4	4	4	3	0	3	21	1	11	3	3	1	4	5	0	4	12	1	6	0	6	12	9	11	13	6	1
AC004223.3	0	0	0	0	0	0	0	0	0	0	0	0	0	0	0	0	0	0	0	0	0	0	0	0	0	0	0	0	0	0	0	0	0	0	0	0	0	0	0	0	0	0	0	0	0	0	0	0
AC004223.4	14	2	23	38	3	11	6	2	4	4	2	10	10	3	4	4	1	7	2	30	29	6	6	16	3	5	8	19	1	33	4	17	1	4	10	0	0	27	2	5	0	7	44	3	18	29	19	13
AC004224.1	0	1	0	1	1	1	1	1	0	0	1	0	0	0	0	0	1	1	0	0	0	0	0	0	0	0	0	0	0	2	1	1	3	0	1	1	0	0	0	1	0	1	0	1	1	1	2	0
AC004224.2	0	0	0	0	0	0	0	0	0	0	0	0	0	0	0	0	0	0	0	0	0	0	0	0	0	0	0	0	0	0	0	0	0	0	0	0	0	0	0	0	0	0	0	0	0	0	0	0
AC004231.1	1	1	0	13	1	2	3	1	1	1	3	0	1	3	1	1	0	0	5	0	0	3	8	3	4	1	3	3	1	2	0	3	0	0	1	0	1	1	6	2	0	4	2	2	5	1	3	4
AC004231.3	0	0	0	0	0	0	0	0	0	0	0	0	0	2	0	0	0	0	0	0	0	0	0	1	0	0	2	0	0	0	0	0	1	0	0	0	1	0	0	0	0	0	0	0	0	0	0	0
AC004232.1	0	0	0	0	0	0	0	0	0	0	0	0	0	0	0	0	0	0	0	0	0	0	0	0	0	0	0	0	0	0	0	0	1	0	0	0	0	1	0	0	0	0	0	0	0	0	0	0
AC004232.2	9	5	8	63	5	10	2	4	6	6	5	9	12	6	4	6	1	10	9	7	51	17	6	50	10	11	4	17	4	12	12	11	8	4	9	0	7	9	8	12	0	13	26	37	26	72	13	14
AC004233.1	0	0	0	1	3	4	0	0	0	0	4	0	0	0	0	1	0	0	0	3	0	2	0	5	0	1	0	1	1	1	2	3	0	0	2	0	1	0	1	0	0	0	4	1	0	0	2	0
AC004233.2	22	27	10	112	47	39	11	2	5	5	39	17	20	12	11	15	11	26	55	8	103	51	15	81	39	13	12	54	8	207	57	21	0	8	135	16	1	38	33	44	0	70	84	76	642	24	113	6
AC004233.3	0	1	1	3	3	1	1	0	0	0	1	1	1	0	1	1	0	5	0	1	1	1	0	5	3	2	0	1	2	1	3	2	2	0	5	0	1	0	0	2	0	3	3	2	2	3	2	1
AC004241.1	32	39	105	330	76	79	46	25	17	35	12	75	106	80	67	34	66	27	37	139	90	64	30	71	47	21	17	88	59	56	24	101	32	29	99	22	32	49	73	30	16	48	62	92	75	95	99	120
AC004241.2	2	0	1	15	4	8	3	1	1	2	1	11	16	12	1	0	2	3	1	11	7	8	3	5	3	0	2	4	5	3	3	2	1	2	4	2	2	3	2	4	7	5	6	15	6	5	5	2
AC004241.3	2	3	3	38	6	6	7	4	5	2	2	7	6	2	6	7	4	5	10	26	18	27	2	15	5	9	1	16	2	7	5	14	3	6	13	2	2	4	5	1	0	7	6	6	12	14	10	7
AC004241.4	0	1	1	16	2	1	1	2	4	0	7	3	5	5	0	8	2	0	1	2	9	2	3	6	4	0	1	9	1	5	0	3	1	0	2	0	0	3	2	1	0	2	0	1	5	2	1	3
AC004241.5	67	7	95	194	2	1	1	2	9	10	22	16	70	17	19	9	19	14	5	7	5	12	7	29	77	7	25	81	22	12	1	19	1	9	13	0	4	10	9	7	3	17	70	12	29	9	25	11
AC004253.1	0	1	0	0	0	0	0	0	0	0	0	0	0	0	0	0	0	0	0	0	0	0	0	0	0	0	0	0	0	0	0	2	0	0	0	0	0	0	0	0	0	0	0	0	0	0	0	0
AC004253.2	0	0	0	0	0	0	0	0	0	0	0	0	0	0	0	0	0	0	0	0	0	0	0	1	0	0	0	0	0	0	0	0	0	0	0	0	0	0	0	0	0	0	0	0	0	0	0	0
AC004257.1	2	1	1	2	0	0	1	0	0	0	0	0	0	0	1	1	0	0	0	0	0	0	0	2	0	0	2	0	1	1	0	0	0	0	0	0	0	0	1	4	0	0	0	0	0	0	0	0
AC004263.1	12	10	20	47	10	5	4	2	6	6	4	24	20	9	13	2	2	8	4	4	33	15	10	11	5	4	2	17	6	64	9	12	1	7	11	0	2	11	8	13	0	8	18	11	18	40	25	9
AC004263.2	0	9	24	73	10	15	2	12	6	1	6	1	9	18	12	14	5	35	10	4	1	31	10	32	0	11	3	16	12	53	14	9	6	9	17	2	11	15	11	14	0	15	30	23	21	2	24	3
AC004264.1	2	7	0	2	0	20	20	58	1	0	2	1	0	15	2	1	5	0	13	8	5	2	3	19	1	10	13	1	11	5	5	2	7	4	2	14	14	3	1	2	2	1	0	15	4	34	12	4
AC004264.2	2	16	62	137	8	15	17	21	2	1	16	8	32	51	12	13	11	16	14	9	1	32	14	31	11	22	11	3	63	10	4	15	22	10	11	0	17	17	16	29	0	7	6	15	15	11	13	12
AC004381.1	0	4	3	30	3	2	3	3	1	1	6	0	2	8	7	2	3	5	3	0	0	19	4	2	0	4	3	0	5	4	2	0	0	0	3	0	0	0	3	1	0	4	2	10	5	0	3	2
AC004381.3	0	0	0	0	0	0	0	1	0	0	0	0	0	0	0	0	0	0	0	0	0	0	3	1	0	0	0	0	0	0	0	0	0	0	0	0	0	1	0	0	0	0	0	1	0	0	0	0
AC004381.4	0	0	0	4	0	0	0	0	0	0	0	0	3	0	0	3	0	0	1	0	2	3	0	1	0	0	0	0	3	0	0	0	0	0	0	0	0	0	0	0	0	0	0	1	3	0	0	0
AC004383.1	0	1	4	37	0	15	1	2	2	1	6	0	1	2	5	9	3	10	6	3	4	11	8	9	4	8	1	5	6	9	1	9	2	5	8	1	1	20	2	8	0	7	15	15	5	0	8	3
AC004386.1	0	1	1	6	2	2	3	0	3	1	3	2	2	0	0	2	0	3	0	3	1	1	0	0	1	0	0	3	1	1	0	0	0	1	0	1	0	2	2	0	0	0	1	1	1	1	3	1
AC004386.2	0	0	0	0	0	0	0	0	0	0	0	0	0	0	0	0	0	0	0	0	0	0	0	0	0	0	0	0	0	0	0	0	0	0	0	0	0	0	0	0	0	0	0	0	0	0	0	0
AC004408.1	0	1	0	1	1	0	0	0	0	0	0	2	0	1	0	1	0	1	0	1	1	0	0	0	1	0	1	1	0	2	0	0	0	3	0	0	0	0	1	1	0	1	0	1	3	1	1	1
AC004408.2	5	1	0	37	11	1	1	0	8	1	19	4	5	8	4	2	2	1	1	2	5	13	4	8	0	2	1	2	10	3	0	12	0	8	2	2	2	0	9	0	0	2	1	7	5	10	2	0
AC004415.1	0	0	0	0	0	0	0	0	0	0	0	0	0	0	0	0	0	0	0	0	0	0	0	0	0	0	0	0	0	0	0	0	0	0	0	0	0	0	0	0	0	0	0	0	0	0	0	0
AC004448.1	0	0	0	1	0	1	1	1	0	0	0	0	0	0	0	0	0	0	1	0	0	2	0	1	0	0	0	0	1	1	0	0	0	0	1	0	0	0	0	0	0	0	1	0	0	0	0	4
AC004448.2	2	0	9	5	0	3	0	1	0	1	0	0	0	0	2	0	0	1	0	1	1	2	0	0	0	1	0	3	0	5	0	2	0	0	2	2	1	0	0	3	0	2	0	4	0	2	2	0
AC004448.3	0	0	0	0	0	0	1	0	0	0	1	1	0	0	0	1	0	0	0	0	0	0	0	1	0	0	0	0	0	0	0	0	0	0	0	0	0	0	0	1	0	1	0	0	0	0	0	0
AC004448.5	0	0	0	2	0	0	1	0	0	0	0	0	0	0	0	0	0	0	0	0	0	0	0	1	0	0	0	0	1	2	0	2	0	0	3	0	0	1	1	0	0	1	2	1	1	0	0	2
AC004449.1	4	1	0	4	1	3	0	0	2	1	0	1	2	0	0	1	0	0	0	1	1	2	0	10	1	0	0	1	2	13	1	0	0	1	7	0	0	2	0	2	0	1	3	0	3	2	8	3
AC004453.1	19	44	45	157	34	23	81	39	46	28	72	33	26	32	31	20	18	49	26	20	12	21	23	48	30	35	13	39	11	44	31	12	18	27	20	17	22	25	26	19	13	35	26	36	37	41	60	25
AC004453.2	2	23	23	183	25	38	6	9	7	7	22	7	46	46	26	32	9	6	40	32	23	39	13	57	20	37	59	50	59	17	12	47	21	14	15	3	34	26	15	7	1	49	23	52	47	19	15	23
AC004458.1	0	0	0	0	0	0	0	0	0	0	0	0	0	0	0	0	0	0	0	0	0	0	0	0	0	0	0	0	0	0	0	0	0	0	0	0	0	0	0	0	0	0	0	0	0	0	0	0
AC004460.1	0	0	0	0	0	0	0	0	0	0	0	0	0	0	0	0	0	0	0	0	0	0	0	0	0	0	0	0	0	0	0	0	0	0	1	0	0	0	0	0	0	0	0	0	0	0	0	0
AC004461.2	0	0	0	1	0	0	0	0	0	0	0	0	0	0	0	0	0	0	0	0	0	0	0	0	0	0	0	0	0	0	0	0	0	0	0	0	0	0	0	0	0	0	0	1	0	0	0	0
AC004461.3	0	5	5	57	1	6	3	7	3	0	9	0	3	17	5	19	8	13	6	3	1	11	6	12	3	7	7	5	4	6	2	4	6	7	9	0	3	16	6	8	0	8	2	7	5	1	4	3
AC004464.1	2	0	0	2	0	0	3	0	0	0	0	0	0	0	0	1	0	0	0	0	0	1	0	1	0	0	1	0	0	0	1	0	0	1	0	0	0	1	0	1	0	1	2	0	0	0	0	0
AC004466.1	152	32	181	424	53	48	36	19	43	32	57	119	222	77	85	42	54	24	39	74	78	71	25	59	89	61	51	107	84	57	41	81	51	39	77	12	21	48	107	12	24	112	103	132	226	332	206	74
AC004466.2	6	12	0	25	2	4	13	7	2	4	3	7	2	5	5	7	6	5	5	10	10	11	5	14	6	2	7	5	4	0	3	6	7	10	9	1	3	2	7	2	0	2	4	21	1	14	4	4
AC004466.3	2	2	4	20	4	1	1	0	2	0	3	2	14	4	2	4	0	2	2	4	4	0	1	6	1	1	1	9	3	2	3	0	3	0	5	0	0	0	3	0	0	4	5	6	6	10	2	1
AC004467.1	0	0	0	0	0	0	0	0	0	0	0	0	0	0	0	0	0	0	0	0	0	0	0	0	0	0	0	0	0	0	0	0	0	0	0	0	0	0	0	0	0	0	0	0	0	0	0	0
AC004470.1	0	0	0	0	0	0	0	0	0	0	0	0	0	0	0	0	0	0	0	0	0	0	0	0	0	0	0	0	0	0	0	0	0	0	0	0	0	0	0	0	0	0	0	0	0	0	0	0
AC004471.1	1	5	0	9	2	2	0	2	2	2	2	2	12	3	2	3	0	0	0	2	4	1	1	2	2	0	0	0	2	3	0	0	3	0	2	2	0	1	1	0	0	1	1	5	2	7	2	6
AC004471.2	2	4	2	2	2	2	2	0	0	1	1	3	2	2	0	0	0	0	0	4	0	2	0	4	0	0	3	1	1	2	0	2	1	1	3	0	0	0	0	0	3	0	5	0	2	14	2	5
AC004477.1	20	9	12	175	47	60	25	18	18	23	27	12	44	22	11	8	14	15	13	82	61	20	33	161	18	31	16	35	32	41	19	30	28	16	65	5	23	29	24	20	7	50	167	89	48	80	37	88
AC004477.2	6	3	1	21	9	1	0	1	1	2	2	1	6	3	2	2	2	0	3	1	1	1	4	2	5	1	7	1	3	0	0	0	2	0	0	1	2	0	0	1	0	0	3	2	1	4	2	9
AC004477.3	10	5	5	28	9	5	2	3	1	2	2	10	13	2	3	2	5	8	1	4	9	3	3	6	6	10	2	21	7	18	14	5	0	3	13	4	2	1	8	0	3	4	9	19	20	38	6	9
AC004485.1	0	3	1	6	0	19	1	0	0	3	2	0	1	0	0	0	0	0	1	3	3	1	0	0	0	5	1	0	16	1	1	1	7	2	0	0	4	5	0	2	0	0	1	12	1	4	1	0
AC004486.1	0	0	0	0	0	0	0	0	0	0	0	0	0	0	0	0	0	0	0	0	0	0	1	0	0	0	0	0	0	0	0	0	0	0	0	0	0	0	0	0	0	0	0	0	0	0	0	0
AC004490.1	1	1	2	8	1	7	0	0	1	1	0	0	0	2	0	2	0	2	0	2	3	3	3	8	2	3	8	5	0	1	1	2	0	0	2	0	1	0	0	4	0	1	2	3	2	6	3	5
AC004491.1	2	0	0	5	0	3	0	0	1	0	2	1	2	1	0	2	0	0	1	0	0	1	0	1	0	0	0	2	0	2	0	3	2	0	1	0	1	2	1	0	0	0	1	3	0	0	6	0
AC004492.1	10	3	2	74	4	13	4	6	5	5	7	6	15	4	6	21	6	8	7	3	8	24	6	5	5	11	12	11	9	9	8	9	4	6	25	6	17	11	9	4	1	13	28	16	22	23	12	15
AC004494.1	0	3	5	42	8	6	5	2	4	0	6	0	19	5	3	5	5	2	8	4	3	13	5	13	4	1	4	1	4	0	2	6	4	4	6	0	1	4	5	2	0	4	15	15	3	2	11	5
AC004494.2	0	2	1	1	0	0	0	0	1	0	1	0	1	0	0	1	0	1	0	0	0	0	0	0	0	0	0	0	0	0	1	1	0	0	1	0	0	0	1	0	0	0	1	1	5	0	0	2
AC004520.1	0	0	0	0	0	0	0	0	0	0	0	0	0	0	0	0	0	0	0	0	0	0	0	0	0	0	0	0	0	0	0	0	0	0	0	0	0	0	0	0	0	0	0	0	0	0	0	0
AC004522.3	0	0	0	0	0	0	0	0	0	0	0	0	0	0	0	0	0	0	0	0	0	0	0	0	0	0	0	0	0	0	0	0	0	0	0	0	0	0	0	0	0	0	1	0	0	0	0	0
AC004522.4	8	9	4	43	3	6	5	1	7	1	2	11	5	14	9	2	2	4	4	13	12	6	0	16	6	11	0	8	2	12	5	4	0	0	17	0	8	9	10	2	0	3	6	6	6	52	8	13
AC004522.5	0	0	0	0	0	0	1	0	0	0	0	1	0	0	0	0	0	0	0	2	0	0	0	0	0	0	1	0	0	0	0	0	0	0	0	0	0	0	0	0	0	0	1	0	0	0	0	0
AC004522.6	38	5	23	45	26	37	11	16	11	15	16	46	34	20	5	7	5	35	9	29	15	18	5	16	9	7	4	1	4	27	8	8	4	4	8	2	5	9	29	8	11	8	10	33	21	24	17	16
AC004528.1	0	0	0	4	0	0	0	0	0	0	1	0	0	0	0	1	2	0	0	0	0	0	1	1	0	0	0	0	1	0	0	0	0	0	0	0	0	0	0	0	0	0	0	0	0	0	0	0
AC004528.2	0	2	1	22	8	3	1	0	2	2	6	3	2	2	1	0	1	1	6	0	1	1	6	1	5	7	5	2	1	2	2	0	1	1	1	1	0	1	1	0	0	2	4	0	4	7	3	8
AC004540.1	89	139	6	1406	249	636	136	31	116	41	169	57	143	206	290	803	322	38	276	316	95	210	71	219	66	235	194	207	294	629	103	280	122	82	558	23	238	649	169	84	1	498	12	522	382	594	38	310
AC004540.2	34	70	0	799	220	750	32	1	85	48	145	7	262	163	49	115	66	17	145	401	143	56	3	289	58	218	93	133	123	1002	33	309	15	16	466	23	74	698	93	2	10	278	7	297	940	169	2	307
AC004542.1	0	1	0	3	0	1	0	0	0	0	0	0	1	0	0	0	0	0	0	0	0	0	2	0	2	0	0	0	1	0	1	1	0	1	0	0	0	0	0	0	0	1	1	0	0	0	0	0
AC004542.2	6	2	0	6	1	2	2	1	0	0	0	3	1	0	0	0	0	2	2	0	1	0	2	2	2	0	1	1	1	1	3	0	0	0	0	1	0	0	1	0	2	1	0	1	0	1	1	0
AC004543.1	0	0	0	0	0	0	0	0	0	0	0	0	0	0	0	0	0	0	0	0	1	0	0	0	0	0	0	0	0	1	0	0	0	0	1	0	0	0	0	0	0	0	0	0	0	2	0	0
AC004549.1	0	0	0	0	0	0	0	0	0	0	0	0	0	0	0	0	0	0	0	0	0	0	0	0	0	0	0	0	0	0	0	0	0	0	0	0	0	0	0	0	0	0	0	0	0	0	0	0
AC004551.1	0	1	0	0	0	1	0	3	0	0	1	0	0	0	0	0	0	0	0	0	0	0	0	2	0	0	0	0	2	0	0	0	0	1	0	0	0	0	0	0	0	0	0	0	0	0	0	0
AC004552.1	0	1	0	2	0	2	1	1	0	0	0	0	2	0	0	1	1	2	2	2	0	0	0	1	1	1	0	1	0	1	0	2	0	1	2	1	0	0	1	0	0	0	1	0	1	1	2	0
AC004554.1	0	0	0	0	0	0	0	0	0	0	0	0	0	0	0	0	0	0	0	0	0	0	0	0	0	0	0	0	0	0	0	0	0	0	0	0	0	0	0	0	0	0	1	0	0	0	0	0
AC004554.2	0	0	0	5	1	0	0	0	0	0	2	1	2	1	1	2	1	0	0	5	0	0	0	0	0	0	0	1	1	0	0	1	1	2	1	0	1	0	1	0	0	0	1	2	0	0	2	5
AC004584.1	0	0	0	0	0	0	0	0	0	0	0	0	0	0	0	0	0	0	0	0	1	0	0	0	0	0	0	0	0	0	0	0	0	0	0	0	0	0	0	1	0	0	0	0	0	0	0	0
AC004584.2	0	0	0	1	0	0	0	0	0	0	0	0	0	0	0	0	0	0	0	0	0	0	0	1	0	0	0	0	0	1	0	0	0	0	0	0	0	0	0	0	0	0	0	0	0	1	0	0
AC004584.3	4	11	5	101	11	1	1	3	4	0	5	0	14	12	11	26	6	8	10	7	2	5	16	4	2	10	9	1	4	5	2	19	2	8	8	0	1	18	5	8	1	8	11	43	17	2	12	6
AC004585.1	0	1	1	3	1	4	1	1	0	0	1	0	0	1	2	3	0	0	2	5	8	0	17	0	0	0	0	0	2	0	1	0	0	5	6	9	1	1	6	12	0	0	0	2	4	7	1	1
AC004585.2	0	0	0	0	0	0	0	0	0	0	0	0	0	0	0	0	0	0	0	0	0	0	0	0	0	0	0	0	0	0	0	0	0	1	0	0	0	0	0	0	0	0	0	0	0	0	0	0
AC004590.1	0	0	0	3	0	1	1	1	0	0	0	0	0	0	0	0	0	0	1	0	0	0	1	0	2	2	1	2	7	0	0	0	7	0	2	2	5	0	0	2	0	3	2	5	3	0	0	3
AC004593.1	0	15	0	40	4	1	1	3	0	0	2	1	4	17	5	9	8	1	7	4	32	1	6	26	0	0	1	1	0	1	0	0	0	2	0	0	1	0	2	1	0	0	0	1	2	5	0	1
AC004593.2	0	2	0	1	0	0	0	0	0	0	0	0	0	0	0	1	0	0	0	0	0	0	1	1	1	0	0	0	0	0	0	0	0	1	0	0	0	0	0	0	0	0	0	0	0	0	0	0
AC004594.1	0	0	19	8	0	0	0	0	0	0	0	0	0	0	2	0	0	0	0	0	0	1	0	0	11	2	2	2	2	2	0	0	7	2	1	1	2	0	0	0	0	0	28	2	4	0	0	1
AC004595.1	0	0	1	0	0	0	0	0	0	0	1	0	2	0	0	0	1	1	0	0	0	0	0	1	0	0	0	1	0	0	1	0	0	0	0	0	0	0	0	0	1	0	0	0	1	0	0	0
AC004596.1	0	4	0	1	0	0	1	2	0	0	3	1	0	2	1	2	2	0	2	1	0	0	3	0	0	1	2	0	3	0	0	0	0	1	1	0	1	2	2	0	0	1	0	0	0	0	0	2
AC004597.1	268	0	0	0	7	0	1	0	0	0	0	0	0	0	0	0	0	0	2	0	0	0	0	0	0	0	0	0	0	2	0	0	7	0	0	0	0	0	0	0	0	0	0	0	0	0	0	0
AC004623.1	0	0	1	16	0	1	0	0	1	0	1	0	1	2	1	0	0	1	0	0	1	0	0	0	5	4	2	0	1	0	0	0	0	0	1	0	0	2	1	1	0	0	1	0	0	0	0	0
AC004637.1	1	0	0	1	0	1	0	0	0	0	0	0	0	0	0	1	0	0	0	0	0	1	0	0	0	0	0	1	1	0	3	0	5	1	1	0	1	0	0	0	0	1	0	0	0	0	0	0
AC004655.1	0	0	0	0	0	0	0	0	0	0	0	0	0	0	0	0	0	0	0	0	0	0	0	1	0	0	0	0	0	0	0	0	0	0	0	0	0	0	0	0	0	0	0	0	0	0	0	0
AC004656.1	0	0	0	0	0	0	0	0	0	0	0	0	0	0	0	0	0	0	0	0	0	0	0	0	0	0	0	0	0	0	0	0	0	0	0	0	0	0	0	0	0	0	0	0	0	0	0	0
AC004672.1	0	0	0	1	0	2	0	0	0	0	0	0	0	0	0	0	1	0	1	0	0	4	0	0	0	0	0	0	3	0	0	0	0	0	0	0	0	0	0	0	0	0	0	0	0	0	0	0
AC004672.2	3	0	0	0	1	1	0	0	0	0	0	0	1	0	0	0	1	0	0	2	1	0	0	0	0	1	1	1	0	0	0	0	0	0	0	3	0	0	0	0	0	0	0	0	0	0	0	0
AC004673.1	0	0	0	0	0	0	0	0	0	0	0	0	0	0	0	0	0	0	0	0	0	0	0	0	0	0	0	0	0	0	0	0	0	0	0	0	0	0	0	0	0	0	0	0	0	0	0	0
AC004674.1	0	0	0	2	0	2	0	0	0	0	0	0	0	0	0	0	1	0	0	0	0	1	0	0	0	0	0	0	1	0	0	1	0	0	0	0	0	0	0	0	0	0	2	0	0	0	0	0
AC004674.2	0	0	0	0	0	2	0	0	0	0	0	0	0	0	0	0	0	0	0	0	0	1	0	0	0	0	0	0	0	0	0	0	1	0	0	0	0	0	0	0	0	0	1	1	0	0	0	0
AC004678.1	8	8	4	21	0	14	0	2	0	5	2	3	6	6	1	5	1	13	4	3	2	4	0	3	5	2	2	4	3	9	4	3	4	2	6	2	3	1	0	3	0	4	6	2	4	2	4	3
AC004678.2	1	3	1	7	0	3	3	0	1	0	1	0	1	0	1	3	0	4	1	0	0	7	0	3	0	1	1	11	2	5	0	3	4	0	1	0	1	3	2	2	0	2	4	0	0	0	1	0
AC004687.1	129	462	20	737	7	186	23	314	23	69	48	1148	194	279	241	175	217	18	141	66	67	38	204	6	50	56	60	57	103	38	34	16	21	286	52	73	78	23	159	188	14	23	35	263	678	250	87	178
AC004687.2	5	2	6	33	1	6	3	10	5	5	23	13	9	1	9	5	1	9	8	7	5	13	15	7	2	6	3	8	5	7	6	2	2	10	10	1	8	4	3	7	0	8	8	21	8	32	6	5
AC004687.3	4	2	0	141	18	2	1	0	5	2	8	5	6	23	5	8	5	1	3	8	7	1	1	31	0	1	0	0	5	14	1	108	2	1	2	0	3	0	8	1	1	10	1	4	0	6	2	15
AC004690.1	0	0	0	0	0	0	0	0	0	0	0	0	0	0	0	0	0	0	0	0	0	0	0	0	0	0	0	0	0	0	0	0	0	0	0	0	0	0	0	0	0	0	0	0	0	0	0	0
AC004690.2	0	0	0	11	6	0	0	0	0	6	0	3	0	0	0	0	0	0	0	1	0	0	1	1	0	0	1	1	0	2	0	0	1	11	0	0	0	0	5	4	0	0	0	0	85	1	44	0
AC004691.1	0	0	1	1	0	0	0	0	0	0	0	0	2	0	0	0	0	0	0	0	0	0	0	0	0	0	0	0	0	0	0	0	0	0	0	0	0	0	0	0	0	0	0	0	0	0	0	0
AC004691.2	0	0	0	0	0	0	0	0	0	0	0	0	0	0	0	0	0	0	0	0	0	0	0	0	0	0	0	0	0	0	0	0	0	0	0	0	0	0	0	0	0	0	0	0	0	0	0	0
AC004692.1	0	1	0	0	0	3	0	1	0	0	0	0	0	1	0	0	0	0	0	1	0	0	0	0	0	1	0	0	0	0	0	2	0	0	0	0	0	0	0	0	0	0	0	0	0	0	0	0
AC004692.2	0	0	0	0	0	3	0	0	0	0	0	0	0	0	0	0	1	0	0	1	0	0	0	0	0	0	0	1	0	0	0	1	0	0	0	0	0	0	0	0	0	0	0	0	0	0	0	3
AC004696.1	0	1	1	45	5	0	5	1	0	2	2	2	8	3	5	1	2	0	1	5	25	0	3	4	5	0	1	6	0	1	1	0	1	1	0	2	1	2	2	0	0	2	6	2	1	1	1	3
AC004696.2	0	0	0	8	0	0	1	0	0	0	0	0	1	0	2	1	1	0	0	1	13	2	1	0	1	1	2	3	0	0	2	1	0	0	0	1	0	0	1	0	0	0	0	0	1	3	5	2
AC004699.1	0	0	0	0	0	0	0	0	0	0	0	0	0	0	0	0	0	0	0	0	0	0	0	0	0	0	0	0	0	0	0	0	0	0	0	0	0	0	0	0	0	0	0	0	0	0	0	0
AC004702.1	0	0	0	2	0	0	1	0	0	0	0	0	0	0	0	0	0	0	0	3	0	0	0	0	0	1	0	1	0	0	0	0	0	0	0	0	0	0	0	0	0	0	1	0	0	0	0	1
AC004704.1	0	0	0	0	0	0	0	0	0	0	0	0	0	0	0	0	0	0	0	0	0	0	0	0	0	0	0	0	0	0	0	1	0	0	0	0	0	0	0	1	0	0	0	0	0	0	0	0
AC004706.1	0	0	0	27	7	0	4	5	0	0	20	0	0	0	1	4	1	0	1	0	0	1	1	0	3	1	0	0	8	0	0	5	2	1	0	0	1	0	1	1	0	2	3	1	0	0	2	2
AC004706.2	0	0	0	0	0	0	0	0	0	0	0	0	0	0	0	0	0	0	0	0	0	0	0	0	0	0	0	0	0	0	0	0	0	0	0	0	0	0	0	0	0	0	0	0	0	0	0	0
AC004706.3	29	41	52	317	50	82	60	51	11	22	108	4	44	39	32	91	42	72	66	22	2	154	85	68	20	47	68	30	56	19	32	62	64	29	24	9	60	38	47	18	5	103	41	73	44	15	23	41
AC004707.2	1	2	6	11	2	5	4	3	0	2	3	0	0	2	0	1	2	2	0	2	0	2	4	2	1	1	2	0	1	1	1	4	8	1	2	0	0	1	0	3	0	1	1	2	0	0	1	0
AC004745.1	0	0	0	0	0	0	0	0	0	0	0	0	0	0	0	0	0	0	0	0	0	0	0	0	0	0	0	0	0	0	0	0	0	0	0	0	0	0	0	0	0	0	0	0	0	0	0	0
AC004765.1	0	0	0	0	0	0	0	0	0	0	0	0	0	0	0	0	0	0	0	0	0	0	0	0	0	0	0	0	0	0	0	0	0	0	0	0	0	0	0	0	0	0	0	0	0	0	0	0
AC004769.1	0	0	0	0	0	0	0	0	0	0	0	0	0	0	0	0	0	0	0	0	0	0	0	0	0	0	0	0	0	0	0	0	0	0	0	0	0	0	0	0	0	0	0	0	0	0	0	0
AC004771.1	0	2	5	5	4	0	2	2	0	1	6	0	0	2	2	0	3	2	1	3	0	4	7	2	2	1	2	2	0	0	0	2	3	1	0	0	2	0	1	2	0	0	0	12	7	0	4	3
AC004771.2	0	23	15	105	19	27	16	20	7	7	26	6	7	40	39	32	29	29	22	13	2	39	33	32	14	20	40	19	30	11	15	28	24	11	37	2	31	17	23	11	0	29	27	42	29	5	25	9
AC004771.3	26	7	43	34	14	4	6	8	1	2	5	7	22	2	4	3	6	6	2	50	14	18	4	8	17	10	4	13	2	30	10	3	4	1	6	6	5	2	6	3	9	12	9	29	15	17	24	16
AC004771.4	0	1	3	3	0	4	1	2	1	0	3	0	0	4	4	2	0	2	0	1	0	8	2	3	1	4	8	0	3	1	1	0	3	3	0	0	2	0	0	0	0	0	0	2	0	0	0	0
AC004775.1	1	0	7	13	2	5	1	0	3	0	3	1	4	3	1	0	0	0	1	4	2	2	0	2	1	2	3	8	6	0	0	5	0	0	1	0	2	2	6	4	0	1	1	5	1	1	2	2
AC004777.1	0	1	0	4	2	0	0	3	0	1	0	3	2	4	1	0	0	0	1	1	9	3	1	4	2	1	1	1	3	1	0	1	0	1	4	0	0	1	2	2	0	2	3	2	3	3	0	1
AC004784.1	0	0	1	1	1	0	1	0	0	0	0	0	1	5	0	0	1	0	0	0	0	0	1	0	0	0	0	0	0	1	2	2	0	0	0	0	0	0	1	0	2	3	0	0	2	2	0	0
AC004790.1	0	0	0	0	0	0	0	0	0	0	0	0	0	0	0	0	0	0	0	0	0	0	0	0	0	0	0	0	0	0	0	0	0	0	0	0	0	0	0	0	0	0	0	0	0	0	0	0
AC004790.2	0	0	0	0	0	0	0	0	0	0	0	0	0	0	0	0	0	0	0	0	0	0	0	0	0	0	0	0	0	0	0	0	0	0	0	0	0	0	0	0	0	0	0	0	0	0	0	0
AC004797.1	3	24	0	70	7	4	0	29	4	6	8	12	22	13	21	19	2	4	18	7	4	4	27	5	17	1	2	7	14	5	6	0	6	15	2	3	5	2	27	9	0	1	2	12	30	2	16	16
AC004801.1	2	0	2	1	1	4	2	1	0	2	0	0	1	1	1	1	0	2	2	1	1	3	1	0	0	1	3	1	2	2	0	0	4	0	0	0	1	0	1	0	0	0	0	1	5	2	5	1
AC004801.2	37	74	71	182	33	70	29	23	24	33	24	52	24	12	43	19	27	32	81	46	47	56	30	33	56	122	52	249	41	22	19	54	41	17	26	22	37	30	57	43	8	92	99	198	87	274	123	50
AC004801.3	0	0	0	1	0	2	0	0	0	0	0	0	0	0	0	0	0	0	0	0	0	0	0	0	0	0	1	1	0	0	0	0	0	0	0	0	0	0	0	0	0	1	0	0	1	3	0	0
AC004801.4	0	0	0	0	1	0	0	0	0	0	0	0	0	0	0	0	0	0	0	0	0	0	0	0	1	0	0	0	0	0	0	0	0	0	0	0	0	0	0	0	0	0	0	0	0	0	2	0
AC004801.5	0	0	0	0	0	0	0	0	0	0	0	0	0	0	0	0	0	0	0	0	0	0	0	0	0	0	1	0	0	0	0	0	0	0	0	0	1	0	0	0	0	0	0	0	0	0	0	1
AC004801.6	38	7	20	42	3	22	14	7	12	5	13	19	12	4	11	7	1	14	12	2	15	20	11	19	12	16	13	54	14	13	9	11	3	11	21	0	5	9	6	8	7	16	19	25	12	60	36	23
AC004801.7	0	0	0	0	0	0	0	0	0	0	1	0	0	0	0	0	0	0	0	1	0	1	0	0	2	0	0	0	0	0	0	0	0	0	1	0	0	0	0	0	0	0	0	1	0	0	1	0
AC004803.1	67	46	69	485	143	70	71	43	55	46	133	62	100	119	84	117	104	141	50	178	89	98	57	164	47	39	30	68	93	129	11	221	37	45	111	13	32	115	84	76	16	54	75	187	90	90	80	101
AC004805.1	0	0	0	0	0	0	0	0	0	0	0	0	0	0	0	0	0	0	0	0	0	1	0	0	0	0	0	0	0	0	0	0	0	0	0	0	0	0	0	0	0	0	0	0	0	0	1	0
AC004805.2	0	0	0	0	0	0	1	0	0	0	0	0	0	0	0	0	0	0	0	0	0	0	0	0	0	0	1	0	0	0	0	0	0	1	0	0	0	0	0	0	0	1	0	0	1	0	0	0
AC004805.3	0	0	0	1	0	0	0	0	0	0	0	0	0	0	0	0	0	0	0	0	0	0	0	0	0	0	0	0	0	0	0	0	0	0	0	0	0	0	0	0	0	0	0	0	0	0	0	0
AC004808.1	0	0	0	0	0	0	0	0	0	0	0	0	0	0	0	0	0	0	0	0	0	0	0	0	0	0	0	0	0	0	0	0	0	0	0	0	0	0	0	0	0	0	0	0	0	0	0	0
AC004808.2	0	0	0	0	0	0	0	0	0	0	1	0	0	0	0	0	0	0	0	0	0	0	0	0	0	0	0	0	0	0	0	0	0	0	0	0	0	0	0	0	0	0	0	0	0	0	0	0
AC004812.1	0	0	0	0	0	0	0	0	0	0	0	1	0	0	0	0	0	0	0	0	0	0	0	0	1	0	0	0	0	0	1	0	0	0	0	0	0	0	0	0	0	0	0	0	0	0	0	0
AC004812.2	108	77	407	799	101	208	81	147	94	109	88	79	145	135	116	132	160	162	104	174	159	300	89	374	118	203	148	211	190	266	192	196	126	106	186	34	93	165	124	74	19	276	206	360	290	389	268	174
AC004816.1	25	22	1	110	54	72	15	22	42	2	29	21	30	33	50	61	37	52	6	31	39	1	8	40	17	15	16	2	13	151	5	30	4	8	12	4	7	47	29	21	0	18	21	48	37	18	49	21
AC004816.2	1	9	0	7	15	12	14	2	9	0	4	1	2	3	4	4	1	7	7	2	5	0	0	5	1	1	1	1	5	11	7	9	4	2	1	2	2	6	2	8	5	0	1	17	1	6	15	0
AC004817.1	0	0	0	0	0	4	0	0	1	0	0	0	0	0	0	0	0	0	0	0	0	0	1	0	0	0	0	0	0	1	0	1	2	0	0	0	0	0	0	1	0	3	0	0	0	0	0	0
AC004817.2	0	0	0	0	0	1	1	12	0	0	0	0	0	2	1	1	1	0	2	0	49	3	3	2	2	6	1	0	4	0	5	0	2	1	2	1	2	0	0	4	0	0	1	9	1	0	0	1
AC004817.3	0	10	0	13	1	63	4	214	1	1	7	3	5	10	6	4	39	2	7	0	13	1	27	0	2	3	0	0	5	4	2	1	2	2	7	7	1	0	0	5	3	3	1	10	5	2	1	5
AC004817.4	0	0	1	0	0	4	1	2	0	0	0	0	0	0	0	0	0	0	0	1	1	1	11	1	18	2	1	11	1	1	0	1	1	2	3	0	0	0	2	0	0	20	1	0	0	2	1	0
AC004817.5	0	1	0	8	0	1	0	0	0	0	0	0	0	0	4	1	2	0	2	2	0	3	4	0	1	0	0	0	4	2	0	2	1	0	0	1	3	0	2	6	0	0	0	1	4	2	0	0
AC004824.1	0	0	0	0	0	0	0	0	0	0	0	0	0	0	0	0	0	0	0	0	0	0	0	0	0	0	0	0	0	0	0	0	0	0	0	0	0	0	0	0	0	0	0	0	0	0	0	0
AC004824.2	0	0	0	1	0	1	0	0	0	0	0	0	0	0	0	0	0	0	0	0	0	0	0	0	0	0	0	0	0	0	0	0	0	0	0	0	0	1	0	0	0	0	0	0	0	0	0	0
AC004825.1	0	0	0	0	0	0	0	0	0	0	0	0	0	0	0	0	0	0	0	0	0	0	0	0	0	0	0	0	0	1	0	0	0	0	0	0	0	0	0	0	0	0	0	0	0	0	0	0
AC004825.2	31	8	36	91	4	30	13	16	12	13	11	14	30	11	11	16	15	9	11	27	10	14	4	13	11	26	33	18	11	36	21	19	10	15	14	7	5	13	14	31	0	22	21	24	23	27	26	27
AC004825.3	0	0	0	0	0	0	0	0	0	0	0	1	2	0	0	0	0	0	0	0	0	0	0	0	0	0	0	0	0	0	0	0	0	0	0	0	0	0	0	0	0	0	0	1	0	0	0	0
AC004828.1	0	0	2	16	0	0	0	0	2	2	1	0	2	0	0	3	1	0	4	0	0	1	2	0	1	1	4	3	1	3	4	0	0	3	2	0	0	0	2	0	0	1	1	1	0	1	1	0
AC004828.2	0	0	4	20	0	10	0	0	2	1	1	2	5	1	6	3	3	0	7	11	1	10	6	9	5	12	6	3	0	11	10	2	1	7	13	1	1	4	5	4	1	8	6	12	9	1	2	2
AC004830.2	0	0	0	1	0	4	0	0	0	0	0	0	0	0	1	0	0	0	0	0	2	0	0	0	0	0	0	3	3	0	0	0	0	0	1	0	0	0	0	0	0	0	0	0	0	0	0	0
AC004832.1	0	0	0	3	0	4	0	2	0	0	0	0	0	0	0	0	0	0	1	1	2	0	0	7	0	0	0	0	0	0	0	0	0	3	0	0	1	0	0	0	0	0	0	2	3	0	0	1
AC004832.2	0	0	0	0	0	0	0	0	0	0	0	0	0	0	0	0	0	0	0	0	0	0	0	0	0	0	0	0	0	0	0	0	0	0	0	0	0	0	0	0	0	0	0	0	0	0	1	0
AC004832.3	0	0	0	0	0	0	0	0	0	0	0	0	0	0	0	0	0	0	0	0	0	0	0	0	0	0	0	0	0	0	0	0	0	0	0	0	0	0	0	0	0	0	0	0	0	0	0	0
AC004832.4	1	0	1	5	1	0	0	0	0	0	1	3	0	1	1	0	0	0	0	3	9	1	0	2	0	1	0	1	1	1	1	0	0	1	1	0	0	0	1	2	0	0	0	0	0	3	1	2
AC004832.5	9	19	31	73	10	19	15	37	2	6	8	23	12	51	25	32	8	0	49	20	13	29	34	21	7	53	12	3	40	11	10	13	14	6	10	9	27	1	19	22	7	6	4	69	9	9	14	10
AC004832.6	32	15	14	19	5	8	18	21	4	6	4	6	5	18	2	0	2	2	3	6	4	4	4	22	10	10	3	6	6	20	11	10	25	6	4	1	3	3	1	8	1	11	19	15	8	11	11	0
AC004834.1	2	4	9	53	20	70	9	5	8	22	12	5	16	19	5	7	6	9	3	35	41	27	6	35	5	21	12	18	14	25	5	5	18	3	34	5	8	23	7	20	2	17	33	110	37	34	12	12
AC004835.1	0	0	1	3	0	0	0	0	1	0	0	1	1	0	1	0	1	0	0	0	0	1	0	0	0	0	0	1	0	0	0	0	0	0	0	0	0	0	0	0	0	0	0	1	0	2	0	0
AC004835.2	0	0	0	0	0	0	0	0	0	0	0	0	0	0	0	0	0	0	0	0	0	0	0	0	0	0	0	0	0	0	0	0	0	0	0	0	0	0	0	0	0	0	0	0	0	0	0	0
AC004836.1	0	0	0	0	0	0	0	0	0	0	0	0	0	0	0	0	0	0	0	0	0	0	0	0	0	0	0	0	0	0	0	0	0	0	0	0	0	0	0	0	0	0	0	0	0	0	0	0
AC004837.1	0	0	0	0	0	0	0	0	0	0	0	0	0	0	0	0	0	0	0	0	0	0	0	0	0	0	0	0	0	0	0	0	0	0	0	0	0	0	0	0	0	0	0	0	0	0	0	0
AC004837.2	0	0	0	0	1	0	0	0	0	0	0	0	0	0	0	0	0	0	0	0	0	0	0	0	0	0	0	0	0	0	0	0	0	0	0	0	0	0	0	0	0	0	0	0	0	0	0	0
AC004837.3	0	0	0	0	0	0	0	0	0	0	0	0	0	1	0	0	0	0	0	0	0	0	1	0	0	1	0	1	0	0	0	0	0	0	0	0	0	0	0	0	0	0	1	0	0	0	0	0
AC004837.4	0	4	2	57	11	19	10	3	3	4	6	0	10	22	6	4	2	7	4	16	6	4	3	21	3	5	8	3	3	2	4	8	3	6	15	0	4	19	6	2	0	3	14	25	6	2	8	12
AC004839.2	22	4	18	35	17	15	4	4	2	5	0	12	10	8	4	4	4	3	3	2	16	5	4	20	15	9	12	15	2	22	8	7	3	1	5	3	6	13	4	3	5	11	8	22	17	16	15	18
AC004840.1	0	1	2	2	0	4	1	0	0	1	0	0	1	0	3	0	1	0	2	2	0	0	1	5	0	3	0	1	0	4	0	0	3	2	3	0	0	1	0	0	0	2	3	0	1	0	1	1
AC004840.2	0	0	0	0	1	1	0	0	0	1	0	1	1	0	0	0	0	0	0	0	0	0	0	1	3	1	0	0	0	0	0	0	0	1	0	0	0	0	1	0	0	0	1	0	0	0	0	0
AC004846.1	2	27	6	128	57	6	20	111	1	16	1	14	2	21	19	6	30	8	9	5	12	8	8	5	3	7	6	6	7	5	4	2	2	17	4	5	3	3	31	7	1	5	1	9	6	12	5	13
AC004846.2	18	23	23	86	5	26	6	8	13	2	23	22	37	11	4	9	5	23	4	8	12	24	19	5	5	34	11	30	6	24	14	20	5	10	31	2	3	9	12	22	2	27	20	26	43	59	17	27
AC004847.1	3	13	6	90	24	22	43	5	10	14	11	1	4	12	9	16	13	5	15	9	29	13	28	47	17	13	7	30	26	11	13	5	4	13	10	5	13	4	9	20	0	6	4	27	10	31	10	29
AC004851.1	1	0	0	1	0	1	1	0	1	0	0	0	0	0	0	1	0	0	0	0	0	2	0	1	0	0	0	1	0	0	0	0	0	0	0	0	0	0	0	0	0	0	1	0	0	0	0	0
AC004852.1	0	0	0	0	0	0	0	0	0	0	0	0	0	0	0	0	0	0	0	0	0	0	0	0	0	0	0	0	0	0	0	0	0	0	0	0	0	0	0	0	0	0	0	0	0	0	0	0
AC004852.2	0	35	1	169	75	26	19	0	2	2	2	28	22	14	9	47	3	0	43	1	4	12	0	6	8	37	3	29	10	241	27	120	1	14	102	1	11	257	0	1	14	53	53	39	172	1	22	78
AC004852.3	0	0	0	0	0	1	0	0	0	0	0	0	1	0	0	0	0	0	2	0	0	0	0	0	0	1	0	0	0	0	0	1	0	0	0	0	0	1	0	0	0	0	1	1	0	0	0	0
AC004854.1	0	1	2	13	1	4	9	1	1	0	4	0	0	2	2	0	1	2	5	1	1	1	0	5	3	2	5	0	2	0	1	1	9	0	2	0	3	5	1	4	0	3	6	5	3	3	1	2
AC004854.2	21	44	25	156	24	84	87	42	10	33	43	28	24	10	24	28	18	14	19	25	60	34	16	44	35	81	123	19	33	29	51	18	47	40	21	33	56	37	22	41	5	42	49	104	43	36	82	45
AC004858.1	0	0	0	0	0	0	0	0	0	1	0	0	0	0	0	0	0	1	0	0	0	1	0	0	0	1	0	0	0	0	0	0	0	0	0	0	0	0	0	0	0	0	1	0	0	0	0	0
AC004862.1	0	0	0	1	1	0	0	0	0	0	0	0	0	0	0	0	0	0	0	0	0	0	0	0	0	0	0	0	0	1	0	0	0	0	0	0	0	0	1	0	0	0	0	0	0	0	0	1
AC004863.1	0	0	0	0	0	0	0	0	0	0	1	0	0	0	0	0	0	0	0	0	0	2	0	0	0	0	0	0	0	0	0	0	0	0	0	0	0	1	0	0	0	0	0	0	0	1	0	0
AC004865.1	0	0	0	0	0	0	0	0	0	0	0	0	0	0	0	0	0	0	0	0	0	0	0	0	0	0	0	0	1	0	0	0	0	0	0	0	0	0	0	0	0	0	0	0	0	0	0	0
AC004865.2	12	41	8	63	8	27	16	16	9	9	15	38	26	38	33	29	30	13	34	43	35	15	40	25	19	21	21	7	15	18	17	4	10	18	24	9	21	6	27	23	4	14	47	60	24	44	34	36
AC004866.1	0	0	0	0	0	0	0	0	0	0	0	0	0	0	0	0	0	0	0	0	0	0	0	0	0	0	0	0	0	0	0	0	0	0	0	0	0	0	0	0	0	0	0	0	0	0	0	0
AC004866.2	0	0	0	0	0	0	0	0	0	0	0	0	0	0	0	0	0	0	0	0	0	0	0	0	0	0	0	0	0	0	0	0	0	0	0	0	0	0	0	0	0	0	0	0	0	0	0	0
AC004869.1	0	0	0	0	0	0	0	0	0	0	0	0	0	0	0	0	0	0	0	0	0	0	0	0	0	0	0	0	0	0	0	0	0	0	0	0	0	0	0	0	0	0	0	0	0	0	0	0
AC004869.2	0	0	0	0	0	0	0	0	0	0	0	0	0	0	0	0	0	0	0	0	0	0	0	0	0	0	0	0	0	0	0	0	0	0	0	0	0	0	0	0	0	0	0	0	0	0	0	0
AC004870.1	0	1	0	0	0	0	0	1	0	2	0	0	0	0	0	1	1	0	0	0	0	0	1	1	1	0	0	0	0	0	0	0	0	0	0	0	0	0	1	0	0	0	0	0	0	0	0	0
AC004870.2	0	1	2	3	0	23	0	0	0	2	0	0	6	0	2	0	0	0	0	5	0	3	0	1	3	7	0	0	0	0	3	0	0	1	1	3	2	0	0	0	0	1	3	6	2	0	4	0
AC004870.3	0	0	0	0	0	0	0	0	0	0	0	0	0	0	0	0	0	0	0	0	0	0	0	0	0	0	0	0	0	0	0	0	0	0	0	0	0	0	0	0	0	0	0	0	0	0	0	0
AC004870.4	0	0	0	1	1	0	0	0	0	1	0	0	8	0	0	0	0	0	0	0	0	0	0	0	1	6	0	1	0	1	1	0	0	0	0	0	1	0	0	0	0	1	2	2	1	2	0	0
AC004875.1	0	0	0	2	0	3	1	0	0	0	2	2	0	4	0	0	0	0	2	0	1	5	0	0	4	0	0	8	1	0	0	4	0	0	1	0	0	1	1	0	0	0	1	6	5	3	1	0
AC004877.1	31	35	309	367	34	267	51	62	58	27	71	24	138	66	27	66	30	21	61	57	51	174	15	119	90	50	139	150	179	222	72	111	120	19	345	6	84	105	45	70	7	130	178	79	137	139	170	35
AC004877.2	49	28	34	161	22	36	9	19	12	27	20	27	28	18	16	22	10	22	34	14	28	25	19	38	21	27	24	61	20	38	23	16	30	12	40	5	20	46	11	39	0	44	56	70	54	63	39	10
AC004878.3	0	0	0	0	0	0	0	0	0	0	0	0	0	0	0	0	0	0	0	0	0	0	0	0	0	0	0	0	0	0	0	0	0	0	0	0	0	0	0	0	0	0	0	0	0	0	0	0
AC004878.7	0	0	0	1	0	0	0	0	0	0	0	0	0	0	0	1	0	0	0	0	0	0	0	0	0	0	0	0	0	0	0	0	0	0	0	0	0	0	0	0	0	0	0	0	0	0	0	0
AC004879.2	0	0	0	0	0	0	0	0	0	0	0	0	0	0	0	0	1	0	0	0	8	0	0	1	0	1	0	0	0	0	0	0	0	0	0	0	0	0	0	0	2	0	0	0	1	0	0	0
AC004882.2	0	2	0	3	1	0	2	0	0	0	1	13	0	0	2	0	0	1	0	0	5	0	0	4	2	1	0	0	0	2	0	0	0	0	1	0	1	2	0	0	0	0	0	2	0	0	0	0
AC004882.3	0	0	0	0	0	0	0	0	0	0	0	0	0	0	0	0	0	0	0	0	0	0	0	0	0	0	0	0	0	0	0	0	0	0	0	0	0	0	0	0	0	0	0	0	0	0	0	0
AC004882.4	2	3	4	33	5	5	1	3	0	5	10	1	4	5	1	0	2	0	4	2	3	5	3	6	8	6	2	3	2	2	14	2	0	1	3	0	3	2	3	4	1	4	6	17	2	12	5	2
AC004884.1	0	0	1	1	1	0	0	1	0	0	0	0	0	0	0	0	0	1	1	2	0	0	1	0	2	1	1	0	1	0	2	0	1	0	0	2	0	0	2	0	0	0	0	1	0	3	0	1
AC004884.2	0	0	0	5	0	0	0	0	0	0	0	0	0	0	0	0	0	0	0	0	0	0	0	0	0	0	0	0	0	0	0	0	0	0	0	0	0	0	0	0	0	0	0	0	0	0	0	0
AC004888.1	0	0	0	0	0	0	0	0	0	0	0	0	1	0	0	0	0	0	0	0	0	0	0	1	0	0	0	1	0	0	0	0	0	0	0	0	0	0	0	0	0	0	0	0	0	0	0	0
AC004889.1	0	0	0	0	0	0	0	0	0	0	0	0	0	0	0	0	0	0	0	0	0	0	0	0	0	0	0	0	0	0	0	0	0	0	0	0	0	0	0	0	0	0	0	0	0	0	0	0
AC004890.1	5	13	9	28	8	16	17	8	8	16	54	9	2	10	8	11	7	18	8	10	2	5	4	14	12	5	4	11	7	14	13	7	14	11	10	10	11	9	13	10	8	14	1	10	16	35	27	5
AC004890.2	33	216	329	1663	235	366	87	184	136	137	321	109	411	604	390	505	175	662	250	361	85	331	393	528	367	401	523	231	489	558	151	300	614	349	629	38	468	368	323	234	4	455	1066	1120	864	648	399	95
AC004890.3	0	0	0	0	0	0	0	0	0	0	0	0	0	0	0	0	1	0	0	0	0	0	0	0	0	0	0	0	1	0	0	0	0	0	0	0	0	0	0	0	0	0	0	0	0	0	0	0
AC004893.1	0	0	0	0	0	0	0	0	0	0	0	0	0	0	0	0	0	0	0	0	0	0	0	0	0	0	0	0	0	0	0	0	0	0	0	0	0	0	0	0	0	0	0	0	0	0	0	0
AC004893.2	4	1	0	10	3	2	2	0	0	3	1	0	1	0	0	1	0	2	0	7	0	3	4	2	0	3	2	2	1	2	1	0	3	0	0	0	5	2	1	0	0	0	3	2	3	8	3	2
AC004895.1	0	0	2	7	1	3	5	1	0	1	1	1	0	3	0	1	0	1	0	1	0	3	0	1	0	2	3	2	1	0	0	0	4	0	0	0	2	1	0	3	1	2	2	10	4	4	2	1
AC004898.1	0	0	0	0	0	0	0	0	0	0	0	0	0	0	0	1	0	0	0	0	0	1	0	0	0	0	0	0	1	0	0	0	0	0	0	0	0	0	0	1	0	1	2	0	1	0	0	0
AC004899.1	0	0	0	0	0	0	0	0	0	0	0	0	0	0	0	0	0	0	0	0	0	0	0	0	0	0	0	0	0	0	0	0	0	0	0	0	0	0	0	0	0	0	0	0	0	0	0	0
AC004899.2	0	3	5	100	4	0	0	0	1	0	4	4	6	0	0	9	1	2	1	21	1	9	0	1	1	0	0	0	0	79	0	89	0	0	0	0	0	44	4	0	0	0	0	3	67	0	14	0
AC004900.1	0	1	0	2	0	0	0	1	0	2	0	0	0	0	0	2	0	0	0	0	0	0	0	0	1	1	1	0	1	0	0	0	0	1	0	0	0	1	0	1	0	0	2	0	2	0	1	0
AC004908.1	0	7	1	30	0	0	0	2	1	0	0	10	7	17	3	1	1	0	0	1	0	1	1	1	0	0	0	0	0	0	0	0	0	0	0	5	1	0	10	3	0	0	0	0	0	0	0	2
AC004908.2	1	2	13	66	15	9	11	9	5	4	8	0	2	12	6	10	3	11	11	7	26	15	16	28	7	12	7	12	11	14	8	17	9	7	11	3	7	13	5	6	0	10	16	15	6	5	14	4
AC004908.3	0	2	4	31	2	4	9	2	2	8	16	5	6	9	4	6	2	6	11	7	38	18	8	17	7	12	3	9	5	16	8	4	4	2	5	4	4	9	4	10	4	5	15	12	13	4	7	10
AC004910.1	0	0	0	3	0	0	0	0	0	0	0	0	0	0	0	0	0	0	0	0	0	0	0	2	0	0	0	0	0	0	0	0	0	0	0	0	0	0	0	0	0	0	0	0	0	0	0	0
AC004911.1	1	0	0	12	0	0	1	0	0	0	0	0	0	0	0	0	0	2	0	0	0	0	0	1	0	0	0	0	0	1	0	13	0	11	0	0	0	0	0	0	0	1	0	0	5	0	2	0
AC004917.1	0	0	0	13	0	1	12	1	5	0	2	0	0	0	0	1	0	1	0	9	0	1	0	0	0	0	2	0	5	0	0	3	2	1	0	0	0	1	0	1	0	2	0	4	2	2	0	4
AC004918.1	343	119	283	954	201	151	56	131	113	196	133	250	208	187	100	127	53	67	154	150	314	290	85	142	221	166	97	452	145	326	121	76	140	130	290	61	139	189	159	138	23	240	191	387	532	440	548	86
AC004918.5	10	43	35	685	78	73	39	35	29	23	68	9	31	143	36	141	42	99	68	19	11	219	61	43	12	64	50	40	87	51	32	30	47	97	90	16	91	107	58	54	3	104	45	107	84	24	84	7
AC004920.1	0	0	0	0	0	0	0	0	0	0	0	0	0	0	0	0	0	0	0	0	0	0	0	0	0	0	0	0	0	0	0	0	0	0	0	0	0	0	0	0	0	0	0	0	0	0	0	0
AC004921.1	3	5	6	22	15	13	1	38	1	19	6	13	1	15	11	2	14	0	6	27	15	2	29	5	14	5	1	9	5	1	2	1	7	16	3	6	8	2	9	11	0	4	5	21	14	20	3	21
AC004921.2	0	0	0	1	0	5	0	0	0	0	1	0	0	1	0	0	2	0	1	0	0	0	0	1	0	1	6	2	0	0	1	2	0	2	1	0	2	1	0	1	0	2	0	3	0	0	0	0
AC004922.1	2	1	0	1	0	0	1	0	0	0	0	0	0	1	2	0	0	1	1	1	4	2	0	0	0	2	0	2	0	0	1	0	0	1	3	0	1	0	0	1	0	0	0	1	6	3	1	1
AC004923.1	1	2	1	6	2	3	4	2	4	0	6	3	7	6	2	3	0	1	2	2	12	2	1	10	3	0	3	0	7	0	0	1	0	1	0	1	2	2	2	3	0	0	0	4	3	4	3	8
AC004923.2	0	0	0	2	0	1	0	0	0	0	0	0	0	0	0	0	0	0	0	1	23	0	0	0	0	0	0	0	0	0	0	0	0	0	0	0	0	0	0	0	0	0	0	0	1	0	0	6
AC004923.3	0	0	0	0	0	0	0	0	0	0	0	0	0	0	0	0	0	0	0	0	0	0	0	0	0	0	0	0	0	0	0	0	0	0	0	0	0	0	0	0	0	0	0	0	0	0	0	0
AC004923.4	5	1	8	15	21	13	9	1	3	4	11	14	6	7	7	1	3	4	5	37	18	9	6	24	8	21	5	13	7	30	6	6	16	2	23	0	6	3	4	8	1	10	17	23	5	25	21	17
AC004924.1	0	0	0	0	0	0	0	0	0	0	0	0	0	0	0	0	0	0	0	0	0	0	0	0	0	0	0	0	0	0	0	0	0	0	0	0	0	0	0	0	0	0	0	0	0	0	0	0
AC004925.1	7	0	3	51	39	12	9	13	1	90	1	10	2	4	4	0	0	1	0	66	6	6	3	7	41	55	42	8	81	15	10	0	59	41	0	10	10	2	38	13	11	11	1	19	287	44	150	5
AC004930.1	0	0	0	0	0	1	0	0	0	0	0	0	0	0	0	0	0	0	0	0	0	0	0	0	0	0	0	3	0	0	0	0	0	0	0	0	0	0	0	0	0	0	0	0	2	0	0	0
AC004936.1	0	0	0	0	0	0	0	0	0	0	0	0	0	0	0	0	0	0	0	0	0	1	0	0	0	0	0	0	0	0	0	0	0	0	0	0	0	0	0	0	0	0	0	0	0	0	0	0
AC004938.1	0	0	0	0	0	2	0	0	0	0	0	0	0	0	0	0	0	0	0	0	0	0	0	0	0	0	0	0	0	0	0	0	0	0	0	0	0	0	0	0	0	0	0	0	0	0	0	0
AC004938.2	6	13	24	110	53	49	19	6	17	29	21	14	20	29	15	11	13	24	6	68	41	20	1	22	21	27	15	31	22	129	18	11	11	12	48	5	14	35	28	19	0	22	30	46	63	49	50	30
AC004941.1	0	0	0	1	0	0	0	0	0	0	0	0	0	0	0	0	0	0	2	0	0	1	0	0	0	1	1	0	0	1	1	0	1	0	0	0	0	0	0	0	0	1	0	0	4	1	0	0
AC004941.2	2	0	0	1	0	2	1	0	0	0	0	0	0	0	0	0	0	0	0	0	0	0	0	2	0	1	0	0	0	0	0	0	0	0	0	0	0	0	0	0	0	0	0	1	0	1	0	0
AC004943.1	4	6	17	106	17	28	21	6	15	1	25	5	11	8	6	6	8	30	8	8	8	28	5	29	2	12	6	11	9	41	10	20	13	6	24	0	2	35	9	11	0	35	16	27	22	11	29	18
AC004943.2	38	76	270	584	227	290	212	93	138	103	191	70	119	77	89	136	114	409	102	200	79	334	121	247	83	137	97	81	192	182	173	93	90	103	196	43	139	183	126	114	4	366	242	302	261	170	285	205
AC004943.3	2	2	3	2	1	4	2	1	0	5	0	0	3	0	0	0	0	2	0	14	1	5	0	2	1	5	4	4	4	9	2	0	1	1	3	0	1	4	0	3	0	1	6	5	6	8	2	4
AC004944.1	0	0	0	0	0	0	0	0	0	0	0	0	0	0	0	0	0	0	0	0	0	0	0	0	0	0	0	0	0	0	0	0	0	0	0	0	0	0	0	0	0	0	0	0	0	0	0	0
AC004945.1	0	0	0	0	0	0	0	0	0	1	0	0	0	0	0	0	0	0	0	0	0	1	0	0	0	0	0	0	0	0	0	0	0	0	0	0	0	0	0	0	0	0	0	0	0	0	0	0
AC004946.1	0	0	0	0	0	0	0	0	0	0	0	0	0	0	0	0	0	0	0	0	0	0	0	0	0	0	0	0	0	0	0	0	0	0	0	0	0	0	0	0	0	0	0	0	0	0	0	0
AC004946.2	0	0	0	0	0	0	0	0	0	0	0	0	0	0	0	0	0	0	0	0	0	0	0	0	0	0	0	0	0	0	0	0	0	0	0	0	0	0	0	0	0	0	0	0	0	0	0	0
AC004947.1	0	2	0	57	4	16	1	0	0	1	3	2	15	5	17	23	13	0	12	7	1	3	0	10	11	6	14	2	16	94	7	18	0	0	43	0	5	27	6	1	0	12	0	34	78	31	0	27
AC004947.2	12	74	1	1015	64	262	25	9	32	7	27	16	177	103	459	775	240	2	249	182	34	60	10	80	64	22	68	74	201	454	27	264	4	30	273	13	48	390	186	4	4	134	4	313	250	148	4	431
AC004947.3	0	5	1	47	3	48	2	8	2	3	2	4	11	15	15	8	8	2	12	16	4	0	4	22	5	15	2	9	7	30	1	13	0	3	34	2	3	16	7	5	0	10	0	11	36	50	0	9
AC004948.1	1	1	6	21	1	3	1	0	5	1	6	1	7	2	2	1	1	4	14	2	9	7	2	7	12	10	3	20	5	10	18	1	7	1	7	1	1	14	2	2	3	12	11	11	19	8	15	15
AC004949.1	0	0	0	3	3	0	1	0	0	0	0	0	0	0	0	0	0	0	0	0	2	0	0	0	0	0	0	0	0	1	0	0	0	0	0	0	0	0	0	0	0	0	0	0	0	0	0	0
AC004951.1	3	10	3	43	4	25	12	2	0	5	7	1	5	8	3	8	3	9	2	8	2	5	8	6	8	10	8	6	3	15	6	7	7	2	8	10	9	10	1	10	15	6	11	13	4	9	6	8
AC004951.2	1	10	6	52	4	19	7	2	13	11	12	3	7	11	4	10	7	10	9	8	4	31	11	14	12	28	2	16	7	21	7	12	14	6	45	6	14	16	9	6	0	18	20	34	13	9	24	32
AC004951.3	0	4	13	4	3	14	3	6	0	0	4	0	4	8	4	9	5	6	7	6	4	13	2	14	3	16	11	1	1	14	1	4	1	1	1	2	7	12	0	1	0	5	18	7	10	28	14	23
AC004951.4	9	23	25	71	20	23	3	13	2	19	11	17	22	21	18	15	8	12	27	31	40	22	14	28	29	57	35	17	26	82	48	8	23	9	27	5	22	30	10	14	1	33	70	101	42	105	35	30
AC004965.1	0	0	0	0	0	0	0	0	0	0	0	0	0	0	0	0	0	0	0	0	0	0	0	0	0	0	0	0	0	0	0	0	0	0	0	0	0	0	0	0	0	0	0	0	0	0	0	0
AC004967.1	0	2	0	4	2	11	5	1	3	0	2	1	0	1	0	0	1	0	2	0	0	4	1	0	2	0	1	2	2	4	3	1	1	0	4	1	0	6	0	1	0	5	5	0	2	1	1	7
AC004967.2	4	8	7	76	7	28	25	5	13	5	14	4	10	32	4	24	12	18	19	2	7	43	5	12	2	9	9	15	10	7	6	6	9	16	24	3	8	18	10	21	0	14	20	20	39	33	10	6
AC004969.1	0	0	0	2	0	0	0	0	0	0	0	0	0	0	0	0	0	0	0	0	0	0	0	0	0	0	0	0	1	0	0	0	0	0	0	0	0	0	0	0	0	0	0	0	0	0	0	0
AC004972.1	0	0	0	0	0	0	0	0	0	0	0	0	0	0	0	0	0	0	0	0	0	0	0	0	0	0	0	0	0	0	0	0	0	0	0	0	1	0	0	0	0	0	0	1	0	0	0	0
AC004973.1	0	0	0	6	0	1	1	0	0	0	1	2	1	2	0	0	0	1	0	6	0	1	2	4	0	0	0	0	2	0	0	0	4	0	0	0	0	0	1	0	0	2	3	1	3	0	2	1
AC004974.1	0	5	0	1	1	0	2	0	0	0	0	0	0	1	0	2	2	3	0	0	0	4	4	0	0	1	1	0	0	0	0	0	2	0	0	0	0	0	0	2	0	0	1	2	0	0	0	0
AC004975.1	0	0	0	0	0	0	0	0	0	0	0	0	0	0	0	0	0	0	0	0	0	0	0	0	0	0	0	0	0	0	0	0	0	0	0	0	0	0	0	0	0	0	0	0	0	0	0	0
AC004975.2	0	0	0	0	0	0	0	0	0	0	0	0	0	0	0	0	0	0	0	0	0	0	0	0	0	0	0	0	0	0	0	0	0	0	0	0	0	0	0	0	0	0	0	0	0	0	0	0
AC004980.1	18	100	81	273	77	166	96	38	42	76	65	19	49	42	41	49	46	81	58	82	46	64	52	137	32	108	75	85	72	159	129	52	91	37	157	21	158	99	46	40	3	179	131	154	98	169	133	60
AC004980.2	0	0	0	0	0	0	0	0	0	0	0	0	0	0	0	0	0	0	0	0	0	0	0	0	0	0	0	0	0	0	0	0	0	0	0	0	0	0	0	0	0	0	0	0	0	0	0	0
AC004980.3	3	0	0	0	0	1	1	3	1	0	0	2	0	0	1	1	0	0	1	0	1	1	0	0	3	2	2	0	0	1	0	2	1	3	0	0	2	0	0	0	0	1	0	1	0	0	0	3
AC004980.5	0	0	0	0	0	0	0	0	0	0	1	0	0	0	0	1	0	0	0	0	0	0	1	0	0	0	1	0	0	0	0	2	3	0	0	0	1	0	0	0	0	0	0	0	0	0	0	0
AC004982.1	7	18	45	415	31	65	17	14	11	48	37	22	144	83	62	68	37	22	32	104	122	15	21	82	83	69	48	78	25	107	44	26	32	29	69	6	40	76	28	33	2	89	230	115	77	127	67	39
AC004982.2	89	102	198	1757	115	185	80	99	118	206	132	144	379	341	264	255	151	81	235	320	414	84	114	298	276	188	195	235	80	594	132	99	127	81	336	21	251	219	174	106	3	308	714	550	332	367	246	121
AC004986.1	0	0	0	1	0	1	0	0	0	0	0	0	0	0	0	0	0	0	1	0	0	0	0	0	0	0	0	0	0	0	0	0	0	0	0	0	0	0	0	0	0	0	0	0	0	0	0	0
AC004987.1	0	0	0	0	0	0	0	0	0	0	0	0	0	0	0	0	0	0	0	0	0	0	0	0	0	0	0	0	0	0	0	0	0	0	0	0	0	0	0	0	0	0	0	0	0	0	0	0
AC004987.2	0	0	0	4	0	1	0	0	0	0	0	0	0	0	0	2	0	0	0	0	0	0	0	2	0	0	0	0	1	0	0	1	1	0	0	0	0	0	0	0	0	0	0	0	0	0	0	0
AC004987.3	0	0	0	0	0	0	0	0	0	0	0	0	0	0	0	0	0	0	0	0	0	0	0	0	0	0	0	0	0	0	0	0	0	0	0	0	0	0	0	0	0	0	0	0	0	0	0	0
AC004988.1	0	0	0	2	1	11	23	0	0	5	0	0	1	0	0	0	0	1	0	2	0	0	0	3	0	1	2	1	2	1	0	3	8	0	0	0	0	0	0	1	0	1	1	0	2	4	1	3
AC004990.1	0	0	0	0	0	1	2	0	0	0	0	1	0	0	0	0	0	1	0	0	2	2	0	1	0	0	0	0	0	1	0	0	0	0	0	0	0	0	0	0	0	1	0	0	0	0	0	0
AC004997.1	4	2	15	29	4	2	4	6	0	4	1	4	8	13	4	3	2	1	2	1	1	3	4	4	5	8	3	1	2	10	3	3	1	0	2	1	3	2	0	8	0	0	2	5	4	6	5	8
AC005000.1	1	0	0	7	2	0	2	0	0	1	1	2	0	2	3	0	1	1	0	0	0	0	0	0	0	2	0	0	1	1	2	1	0	0	0	0	0	0	1	0	2	3	1	1	3	3	1	1
AC005000.2	0	0	0	0	0	0	0	0	0	0	0	0	0	0	0	0	0	0	0	0	0	0	0	0	3	0	0	0	0	0	0	0	1	0	1	0	0	0	0	0	0	0	0	1	0	2	2	1
AC005002.1	0	0	0	0	0	0	0	0	0	0	0	0	0	0	0	0	0	0	0	0	0	0	0	0	0	0	0	0	0	0	0	0	0	0	0	0	0	0	0	0	0	0	0	0	0	0	0	0
AC005002.2	0	0	0	0	0	0	0	0	0	0	0	0	0	0	0	0	0	0	0	0	0	0	0	0	0	0	0	0	0	0	0	0	0	0	0	0	0	0	0	0	0	0	0	0	0	0	0	0
AC005005.1	0	2	3	4	1	2	1	0	0	1	1	2	1	1	1	2	0	0	0	4	0	0	0	1	0	1	0	1	1	0	1	2	1	0	0	0	0	0	0	0	1	0	0	3	4	1	1	0
AC005005.2	0	0	0	1	0	0	0	0	0	0	0	0	0	0	0	0	0	0	0	0	0	1	0	0	0	0	0	0	0	0	0	0	0	0	0	0	0	0	0	0	0	0	0	0	0	0	0	0
AC005005.3	42	59	24	240	37	50	41	31	24	46	36	126	48	44	76	40	50	30	41	141	21	11	17	60	63	53	25	22	27	51	33	66	31	33	46	4	7	18	66	41	6	6	22	134	122	60	96	48
AC005005.4	0	0	1	9	0	1	5	0	0	1	0	3	2	0	1	1	2	0	0	0	2	2	1	2	2	0	0	4	1	0	1	1	2	1	0	1	0	0	1	1	0	3	3	3	3	1	0	3
AC005006.1	0	0	0	0	0	1	0	0	0	0	0	0	0	1	0	0	0	0	1	0	0	0	0	0	0	0	1	0	0	0	0	0	0	0	0	0	0	0	0	0	0	0	0	2	0	0	0	0
AC005008.1	0	0	0	0	0	0	0	0	0	0	0	0	0	0	0	0	0	0	0	0	0	0	0	0	0	0	0	0	0	0	0	0	0	0	0	0	0	0	0	0	0	0	0	0	0	0	0	0
AC005008.2	0	0	0	0	0	0	0	0	0	0	0	0	0	0	0	0	0	0	0	0	0	0	0	0	0	0	0	0	0	0	0	0	0	0	0	0	0	0	0	0	0	0	0	0	0	0	0	0
AC005009.1	0	2	0	7	0	0	0	0	1	0	4	1	4	2	4	1	2	1	0	1	6	1	1	2	0	0	2	1	3	1	0	3	1	2	3	2	0	8	1	2	0	0	0	4	12	10	2	1
AC005011.1	0	0	0	0	0	0	0	0	0	0	0	0	0	0	0	0	0	0	0	0	0	0	0	0	0	0	0	0	0	0	0	0	0	0	0	0	0	0	0	0	0	0	0	0	0	0	0	0
AC005013.1	1	6	39	57	21	6	3	2	4	0	3	5	21	9	0	4	11	0	7	16	4	4	11	9	28	4	2	16	11	15	0	6	2	0	13	2	0	4	9	4	0	6	4	22	12	3	3	13
AC005014.1	0	1	12	26	2	16	2	0	1	3	8	1	4	1	4	0	0	4	5	2	1	5	0	7	3	5	2	7	4	8	6	9	10	3	1	1	2	7	2	3	1	10	7	1	1	10	10	7
AC005014.2	13	8	19	61	2	22	2	6	8	8	10	29	17	7	6	8	5	8	12	12	18	9	9	18	6	16	9	18	13	27	14	7	9	10	24	0	3	31	11	8	8	25	21	14	12	47	18	42
AC005014.3	0	1	1	17	1	3	8	0	0	1	3	1	2	3	0	2	1	0	0	19	1	4	0	3	3	0	1	0	4	2	1	2	2	0	3	1	0	1	6	5	0	3	3	10	9	7	3	10
AC005014.4	0	0	0	0	0	0	0	0	0	0	0	0	0	1	0	0	0	0	0	0	0	0	0	0	0	0	0	0	0	0	0	0	0	0	0	0	0	0	0	0	0	0	0	0	0	0	0	0
AC005019.1	8	11	12	61	29	16	18	12	8	9	23	5	11	12	11	8	8	17	9	13	6	17	12	12	4	12	10	12	9	11	7	7	17	6	6	10	12	11	10	5	6	15	8	21	12	3	23	8
AC005019.2	1	0	0	3	0	12	0	1	0	1	0	0	0	0	0	0	0	1	0	0	0	1	1	0	0	1	0	1	0	0	2	0	0	0	0	0	0	1	0	2	0	1	1	0	3	5	0	0
AC005020.1	0	2	0	4	0	1	0	0	0	0	0	0	1	1	0	2	0	0	0	0	0	3	0	0	0	0	0	0	0	0	0	0	0	0	2	0	0	0	0	0	0	1	1	1	0	0	0	0
AC005020.2	0	0	0	0	0	0	0	0	0	0	0	0	0	0	0	0	0	0	0	0	0	0	0	0	0	0	0	0	0	0	0	0	0	0	0	0	0	0	0	0	0	0	0	0	0	0	0	0
AC005021.1	0	1	0	17	0	0	0	0	0	0	0	0	0	0	0	1	1	1	0	0	0	0	0	0	0	0	0	0	0	0	0	1	0	0	0	0	0	0	0	0	0	0	1	0	0	0	0	0
AC005034.2	0	0	0	0	0	0	0	0	0	0	0	0	0	0	0	0	0	0	0	0	0	0	0	0	0	0	0	0	0	0	0	0	0	0	0	0	0	0	0	0	0	0	0	0	0	0	0	0
AC005034.3	4	1	1	7	0	1	0	1	0	0	1	5	4	0	4	3	1	0	3	1	5	3	3	7	1	0	1	7	0	6	2	0	1	2	4	2	2	5	1	2	0	1	4	0	4	22	3	1
AC005034.4	0	0	0	0	0	0	0	0	0	0	0	0	0	0	0	0	0	0	0	0	0	0	0	0	0	0	0	0	0	0	0	0	0	0	0	0	0	0	0	0	0	0	0	0	0	0	0	0
AC005034.5	1	3	7	87	13	4	10	0	12	1	8	2	11	1	1	11	3	3	4	8	10	9	4	11	11	8	8	2	2	25	9	13	2	1	7	0	2	20	2	9	0	18	10	6	18	11	19	15
AC005034.6	10	16	9	69	8	6	8	6	4	5	19	12	27	7	10	23	19	21	11	15	17	22	9	20	8	7	8	19	13	15	11	14	9	6	6	1	13	17	12	6	0	21	16	11	18	13	8	19
AC005034.7	1	3	36	174	22	44	22	8	11	5	16	8	31	18	23	20	45	14	16	24	6	34	2	18	10	9	8	4	13	22	6	24	2	12	10	7	6	23	21	20	3	42	9	28	51	15	24	59
AC005037.1	2	7	5	16	2	9	3	3	3	6	6	7	0	3	5	4	9	3	6	3	2	5	1	3	2	2	5	2	2	9	2	3	1	4	5	4	2	7	5	2	0	2	1	4	5	1	8	1
AC005037.2	0	0	0	0	0	0	0	0	0	0	0	0	0	0	0	0	0	0	0	0	0	0	0	0	0	0	0	0	0	0	0	0	0	0	0	0	0	0	0	0	0	0	0	0	0	0	0	0
AC005040.1	0	0	0	0	0	0	0	0	0	0	0	0	0	0	0	0	0	0	0	0	0	0	0	0	0	0	0	0	0	0	0	0	0	0	0	0	0	0	0	0	0	0	0	0	1	0	0	0
AC005040.2	0	0	0	3	0	0	0	0	0	0	0	0	3	0	0	0	1	0	0	0	0	2	0	2	0	0	0	0	0	1	0	0	0	0	0	0	0	0	0	0	0	1	0	0	0	0	0	0
AC005041.1	0	3	3	51	16	12	12	1	5	0	15	3	5	8	4	4	8	2	0	20	16	12	13	6	2	1	5	2	4	0	3	8	6	3	5	0	3	1	2	8	0	4	3	4	8	5	0	14
AC005041.2	0	0	0	3	1	1	4	0	0	0	1	0	2	1	0	0	2	0	0	4	2	1	3	6	0	0	0	0	3	0	0	0	0	0	1	0	0	0	1	0	0	0	1	1	2	0	0	4
AC005041.3	7	1	9	18	3	7	1	14	0	4	6	1	1	4	1	0	0	1	4	7	21	7	2	9	14	1	7	6	5	5	3	6	8	1	4	1	1	1	1	3	0	3	15	12	4	22	7	11
AC005041.4	39	37	24	106	70	27	35	50	31	10	75	96	11	35	53	29	68	5	42	48	37	14	31	51	30	15	15	8	13	30	36	12	26	38	29	18	28	3	72	31	38	50	18	47	44	12	76	62
AC005041.5	20	4	14	60	10	18	9	12	8	14	13	6	18	10	7	4	5	13	11	29	31	9	4	9	24	12	16	15	9	46	12	5	11	5	21	3	13	15	6	19	3	4	10	25	22	38	19	14
AC005042.1	0	0	0	1	0	0	0	0	0	0	0	0	0	0	0	0	0	0	0	0	1	0	0	0	0	0	0	0	0	1	0	0	0	0	0	0	0	0	1	0	0	0	0	0	0	0	0	0
AC005042.2	0	0	0	0	0	0	0	0	0	0	0	0	0	0	0	0	0	0	0	0	0	0	0	0	0	0	0	0	0	0	0	1	0	0	0	0	0	0	0	0	0	0	0	0	0	0	0	0
AC005046.2	6	11	11	29	17	7	1	4	5	16	5	13	10	10	4	6	2	9	13	12	60	9	5	19	16	24	15	12	10	48	29	12	10	6	16	11	5	18	5	10	1	9	21	42	67	87	26	18
AC005048.1	0	0	0	0	0	0	0	0	0	0	0	0	0	0	0	0	0	0	0	0	0	0	0	0	0	0	0	0	0	0	0	0	0	0	0	0	0	0	0	0	0	0	0	0	0	0	0	0
AC005050.1	1	1	1	2	5	12	30	3	0	1	6	0	1	0	0	1	1	0	2	35	12	0	0	5	0	5	2	0	8	1	0	15	1	1	1	1	2	2	1	4	0	1	0	11	3	2	2	14
AC005050.2	0	0	2	1	0	0	7	0	0	0	0	0	0	0	0	0	0	2	1	0	0	0	1	1	0	0	1	0	1	0	0	0	1	1	0	0	2	0	0	0	0	0	0	20	1	1	2	0
AC005050.3	0	1	0	2	2	0	0	2	0	0	0	0	0	0	0	0	2	0	0	2	0	0	0	2	0	0	0	0	0	0	0	0	0	1	1	0	0	0	0	1	0	0	0	1	2	1	1	1
AC005052.1	1	1	0	3	4	2	5	2	0	0	3	3	2	2	2	0	3	0	1	8	5	0	1	6	0	1	2	6	0	3	0	7	0	0	1	0	2	2	1	0	0	1	2	5	1	6	3	2
AC005052.2	9	7	37	95	9	43	23	18	11	14	15	16	42	10	11	7	17	5	27	56	59	40	11	17	18	6	19	51	24	18	10	30	5	6	35	7	19	15	7	23	4	25	43	37	40	36	18	29
AC005062.1	0	1	0	2	1	1	0	0	0	1	0	0	0	2	1	1	0	1	1	0	2	0	1	3	0	0	0	2	0	1	0	0	1	0	1	0	0	0	0	1	1	2	0	1	3	5	0	0
AC005064.1	0	0	0	4	2	0	1	0	0	0	0	0	0	8	1	0	0	0	0	0	1	0	0	4	2	0	0	0	0	0	0	0	1	0	0	0	0	0	0	1	0	0	0	3	0	0	1	1
AC005066.1	0	0	0	0	0	0	0	0	0	0	0	0	0	0	0	0	0	0	0	0	0	0	0	0	0	0	0	0	0	0	0	0	0	0	0	0	0	0	0	0	0	0	0	0	0	1	0	0
AC005070.1	0	0	1	0	0	0	0	0	0	0	0	0	0	0	0	0	0	0	0	0	0	0	0	0	0	0	0	0	0	0	0	0	0	0	0	0	0	0	0	1	0	0	0	0	2	0	0	0
AC005070.2	0	0	0	0	0	0	0	0	0	0	0	0	0	0	0	0	1	0	0	0	0	0	0	0	0	0	0	0	0	0	0	0	0	0	0	0	0	0	0	0	0	0	0	0	0	0	0	0
AC005070.3	28	34	28	281	33	17	20	12	25	14	29	46	65	32	37	38	18	14	18	22	15	38	15	25	23	27	28	33	22	24	23	15	20	13	25	34	6	50	28	13	29	26	35	31	89	35	39	35
AC005071.1	1	16	7	198	12	17	3	7	5	2	6	0	9	37	18	43	21	16	8	4	0	17	22	15	4	7	7	4	16	6	1	20	6	9	42	5	9	32	15	5	0	14	15	17	17	2	14	16
AC005071.2	0	0	0	2	0	0	0	0	0	0	0	1	0	0	1	0	0	1	0	0	0	0	0	4	0	1	0	0	0	0	0	0	0	1	0	0	1	0	1	0	0	0	0	1	0	0	0	0
AC005072.1	1	1	0	6	1	3	1	0	0	0	0	0	0	1	1	0	0	1	0	0	0	4	0	5	1	2	0	2	1	2	2	2	0	0	2	0	0	1	0	0	2	0	0	0	0	1	5	0
AC005076.2	29	4	51	180	38	76	41	14	29	36	35	17	52	36	22	26	15	27	13	64	35	16	11	91	57	25	25	44	50	59	65	33	39	21	46	10	29	27	30	27	9	65	38	41	95	85	91	30
AC005077.1	0	0	0	1	0	1	0	0	0	0	0	0	0	0	0	0	0	0	0	0	0	0	0	0	0	0	0	0	0	0	0	1	0	0	0	0	0	0	0	0	0	0	0	0	0	0	0	0
AC005077.2	0	0	0	1	0	12	0	1	0	0	0	1	0	0	0	1	0	0	0	0	0	0	0	1	0	0	0	0	0	0	0	1	0	0	1	0	0	1	0	1	0	0	0	0	0	0	1	0
AC005077.3	0	0	0	0	1	0	0	0	0	0	0	0	0	1	0	0	0	0	0	0	0	0	0	0	0	0	0	1	1	1	0	0	0	0	0	0	2	0	0	0	0	0	0	0	0	0	0	0
AC005077.4	4	2	5	55	15	275	5	1	7	8	21	3	1	10	8	15	11	51	3	13	7	9	4	14	11	6	1	16	16	2	0	10	11	5	10	4	3	13	11	9	0	12	8	29	19	4	13	10
AC005077.9	0	0	0	0	0	0	0	0	0	0	0	0	0	0	0	0	0	0	0	0	0	0	0	0	0	0	0	0	0	0	0	0	0	0	0	0	0	0	0	0	0	0	0	0	0	0	0	0
AC005081.1	6	3	0	6	4	29	3	2	1	10	7	12	0	12	2	13	5	3	11	3	3	3	4	21	4	3	4	0	13	11	2	2	7	11	11	5	22	3	7	11	2	5	5	15	10	8	13	3
AC005082.1	5	17	11	89	8	20	4	16	11	4	2	6	14	33	19	9	23	4	13	10	5	2	19	7	7	4	3	7	10	1	0	1	2	32	1	8	6	7	30	2	0	6	1	40	41	11	29	9
AC005082.2	0	0	0	3	1	0	1	0	0	0	0	0	0	0	0	0	0	0	0	0	0	0	0	0	0	0	0	0	0	0	0	0	0	0	0	0	0	0	1	0	0	0	0	0	0	0	0	0
AC005083.1	2	4	4	40	58	46	6	12	0	3	5	0	8	2	0	2	2	1	29	6	8	16	25	4	0	27	2	6	40	20	5	4	6	3	54	5	23	24	0	8	2	15	5	3	2	33	3	108
AC005084.1	0	0	0	0	0	0	0	0	0	0	0	0	0	0	0	0	0	0	0	0	0	0	0	0	0	0	0	0	0	0	0	0	0	0	0	0	0	0	0	0	0	0	0	0	0	0	0	0
AC005086.1	0	0	0	0	0	0	0	0	0	0	0	0	0	0	0	0	0	0	0	0	0	0	0	0	0	0	0	0	0	0	0	0	0	0	0	0	0	0	0	0	0	0	0	0	0	0	0	0
AC005086.2	0	0	0	1	0	0	0	0	0	0	0	0	0	0	0	0	0	0	0	0	0	0	0	0	2	0	0	0	0	0	0	0	0	0	0	0	0	0	0	0	0	0	0	0	0	0	0	0
AC005086.3	0	0	0	1	0	0	0	0	0	0	0	0	0	1	0	1	0	0	2	0	0	0	1	0	0	0	0	0	0	0	0	0	0	0	0	0	0	0	0	1	0	0	0	0	1	0	0	0
AC005086.4	0	0	0	0	0	0	0	0	0	0	0	0	0	0	0	0	0	0	0	0	0	0	0	0	0	0	0	0	0	0	0	0	0	0	0	0	0	0	0	0	0	0	0	0	0	0	0	0
AC005086.5	0	0	0	0	0	0	0	0	0	0	0	0	0	0	0	0	0	0	0	0	0	0	0	0	0	0	0	0	0	0	0	0	0	0	0	0	0	0	0	0	0	0	0	0	0	0	0	0
AC005088.1	0	0	0	0	0	1	0	0	0	0	0	0	0	0	0	0	0	0	0	0	0	0	0	0	0	1	0	0	0	0	0	0	0	0	0	0	0	0	0	0	0	1	0	0	0	4	2	0
AC005089.1	2	0	0	3	8	1	0	0	0	0	0	0	1	0	0	0	0	0	0	0	0	0	0	2	1	1	1	2	1	0	0	0	1	2	1	0	0	1	0	1	0	1	0	0	0	0	2	0
AC005090.1	0	0	0	4	0	0	0	0	0	0	0	0	0	0	3	1	0	0	0	0	0	0	0	2	0	0	0	1	0	0	0	0	0	0	0	0	0	0	0	0	0	0	0	0	0	0	0	0
AC005091.1	0	2	0	16	2	1	0	0	1	0	2	0	1	5	0	1	1	0	1	4	1	3	0	2	2	0	0	2	1	3	1	1	0	0	4	0	0	0	0	1	0	1	1	0	5	0	0	1
AC005094.1	0	0	0	0	0	0	0	0	0	0	0	0	0	0	0	0	0	0	0	0	0	0	0	0	0	0	0	0	0	0	0	0	0	0	0	0	0	0	0	0	1	0	0	0	0	0	0	0
AC005096.1	0	0	0	0	0	0	0	0	0	0	0	0	0	0	0	0	0	0	0	0	0	0	0	0	0	0	0	0	0	0	0	0	0	0	0	0	0	0	0	0	0	0	0	0	0	0	0	0
AC005099.1	1	2	1	1	0	1	1	0	0	0	2	0	1	1	0	1	1	0	0	0	0	0	1	0	0	0	0	0	0	0	0	0	1	0	0	0	0	1	0	1	0	0	0	1	0	0	0	0
AC005100.1	0	0	1	13	0	5	2	0	1	1	2	0	0	1	0	1	0	0	0	15	4	0	6	3	1	0	0	1	1	8	0	0	0	1	3	1	1	0	0	12	0	4	1	2	5	3	2	1
AC005100.2	0	1	0	8	2	2	1	0	0	0	1	0	0	1	1	0	2	0	1	2	1	2	0	4	0	0	1	1	1	4	2	1	0	0	0	0	1	1	0	13	0	2	0	4	6	0	0	4
AC005102.1	0	0	0	0	0	0	0	0	0	0	0	0	0	0	0	0	0	0	0	0	0	0	0	0	0	0	0	0	0	0	0	0	0	0	0	0	0	0	0	0	0	1	0	0	0	0	0	0
AC005104.1	1	0	0	2	0	0	0	1	0	0	0	0	1	1	0	1	0	1	0	0	0	0	0	0	1	0	0	0	0	0	0	1	0	0	0	0	0	0	0	0	0	0	0	0	1	0	0	0
AC005104.2	0	1	4	13	1	3	2	0	2	0	1	0	0	3	1	3	0	2	2	0	0	1	4	6	2	1	4	1	2	0	1	1	1	1	2	0	0	2	1	3	0	2	1	2	2	1	5	1
AC005104.3	0	0	0	0	0	0	0	0	0	0	0	0	0	0	0	0	0	0	0	0	0	0	0	0	0	0	0	0	0	0	0	0	0	0	0	0	0	0	0	0	0	0	0	0	0	0	0	0
AC005105.1	0	0	0	0	0	0	0	0	0	0	0	0	0	0	0	0	0	0	0	0	0	0	0	0	0	0	0	0	0	0	0	0	0	0	0	0	0	0	0	0	0	0	0	0	0	0	0	0
AC005144.1	0	0	0	2	1	8	1	0	0	12	1	2	3	2	0	0	0	0	23	2	4	9	0	0	1	4	0	9	1	0	18	2	0	2	3	0	6	4	3	5	1	18	4	4	5	3	5	1
AC005153.1	0	2	0	3	11	0	0	1	1	8	0	0	4	3	1	0	0	0	0	13	0	0	0	0	0	0	1	3	4	1	0	0	1	0	0	4	1	0	21	1	0	0	0	0	46	0	30	0
AC005154.1	0	1	1	7	0	2	3	2	2	0	3	0	2	2	4	4	1	2	4	5	0	5	3	2	1	4	2	7	0	2	0	5	1	1	2	3	4	0	0	2	1	6	2	1	1	1	0	1
AC005154.2	12	31	36	431	42	48	39	47	14	31	34	27	96	157	60	68	30	49	65	53	96	49	62	117	50	53	25	93	86	48	23	28	49	30	101	11	37	96	42	65	1	36	162	187	84	325	53	16
AC005154.3	1	0	0	3	0	0	1	0	3	1	2	0	3	0	1	0	0	0	0	0	0	1	0	1	1	2	1	3	0	0	1	1	0	0	1	0	0	0	0	0	0	1	1	0	0	0	1	2
AC005154.4	0	0	0	4	0	4	1	0	0	0	1	0	2	6	0	1	0	1	0	1	0	2	0	0	1	2	1	0	1	0	0	0	2	0	1	0	0	0	1	1	0	0	0	0	0	1	0	0
AC005154.5	0	0	0	0	0	0	0	0	0	0	0	0	0	0	0	0	0	0	0	0	0	0	0	0	0	0	0	0	0	0	0	0	0	0	0	0	0	0	0	0	0	0	0	0	0	0	0	0
AC005156.1	0	2	1	1	2	0	2	0	0	0	0	0	0	0	0	0	0	0	0	1	0	0	1	1	0	0	0	0	0	0	0	0	0	0	0	0	0	0	0	1	0	0	0	0	0	0	3	0
AC005159.1	0	0	0	0	0	0	0	0	0	0	0	0	0	0	0	0	0	0	0	0	0	0	0	0	0	0	0	0	0	0	0	0	0	0	0	0	0	0	0	0	0	0	0	0	0	0	0	0
AC005160.1	0	0	0	0	0	0	0	0	0	0	0	0	0	0	0	0	0	0	0	0	0	0	0	0	1	0	1	0	0	0	0	0	0	1	0	0	0	0	0	0	0	0	0	0	1	0	0	0
AC005161.1	0	0	0	0	0	0	0	0	0	0	0	0	0	0	0	0	0	0	0	0	0	0	0	0	0	0	0	0	0	0	0	0	0	0	0	0	0	0	0	0	0	0	0	0	0	0	0	0
AC005162.1	0	0	7	6	2	1	0	0	0	0	0	0	8	2	0	1	0	0	0	5	0	2	1	0	0	0	0	1	2	1	0	2	0	0	2	1	0	1	0	3	0	0	2	1	1	1	0	0
AC005162.2	30	32	308	585	51	27	26	7	25	7	26	102	350	153	67	31	64	1	67	182	222	106	34	63	150	22	14	96	110	123	10	129	2	8	107	5	14	36	95	80	10	67	61	193	102	54	27	199
AC005165.1	7	49	34	235	46	139	6	16	1	13	4	25	141	159	172	128	32	20	8	45	86	138	40	31	54	47	43	29	16	191	11	62	4	16	45	2	23	167	34	51	0	24	31	115	230	49	20	48
AC005165.2	1	3	2	5	1	2	3	3	1	2	2	0	0	1	2	0	3	4	2	0	0	1	0	1	1	0	3	1	0	1	0	0	1	0	0	1	1	1	0	0	1	0	1	1	0	1	0	2
AC005165.3	0	0	0	2	1	10	0	2	1	0	1	4	0	5	1	0	3	0	1	15	0	0	2	2	2	0	0	2	1	3	0	3	3	0	4	1	1	4	1	0	0	3	2	4	2	2	0	3
AC005176.1	0	0	0	2	0	0	0	0	0	0	0	0	1	0	0	0	0	0	0	0	0	0	0	0	0	0	0	0	0	0	0	0	0	0	1	0	0	0	0	0	0	0	0	0	0	0	0	0
AC005176.2	0	0	0	0	0	0	0	0	0	0	0	0	0	0	0	0	0	0	0	0	0	0	0	0	0	0	0	0	0	0	0	0	0	0	0	0	0	0	0	0	0	0	0	0	0	0	0	0
AC005178.1	0	0	0	0	0	0	0	0	0	0	0	0	0	0	0	0	0	0	0	0	0	0	0	0	0	0	0	0	0	0	0	0	0	0	0	0	0	0	0	1	0	0	0	0	0	0	0	0
AC005180.1	1	0	4	14	2	5	1	0	11	0	1	0	3	7	0	0	2	28	1	3	1	2	0	3	2	7	0	2	3	4	2	1	1	33	6	0	3	2	0	9	0	9	0	6	13	4	21	3
AC005180.2	2	0	1	4	0	1	0	0	1	0	0	3	1	1	0	0	0	0	0	6	1	0	0	2	0	1	3	1	0	2	1	1	0	0	2	0	0	0	0	0	0	1	2	2	1	4	0	0
AC005181.1	0	0	0	0	0	24	0	0	0	0	0	0	0	0	0	0	0	0	0	0	0	0	0	1	0	0	0	0	0	0	0	1	0	0	0	0	0	0	0	0	0	0	0	0	0	0	0	0
AC005183.1	0	0	0	0	0	0	0	0	0	0	0	0	0	0	0	0	0	0	0	0	0	0	0	0	0	0	0	0	0	0	0	0	0	0	0	0	0	0	0	0	0	0	0	0	0	0	0	0
AC005185.1	0	0	0	0	0	0	0	0	0	0	0	0	0	0	0	0	1	0	0	0	0	0	0	0	0	1	0	0	0	0	0	0	0	0	0	0	0	0	0	0	0	0	0	0	0	0	0	0
AC005189.1	0	0	0	2	0	1	2	0	0	0	0	0	0	0	0	1	0	0	1	2	0	0	1	1	0	0	2	0	0	2	2	1	0	2	0	0	0	0	0	0	0	2	0	3	4	1	0	1
AC005191.1	0	0	0	0	0	0	0	0	0	0	0	0	0	0	0	0	0	0	0	0	0	0	0	0	0	0	0	0	0	0	0	0	0	0	0	0	0	0	0	0	0	0	0	0	0	0	0	0
AC005195.1	0	0	0	0	0	0	0	0	0	0	0	0	0	0	0	0	0	0	0	0	0	0	0	0	0	0	0	0	0	0	0	0	0	0	0	0	0	0	0	0	0	0	0	0	0	0	0	0
AC005197.1	1	0	0	6	0	2	0	0	0	0	1	0	0	2	3	0	0	1	1	1	0	0	1	1	2	4	2	1	0	2	1	0	1	1	0	2	0	0	1	0	0	0	0	2	2	0	0	1
AC005208.1	0	0	0	0	0	0	0	0	0	0	0	0	0	0	0	0	0	0	0	0	0	0	0	0	0	0	0	0	0	0	0	1	0	0	0	0	0	0	0	0	0	0	0	0	0	0	0	0
AC005209.1	0	0	5	31	0	0	1	0	0	0	0	1	30	1	1	0	1	0	0	0	1	0	0	2	0	1	1	2	3	0	1	1	0	0	1	2	0	1	0	1	0	1	4	7	3	1	1	1
AC005215.1	0	0	0	0	0	0	0	0	0	0	0	0	0	0	0	0	0	0	0	0	0	0	0	0	0	0	0	0	0	0	0	0	0	1	0	0	0	0	0	0	0	0	0	0	0	0	0	0
AC005220.1	70	4	35	95	6	42	5	30	2	21	11	26	39	23	7	9	9	2	4	21	5	2	8	9	25	9	3	22	8	37	15	17	16	12	12	11	15	4	5	22	14	21	17	20	18	6	10	7
AC005224.1	0	0	0	5	0	0	0	0	0	0	0	0	2	0	0	1	0	0	0	0	0	0	0	0	1	0	0	0	0	0	0	3	0	0	0	2	0	0	0	0	0	1	0	1	0	0	0	0
AC005224.2	126	22	0	15	2	24	4	14	0	5	0	0	3	14	1	0	0	1	4	8	9	14	5	4	59	72	38	18	0	16	31	8	1	4	2	58	11	4	6	7	54	8	7	62	23	2	22	2
AC005224.3	31	5	0	38	10	21	4	20	3	0	6	2	4	0	0	1	6	28	7	0	0	26	14	36	6	105	26	8	1	9	57	30	2	12	1	11	30	4	2	3	1	8	5	33	7	2	14	6
AC005225.1	0	0	0	0	0	0	0	0	0	0	0	0	0	0	0	0	0	0	0	0	0	0	0	0	0	0	0	0	0	1	0	0	0	0	0	0	0	0	0	0	0	0	0	0	0	0	0	0
AC005225.2	14	7	23	59	25	17	9	12	1	10	3	13	27	13	15	12	12	2	3	18	7	18	5	13	19	15	14	16	10	13	7	11	9	7	14	7	12	3	12	18	1	7	6	39	12	5	21	19
AC005225.3	0	5	1	13	1	6	3	2	3	0	0	2	0	0	1	0	2	0	0	1	1	5	2	1	3	3	0	1	1	3	0	1	0	0	0	0	0	2	2	2	0	0	2	3	1	2	4	1
AC005225.4	72	29	96	343	26	41	5	20	32	26	28	107	94	50	29	28	20	29	43	21	20	78	18	23	44	44	35	106	27	33	50	30	29	30	59	20	3	36	38	33	16	70	71	68	47	77	50	39
AC005229.1	1	0	0	0	0	2	1	1	0	0	2	0	0	0	0	0	0	1	0	0	1	0	0	1	0	0	0	0	0	2	1	0	0	0	0	0	1	0	0	0	0	0	0	0	1	0	0	0
AC005229.2	0	0	0	0	1	0	0	0	0	0	0	0	0	0	0	0	0	0	0	0	0	0	4	0	0	0	0	0	0	0	0	0	0	0	0	0	0	0	0	0	0	0	0	0	0	0	0	0
AC005229.3	0	0	0	0	0	0	0	0	0	0	0	0	0	0	0	0	0	0	0	0	0	0	0	0	0	0	0	0	0	0	0	0	0	0	0	0	0	0	0	0	0	0	0	0	0	0	0	0
AC005229.4	82	98	84	504	107	245	116	43	98	93	101	56	92	128	101	145	67	51	70	109	74	104	45	117	65	84	106	120	108	141	61	115	98	60	117	33	138	82	112	76	11	217	128	220	136	132	209	80
AC005229.5	0	0	0	0	1	0	0	0	1	0	0	0	0	0	0	0	0	0	0	0	0	1	0	1	0	0	0	0	0	2	0	1	0	1	0	0	0	0	0	0	0	1	1	0	3	5	0	1
AC005230.1	0	0	0	1	0	0	0	0	0	0	0	0	0	0	0	0	0	0	0	0	0	0	0	0	0	0	0	0	0	0	0	0	0	0	0	0	0	0	0	0	0	0	0	0	0	0	0	0
AC005232.1	0	0	0	0	0	0	0	0	0	0	0	0	0	0	0	0	0	0	0	0	0	0	0	0	0	0	0	0	0	0	0	0	0	0	0	0	0	0	0	0	0	0	0	0	0	0	0	0
AC005234.1	0	0	0	0	0	0	0	0	0	0	0	0	0	0	0	0	0	0	0	0	0	0	0	0	0	0	0	0	0	0	0	0	0	0	0	0	0	0	0	0	0	0	0	0	0	0	0	0
AC005234.2	0	0	0	0	0	0	0	0	0	0	0	0	0	0	0	0	0	0	0	0	0	0	0	0	0	0	0	0	0	0	0	0	0	0	0	0	0	0	0	0	0	0	0	0	1	0	0	2
AC005237.1	1	1	1	13	0	0	2	0	0	0	2	0	4	3	1	0	2	0	3	6	2	0	1	2	2	4	2	0	1	1	0	3	1	0	0	0	0	0	4	0	0	0	1	0	4	2	0	1
AC005237.2	0	0	0	0	0	0	0	0	0	0	0	0	0	0	0	0	0	0	0	0	0	0	0	0	0	0	0	0	0	0	0	0	0	0	0	0	0	0	0	0	0	0	0	0	0	0	0	0
AC005244.1	0	6	0	5	6	2	0	0	1	3	1	0	0	0	0	0	1	1	2	1	0	8	0	5	0	3	4	1	0	2	1	0	0	1	0	1	1	1	0	2	0	1	3	4	7	6	1	4
AC005244.2	0	0	0	0	0	0	0	0	0	0	0	1	0	0	0	0	0	0	0	0	0	0	0	0	0	0	3	0	0	0	0	0	0	0	0	0	0	0	0	0	0	0	0	0	1	0	0	0
AC005252.1	0	0	0	0	0	0	0	0	0	0	0	0	0	0	0	0	0	0	0	0	0	0	0	0	0	0	0	0	0	0	0	0	0	0	0	0	0	0	0	0	0	0	0	0	0	0	0	0
AC005252.2	0	0	0	0	0	0	0	0	0	0	0	0	0	0	0	0	0	0	0	0	0	0	0	0	0	0	0	0	0	0	0	1	0	0	0	0	0	0	0	0	0	0	0	0	0	0	0	0
AC005252.3	0	0	0	0	0	0	0	0	0	0	0	0	0	0	0	0	0	0	0	0	0	0	0	0	0	0	0	0	0	0	0	0	0	0	0	0	0	0	0	0	0	0	0	0	0	0	0	0
AC005253.1	0	0	3	16	3	4	3	8	4	4	4	0	6	1	4	7	1	6	4	9	5	2	0	2	5	2	5	1	2	0	3	1	2	0	3	3	2	1	1	1	1	7	1	5	1	0	4	3
AC005253.2	2	3	4	16	6	3	1	2	0	4	6	3	3	1	1	0	0	2	1	1	0	1	1	1	8	5	3	3	0	2	3	0	0	1	1	0	0	0	2	0	1	3	1	0	4	0	2	1
AC005255.1	0	3	0	5	1	2	2	1	2	0	0	1	0	0	3	1	1	3	0	2	1	1	2	1	0	1	1	1	2	0	0	0	0	6	0	1	0	0	2	4	0	2	0	0	0	0	2	2
AC005256.1	0	0	0	0	0	0	0	0	0	0	0	0	0	0	0	0	0	0	0	0	0	0	0	0	0	0	0	0	1	0	0	0	0	0	0	0	0	0	0	0	0	0	0	1	0	0	0	0
AC005258.1	0	0	0	0	0	0	0	0	0	0	0	0	0	0	0	0	0	0	0	0	0	0	0	0	0	0	0	0	0	0	0	0	0	0	0	0	0	0	0	0	0	0	0	0	0	0	0	0
AC005258.2	0	5	3	3	3	1	0	0	1	1	0	0	1	0	0	0	1	3	1	2	0	1	0	3	1	1	5	1	1	2	0	1	1	2	0	0	1	1	1	1	0	2	2	2	0	0	5	0
AC005261.1	1155	988	685	3184	543	1115	774	782	405	815	1543	1012	992	471	917	682	613	762	1628	916	1962	762	729	2521	1026	1117	1088	1854	1124	1001	1494	559	914	742	736	313	617	1402	703	847	265	1196	2228	1736	1816	1492	2154	1530
AC005261.2	17	3	4	32	13	12	6	3	1	5	0	10	11	7	1	1	2	5	2	34	15	2	2	31	26	5	9	11	6	36	25	10	1	1	0	8	1	9	2	3	3	9	8	26	17	8	41	10
AC005261.3	0	0	0	0	0	0	0	0	0	0	0	0	0	0	0	0	0	0	0	0	0	0	0	0	0	0	0	0	0	0	0	0	0	0	0	0	0	0	0	0	0	0	0	0	0	0	0	0
AC005261.4	0	0	0	2	0	0	0	0	0	0	0	0	0	0	0	0	0	0	0	0	0	1	0	0	0	0	0	0	0	0	0	0	0	0	0	0	0	0	0	0	0	0	0	0	0	0	0	0
AC005261.5	0	0	0	0	0	0	0	0	0	0	0	0	0	0	0	0	0	0	0	0	0	0	0	1	0	0	0	0	0	0	0	0	0	0	0	0	0	0	0	0	0	0	0	0	0	0	0	0
AC005262.1	15	8	16	67	38	23	26	10	46	3	18	15	7	9	11	7	4	19	11	4	14	11	4	11	24	30	11	59	8	10	11	6	13	3	8	51	0	4	3	17	14	9	14	44	24	68	42	8
AC005262.2	1	4	0	5	0	0	0	0	0	1	0	0	1	0	1	0	0	0	2	0	0	0	2	4	0	1	1	1	0	0	0	2	0	1	2	0	1	1	0	1	0	0	0	2	0	0	1	0
AC005264.1	3	8	5	15	11	2	2	6	6	3	4	1	1	3	5	4	0	12	7	0	3	2	6	2	8	3	19	5	5	7	2	2	13	42	2	0	22	8	2	16	0	14	6	13	19	27	12	1
AC005274.1	0	0	0	0	0	0	0	0	0	0	0	0	0	0	0	0	0	0	0	0	0	0	0	0	0	0	0	0	0	0	0	0	0	0	0	0	0	0	0	0	0	0	0	0	0	0	0	0
AC005277.1	0	0	0	7	1	0	2	0	0	1	0	0	1	0	0	2	1	1	1	0	0	1	3	2	1	1	0	0	1	0	0	0	0	1	2	0	0	0	0	0	0	0	1	0	3	0	1	0
AC005277.2	0	0	0	0	0	0	0	0	1	0	0	1	0	0	1	0	0	0	0	0	0	1	0	1	0	0	0	0	0	1	0	0	0	0	0	0	0	0	0	0	0	0	1	0	0	1	0	0
AC005280.1	0	0	0	5	1	1	1	0	0	2	0	0	3	1	0	1	0	7	1	5	1	0	1	3	0	0	0	1	3	4	0	4	0	0	0	0	0	1	0	4	0	0	5	3	1	4	2	0
AC005280.2	0	4	0	4	0	0	2	1	0	0	0	6	1	3	5	2	0	0	3	2	0	1	4	1	3	1	0	0	2	1	0	1	0	3	0	1	1	0	7	4	0	2	0	2	2	2	1	1
AC005280.3	0	0	0	0	0	0	0	0	0	0	0	0	0	0	0	0	0	0	0	0	0	0	0	0	0	0	0	0	0	0	0	0	0	0	0	0	0	0	0	0	0	0	0	0	0	0	0	0
AC005281.1	0	2	0	1	1	0	0	0	0	0	0	0	1	0	2	1	1	0	1	1	0	0	0	0	0	0	0	0	1	0	0	0	0	1	0	0	0	0	0	0	1	0	0	0	0	0	0	0
AC005284.1	0	0	0	0	0	0	0	0	0	0	0	0	0	0	0	0	0	0	0	0	0	0	0	0	0	0	0	0	0	0	0	0	0	0	0	0	0	0	0	0	0	0	0	0	0	0	0	0
AC005288.1	5	16	11	109	18	54	11	26	24	36	14	10	18	25	18	39	20	28	23	35	11	17	18	19	18	19	18	32	46	29	12	26	16	17	30	3	21	14	17	13	3	26	44	52	39	68	41	20
AC005291.1	0	0	0	3	0	1	0	1	0	0	0	2	0	0	0	0	0	0	0	1	2	0	1	0	0	1	0	0	0	0	0	0	0	0	0	2	0	0	0	23	0	0	0	1	2	1	0	0
AC005291.2	0	0	0	0	0	0	2	0	0	0	0	1	0	0	0	0	0	0	0	0	0	0	1	0	0	0	0	0	1	0	0	0	0	1	0	0	0	0	1	15	0	0	0	0	0	0	0	0
AC005293.1	0	1	0	6	0	0	0	0	0	0	0	1	0	0	0	1	2	0	0	4	0	0	0	0	1	0	5	1	0	0	0	1	0	0	0	0	0	0	0	4	0	0	0	9	2	1	2	0
AC005294.1	0	0	0	0	0	0	0	0	0	0	0	0	0	0	0	0	0	0	0	0	0	0	1	0	0	0	0	0	0	0	0	0	0	0	0	0	0	0	0	0	0	0	0	1	0	0	0	0
AC005296.1	0	0	0	0	0	0	0	0	0	0	0	0	0	0	0	0	1	0	0	0	0	0	0	0	0	0	0	0	0	0	0	0	0	0	0	0	0	0	1	1	0	0	0	1	0	0	0	0
AC005297.1	0	0	0	0	0	0	0	0	0	0	0	0	0	0	0	0	0	0	0	0	0	0	0	0	0	0	0	0	0	0	0	0	0	0	0	0	0	0	0	0	0	0	0	0	0	0	0	0
AC005297.2	0	0	0	0	0	0	0	0	0	0	0	0	0	0	0	0	0	0	0	0	0	0	0	0	0	0	0	0	0	0	0	0	0	0	0	0	0	0	0	0	0	0	0	0	0	0	0	0
AC005297.3	0	0	0	0	0	0	0	0	0	0	0	0	0	0	0	0	0	0	0	0	0	0	0	0	0	0	0	0	0	0	0	0	0	0	0	0	0	0	0	0	0	0	0	0	0	0	0	0
AC005300.1	3	4	4	8	1	3	1	0	0	2	0	1	9	2	5	1	0	1	0	10	6	2	1	7	3	7	0	2	0	19	0	2	1	0	11	0	0	2	1	0	1	6	8	9	15	28	1	5
AC005301.1	0	0	0	0	0	0	0	0	0	0	0	0	0	0	0	0	0	0	0	0	0	0	0	0	0	0	0	0	0	0	0	0	0	0	0	0	0	0	0	0	0	0	0	0	0	0	0	0
AC005301.2	0	0	0	0	0	0	0	0	0	0	0	0	0	0	0	0	0	0	0	0	0	0	0	0	0	0	0	0	0	0	0	1	0	0	0	0	0	0	0	0	0	0	0	0	1	0	0	0
AC005303.1	1	0	0	0	0	0	0	0	0	0	0	0	0	0	0	0	0	0	0	0	0	0	0	0	0	0	0	0	0	0	0	0	0	0	0	0	0	0	0	0	0	0	1	0	0	0	0	0
AC005304.1	0	0	0	3	0	1	0	2	1	0	1	0	3	0	2	0	3	8	0	0	0	1	1	1	0	2	1	0	1	2	0	4	0	0	2	0	1	0	0	1	0	0	0	1	0	0	2	0
AC005304.2	0	0	0	0	0	2	1	0	1	0	1	0	2	0	0	0	0	0	0	0	1	2	0	0	0	0	0	0	0	1	0	0	0	0	1	0	0	2	0	1	0	0	0	1	0	0	2	1
AC005304.3	0	3	1	3	0	0	0	0	0	0	3	0	0	0	1	0	0	0	0	0	0	1	0	1	2	0	0	1	0	0	0	1	0	0	0	0	1	0	0	0	0	0	0	0	0	0	2	0
AC005306.1	674	406	796	1480	252	209	72	316	69	125	101	634	633	287	416	102	87	79	187	367	1346	246	424	421	533	418	284	358	197	801	323	67	239	142	372	86	141	247	215	185	88	296	488	909	356	1361	489	383
AC005307.1	0	0	0	7	1	0	0	0	1	0	0	0	2	0	0	0	0	0	0	1	1	0	0	1	0	0	0	0	0	0	0	0	0	0	0	0	0	0	0	0	0	0	0	0	1	0	0	0
AC005323.1	0	0	0	0	0	0	0	0	0	0	0	0	0	0	0	0	0	0	0	0	0	0	0	0	0	0	0	0	0	0	0	1	0	0	0	0	0	0	0	0	0	0	1	0	0	0	0	0
AC005323.2	0	0	0	0	0	0	0	0	0	0	0	0	0	0	0	0	0	0	0	0	0	0	0	0	0	0	0	0	0	0	0	0	0	0	0	0	0	0	0	2	0	0	0	0	0	0	0	0
AC005324.1	0	0	0	0	0	0	0	0	0	0	0	0	0	0	0	0	0	0	0	0	0	0	0	0	0	0	0	0	0	0	0	0	0	0	0	0	0	1	0	0	0	0	0	0	0	0	0	0
AC005324.2	0	0	0	0	0	0	0	0	0	0	0	0	0	0	0	0	0	0	0	0	0	0	0	0	0	0	0	0	0	0	0	0	0	0	0	0	0	0	0	0	0	0	0	0	0	0	0	0
AC005324.3	1	0	0	5	0	3	9	1	2	2	4	1	0	1	0	0	0	0	0	4	2	2	0	5	0	1	5	8	1	7	0	3	5	1	1	0	3	3	0	3	0	2	4	5	4	0	1	0
AC005324.4	0	0	0	0	0	0	0	0	0	0	0	0	0	0	0	0	0	0	0	0	0	0	0	0	0	0	0	0	0	0	0	0	0	0	0	0	0	0	0	0	0	0	0	0	0	0	0	0
AC005324.5	0	0	0	0	0	0	0	0	0	0	0	0	0	0	0	0	0	0	0	0	0	0	0	1	0	0	0	1	0	0	0	0	0	0	0	0	0	0	0	0	0	0	0	1	0	0	0	0
AC005324.6	0	0	0	0	0	0	0	0	0	0	0	0	0	0	0	0	0	0	0	0	0	0	0	0	0	0	0	0	0	0	0	0	0	0	0	0	0	0	0	0	0	0	0	0	0	0	0	0
AC005326.1	0	0	0	0	0	0	0	0	0	1	0	0	0	0	0	0	0	0	0	0	0	0	0	0	0	0	0	0	0	0	0	0	0	0	0	0	0	0	0	0	0	0	0	0	0	0	0	0
AC005329.1	120	71	494	1623	123	158	35	69	75	87	194	65	355	92	75	69	33	288	61	169	120	308	118	162	309	205	136	462	388	704	178	15	617	40	332	27	154	112	136	96	9	160	435	321	225	294	471	143
AC005329.2	0	0	0	7	1	1	0	0	0	0	0	1	0	1	0	0	0	0	1	0	1	0	0	0	2	0	0	2	1	2	1	2	0	0	1	0	0	1	0	0	0	0	0	1	0	2	0	0
AC005329.3	2	4	6	33	28	3	1	3	4	10	1	4	5	1	2	2	2	6	4	27	0	3	0	6	16	8	6	8	7	11	4	2	9	8	6	2	1	8	30	2	1	3	3	7	40	5	39	5
AC005330.1	0	0	0	2	0	0	0	0	0	0	0	0	1	0	1	0	0	0	1	0	0	2	0	0	2	2	0	1	1	1	1	0	0	2	0	0	0	1	0	0	0	0	1	0	1	0	0	0
AC005332.1	5	17	6	50	1	18	9	8	0	8	7	5	6	1	1	7	6	1	4	27	21	10	3	15	7	4	2	8	4	7	4	6	5	2	9	9	3	7	4	4	2	2	13	27	31	16	7	17
AC005332.2	0	11	6	142	6	7	7	1	4	3	3	4	20	19	13	11	9	1	18	13	14	37	7	53	5	10	8	0	7	5	5	8	11	5	26	1	3	9	12	6	1	7	36	11	13	6	6	23
AC005332.3	92	40	83	255	37	45	23	35	24	38	51	101	72	40	57	50	46	24	55	74	85	173	43	59	40	58	47	163	39	58	62	57	26	18	90	23	39	60	37	26	18	58	130	76	94	142	62	62
AC005332.4	142	216	850	2500	390	160	139	156	149	158	150	203	694	179	243	301	355	59	225	912	1180	789	141	692	359	103	169	574	240	128	142	212	116	117	855	54	163	272	311	138	24	353	980	681	571	251	395	764
AC005332.5	429	439	565	2167	464	538	320	340	243	263	337	403	566	328	455	256	193	196	479	409	831	1487	304	429	217	466	489	2012	265	1055	534	550	416	208	1106	114	307	508	333	281	51	699	1380	829	609	2293	763	605
AC005332.6	898	1610	1651	7333	1461	1052	1535	986	916	1140	1103	1179	1821	1090	1653	1955	1602	678	1548	1344	568	3422	1105	1371	555	1418	1158	1988	1151	707	1091	1355	821	919	2394	409	1063	1024	1293	678	261	1729	1701	1844	2294	1689	1733	1233
AC005332.7	1	6	1	51	6	2	3	2	2	0	0	5	6	6	4	5	6	1	5	7	26	23	2	5	2	4	8	4	5	3	2	2	1	0	14	1	0	5	4	3	0	8	18	10	12	7	2	10
AC005336.1	0	35	3	467	19	14	61	0	2	2	24	0	36	21	42	49	74	4	36	32	4	33	16	32	20	18	100	23	75	3	1	4	7	23	13	9	22	11	50	63	1	48	17	150	40	7	33	23
AC005336.2	0	0	0	7	0	0	1	0	0	1	0	1	0	0	1	0	0	0	0	2	0	0	0	1	0	2	3	2	0	0	0	0	1	0	1	2	0	0	0	1	0	1	0	1	1	3	0	1
AC005336.3	0	0	0	0	0	0	1	0	0	0	0	0	4	0	0	0	0	0	0	0	0	0	0	0	0	0	0	0	0	0	0	0	0	0	0	0	0	0	0	0	0	0	0	0	0	0	0	0
AC005339.1	7	0	3	5	4	3	1	2	2	2	1	9	3	4	2	3	2	9	2	0	7	8	3	1	1	7	1	5	7	3	3	1	3	6	3	4	6	1	5	5	0	5	3	3	2	6	6	3
AC005341.1	0	0	0	0	0	0	0	0	0	0	0	0	0	0	0	0	0	0	0	0	0	0	0	0	0	0	0	0	0	0	0	0	0	0	0	0	0	0	0	0	0	0	0	0	0	0	0	0
AC005342.1	5	3	0	8	2	2	0	0	0	6	0	6	6	2	3	1	1	0	2	13	5	0	2	3	4	3	1	0	0	1	3	0	2	0	1	4	1	1	0	2	9	1	4	5	1	6	1	10
AC005342.2	0	2	0	4	2	0	1	4	0	1	0	0	2	7	2	1	1	0	1	1	0	0	14	0	0	1	0	0	2	0	3	0	1	2	0	5	2	1	3	4	0	0	0	0	0	0	1	3
AC005343.1	0	0	0	0	0	0	0	0	0	0	0	0	0	0	0	0	0	0	0	4	0	0	1	0	0	0	0	0	0	0	0	0	0	0	0	0	0	0	0	0	0	0	0	0	0	0	0	0
AC005343.4	0	2	1	0	0	2	0	0	1	4	0	3	1	3	0	0	0	3	1	0	0	2	0	0	0	0	2	2	1	0	2	0	4	1	1	0	0	0	0	3	0	2	2	1	8	12	7	0
AC005344.1	0	0	0	1	0	0	0	0	0	0	0	0	0	1	0	0	0	0	0	7	0	0	0	0	0	0	0	0	0	0	0	3	0	0	0	0	0	0	0	0	0	0	0	0	0	0	0	0
AC005345.1	0	0	0	0	0	0	0	0	0	0	0	0	0	0	0	0	0	0	0	0	0	0	0	0	0	0	0	0	0	0	0	0	0	0	0	0	0	0	0	0	0	0	0	0	0	0	0	0
AC005351.1	0	0	0	1	0	0	0	0	0	0	0	0	0	0	1	0	0	0	0	0	0	0	0	0	0	0	0	0	0	0	0	0	0	0	0	0	0	0	0	0	0	0	0	0	0	0	0	0
AC005355.1	0	0	0	6	1	0	2	0	0	0	0	0	0	0	0	0	0	0	0	2	0	0	0	1	0	0	0	1	1	0	0	0	0	0	1	0	0	1	0	0	0	1	1	1	0	0	0	0
AC005355.2	5	2	3	14	0	1	1	1	0	1	0	0	6	5	3	2	1	0	0	2	2	4	0	3	1	2	3	18	1	2	1	5	0	0	3	2	1	0	5	2	2	3	8	15	3	7	2	4
AC005357.1	0	0	0	0	0	0	0	0	0	0	0	0	0	0	0	0	0	0	0	0	0	0	0	0	0	0	0	0	0	0	0	0	0	0	0	0	0	0	0	0	0	0	0	0	0	0	0	0
AC005357.2	0	0	1	4	0	0	0	0	0	1	0	0	0	0	1	1	1	8	2	0	0	6	2	1	7	3	5	4	2	3	4	1	2	0	3	0	0	2	0	0	0	1	0	0	6	2	1	0
AC005358.1	0	0	0	1	0	0	0	0	0	0	0	0	0	0	0	0	0	0	0	0	0	0	0	0	0	1	0	1	0	1	0	1	0	0	0	0	0	0	0	0	0	0	0	0	0	0	0	1
AC005363.1	0	0	0	0	0	0	0	0	0	0	0	0	0	0	0	0	0	0	0	0	0	0	0	0	0	0	0	0	0	0	0	0	0	0	0	0	0	0	0	0	0	0	0	0	0	0	0	0
AC005363.2	11	2	15	20	9	8	1	0	3	2	2	1	3	6	5	0	2	0	2	23	12	3	1	11	6	1	1	11	1	11	6	2	0	0	2	8	1	1	1	1	7	6	10	7	8	9	8	7
AC005370.1	0	0	0	0	0	0	0	1	0	0	0	0	0	0	0	0	0	0	0	3	0	0	0	0	0	1	1	2	0	0	0	0	0	2	0	0	0	0	0	0	0	0	0	2	0	0	0	0
AC005375.1	0	0	0	0	0	1	0	0	0	0	0	0	0	0	0	0	0	0	0	0	0	2	0	0	0	0	0	0	0	0	0	0	0	0	0	0	0	0	0	0	0	0	0	0	0	0	0	0
AC005377.1	0	0	0	0	0	0	0	0	0	0	0	0	0	0	0	0	0	0	0	0	0	0	0	0	0	0	0	0	0	0	0	0	0	0	0	0	0	0	0	0	0	0	0	0	0	0	0	0
AC005379.1	0	0	0	1	0	0	0	1	0	0	0	0	0	3	0	0	0	0	0	0	0	0	1	0	0	2	0	2	2	0	0	0	0	0	0	0	1	0	0	0	0	1	0	1	1	0	0	0
AC005381.1	0	0	0	0	0	0	0	0	0	0	0	0	0	0	0	0	0	0	0	0	0	0	0	0	0	0	0	0	0	0	0	0	0	0	0	0	0	0	0	0	0	0	1	0	0	0	0	0
AC005383.1	49	13	0	133	5	3	1	3	25	0	0	122	16	24	27	22	22	2	13	2	3	2	8	9	4	2	2	8	6	31	0	13	2	0	8	1	3	4	26	2	7	3	1	0	3	7	8	0
AC005387.1	3	0	0	5	0	0	0	0	0	0	0	0	0	0	0	1	0	0	0	0	0	0	2	1	0	0	0	0	0	1	0	0	1	0	0	0	0	0	0	0	0	2	0	0	0	2	1	0
AC005387.2	0	0	0	0	0	0	0	0	0	0	0	0	0	0	0	0	0	0	0	0	0	0	0	2	0	0	0	0	0	0	0	0	0	0	0	0	0	0	0	1	0	0	0	1	0	0	0	0
AC005391.1	0	1	0	15	3	1	0	1	0	0	0	0	0	1	1	4	2	0	2	0	0	0	0	12	0	2	0	0	0	0	0	0	0	1	0	0	0	0	0	0	0	2	0	2	3	1	1	0
AC005392.1	0	0	0	0	0	0	0	0	0	0	0	0	0	0	0	0	0	0	0	0	0	0	0	0	0	0	0	0	0	2	0	1	0	0	0	0	0	0	0	0	0	0	0	0	0	0	0	0
AC005392.2	0	0	0	0	0	0	0	0	0	0	0	0	0	1	2	0	0	3	0	1	0	0	0	0	1	0	0	0	0	0	0	1	0	0	0	0	0	0	0	0	0	0	0	0	0	0	0	0
AC005392.3	0	0	0	0	0	0	0	0	0	0	0	0	0	0	0	0	0	0	0	0	0	0	0	0	0	0	0	0	0	0	0	0	0	0	0	0	0	0	0	0	0	0	0	0	0	0	0	0
AC005393.1	25	33	60	158	14	58	17	20	5	21	12	48	47	16	35	18	16	26	55	55	126	17	18	74	55	31	87	55	45	183	55	38	43	9	23	14	16	54	25	23	1	49	114	61	131	110	89	103
AC005394.1	0	0	0	0	0	0	0	0	0	0	0	0	0	0	0	0	0	0	0	0	2	0	0	0	0	0	0	0	0	0	0	1	0	0	0	0	0	0	0	0	0	0	0	0	0	0	0	0
AC005394.2	0	0	0	7	0	0	0	0	3	0	1	1	4	0	0	0	0	0	0	0	2	0	0	2	0	0	0	0	0	0	0	6	0	1	0	0	0	0	1	0	0	0	0	0	0	0	0	0
AC005399.1	0	0	0	0	0	0	0	0	0	0	0	0	1	0	0	0	0	0	0	0	0	0	0	0	0	1	0	0	1	0	0	0	0	0	0	0	0	0	0	0	0	0	0	0	0	0	0	0
AC005400.1	0	7	12	12	4	5	5	2	1	2	0	2	1	3	5	9	2	2	2	4	0	5	2	3	4	9	5	1	1	6	7	4	2	8	8	8	4	11	1	5	0	5	9	19	18	3	11	5
AC005410.1	0	1	1	11	0	1	0	2	0	0	0	0	0	0	1	2	0	0	0	0	0	1	0	3	0	0	0	0	0	1	0	1	0	0	0	0	0	0	1	0	0	2	1	2	1	0	2	1
AC005410.2	6	3	8	10	3	3	2	4	1	0	1	2	5	5	1	4	1	1	4	2	1	1	0	1	1	1	1	0	1	2	3	0	2	1	3	0	1	5	2	1	0	5	0	1	4	1	2	2
AC005412.1	0	0	0	7	0	0	0	0	0	0	0	0	0	0	1	0	0	0	1	2	0	0	0	1	0	0	0	0	0	0	0	0	0	2	0	0	0	0	1	1	0	0	2	0	1	2	3	0
AC005414.1	0	1	0	0	0	0	0	0	0	0	0	0	0	2	0	0	0	0	0	0	0	0	2	0	0	1	0	0	1	1	0	0	0	2	0	0	0	0	0	0	0	0	0	0	0	0	0	0
AC005476.1	0	1	1	2	0	0	0	0	0	0	0	0	0	0	1	0	0	0	0	0	0	0	0	0	0	0	0	0	0	1	0	0	0	0	0	0	0	0	0	1	1	0	0	0	1	0	0	0
AC005476.2	7	9	50	139	52	111	15	64	6	63	11	30	83	46	22	15	8	8	23	102	59	39	34	39	44	26	41	13	34	43	33	29	19	14	80	8	16	16	32	47	6	43	86	172	125	59	37	100
AC005479.1	0	9	3	14	8	9	0	2	2	4	1	1	3	14	9	2	3	0	9	1	0	9	31	19	2	5	0	2	4	2	0	4	6	2	8	0	3	2	4	7	0	3	1	19	6	3	2	2
AC005479.2	7	5	6	8	14	12	5	14	0	6	1	2	2	5	3	2	0	2	13	2	13	5	15	9	1	5	4	0	3	0	0	1	2	1	4	0	2	2	2	3	2	0	2	15	14	10	2	7
AC005480.1	3	1	9	30	1	0	0	0	2	3	2	2	5	1	3	0	4	3	3	4	6	5	1	11	3	1	3	1	3	6	1	2	0	2	6	2	1	3	4	3	0	2	10	3	2	3	3	17
AC005480.2	0	0	0	0	0	0	1	0	0	1	0	0	0	0	0	1	0	0	1	0	0	0	0	0	0	0	0	0	0	0	0	0	0	0	0	0	0	0	0	0	0	0	0	0	0	0	0	0
AC005481.1	2	6	1	4	0	4	0	3	1	0	0	0	0	0	1	0	3	1	1	0	0	0	2	0	0	0	2	0	2	1	2	0	1	10	2	0	3	1	1	2	0	2	0	4	1	0	3	2
AC005482.1	0	0	0	0	0	0	0	0	0	0	0	0	0	0	0	0	0	0	0	0	0	0	0	0	0	0	0	0	0	0	0	0	0	0	0	0	0	0	0	0	0	0	0	0	0	0	0	0
AC005486.1	1	0	0	1	3	1	1	0	0	1	0	0	5	0	0	0	1	0	1	1	0	0	1	1	1	0	0	0	1	0	0	0	3	1	0	0	0	0	1	1	0	0	0	3	3	0	1	0
AC005487.1	2	0	9	100	14	6	15	0	2	10	1	0	12	0	0	0	0	0	0	27	39	1	0	18	0	1	4	4	2	5	1	0	5	0	5	0	1	2	4	13	0	0	12	14	4	1	9	4
AC005488.1	0	0	0	0	0	0	0	0	0	0	0	0	0	0	0	0	0	0	0	0	0	0	0	0	0	0	0	0	0	0	0	0	0	0	0	0	0	0	0	0	0	0	0	0	0	0	0	0
AC005495.1	0	0	0	4	0	0	1	0	0	0	2	0	0	0	0	0	1	0	0	1	0	1	0	2	0	2	0	0	1	0	0	1	0	0	0	0	1	0	0	0	0	0	0	0	0	0	0	0
AC005495.2	0	0	0	0	0	0	0	0	0	0	0	0	0	0	0	0	0	0	0	0	0	0	0	0	0	0	0	0	0	0	0	0	0	0	0	0	0	0	0	0	0	0	0	0	0	0	0	0
AC005498.1	8	9	6	16	5	4	3	1	1	2	6	5	7	7	6	4	3	0	6	2	7	1	9	3	2	1	9	5	0	16	10	3	4	1	6	0	3	6	3	1	0	3	8	5	1	3	11	4
AC005498.2	7	11	5	38	27	14	31	3	3	10	15	19	26	10	16	7	15	7	8	71	14	8	1	21	22	9	31	14	1	13	25	14	12	4	10	9	8	10	6	9	10	18	15	49	31	5	28	16
AC005498.3	29	38	57	496	90	72	50	40	20	71	78	86	133	71	78	31	28	40	50	138	66	52	16	179	90	24	74	105	38	43	72	107	42	34	53	6	38	89	77	52	5	123	199	147	133	64	113	129
AC005513.1	0	0	0	0	0	0	0	0	0	0	0	0	1	0	0	0	0	0	0	0	0	0	0	1	0	0	0	0	0	0	0	0	0	0	0	0	0	0	0	0	0	0	0	0	0	0	0	0
AC005514.1	1	0	2	13	0	2	1	0	0	1	4	0	1	0	0	1	0	2	1	2	0	0	2	5	1	2	0	1	2	2	0	0	2	0	1	1	0	1	0	0	0	1	0	2	3	0	4	0
AC005515.1	1	0	4	10	21	41	16	32	1	1	2	1	5	3	7	28	74	0	1	2	1	0	22	10	40	40	0	2	7	4	0	108	2	4	15	3	1	8	0	2	0	6	19	20	2	3	66	6
AC005515.2	0	0	0	0	0	0	0	0	0	0	0	0	0	0	0	0	0	0	0	0	0	0	0	0	0	0	0	0	0	0	0	0	0	0	0	0	0	0	0	0	0	0	0	0	0	0	0	0
AC005518.1	0	0	0	2	0	0	0	0	0	0	0	0	0	0	0	0	0	0	0	0	0	0	1	0	1	0	0	1	0	2	0	0	0	0	0	0	0	0	0	1	0	0	0	0	0	0	0	0
AC005518.2	0	0	0	0	0	0	0	0	0	0	0	0	0	0	0	0	0	0	0	0	0	0	0	0	0	0	0	0	0	0	0	0	0	0	0	0	0	0	0	0	0	0	0	0	0	0	0	0
AC005519.1	2	93	92	801	55	120	38	97	53	29	169	2	111	117	100	156	72	132	156	31	8	236	131	134	56	154	103	44	134	110	93	134	63	79	219	15	32	180	111	101	0	167	155	239	218	102	125	145
AC005520.3	0	0	0	2	0	3	1	0	0	1	0	0	1	0	0	0	1	0	0	0	0	0	2	0	0	2	1	0	0	0	1	0	0	0	1	0	0	0	0	0	0	1	0	0	0	0	0	0
AC005520.4	9	21	49	461	102	70	22	21	34	41	33	36	67	95	30	11	56	16	54	118	27	23	81	65	72	51	73	21	66	34	14	32	40	33	51	41	80	23	124	28	8	25	32	241	161	163	35	102
AC005520.5	0	1	0	6	0	1	1	0	0	1	3	0	0	3	0	2	0	1	3	2	0	4	0	1	2	2	1	0	1	0	0	0	0	1	3	0	1	0	0	0	0	1	0	2	1	3	1	0
AC005520.6	0	0	0	0	0	0	0	0	0	0	0	0	0	0	0	0	0	0	0	0	0	0	0	2	0	0	0	0	0	0	0	0	0	0	0	0	0	0	0	0	0	0	0	0	0	0	0	0
AC005520.7	50	12	41	114	27	10	10	11	32	9	35	30	36	15	13	19	16	29	16	25	39	33	10	41	27	12	26	21	9	125	20	48	8	7	37	2	3	28	29	13	11	49	29	43	43	40	34	46
AC005521.1	0	0	0	3	0	1	0	0	0	0	0	0	0	0	0	1	0	0	0	0	0	0	1	0	1	0	1	1	0	0	0	0	0	0	0	1	0	0	1	0	0	2	0	0	0	0	1	0
AC005522.1	0	0	0	0	0	0	0	0	0	0	0	0	0	0	0	0	0	0	0	0	0	0	0	0	0	0	0	0	0	0	0	0	0	0	0	0	0	0	0	0	0	0	0	0	0	0	0	0
AC005523.1	10	1	2	30	10	3	3	2	3	1	2	9	7	12	5	3	0	11	0	21	10	1	5	5	7	3	2	10	3	10	2	2	2	4	9	0	4	0	4	4	0	4	4	3	13	0	26	2
AC005523.2	7	3	2	23	4	0	3	3	2	5	6	3	2	2	0	2	0	5	8	0	4	0	2	3	7	4	0	2	2	3	3	0	0	0	0	0	0	0	2	0	2	4	1	5	2	4	2	3
AC005524.1	0	0	0	1	0	0	0	0	0	0	2	0	0	0	0	0	0	0	0	0	0	0	0	0	0	0	0	0	0	0	0	1	0	0	0	0	0	0	0	0	0	0	0	0	0	0	0	0
AC005529.1	0	0	0	1	1	0	0	0	0	0	0	0	0	0	2	0	0	1	2	0	1	2	0	1	0	1	0	0	1	0	0	0	2	0	0	0	0	1	0	0	0	0	0	3	0	2	2	0
AC005531.1	0	2	3	1	0	1	2	2	1	4	0	1	2	3	2	0	2	1	1	0	1	0	0	11	6	6	0	3	6	0	0	1	0	2	3	0	1	2	1	1	0	1	2	1	1	7	1	0
AC005532.1	2	9	98	60	60	67	11	14	11	8	4	6	107	10	3	6	4	154	10	21	3	2	8	41	6	10	38	17	15	19	23	14	13	3	31	4	9	8	2	13	5	33	60	79	33	3	36	106
AC005532.2	0	0	0	12	2	0	1	0	0	0	0	0	0	0	0	0	0	0	0	0	3	0	0	0	0	0	0	0	0	0	0	0	1	1	0	0	0	0	1	0	0	0	1	0	0	0	0	0
AC005534.1	2	15	93	362	12	66	45	15	35	29	23	10	58	21	14	33	18	43	48	15	36	29	17	88	35	51	60	188	30	42	33	31	25	20	120	2	45	70	22	65	7	43	108	119	59	118	79	30
AC005534.2	0	0	0	2	1	0	1	0	2	2	0	0	1	0	0	1	2	1	0	1	0	0	0	0	0	0	2	0	1	1	0	0	0	0	1	1	0	0	0	1	0	0	1	1	1	1	1	0
AC005537.2	0	5	0	19	0	13	7	6	2	0	1	12	63	22	31	45	5	0	6	7	2	0	6	3	1	4	3	0	1	8	2	9	0	4	1	0	4	2	5	0	0	1	0	1	0	9	1	123
AC005538.1	0	0	0	0	0	1	0	0	0	0	0	0	0	0	0	1	0	0	0	0	0	0	0	0	0	0	0	0	0	0	0	0	0	0	0	0	0	0	0	0	0	0	0	0	0	0	0	0
AC005538.2	0	0	0	0	0	0	0	0	0	0	0	0	0	0	0	0	0	0	0	0	0	0	0	0	0	0	0	0	0	0	0	0	0	0	0	0	0	0	0	0	0	0	0	0	0	0	0	0
AC005538.3	1	0	0	0	0	0	0	0	0	0	0	0	0	0	0	0	0	0	0	0	0	0	0	0	0	0	0	0	0	0	0	0	0	0	0	0	0	0	0	0	0	0	0	0	0	0	0	0
AC005540.1	0	4	0	21	3	1	4	2	3	0	9	0	0	7	2	5	5	6	8	1	0	0	1	3	0	4	2	1	8	0	1	7	0	3	2	1	4	3	2	1	0	1	0	2	1	0	3	2
AC005544.1	1	1	1	5	0	0	0	0	1	1	1	6	0	0	0	2	0	1	1	0	1	0	0	0	0	1	0	0	0	3	1	3	1	0	1	0	0	0	2	0	0	0	0	0	2	2	1	1
AC005544.2	1	0	0	5	2	0	0	0	0	0	1	0	0	0	0	1	0	0	0	0	0	0	1	0	0	0	0	0	0	1	0	4	0	0	0	0	0	1	0	0	0	0	0	0	0	0	1	0
AC005546.1	0	4	4	7	0	5	1	1	1	2	1	0	0	8	1	4	3	6	5	1	0	7	2	0	0	6	2	1	0	0	1	4	2	0	1	0	4	4	2	4	1	4	6	3	3	0	0	2
AC005548.1	0	1	0	5	0	2	0	0	0	0	0	0	6	0	2	0	3	0	0	0	0	0	0	2	1	2	6	2	1	1	5	12	5	2	27	0	0	0	1	1	0	0	1	7	5	1	2	0
AC005549.1	0	0	0	0	0	0	0	0	0	0	0	0	0	0	0	0	0	0	0	0	0	0	0	0	0	0	0	0	0	0	0	0	0	0	0	0	0	0	0	0	0	0	0	0	0	0	0	0
AC005549.2	0	0	0	0	0	0	0	0	0	0	0	0	0	0	0	0	0	0	0	0	0	0	0	0	0	0	0	0	0	0	0	0	0	0	0	0	0	0	0	0	0	0	0	0	0	0	0	0
AC005550.1	0	0	0	1	0	0	0	0	0	0	0	0	1	0	0	0	0	0	1	1	0	0	0	0	0	0	0	0	0	0	0	0	0	1	0	0	0	0	0	0	0	0	0	0	1	0	0	0
AC005550.2	0	0	0	0	0	0	0	0	0	0	0	0	0	0	0	0	0	0	0	0	0	5	0	0	1	1	2	6	3	0	0	0	0	2	1	0	0	0	0	0	0	0	17	0	2	0	0	0
AC005551.1	0	0	0	0	0	0	0	0	0	0	0	0	0	0	0	0	0	0	0	0	0	0	0	1	1	0	0	0	1	0	0	0	0	0	0	0	0	1	0	0	0	0	1	0	0	4	0	0
AC005552.1	0	0	1	14	0	0	1	0	1	0	0	0	2	0	0	1	1	1	0	3	4	0	1	4	1	0	0	2	1	0	0	0	0	0	2	0	2	2	0	0	0	1	0	3	1	0	1	0
AC005559.1	1	0	0	1	0	0	0	0	0	0	1	0	0	0	0	0	0	0	0	0	0	0	0	1	1	0	0	0	0	0	0	0	0	0	0	0	0	0	0	0	0	0	0	0	0	0	0	0
AC005562.1	17	39	61	170	31	56	40	34	25	23	38	20	29	26	34	45	28	60	33	24	19	145	32	25	7	25	35	16	24	37	42	38	17	27	27	2	28	30	23	28	1	58	47	45	41	32	39	44
AC005562.2	0	0	0	0	0	0	0	0	0	0	0	0	0	0	0	0	0	0	0	0	0	0	0	0	0	0	0	0	0	0	0	0	0	0	0	0	0	0	0	0	0	0	0	0	0	0	0	0
AC005578.1	0	0	0	7	2	5	2	0	2	2	0	2	2	1	3	0	1	4	1	13	1	3	2	7	2	3	1	2	2	4	2	1	2	1	0	12	1	4	0	2	0	0	4	4	16	9	11	1
AC005580.1	2	0	0	1	0	0	0	0	0	0	0	0	1	0	0	0	0	0	0	0	0	0	0	0	0	0	0	0	0	0	0	0	0	0	0	0	0	0	0	0	0	0	0	0	0	0	0	0
AC005586.1	5	3	6	41	6	20	5	4	9	4	8	1	9	7	2	6	2	4	3	6	3	12	3	9	3	5	5	4	7	10	4	4	6	0	10	2	5	4	7	6	0	10	15	7	1	3	10	4
AC005586.2	0	2	0	12	4	13	8	0	5	0	0	2	0	1	1	4	3	10	3	7	6	1	2	1	0	0	6	4	5	0	0	12	2	2	0	4	4	0	2	0	0	1	2	11	3	4	2	22
AC005587.1	0	0	0	2	0	0	0	0	1	0	0	0	0	0	0	0	0	0	0	0	0	0	1	0	0	0	0	0	0	0	0	0	2	0	0	0	0	0	0	0	0	0	0	0	0	0	0	0
AC005588.1	0	0	0	0	0	0	0	0	0	0	0	0	0	0	0	0	0	0	0	0	0	0	0	0	0	0	0	0	0	0	0	0	0	0	0	0	0	0	0	0	0	0	0	0	0	0	0	0
AC005592.1	0	1	2	9	0	1	0	1	0	0	0	1	0	0	1	1	0	0	2	0	0	0	1	2	0	2	0	1	1	0	3	0	0	0	0	0	2	0	0	0	3	0	1	1	0	0	0	0
AC005592.2	0	0	0	0	0	0	0	0	0	0	0	0	0	0	0	0	0	0	0	0	0	0	0	0	0	0	0	0	0	0	0	0	0	0	0	0	0	0	0	0	0	2	0	0	0	0	0	0
AC005593.1	0	2	2	5	0	4	0	2	1	3	1	0	8	3	2	1	1	2	0	1	0	2	0	5	3	1	4	0	1	3	0	4	0	1	4	0	0	2	1	4	0	2	1	4	1	2	1	3
AC005594.1	0	0	4	16	1	1	1	0	1	2	0	2	4	0	4	1	0	1	1	3	4	2	0	5	1	1	2	0	2	1	0	1	5	2	0	0	0	3	0	0	0	0	2	3	10	1	1	1
AC005597.1	0	0	1	0	0	0	2	1	0	0	0	0	0	0	0	0	0	0	0	0	0	1	0	0	0	0	0	0	0	4	0	0	0	0	0	0	0	1	0	0	0	0	0	0	0	3	1	0
AC005599.1	0	0	0	0	0	0	0	0	0	0	0	0	0	0	0	0	0	0	0	2	0	0	0	0	0	0	0	0	0	0	0	0	0	0	0	0	0	0	0	0	0	0	0	0	0	0	0	0
AC005606.1	1	2	0	8	2	2	1	0	1	0	0	1	1	0	0	0	0	1	2	0	4	0	3	2	5	0	0	2	1	3	1	1	2	0	2	0	0	3	0	3	0	1	1	2	4	1	2	2
AC005606.2	6	0	0	15	6	2	4	6	1	7	4	0	7	6	3	1	1	6	2	2	14	0	4	15	11	2	4	14	7	18	4	2	2	1	2	4	2	1	3	0	0	4	1	2	1	5	6	14
AC005609.1	0	0	2	16	6	11	0	3	0	0	0	0	0	0	0	6	1	0	1	1	0	3	0	4	1	0	0	18	5	20	6	1	1	1	2	1	8	0	8	0	1	2	6	3	0	3	8	0
AC005609.2	0	0	0	0	0	0	0	0	0	0	0	0	0	0	0	0	0	0	0	0	0	0	0	0	0	0	0	0	1	0	0	0	0	0	0	0	0	0	0	0	0	0	0	0	0	0	0	0
AC005609.3	0	0	0	2	1	0	0	0	0	0	0	0	0	0	0	2	0	0	0	0	0	1	0	0	0	0	0	3	3	0	0	0	0	0	0	0	0	0	3	0	0	0	0	0	0	0	2	0
AC005609.4	0	0	0	0	0	0	0	0	0	0	0	0	0	0	0	1	0	0	0	1	0	0	0	1	0	0	0	1	0	3	1	0	0	0	0	0	1	0	0	0	0	0	0	0	0	0	0	0
AC005609.5	6	8	30	199	8	6	3	3	16	5	30	7	51	11	25	29	33	27	1	18	14	29	18	24	6	13	19	13	15	70	15	53	15	11	64	2	2	63	13	17	0	9	38	54	53	19	8	0
AC005614.1	0	0	4	3	0	1	0	0	0	1	2	1	1	0	0	0	0	1	0	3	0	1	0	1	1	0	2	1	0	3	0	0	0	0	1	0	0	1	0	1	0	0	1	3	3	0	0	1
AC005614.2	0	0	0	0	0	0	0	0	0	0	0	0	0	0	0	0	0	0	0	0	0	0	0	0	0	0	0	0	0	0	0	0	0	0	0	0	0	0	0	0	0	0	0	0	0	0	0	0
AC005616.1	0	0	0	0	0	0	0	0	0	0	0	0	0	0	0	0	0	0	0	0	0	0	0	0	0	0	0	0	0	0	0	0	0	0	0	0	0	0	0	0	0	0	0	0	0	0	0	0
AC005618.1	11	24	32	453	67	99	52	43	17	54	24	23	115	65	49	43	64	29	62	79	130	524	24	83	52	53	65	177	46	115	60	387	20	10	49	7	155	227	51	111	5	184	243	127	190	62	301	36
AC005618.2	0	0	0	0	1	0	0	0	0	0	5	0	0	0	1	0	0	0	0	0	0	0	0	0	0	0	0	0	2	0	0	0	0	0	0	0	0	0	3	0	0	0	0	1	0	0	0	0
AC005618.3	0	0	0	0	0	0	1	0	0	0	0	0	1	0	0	2	0	0	0	0	0	2	0	0	0	0	0	0	0	0	0	0	0	0	0	0	0	0	0	0	0	0	0	0	0	0	0	0
AC005618.4	1	2	6	144	15	25	18	1	8	18	20	5	26	12	5	13	7	29	1	22	48	40	6	27	9	6	16	18	15	25	13	30	8	10	9	5	11	22	4	23	4	13	35	28	37	21	27	8
AC005621.1	0	0	0	0	0	0	0	0	0	0	0	0	0	0	0	0	0	0	0	0	0	0	0	0	0	0	0	0	0	0	0	0	0	0	0	0	0	0	0	0	0	0	0	0	0	0	0	0
AC005622.1	5	7	8	22	7	2	6	2	0	6	1	4	15	8	4	4	6	1	3	85	43	8	7	13	8	7	12	2	14	10	11	2	1	1	5	6	5	4	6	8	1	2	10	42	15	8	4	6
AC005625.1	0	0	0	0	0	0	0	0	0	0	0	0	0	0	1	0	1	0	0	0	0	1	0	1	0	0	0	0	0	0	0	0	0	0	0	0	0	0	0	1	0	0	0	0	0	0	0	1
AC005631.1	0	0	0	1	0	0	0	0	0	0	0	0	0	0	0	0	0	0	0	0	0	0	0	0	0	0	0	0	0	0	0	1	0	0	0	0	1	0	0	0	0	0	0	0	0	0	0	0
AC005632.2	0	0	0	0	1	0	2	0	0	0	0	0	0	0	0	0	0	0	0	0	0	0	0	0	0	0	0	0	1	0	0	0	0	0	0	0	0	0	0	0	0	0	0	0	0	0	0	0
AC005632.3	3	25	16	24	27	7	6	21	4	11	10	34	23	72	34	10	17	6	42	11	16	15	33	6	21	4	7	14	10	7	9	4	5	9	23	4	5	2	33	5	1	11	8	27	68	12	22	18
AC005632.4	0	0	0	0	0	0	0	0	0	0	0	0	0	0	0	0	0	0	0	0	0	0	0	0	0	0	0	0	0	0	0	0	0	0	0	0	0	0	0	0	0	0	0	0	0	0	0	0
AC005632.5	0	0	0	0	0	1	0	0	0	0	0	0	0	0	0	0	0	0	0	0	0	0	0	0	0	0	0	0	0	0	0	0	0	0	0	0	0	0	0	0	0	0	0	0	1	1	0	0
AC005632.6	0	2	7	9	13	4	2	0	1	0	2	3	1	1	7	1	4	0	3	0	0	2	3	1	1	0	3	1	2	0	0	0	0	0	5	0	0	0	2	1	0	5	3	11	0	7	0	3
AC005670.1	3	1	2	22	3	8	4	4	10	4	6	4	6	2	4	0	3	3	5	15	15	1	4	16	4	1	4	13	3	12	1	6	4	2	7	2	1	4	2	3	3	20	17	7	11	14	5	11
AC005670.2	0	0	0	0	0	0	0	0	0	0	0	0	0	0	0	0	0	0	0	0	0	0	0	0	0	0	0	0	0	0	0	0	0	0	0	0	0	0	0	0	0	0	0	0	0	0	0	0
AC005670.3	191	550	195	3238	543	399	445	222	179	153	619	410	621	582	473	733	442	538	432	497	295	531	660	541	211	352	321	418	300	399	239	621	141	300	684	95	418	388	496	233	61	635	751	533	658	453	484	494
AC005674.1	0	3	2	11	0	0	4	12	0	0	1	1	10	49	3	15	10	0	0	0	6	1	23	0	2	1	1	0	2	0	0	1	2	0	0	1	0	0	8	0	0	0	3	1	7	0	0	6
AC005674.2	66	96	433	863	72	230	247	155	66	52	105	79	255	176	153	115	104	134	189	195	132	186	275	514	114	183	338	314	152	75	303	135	168	170	74	48	114	124	95	448	5	145	227	315	193	174	287	184
AC005682.1	1	2	3	21	2	2	4	2	1	3	1	0	2	1	0	0	1	0	3	0	3	4	4	22	1	26	14	19	3	10	11	3	0	10	5	4	3	9	0	14	0	3	2	2	13	2	3	3
AC005682.2	0	0	1	11	0	9	1	0	0	1	1	0	0	6	0	0	0	0	2	6	0	1	0	6	0	4	1	7	4	0	0	11	0	0	2	0	3	4	0	4	0	1	0	1	1	2	0	1
AC005686.1	0	0	0	0	0	0	0	0	0	0	0	0	0	0	0	0	0	0	0	0	0	0	0	0	0	0	0	0	0	0	0	0	0	0	0	0	0	0	0	0	0	0	0	0	0	0	0	0
AC005691.1	0	0	0	9	0	1	0	2	1	1	0	0	1	1	0	3	4	0	0	0	0	0	0	1	0	0	0	0	0	1	0	6	0	0	1	0	1	0	1	1	0	0	0	0	0	0	2	0
AC005692.1	0	0	0	1	0	5	1	0	0	0	0	0	0	0	0	0	0	0	0	1	0	0	0	0	0	0	0	0	0	0	0	0	0	0	1	0	0	0	0	0	0	0	0	2	1	0	0	0
AC005692.2	0	0	0	0	0	1	0	0	0	0	0	0	0	0	0	0	0	0	0	0	0	0	0	0	0	0	0	0	1	0	0	0	0	0	0	0	0	1	0	0	0	0	0	0	0	0	0	0
AC005692.3	0	0	0	4	0	2	0	0	0	0	0	0	1	3	0	0	0	0	0	0	0	0	0	1	0	0	0	0	4	0	0	0	0	0	0	0	0	0	0	1	0	0	0	5	2	0	0	0
AC005695.1	0	3	11	36	0	6	5	1	1	1	3	2	8	4	4	1	1	1	7	3	7	67	4	17	9	11	28	12	7	17	8	7	2	3	9	0	9	10	6	1	1	6	12	21	7	11	1	7
AC005695.2	0	1	0	2	0	0	0	0	0	0	1	0	0	0	0	0	0	0	0	0	0	0	0	0	0	0	0	0	0	0	0	0	0	0	0	0	0	0	0	0	0	0	0	0	0	0	0	0
AC005695.3	1	0	1	7	1	4	1	0	1	1	1	3	0	2	1	1	1	5	0	2	0	2	0	0	3	8	0	3	1	0	4	0	7	0	6	0	1	2	1	3	0	3	5	1	1	1	2	4
AC005696.1	12	15	29	79	39	20	11	15	6	11	12	2	13	13	10	9	9	6	23	24	5	29	13	31	7	17	21	25	16	11	16	12	11	8	44	0	6	10	15	13	1	32	23	44	18	18	26	35
AC005696.2	0	0	0	2	0	1	0	0	0	0	0	0	0	0	0	0	1	0	1	0	0	0	0	0	0	0	0	0	0	0	0	0	0	0	0	0	1	2	0	1	0	0	2	0	0	0	1	1
AC005696.3	21	4	13	9	0	2	0	7	0	7	3	6	4	6	2	6	0	2	4	6	2	1	9	2	1	6	3	9	3	7	7	7	2	0	6	1	2	7	4	7	0	2	3	4	12	9	9	10
AC005696.4	452	33	5	1081	337	17	6	34	29	31	350	62	66	43	18	94	27	315	21	34	46	62	35	267	115	23	23	192	69	409	119	171	5	49	77	17	40	45	177	2	12	168	25	186	70	69	90	11
AC005697.1	0	1	0	7	0	0	1	0	0	0	0	0	1	0	0	0	0	0	0	0	0	0	0	0	0	0	0	2	0	0	0	0	0	0	0	0	0	0	2	0	0	0	0	0	0	0	2	3
AC005697.2	0	0	0	0	2	2	0	0	0	0	0	0	0	0	0	0	0	1	0	0	0	0	0	0	0	0	1	0	0	0	0	0	0	0	0	0	0	0	0	0	0	0	1	0	0	1	1	0
AC005697.3	0	0	0	0	0	0	0	0	0	0	0	0	0	0	0	0	0	0	0	0	0	0	0	0	0	0	0	0	0	0	0	0	0	0	0	0	0	0	0	0	0	0	0	0	0	0	0	0
AC005699.1	0	0	0	16	0	0	4	2	0	0	0	0	19	6	1	1	3	2	1	77	3	12	3	1	1	0	1	2	0	0	0	0	0	1	0	2	1	0	3	25	0	1	2	6	10	2	3	1
AC005701.1	0	0	0	0	0	0	0	0	0	0	0	0	0	0	0	0	0	0	0	0	0	0	0	0	0	0	0	0	0	0	0	0	0	0	0	0	0	0	0	0	0	0	0	0	0	0	0	0
AC005702.1	0	0	0	0	0	0	0	0	0	0	0	0	0	0	0	0	0	0	0	0	0	0	0	0	0	0	0	0	0	0	0	0	0	0	0	0	0	0	0	0	0	0	0	0	0	0	0	0
AC005702.2	0	0	0	5	1	0	0	0	0	0	4	0	0	1	0	1	0	0	1	0	0	5	0	2	0	0	0	0	0	0	0	0	0	0	1	1	0	0	0	0	0	1	1	0	0	0	0	0
AC005702.3	0	0	0	1	0	0	0	0	0	0	0	0	0	0	0	0	0	0	0	0	1	1	0	0	0	0	0	0	0	0	1	0	1	0	0	0	1	0	0	0	0	0	1	0	0	0	0	0
AC005702.4	0	0	0	0	0	0	0	0	0	0	0	0	0	0	0	0	0	0	0	0	0	0	0	0	0	0	0	0	0	0	0	0	0	0	0	0	0	0	0	0	0	0	0	0	0	0	0	0
AC005702.5	0	0	0	0	0	0	0	0	0	0	0	0	0	0	0	0	0	0	0	2	0	0	0	0	0	1	0	0	3	0	0	0	0	0	0	0	0	0	0	1	0	0	0	0	0	0	0	0
AC005703.1	0	0	0	0	0	0	0	0	0	0	0	0	0	0	0	0	0	0	0	0	0	0	0	0	0	0	0	0	0	0	0	0	0	0	0	0	0	0	0	0	0	0	0	0	0	0	0	0
AC005703.2	0	0	0	0	0	3	0	0	0	0	0	0	0	0	0	2	0	0	0	2	0	0	0	0	0	1	1	0	0	0	0	0	1	0	0	0	0	0	0	0	0	0	0	1	0	0	0	0
AC005703.3	5	0	7	6	1	2	2	0	1	1	1	3	5	0	0	0	0	2	0	0	0	9	2	4	1	3	0	11	0	4	0	3	2	0	4	0	0	0	1	1	2	6	1	1	2	3	1	2
AC005703.4	0	0	1	2	0	0	0	0	0	0	0	2	1	0	0	2	1	0	0	0	0	4	0	4	0	3	0	0	1	3	1	1	0	0	0	0	1	2	0	0	0	2	0	2	0	0	0	1
AC005703.5	0	1	0	0	0	0	0	0	0	0	0	0	0	0	0	0	0	0	0	0	0	0	0	0	0	0	0	0	0	0	0	0	0	0	0	0	0	0	0	0	0	0	0	0	0	0	0	0
AC005703.6	14	4	28	45	13	11	5	7	0	4	7	4	9	2	5	7	2	11	10	12	0	35	1	4	9	14	16	10	4	4	9	10	11	13	16	4	4	2	1	3	0	15	4	5	11	3	9	8
AC005703.7	0	0	2	4	0	1	0	0	0	0	0	0	1	1	2	0	0	0	0	1	0	15	0	0	0	0	0	0	0	1	1	3	0	0	2	0	0	0	0	2	0	0	0	2	2	0	0	0
AC005722.1	0	0	2	1	4	2	0	0	0	0	0	0	3	0	0	0	0	0	0	0	7	0	0	0	0	0	0	0	0	0	0	0	0	1	2	0	1	0	0	1	0	0	2	0	1	2	0	1
AC005722.3	3	7	28	74	15	12	22	10	4	2	2	13	21	1	31	9	13	1	17	64	68	59	8	13	4	7	7	11	7	19	10	13	7	8	31	0	8	13	14	21	0	11	14	54	16	43	4	79
AC005722.4	0	0	5	2	0	0	0	0	0	0	0	0	1	0	0	0	0	0	0	0	3	3	0	1	0	0	0	0	1	0	0	0	0	0	7	0	0	0	0	0	0	0	1	0	2	0	0	1
AC005725.1	1	1	0	1	0	0	0	0	0	0	1	2	0	1	0	2	0	1	0	0	0	1	0	1	3	2	4	0	1	2	0	2	1	0	3	0	0	0	0	1	0	2	2	2	8	0	0	0
AC005726.1	0	2	6	8	2	2	2	0	2	2	2	0	1	4	0	1	1	1	1	3	3	4	3	7	3	2	4	3	1	8	0	4	4	1	1	3	2	1	3	1	0	4	6	2	2	15	5	1
AC005726.2	0	0	0	3	0	0	0	0	0	0	1	0	0	3	0	1	0	1	1	0	0	0	1	0	0	0	0	0	1	0	0	1	0	1	0	0	1	0	0	0	0	0	0	1	0	0	1	0
AC005726.3	5	4	9	53	7	0	0	0	0	4	5	21	17	4	1	4	4	2	0	1	5	1	0	2	24	0	6	0	1	3	1	0	0	0	3	1	3	0	3	0	1	2	11	2	1	5	4	0
AC005726.4	0	1	1	8	0	0	1	0	0	1	0	0	5	0	1	1	0	0	1	4	0	0	0	0	1	0	2	1	0	1	0	2	0	0	1	3	0	1	0	0	0	2	5	0	0	1	1	0
AC005730.1	0	0	0	0	0	2	0	0	0	1	0	0	0	0	0	0	0	0	0	0	0	0	0	0	0	2	0	0	0	0	0	0	0	0	4	0	0	1	1	0	0	1	1	8	3	0	0	0
AC005730.2	11	23	48	44	48	40	21	43	3	32	18	60	13	36	53	17	25	23	23	17	9	75	7	2	31	58	28	29	48	53	23	10	46	21	39	18	33	13	36	22	13	47	42	99	47	160	55	1
AC005730.3	4	2	0	10	0	1	0	2	0	1	2	1	1	1	0	2	2	0	3	3	1	6	0	0	1	0	0	1	0	0	0	0	1	0	2	0	1	1	0	1	0	2	1	2	0	7	5	1
AC005736.1	0	0	0	0	0	0	0	0	0	0	0	0	0	0	0	1	0	0	0	0	0	0	0	0	0	0	0	1	0	0	0	0	0	0	0	2	0	0	0	0	0	0	0	0	0	1	0	0
AC005740.1	0	0	1	1	0	0	0	0	0	0	0	0	0	0	0	0	0	0	0	0	0	0	0	0	0	0	0	0	0	0	0	1	0	1	0	0	0	0	0	1	0	0	0	0	0	0	0	0
AC005740.2	0	1	0	1	1	3	1	0	1	0	1	0	0	2	0	2	1	3	1	0	0	0	4	1	1	1	0	1	1	0	2	0	2	2	0	2	1	2	0	1	0	0	0	0	0	0	2	0
AC005740.3	0	0	0	0	0	0	0	0	0	0	0	0	0	0	0	0	0	0	0	0	0	0	0	0	1	0	0	0	0	0	0	0	0	0	0	0	0	0	0	0	0	0	0	0	0	0	0	0
AC005740.4	12	16	17	77	2	8	6	5	4	13	20	26	9	9	19	13	3	15	25	3	21	18	19	5	20	19	17	65	22	11	12	28	6	8	19	3	22	15	23	5	5	30	28	21	31	42	22	8
AC005740.5	51	9	0	245	20	4	1	1	10	0	29	26	3	33	23	50	13	17	34	3	3	0	0	20	1	2	1	2	4	28	17	26	2	6	35	2	0	13	27	0	0	6	6	6	5	0	19	2
AC005741.1	0	0	0	0	0	0	0	0	0	0	0	0	0	0	0	0	0	0	0	0	0	0	0	0	0	0	0	0	0	0	0	0	0	0	0	0	0	0	0	0	0	0	0	0	0	0	0	0
AC005746.1	0	6	7	79	2	6	2	8	1	0	10	0	10	4	9	5	8	12	7	0	1	26	14	0	3	7	11	3	14	4	4	9	4	7	9	0	6	4	2	15	0	10	12	11	16	0	5	17
AC005746.2	0	0	38	4	4	10	0	0	1	2	2	2	0	2	1	1	0	5	3	8	0	14	6	0	10	13	5	19	7	11	0	2	5	4	0	1	2	1	0	6	0	7	4	5	1	4	6	0
AC005746.3	0	0	6	3	0	1	0	3	0	0	0	0	0	2	0	0	0	2	3	1	0	4	0	0	2	1	0	21	0	2	1	0	1	1	0	1	0	0	0	0	0	1	2	3	0	10	0	0
AC005753.1	70	11	0	68	10	10	3	6	9	4	13	24	13	14	9	8	10	9	8	5	16	1	3	24	5	3	14	23	22	27	10	23	12	13	16	0	9	9	9	6	3	22	45	25	26	21	27	3
AC005753.2	2	6	1	50	8	8	10	9	2	14	0	18	5	15	20	12	12	2	4	3	30	0	4	41	9	11	17	7	16	68	17	3	17	3	16	5	1	8	13	1	0	7	14	26	4	13	10	1
AC005753.3	22	15	2	102	12	12	12	10	31	14	19	14	10	26	8	23	16	28	12	2	5	4	15	40	8	8	32	16	48	69	32	20	30	33	30	3	17	30	20	14	1	40	35	52	21	12	32	6
AC005757.1	0	0	0	0	0	0	0	0	0	0	0	0	0	0	0	0	0	0	0	0	0	0	0	0	0	0	0	0	0	0	0	0	0	0	0	0	0	0	0	0	0	0	0	0	0	0	0	0
AC005758.1	0	1	5	0	0	0	1	0	0	0	0	2	0	0	2	0	2	3	2	3	3	2	4	0	3	7	4	1	0	3	1	3	1	0	2	0	1	3	3	0	0	2	0	3	5	11	2	0
AC005759.1	11	2	1	39	12	12	2	1	3	8	4	7	18	9	7	1	1	3	2	45	5	5	3	20	26	8	3	7	12	23	7	2	9	6	10	1	4	5	6	9	0	4	16	59	18	19	20	16
AC005771.1	0	0	0	0	0	0	0	0	0	0	0	0	0	0	0	0	0	0	0	0	0	0	0	0	0	0	0	0	0	0	0	0	0	0	0	0	0	0	0	0	0	0	0	0	0	0	0	0
AC005772.1	0	0	0	0	0	0	0	0	0	0	0	0	0	0	0	0	0	0	0	0	0	0	0	0	0	1	0	0	0	0	0	0	0	0	0	0	0	0	0	0	0	0	0	0	0	0	0	0
AC005772.2	0	0	0	4	2	2	0	0	0	0	0	1	0	1	1	1	1	0	2	0	0	14	0	7	1	8	4	0	0	0	0	1	1	1	1	0	0	0	0	1	0	4	0	3	1	0	1	1
AC005774.2	0	0	0	0	0	0	0	0	0	0	0	0	0	0	0	0	0	0	0	0	0	0	0	0	0	0	0	0	0	0	0	0	0	0	0	0	0	0	0	0	0	0	0	0	0	0	0	0
AC005775.1	6	8	11	70	8	12	20	7	6	7	14	1	8	12	7	7	4	18	7	16	19	36	10	30	5	22	13	4	18	6	9	5	5	7	5	4	6	3	8	10	0	13	14	17	8	10	9	12
AC005776.1	1	0	1	7	1	0	3	0	1	1	0	0	1	1	0	3	0	3	0	0	1	2	2	7	2	0	0	3	1	2	0	2	0	3	3	0	0	0	1	3	0	1	1	8	0	3	0	0
AC005776.2	0	1	0	3	0	0	0	0	0	0	0	0	0	0	0	0	1	0	0	0	0	0	1	0	0	0	1	1	1	0	0	1	0	0	0	0	0	0	2	1	0	0	0	0	0	0	0	0
AC005777.1	0	0	0	0	0	0	0	0	0	0	0	0	0	0	0	0	0	0	0	0	0	0	0	0	0	0	0	0	0	0	0	0	0	0	0	0	0	0	0	0	0	0	0	0	0	0	0	0
AC005783.1	0	0	0	0	0	0	0	0	0	0	0	0	0	0	0	0	0	0	0	0	0	0	0	0	0	0	0	0	0	0	0	0	0	0	0	0	0	0	0	0	0	0	0	0	0	0	0	0
AC005785.1	154	35	28	159	41	36	19	49	16	33	16	70	32	16	16	8	14	26	13	56	134	20	31	63	91	32	34	35	18	68	53	5	30	15	14	23	9	12	18	11	39	22	41	35	39	154	72	55
AC005785.2	6	16	24	106	1	16	3	18	2	6	9	3	32	15	15	11	11	29	17	12	3	46	19	18	10	38	19	29	15	38	25	12	7	6	29	6	8	14	13	16	3	19	27	33	42	24	40	12
AC005786.1	0	3	0	7	1	0	0	2	0	0	0	1	3	0	0	3	1	2	0	1	3	0	0	3	2	1	0	5	3	1	1	0	0	1	2	0	0	1	3	0	0	0	0	1	2	2	2	0
AC005786.2	0	0	0	5	3	0	1	0	0	0	0	0	1	0	0	0	0	0	0	0	0	0	0	1	0	0	0	1	0	0	0	0	0	0	0	0	0	0	0	0	0	0	1	0	0	0	2	0
AC005786.3	17	17	127	395	31	50	9	23	32	9	21	50	122	25	28	15	15	51	12	67	51	49	41	116	53	49	21	85	70	187	37	18	59	12	77	9	20	59	48	17	3	74	42	44	56	72	67	79
AC005786.4	0	0	0	0	0	1	0	0	0	0	0	0	0	0	0	0	0	0	1	2	1	1	0	1	0	0	0	0	0	0	0	0	0	1	1	0	0	0	0	0	0	0	0	1	0	0	0	0
AC005789.1	0	2	0	3	1	3	0	0	0	1	0	0	2	3	3	3	0	1	1	0	0	2	1	2	0	1	2	0	3	0	0	1	0	0	0	0	0	1	0	0	0	1	1	0	1	0	2	0
AC005790.1	3	4	6	18	12	10	17	9	3	9	6	1	2	2	1	3	3	1	2	42	11	12	0	11	6	4	3	6	5	1	7	7	6	4	2	4	2	2	6	4	0	7	2	10	6	21	11	14
AC005796.1	0	0	0	1	0	0	0	0	0	0	0	0	0	0	0	0	0	0	0	0	0	0	0	0	0	0	0	0	0	0	0	0	0	0	0	0	0	0	0	0	1	0	0	1	0	0	0	0
AC005798.1	0	0	0	0	0	0	0	0	0	0	0	0	0	0	0	0	0	0	1	0	0	3	0	0	0	0	0	0	0	0	0	0	0	0	0	0	0	0	0	0	0	0	0	0	0	0	0	0
AC005803.1	0	0	0	1	0	0	0	0	0	0	0	0	0	0	0	0	0	0	0	0	0	0	0	1	0	0	0	0	0	0	0	0	0	0	0	0	0	0	0	0	0	0	1	0	0	0	5	0
AC005808.1	0	0	0	0	0	0	0	0	0	0	0	0	0	0	0	0	0	0	0	0	0	0	0	0	0	0	0	0	0	0	0	0	0	0	0	0	0	0	0	0	0	0	0	0	0	0	0	0
AC005821.1	39	16	218	316	19	256	15	69	14	68	5	44	8	15	34	108	40	2	53	159	16	203	53	58	117	111	64	499	78	168	290	192	53	37	444	12	176	115	2	48	2	324	445	127	146	102	89	54
AC005821.2	0	0	0	2	0	0	0	0	0	0	0	0	0	0	0	0	0	0	0	0	2	0	0	0	0	0	0	0	1	0	0	0	0	0	0	0	0	0	0	0	0	0	1	0	0	0	0	0
AC005822.1	1	3	3	7	1	4	2	0	0	1	1	0	0	1	3	2	2	4	3	0	4	5	0	9	0	4	2	4	2	3	2	0	2	1	1	0	0	4	2	0	0	2	1	4	6	2	6	1
AC005823.1	0	0	0	0	0	0	0	0	0	0	0	0	0	0	0	0	0	0	0	0	0	0	0	0	0	0	0	0	0	0	0	0	0	0	0	0	0	0	0	0	0	0	0	0	0	3	0	0
AC005823.2	0	0	0	0	0	0	0	0	0	0	0	0	0	0	0	0	0	0	0	0	0	0	0	0	0	0	0	0	0	0	0	0	0	0	0	0	0	0	0	0	0	0	0	0	0	0	0	0
AC005828.1	0	0	2	1	0	0	0	0	0	0	2	0	0	2	0	0	0	0	0	0	0	0	0	0	0	0	2	0	0	0	0	0	0	0	0	0	0	0	0	0	0	0	1	0	0	0	0	0
AC005828.2	0	0	0	0	0	0	0	0	0	0	0	0	0	0	0	0	0	0	0	0	0	0	0	0	0	0	0	0	0	0	0	0	0	0	0	0	0	0	0	0	0	0	0	0	0	0	0	0
AC005828.3	0	0	0	0	0	0	0	0	0	0	0	0	0	0	0	0	0	1	0	0	0	0	0	0	0	0	0	0	0	0	0	0	0	0	0	0	1	0	0	0	0	0	0	0	0	0	0	0
AC005828.4	0	0	0	6	0	2	8	0	0	0	1	1	0	0	1	0	0	3	0	0	1	0	2	0	2	0	1	0	3	0	1	3	3	1	5	0	0	0	0	2	0	0	2	0	0	1	0	1
AC005828.5	0	0	0	1	0	0	0	0	0	1	0	0	0	0	0	1	0	0	0	0	0	0	1	0	0	1	0	0	0	0	0	1	2	0	0	0	0	0	0	0	0	0	0	0	0	1	0	0
AC005828.6	0	5	1	14	2	1	0	0	1	1	3	0	1	0	2	6	3	2	1	0	0	11	6	9	1	4	1	1	3	4	11	3	7	1	3	0	4	4	0	1	0	4	1	5	2	1	1	0
AC005828.7	0	0	0	0	0	0	0	0	0	0	0	0	0	0	0	0	0	0	0	0	0	0	0	0	0	0	0	0	0	0	1	0	0	0	0	0	0	0	0	0	0	0	0	0	0	0	0	0
AC005829.1	8	3	2	14	11	6	7	5	18	0	35	4	11	6	3	4	8	5	8	6	9	3	7	6	7	2	4	5	4	26	6	10	4	4	10	5	10	9	6	5	0	25	11	13	8	14	12	3
AC005829.2	1	3	0	3	0	0	1	2	0	2	0	0	3	2	1	0	2	0	0	0	5	1	2	2	0	0	0	0	0	2	0	0	0	0	1	0	0	0	0	1	0	0	1	1	0	4	0	0
AC005831.1	2	11	1	73	9	9	25	7	32	5	29	1	5	19	7	14	18	41	11	13	3	17	27	12	0	6	15	4	10	3	2	15	4	22	7	0	9	12	6	14	0	8	6	4	7	4	4	2
AC005832.1	0	0	0	0	0	0	0	0	0	0	0	0	0	0	0	0	0	0	0	0	0	0	0	0	0	0	0	0	0	0	0	0	0	0	0	0	0	0	0	0	0	0	0	0	0	0	0	0
AC005832.2	2	0	0	7	3	1	0	0	1	0	2	0	1	0	0	4	1	0	0	2	2	0	0	0	0	0	0	0	0	7	0	1	0	0	0	0	0	1	1	0	0	0	0	0	0	0	1	0
AC005832.3	0	1	0	1	1	1	1	0	1	0	0	0	0	1	0	0	2	1	1	0	0	0	0	0	0	0	1	0	1	0	0	0	0	0	1	0	0	0	1	0	0	1	2	1	0	0	1	1
AC005832.4	0	0	0	1	0	0	0	0	0	0	0	0	0	0	0	0	0	0	0	0	0	0	0	0	0	0	0	0	0	0	0	0	0	0	0	0	0	0	0	0	0	0	0	0	0	0	0	2
AC005833.1	0	8	17	72	4	1	0	3	1	4	12	2	5	9	4	9	0	3	17	5	0	16	5	12	0	10	6	15	6	13	1	2	2	1	17	1	1	8	4	3	1	9	3	10	30	7	17	2
AC005833.2	3	2	0	4	10	0	1	0	1	0	0	1	12	1	0	0	0	0	0	4	6	1	1	4	1	0	0	0	1	3	0	8	0	0	0	0	0	0	2	0	0	0	1	2	0	2	0	1
AC005837.1	6	11	11	147	42	20	10	7	8	2	11	6	29	7	5	7	8	4	11	50	21	25	6	30	4	4	2	21	12	25	7	26	7	2	28	2	4	23	15	20	2	11	25	32	29	14	57	40
AC005837.2	0	0	0	0	0	0	0	0	0	0	0	0	0	0	0	0	0	0	0	0	0	0	0	0	0	0	0	0	0	0	0	0	0	0	0	0	0	0	0	0	0	0	0	0	0	0	0	0
AC005837.4	9	7	1	4	1	14	4	6	1	16	0	8	2	3	6	4	4	3	2	10	36	10	10	54	3	3	4	8	0	4	2	2	13	4	0	0	15	1	0	2	1	4	10	2	1	17	2	11
AC005838.1	0	0	0	1	0	0	0	0	0	0	0	0	0	0	0	0	0	0	0	0	0	0	0	0	0	0	0	0	0	0	0	0	0	0	0	0	0	0	0	1	0	0	0	1	0	0	0	0
AC005838.3	0	1	0	6	0	1	0	1	0	0	0	4	1	1	3	7	1	1	0	1	0	0	1	0	0	2	2	0	1	1	0	4	2	0	0	0	1	0	0	1	0	0	0	1	0	0	0	1
AC005839.1	2	30	16	279	17	18	26	14	11	2	50	2	17	38	16	54	26	47	29	18	9	152	39	54	9	38	14	12	31	15	14	35	18	18	44	9	10	35	13	14	1	28	49	36	38	18	19	26
AC005840.1	0	1	1	5	2	2	2	0	0	2	1	0	1	0	0	0	0	2	0	1	0	2	1	1	2	0	0	1	0	3	0	1	0	2	1	0	1	0	1	2	0	1	3	2	2	2	1	0
AC005840.2	3	46	18	373	32	52	36	43	4	8	1	29	121	48	29	18	33	2	26	92	71	13	77	16	5	24	16	5	7	6	9	5	35	26	5	4	16	5	28	26	1	9	1	21	30	33	12	12
AC005840.3	2	3	4	30	0	7	8	3	4	1	3	1	12	2	8	5	2	0	6	3	2	3	5	2	2	0	5	3	13	4	0	31	2	2	6	1	2	4	5	3	0	0	8	5	19	5	8	6
AC005840.4	8	17	10	104	10	27	5	22	5	8	12	37	23	21	18	8	15	2	35	18	28	18	21	6	19	12	13	21	40	16	6	32	15	12	26	1	4	11	17	7	5	11	17	55	42	134	18	36
AC005841.1	0	1	6	13	1	3	2	0	0	1	2	3	2	0	1	1	0	2	0	2	8	4	4	12	3	0	0	0	7	1	2	2	3	1	1	0	2	2	1	1	0	2	4	5	1	5	1	2
AC005845.1	0	1	4	23	0	3	0	0	0	3	1	0	4	5	2	6	1	2	1	4	0	5	4	2	0	0	0	2	0	1	0	5	0	1	2	0	0	0	4	3	0	3	1	2	6	0	3	5
AC005856.1	5	1	0	3	1	0	0	0	3	0	0	1	0	0	1	0	0	0	0	16	0	2	1	1	3	2	1	3	1	0	0	0	0	8	0	2	0	0	1	1	1	0	0	0	3	2	1	1
AC005858.1	0	0	0	0	0	0	0	0	0	0	0	0	0	0	0	0	0	0	0	0	0	0	0	0	0	0	0	0	0	0	0	0	0	0	0	0	0	0	0	0	0	0	0	0	0	0	0	0
AC005858.2	0	0	0	0	0	0	0	0	0	0	0	0	0	0	0	0	0	0	0	0	0	0	0	0	0	0	0	0	0	0	0	0	0	0	0	0	0	0	0	0	0	0	0	0	0	0	0	0
AC005858.3	0	0	0	0	0	0	0	0	0	0	0	0	0	0	0	0	0	0	0	0	0	0	0	0	0	0	0	0	0	0	0	0	0	0	0	0	0	0	0	0	0	0	0	0	0	0	0	0
AC005863.1	1	0	0	1	0	3	0	0	0	0	0	0	1	1	0	1	0	0	0	0	0	18	0	0	0	0	1	0	0	1	0	3	0	0	0	0	0	0	0	0	0	0	1	8	0	0	1	0
AC005865.1	23	12	0	115	5	13	10	15	9	11	39	72	12	8	55	35	5	1	0	2	5	3	8	20	6	0	6	23	22	26	4	73	6	7	139	4	21	3	1	2	0	3	3	16	1	1	2	3
AC005865.2	1	1	0	6	0	3	5	14	0	0	0	0	2	1	3	4	0	5	0	1	0	1	1	12	0	7	8	4	16	1	1	6	2	2	1	1	9	3	1	1	0	1	0	20	2	7	1	0
AC005868.1	0	0	0	1	0	0	0	0	0	0	0	0	0	0	0	0	0	0	0	0	0	0	0	1	0	0	0	0	2	0	0	0	3	0	0	0	0	1	0	0	0	0	0	1	1	0	0	0
AC005871.1	0	0	1	0	0	0	0	0	0	0	0	0	0	0	0	0	0	0	0	0	0	0	0	0	0	0	0	0	0	0	0	0	0	0	0	0	0	0	0	0	0	0	0	0	0	0	0	0
AC005871.2	0	0	0	0	0	0	0	0	0	0	0	0	0	0	0	0	0	0	0	0	0	0	0	0	0	0	0	0	0	0	0	0	0	0	0	0	0	0	0	0	0	0	0	0	0	0	0	0
AC005884.1	0	0	0	10	3	0	0	1	1	1	0	2	1	7	0	1	1	0	3	1	0	2	1	0	0	0	0	0	1	0	1	1	0	2	0	2	0	0	4	3	1	0	0	1	2	0	2	1
AC005884.2	0	0	0	0	0	0	0	0	0	0	0	0	0	0	0	0	0	0	0	0	0	0	0	0	0	0	0	0	0	0	0	0	0	0	0	0	0	0	0	0	0	0	0	0	0	0	0	0
AC005888.1	0	0	0	0	0	0	0	0	0	0	0	0	0	0	0	0	0	0	0	0	0	0	0	0	0	0	0	0	0	0	0	0	0	0	0	0	0	0	0	0	0	0	0	0	0	0	0	0
AC005899.2	0	0	1	24	2	1	5	1	0	3	3	1	3	4	2	2	4	4	9	5	2	15	3	6	1	0	10	2	2	1	0	8	0	6	7	0	0	3	4	1	0	1	14	6	3	7	1	8
AC005899.3	0	0	0	0	0	0	0	0	0	0	0	0	0	0	0	0	0	0	0	0	0	0	0	1	0	0	0	0	0	0	0	0	0	0	0	0	0	0	0	0	0	0	0	0	0	0	0	0
AC005899.4	0	0	0	2	0	0	0	0	0	0	0	0	0	0	2	1	0	0	0	0	0	2	0	0	0	0	0	0	0	0	0	1	0	0	0	0	0	0	0	0	0	0	0	0	0	1	0	0
AC005899.5	0	0	0	0	0	0	0	0	0	0	0	0	0	0	0	0	0	0	0	0	0	0	0	0	0	0	0	0	0	0	0	0	0	0	0	0	0	0	0	0	0	0	0	0	0	0	0	0
AC005899.6	0	2	1	22	4	2	2	4	0	2	2	1	2	1	5	2	0	3	4	2	4	11	6	4	0	3	7	4	3	0	0	5	3	2	5	0	1	13	4	2	0	3	4	5	1	9	4	4
AC005899.7	17	24	6	104	22	6	12	9	10	15	7	40	31	13	25	16	12	11	11	30	86	21	23	14	22	13	23	47	8	33	8	9	1	11	26	6	6	26	16	15	3	14	57	45	51	136	16	27
AC005899.8	8	5	8	62	4	11	4	7	9	10	6	40	23	10	11	9	2	9	9	13	27	21	13	11	10	4	9	14	5	28	12	7	4	12	14	7	4	21	10	8	1	5	33	23	52	95	15	8
AC005899.9	0	0	0	5	0	0	2	0	0	0	0	0	0	0	0	0	0	0	2	0	0	0	0	0	0	0	2	0	0	0	0	2	1	1	18	0	1	0	0	0	0	1	2	0	2	1	0	0
AC005901.1	0	0	0	0	0	0	0	0	0	0	0	0	0	0	0	0	0	0	0	0	0	0	0	0	0	0	0	0	2	0	0	0	0	0	0	0	0	0	0	1	0	0	0	0	0	0	0	0
AC005906.1	0	0	0	1	0	0	0	0	0	0	0	0	0	1	0	0	0	0	0	0	0	0	0	0	0	0	0	1	0	0	0	0	0	0	0	0	0	0	0	0	0	0	0	0	0	0	2	0
AC005906.2	20	77	1	124	6	3	0	29	4	3	1	83	13	355	123	53	22	783	150	9	5	2	12	35	2	41	11	17	258	47	20	10	5	18	37	0	3	34	49	5	18	29	70	12	31	6	89	28
AC005906.3	0	0	0	4	3	0	0	0	0	0	0	0	13	1	0	0	0	0	0	0	0	0	0	0	0	0	0	0	0	0	0	0	1	0	0	0	0	0	0	0	0	0	0	0	0	1	0	0
AC005908.1	0	0	0	0	0	0	0	0	0	0	0	0	0	0	0	0	0	1	0	0	0	0	0	0	0	0	0	0	0	0	0	0	0	0	0	0	0	0	0	0	0	0	0	0	0	0	0	0
AC005908.2	0	0	0	0	0	0	0	0	0	0	0	0	0	0	0	0	0	0	0	0	0	0	0	0	0	0	0	0	0	0	0	0	0	0	0	0	0	0	0	0	0	0	0	0	0	0	0	0
AC005908.3	12	0	0	197	3	8	1	0	2	0	0	1	12	1	2	0	0	4	0	0	0	1	13	81	15	1	3	30	5	47	3	11	0	8	6	2	3	3	1	1	0	27	1	7	7	24	5	2
AC005909.1	0	0	0	0	0	0	0	0	0	0	0	0	0	0	0	0	0	0	0	0	0	0	0	0	0	1	0	0	0	0	0	0	0	0	0	0	0	1	0	0	0	0	1	0	3	0	0	0
AC005909.2	0	0	1	0	0	0	0	0	0	0	0	0	0	0	0	1	0	1	0	0	0	0	0	0	0	0	0	0	1	0	0	1	0	1	0	0	0	0	0	0	1	1	0	0	3	0	0	0
AC005911.1	27	1	11	32	0	9	1	1	5	1	7	3	7	1	2	8	2	15	4	20	11	18	2	12	2	8	1	22	5	18	10	10	8	4	9	3	7	9	2	6	4	9	11	28	19	30	10	7
AC005912.1	0	0	1	3	1	2	1	1	1	1	3	0	2	0	0	2	0	0	1	0	1	4	1	2	2	0	2	1	0	1	0	0	2	1	0	0	1	2	0	0	0	0	1	2	0	0	1	0
AC005912.2	0	4	2	10	0	2	2	2	2	1	2	0	0	0	0	0	3	0	0	0	1	1	0	2	1	3	0	1	1	2	1	3	3	3	1	0	1	1	0	0	0	2	4	2	1	5	0	0
AC005914.1	0	0	4	8	1	5	0	0	4	0	0	2	1	1	1	1	0	1	0	22	2	3	0	3	1	4	0	2	2	2	0	0	1	1	2	6	2	2	2	3	0	5	4	8	9	0	1	6
AC005915.1	1	0	1	2	0	1	1	0	0	0	0	0	0	0	0	0	0	0	0	0	0	0	0	1	0	0	0	0	0	1	0	0	0	0	0	0	0	0	0	0	0	0	0	2	0	0	0	1
AC005920.1	0	0	0	4	2	2	2	2	0	1	0	0	1	2	0	3	1	0	3	7	0	0	1	7	0	2	1	0	1	0	0	1	2	0	1	0	1	2	2	0	0	1	2	1	1	5	1	0
AC005920.2	0	0	0	0	0	0	0	0	0	0	0	0	0	0	0	0	0	0	0	0	0	0	0	0	0	0	0	0	0	0	0	0	0	0	0	0	0	0	0	0	0	0	0	0	0	0	0	0
AC005920.3	0	1	0	1	0	0	0	0	0	0	0	1	0	0	1	0	1	0	0	0	0	0	0	0	0	0	0	1	1	0	0	0	0	0	0	0	0	0	1	0	0	0	0	1	0	1	0	0
AC005920.4	0	0	0	0	0	0	0	0	0	0	0	0	0	0	0	0	0	0	0	0	0	0	0	0	0	0	0	0	0	0	0	0	0	0	0	0	0	0	0	0	0	0	0	0	0	0	0	0
AC005921.2	0	0	0	0	0	0	0	0	0	0	0	0	0	0	0	0	0	0	0	0	0	0	0	0	0	0	0	0	0	0	0	0	0	0	0	0	0	0	0	0	0	0	0	0	0	0	0	0
AC005921.3	0	1	0	9	1	2	1	2	0	0	0	1	2	2	2	0	1	0	2	2	0	1	1	1	3	0	0	1	0	3	0	0	0	0	1	0	1	0	0	1	0	0	2	1	0	0	1	1
AC005921.4	1	0	2	8	3	5	6	0	1	1	1	1	1	1	2	1	0	7	5	2	0	7	1	7	0	3	1	1	0	2	0	2	1	1	0	0	2	3	0	1	0	1	4	2	0	1	1	1
AC005921.5	1	0	0	3	1	1	0	0	0	0	0	0	4	2	0	0	0	1	1	2	0	1	0	2	0	0	1	0	0	0	0	1	0	1	2	0	1	0	0	0	0	1	4	0	2	0	1	80
AC005926.1	0	0	0	0	0	0	0	0	0	0	0	0	0	0	0	0	0	0	0	0	0	0	0	0	0	0	0	0	0	0	0	0	0	0	0	0	0	0	0	0	0	0	0	0	0	0	0	0
AC005943.1	0	0	0	0	0	0	0	0	0	0	0	0	0	0	0	0	0	0	0	0	0	0	0	0	0	0	0	0	0	0	0	0	0	0	0	0	0	0	0	0	0	0	0	0	0	0	0	0
AC005943.2	4	2	0	4	3	3	0	1	2	0	0	2	2	1	0	1	1	0	0	3	1	1	1	1	4	1	1	3	0	1	1	0	4	1	0	1	0	1	0	3	2	0	0	1	1	5	2	2
AC005944.1	29	4	5	51	11	6	2	12	7	10	6	11	10	4	8	7	5	4	13	4	3	7	7	6	35	15	9	17	10	9	3	0	7	2	0	8	7	1	2	2	7	5	10	9	1	17	12	4
AC005951.1	0	0	0	0	0	0	0	0	0	0	0	0	0	0	0	0	0	0	0	0	0	0	0	0	0	0	0	0	0	0	0	0	0	0	0	0	0	0	0	0	0	0	0	0	0	0	0	0
AC005954.1	0	4	3	17	1	2	1	1	1	0	5	0	4	6	1	3	0	13	10	2	0	6	2	7	1	6	2	1	6	1	5	0	4	2	4	0	3	3	2	3	0	3	5	25	7	1	8	4
AC005954.2	1	0	0	3	0	0	0	0	0	0	0	0	0	0	0	0	0	1	0	0	0	0	0	0	0	0	0	0	0	0	0	0	0	0	0	0	0	0	0	1	0	0	0	0	0	0	0	0
AC005962.1	13	14	27	215	10	17	4	8	13	17	22	23	32	11	20	10	9	27	19	21	43	99	9	42	20	29	17	52	37	37	52	32	14	13	74	2	10	24	19	10	2	48	150	46	53	59	43	57
AC005962.2	2	0	5	41	11	7	3	0	3	3	8	3	1	4	6	0	2	2	3	12	13	1	1	3	0	2	4	6	9	13	0	5	2	0	9	0	1	3	5	10	0	9	3	36	15	3	7	9
AC005972.1	0	0	0	0	0	0	0	0	0	0	0	0	1	0	0	0	0	0	0	0	0	0	0	0	0	0	0	0	0	0	0	0	0	0	0	0	0	0	0	0	0	0	0	0	0	0	0	1
AC005972.2	0	0	0	0	0	0	0	0	0	0	0	0	0	0	0	0	0	0	0	0	0	0	0	0	0	0	0	0	0	0	0	0	0	0	0	0	0	0	0	0	0	0	0	0	0	0	0	0
AC005972.3	2	4	12	76	5	13	2	4	2	13	2	7	3	2	6	12	12	4	8	21	39	34	9	17	6	17	8	9	3	41	26	5	3	4	40	4	5	7	8	6	0	56	22	14	16	5	9	8
AC005993.1	0	3	0	1	0	1	0	3	0	1	0	1	1	1	6	4	1	0	0	5	2	1	1	1	6	1	2	0	2	1	0	3	0	1	0	0	0	3	0	4	0	0	1	14	1	0	0	5
AC005996.1	0	1	0	2	0	0	0	0	0	0	0	0	0	0	1	0	1	3	0	0	0	0	0	3	0	0	0	1	0	1	0	0	0	0	0	0	0	0	0	0	0	0	0	2	0	1	0	0
AC005998.1	0	1	0	6	0	0	0	0	0	2	1	2	2	2	0	0	0	0	1	2	7	0	0	1	0	2	0	0	0	1	0	0	0	0	2	0	0	0	1	2	0	2	0	3	0	0	0	1
AC005999.1	0	0	0	40	4	7	0	0	0	0	0	2	25	0	3	2	1	1	4	1	3	2	0	2	2	1	1	0	1	1	1	8	0	0	2	0	0	3	2	10	2	1	0	2	3	0	3	5
AC005999.2	0	3	0	125	7	4	4	0	1	0	1	3	93	1	6	2	7	0	2	23	12	1	2	7	8	0	1	4	5	17	8	6	0	5	19	0	0	15	3	12	0	4	1	9	7	3	2	31
AC006001.1	1	2	1	5	5	4	0	5	2	2	4	0	1	4	1	2	2	0	3	2	1	5	7	2	0	1	3	2	0	21	1	1	1	0	4	0	1	4	0	8	0	0	0	9	3	4	2	3
AC006001.2	14	44	69	289	25	147	47	34	21	157	31	52	115	88	71	81	18	53	32	39	88	66	38	96	26	87	97	45	31	198	67	48	49	69	107	26	61	75	87	54	8	91	96	116	220	207	133	68
AC006001.3	323	657	531	3628	647	1386	513	686	333	682	546	443	682	977	720	772	648	719	836	503	922	773	801	1081	464	1009	672	822	500	3300	785	584	742	616	1530	192	705	1021	609	859	88	1009	930	3504	1206	1920	1236	669
AC006001.4	0	0	0	0	0	0	0	0	0	0	0	0	0	0	0	0	0	0	0	0	0	0	0	0	0	0	0	0	0	0	0	0	0	0	0	0	0	0	0	0	0	0	0	0	0	0	0	0
AC006003.1	0	0	0	2	0	0	0	0	0	0	0	0	0	0	0	0	0	0	0	0	0	0	0	0	0	0	1	0	0	0	0	0	0	0	0	0	0	0	0	0	0	0	0	0	2	0	0	0
AC006006.1	0	0	0	0	0	0	0	0	0	0	0	0	0	0	0	0	0	0	0	0	0	0	0	0	0	0	0	0	0	0	0	0	0	0	1	0	0	0	0	0	0	0	0	0	0	0	0	0
AC006007.1	0	0	0	0	0	0	0	0	0	0	0	0	0	0	0	0	0	0	0	0	0	0	0	0	0	0	0	0	0	0	0	0	0	0	0	0	0	0	0	0	0	0	0	0	0	0	0	0
AC006008.1	0	0	0	8	3	12	8	1	0	0	0	1	1	2	2	7	3	7	1	4	7	0	0	2	0	3	1	0	1	0	0	1	3	1	1	0	6	0	3	1	0	0	0	12	0	0	1	1
AC006013.1	0	0	0	2	0	0	25	0	0	0	0	0	0	0	0	0	0	0	0	0	0	3	0	4	0	0	0	1	0	2	0	7	1	0	0	0	0	0	0	0	0	0	0	0	0	1	0	0
AC006014.1	0	0	0	0	0	0	0	0	0	0	0	0	0	0	0	0	0	0	0	0	0	0	0	0	0	0	0	0	0	0	0	0	0	0	0	0	0	0	0	0	0	0	0	0	0	0	0	0
AC006015.1	0	0	0	0	0	0	0	0	0	0	0	0	0	0	0	0	0	0	0	0	0	0	0	0	0	0	0	0	0	0	0	0	0	0	0	0	0	0	0	0	0	0	0	0	0	0	0	0
AC006017.1	3	4	2	13	3	5	2	0	1	1	2	2	3	2	2	3	1	1	1	1	4	2	1	6	0	5	1	6	2	5	6	2	1	7	2	2	0	3	1	6	0	7	3	8	7	7	0	0
AC006019.1	0	2	0	6	0	0	0	0	0	0	0	0	0	0	1	1	0	0	0	1	4	1	3	1	0	0	1	0	0	2	0	0	0	0	3	0	0	16	0	0	0	0	3	166	0	0	4	4
AC006019.2	0	0	0	0	0	0	0	0	0	0	0	0	0	0	0	1	3	0	0	0	0	0	0	0	0	0	0	0	0	0	0	2	0	0	0	0	0	0	0	0	0	0	0	0	0	0	0	0
AC006019.3	0	0	0	0	0	0	0	0	0	0	0	0	0	0	0	0	0	0	0	0	0	0	0	0	0	0	0	0	0	0	0	0	0	0	0	0	0	0	0	0	0	0	0	0	0	0	0	0
AC006020.1	0	0	4	25	5	8	5	0	2	0	1	1	12	3	1	2	1	1	0	12	2	7	1	3	3	4	2	1	4	6	0	5	0	3	9	0	3	2	2	0	0	7	8	18	9	1	7	2
AC006022.1	0	0	0	0	0	0	0	0	0	0	0	0	0	0	0	0	0	0	0	0	0	0	0	0	0	0	0	0	0	0	0	0	0	0	0	0	0	0	0	0	0	0	0	0	0	0	0	0
AC006023.2	0	0	1	2	0	2	0	0	0	1	0	0	1	1	0	0	0	0	0	1	0	1	0	0	0	0	0	0	1	0	0	0	4	0	0	0	1	0	1	0	0	0	3	0	1	0	0	0
AC006023.3	0	0	1	8	0	3	0	0	1	0	3	0	1	1	1	0	0	0	4	0	4	0	3	9	0	0	1	4	2	0	2	0	0	0	0	0	0	3	0	1	0	0	4	2	1	5	1	5
AC006026.1	0	0	0	0	0	0	1	0	0	0	0	0	0	0	0	0	0	0	1	0	0	1	0	1	0	0	0	0	0	0	0	0	0	0	0	0	0	1	0	0	0	0	1	0	0	0	0	1
AC006026.2	0	0	0	0	0	0	0	0	0	0	0	0	0	0	0	0	0	0	0	0	0	0	0	0	0	0	0	0	0	0	0	0	0	0	0	0	0	0	0	0	0	0	0	0	0	0	0	0
AC006026.3	0	1	0	19	3	3	7	0	5	2	2	1	2	5	3	3	2	9	1	3	3	2	0	6	2	4	5	0	3	3	0	3	5	0	10	1	10	6	3	0	0	2	1	8	3	6	9	0
AC006027.1	14	22	11	75	13	34	21	28	3	12	20	19	33	24	23	9	26	13	31	28	47	19	18	37	8	12	35	27	15	14	3	5	5	30	45	8	9	36	22	30	1	11	14	56	56	87	19	30
AC006028.1	0	0	0	1	0	0	0	1	0	0	0	0	0	0	0	0	0	0	0	0	0	0	0	1	0	0	0	0	0	0	0	0	0	0	0	0	0	0	0	1	0	0	0	0	0	0	0	0
AC006030.1	4	2	1	35	9	6	3	0	2	2	9	4	3	7	2	2	3	2	4	8	8	4	6	23	2	8	8	4	5	6	3	4	7	2	1	1	7	11	4	8	0	3	5	8	3	6	2	19
AC006033.1	3	0	0	24	10	2	14	2	2	2	6	4	0	1	6	0	1	4	0	25	5	2	2	4	2	4	0	4	2	17	0	3	0	2	0	0	1	4	0	0	2	0	2	0	3	1	1	5
AC006033.2	2	15	1	21	16	4	6	9	1	9	2	1	1	25	12	17	7	2	25	2	3	5	22	3	3	4	3	5	15	3	3	2	3	6	3	1	4	0	8	11	0	2	1	5	5	0	9	6
AC006037.1	0	0	0	0	0	0	1	0	0	0	0	0	0	0	0	0	0	0	0	0	0	0	0	0	0	0	0	0	0	0	0	0	0	0	0	0	0	0	0	0	0	0	0	0	0	0	0	0
AC006037.2	0	0	0	1	0	0	0	0	1	0	0	0	0	0	0	0	0	0	0	0	2	0	0	0	0	0	0	0	0	0	0	0	0	0	0	0	0	0	0	0	0	0	0	0	0	0	0	0
AC006040.1	0	0	1	0	0	0	0	0	0	0	0	0	0	0	0	0	0	1	0	0	0	0	0	1	0	0	0	1	0	1	0	0	0	1	0	0	0	0	0	0	0	0	0	0	0	3	1	0
AC006041.1	0	1	0	1	0	0	0	0	0	2	0	0	1	0	0	1	0	0	0	0	0	0	0	1	0	0	0	1	0	0	0	0	0	0	0	0	0	0	0	0	0	0	0	0	1	0	0	0
AC006041.2	0	0	0	19	0	0	0	1	0	1	1	0	0	2	0	1	0	2	0	0	0	0	1	2	0	0	1	0	0	6	1	0	1	2	1	0	1	0	0	3	0	0	2	2	5	1	0	1
AC006042.1	0	1	1	5	0	2	0	2	0	0	0	0	1	2	0	1	1	0	1	1	1	2	2	0	2	6	3	3	0	27	0	4	0	0	0	0	0	3	0	0	1	0	2	1	1	0	1	1
AC006042.2	0	5	8	279	5	10	4	4	18	3	24	0	19	8	2	15	2	39	18	9	8	13	3	25	3	9	7	5	5	132	12	40	2	4	36	1	4	69	7	4	0	9	25	17	37	14	13	16
AC006042.3	1	2	3	29	6	6	2	0	5	1	4	5	1	4	1	9	2	4	1	1	0	5	1	2	2	4	1	4	4	28	0	17	0	1	4	0	0	12	2	2	0	16	1	2	5	5	1	0
AC006043.1	1	0	1	9	0	1	0	0	0	0	2	0	1	1	0	1	4	2	0	0	0	0	0	3	0	0	0	0	2	2	0	1	2	0	0	0	0	0	0	0	0	0	0	0	3	0	0	1
AC006055.1	0	0	0	0	0	0	0	0	0	0	0	0	0	0	0	0	0	0	0	0	0	0	0	0	0	0	0	0	0	0	0	0	0	0	0	0	0	0	0	0	0	0	0	0	0	0	0	0
AC006058.1	700	1239	3	7047	316	1301	635	792	2384	34	17	1076	2124	1520	2069	4062	1723	945	2045	549	1807	13	596	1170	131	640	678	229	64	8693	921	671	197	481	492	126	760	7574	609	734	59	295	213	944	1948	798	5432	226
AC006058.2	9	1	0	6	2	0	1	2	2	0	0	1	0	0	0	0	0	2	0	1	4	0	0	6	0	0	0	0	0	4	0	2	0	0	0	0	0	1	0	0	0	0	0	0	0	0	4	0
AC006058.3	53	13	0	101	20	24	25	19	41	1	0	21	20	18	19	13	15	32	18	41	36	0	2	57	1	38	9	8	2	106	54	16	8	10	2	18	9	32	6	19	5	1	1	47	39	93	59	6
AC006058.4	0	0	0	1	0	0	0	0	1	0	0	0	1	0	0	0	0	0	0	0	0	0	1	0	0	0	0	0	0	0	0	0	0	0	0	1	0	1	0	0	0	0	0	0	0	0	0	0
AC006059.1	86	49	107	814	106	41	41	22	33	93	98	242	291	114	112	113	93	106	55	358	106	13	18	51	357	14	34	61	72	128	20	26	70	83	143	31	29	44	146	78	14	60	144	93	822	60	314	156
AC006059.2	0	0	0	0	0	0	0	0	0	0	0	0	0	0	0	0	0	0	0	0	0	0	0	0	0	0	0	0	0	0	0	0	0	0	0	0	0	0	0	0	0	0	0	0	0	0	0	0
AC006059.3	0	0	0	0	0	0	0	0	0	0	0	0	0	0	0	0	0	0	0	0	0	0	0	0	0	0	0	0	0	0	0	0	0	0	0	0	0	0	0	0	0	0	0	0	0	0	0	0
AC006059.4	0	0	10	17	1	1	0	1	0	0	3	1	24	0	0	0	0	1	0	1	0	2	0	0	22	0	0	3	1	4	0	2	0	0	0	0	0	0	0	1	0	1	3	2	7	0	2	3
AC006059.5	25	11	4	34	5	2	0	2	0	3	3	7	6	5	8	5	0	2	5	7	3	1	2	1	20	1	8	7	1	2	1	0	4	0	7	4	0	0	4	2	2	1	4	1	3	4	5	11
AC006062.1	0	0	0	6	0	0	0	0	0	0	0	0	0	0	0	0	0	4	1	0	0	1	5	0	0	0	0	0	0	0	0	0	1	0	0	0	0	0	0	0	0	0	0	0	0	0	0	0
AC006063.1	0	9	0	51	7	0	2	0	1	1	5	3	10	4	2	7	4	0	4	5	7	3	0	10	2	0	0	2	2	10	2	7	0	2	6	0	0	5	3	1	0	1	1	1	3	0	2	8
AC006063.2	0	0	0	1	0	0	0	0	0	0	0	0	0	0	0	0	0	0	0	0	0	0	0	0	0	0	0	0	0	0	0	1	0	0	0	1	0	0	0	0	0	0	0	0	0	0	0	0
AC006063.3	0	0	0	0	0	0	0	0	0	0	0	0	0	1	0	0	0	0	0	0	0	0	0	0	0	0	0	0	1	0	0	0	0	0	0	0	0	0	0	0	0	0	0	0	0	0	0	0
AC006063.4	15	1	0	3	0	0	0	0	0	0	0	7	0	5	3	2	0	0	0	0	0	0	1	3	2	0	0	4	2	2	0	2	0	0	1	0	0	2	1	0	0	1	0	0	0	0	0	0
AC006064.1	0	0	0	1	0	0	0	0	0	0	0	1	0	0	0	0	0	0	0	0	0	1	0	0	0	0	0	0	0	0	0	0	0	0	0	1	0	0	0	0	0	0	0	0	0	0	0	0
AC006064.2	0	6	6	57	18	11	14	4	6	4	15	3	8	8	3	9	6	8	11	22	8	11	6	20	4	5	7	6	18	10	4	11	9	6	15	2	7	17	2	7	0	12	11	14	11	17	8	15
AC006064.3	2	6	28	67	19	17	11	6	4	6	10	6	9	5	8	6	6	4	3	29	6	8	3	28	10	6	10	16	11	12	2	4	6	2	20	3	13	10	3	8	0	13	8	30	12	16	10	14
AC006064.4	925	144	112	924	634	176	201	165	140	782	132	247	145	124	89	60	58	128	173	85	129	36	93	280	960	363	358	701	348	189	591	80	668	60	73	191	102	39	86	48	59	188	188	318	121	614	456	74
AC006064.5	11	1	4	5	6	3	0	0	2	0	2	6	7	2	0	0	0	3	0	1	5	4	2	3	3	1	1	1	1	1	3	1	3	1	2	1	1	5	0	0	8	1	0	6	0	4	0	1
AC006064.6	0	0	0	0	0	0	0	0	0	0	0	0	0	0	0	0	0	0	0	0	0	0	0	0	0	0	0	0	0	0	0	0	0	0	0	0	0	0	0	0	0	0	0	0	0	0	0	0
AC006065.1	0	0	0	0	0	0	0	0	0	0	0	0	0	0	0	0	0	0	0	0	0	0	0	0	0	0	0	0	0	0	0	0	0	0	0	0	0	0	0	0	0	0	0	0	0	0	0	0
AC006065.2	0	0	0	0	0	0	0	0	0	0	0	0	0	2	0	0	0	0	0	0	0	0	0	0	0	1	0	0	0	0	0	2	0	0	0	0	0	0	0	0	0	0	0	0	0	0	0	0
AC006065.3	0	0	0	1	0	0	0	0	0	0	0	0	0	1	0	0	0	0	0	0	0	1	0	0	0	0	0	1	0	0	0	1	0	0	0	0	0	0	0	0	0	0	0	0	0	4	0	0
AC006065.4	3	0	6	7	1	0	5	4	0	0	11	0	2	51	0	0	0	0	0	0	0	0	6	2	0	1	2	0	1	1	0	42	1	4	0	0	0	0	2	2	0	1	2	0	0	81	0	21
AC006065.5	0	0	0	1	0	0	1	0	0	0	3	0	0	0	0	0	0	0	0	0	0	0	0	0	0	0	0	0	0	0	0	0	0	0	0	0	0	0	0	0	0	0	0	0	0	0	0	0
AC006065.6	0	0	0	0	0	0	0	0	0	0	0	0	0	0	0	0	0	0	0	0	0	0	0	0	0	0	0	0	0	0	0	0	0	0	0	0	0	0	0	0	0	0	0	0	0	0	0	0
AC006076.1	0	0	0	1	0	3	0	0	0	1	0	0	0	0	0	0	0	0	0	0	0	0	0	0	0	0	0	0	0	0	0	0	2	0	0	0	0	0	0	0	0	0	0	0	0	0	0	0
AC006077.1	0	0	0	0	0	0	0	0	0	0	0	0	0	0	0	0	0	0	0	2	0	0	0	3	0	0	0	1	0	1	0	0	0	0	0	0	0	0	1	0	0	0	0	0	0	0	0	0
AC006077.2	43	22	40	74	12	19	11	18	13	18	14	24	28	20	10	9	8	22	14	23	36	21	12	27	31	15	7	38	5	49	19	15	14	12	24	4	16	22	12	8	19	17	25	30	45	87	31	19
AC006080.1	0	0	0	0	0	0	0	0	0	0	0	0	0	0	0	0	0	0	0	0	0	0	0	0	0	0	0	0	0	0	0	0	0	0	0	0	0	0	0	0	0	0	0	0	0	0	0	0
AC006111.1	2	4	7	52	3	6	11	2	5	2	14	1	12	6	6	7	3	4	7	4	6	22	3	10	4	2	2	7	2	4	1	10	3	1	3	0	3	3	4	1	0	3	5	9	1	10	3	3
AC006111.2	12	10	52	75	22	68	14	5	4	9	11	9	19	13	17	8	9	19	15	32	28	19	15	18	19	26	11	60	16	73	10	65	16	8	57	8	2	24	8	10	3	33	67	43	18	55	31	39
AC006111.3	1	8	4	31	9	1	3	1	0	0	4	13	15	4	7	1	1	0	5	14	70	14	2	11	1	1	4	10	3	29	0	6	0	2	6	0	1	2	8	1	1	1	6	7	9	19	7	20
AC006112.1	0	0	0	0	1	0	2	0	0	0	0	0	0	0	0	0	0	2	0	0	1	0	1	2	0	0	0	0	0	0	0	2	0	1	1	0	0	0	1	0	0	7	2	1	1	1	2	0
AC006115.1	0	0	0	2	0	0	0	0	0	0	0	0	0	0	0	0	0	0	0	0	0	0	0	0	0	0	0	0	0	0	0	1	0	0	0	0	0	0	0	0	0	0	0	0	0	0	0	0
AC006115.2	48	43	4	219	79	48	40	30	48	23	147	40	60	34	21	82	24	4	77	55	91	31	32	169	49	55	60	108	10	59	132	62	29	26	52	21	37	73	34	54	13	97	111	71	96	22	219	47
AC006116.1	0	0	0	0	0	0	0	0	0	0	0	0	1	1	0	0	0	0	0	2	1	0	0	2	0	2	3	0	0	0	0	0	0	0	0	0	0	1	0	0	0	0	1	2	1	2	1	1
AC006116.10	0	0	2	4	0	3	2	0	0	3	1	0	1	0	1	0	0	5	1	5	0	4	0	5	0	0	0	0	1	3	1	1	0	3	0	0	0	0	2	0	0	0	3	7	2	0	0	0
AC006116.11	0	1	5	6	1	0	1	5	0	0	3	0	8	2	0	2	3	2	2	2	10	9	1	2	6	5	6	8	2	3	0	5	1	2	1	0	1	2	1	0	0	5	5	3	1	2	2	3
AC006116.12	2	11	7	25	11	9	7	9	1	0	7	3	0	10	3	9	5	4	7	6	6	10	1	19	2	7	14	8	2	8	15	8	7	2	5	1	10	9	0	6	0	4	15	4	7	8	1	5
AC006116.2	0	4	10	115	5	13	9	5	6	6	7	3	13	26	16	16	15	15	19	20	13	27	17	22	18	22	25	22	12	17	11	26	6	11	16	0	5	39	13	21	0	10	44	49	34	3	18	19
AC006116.3	0	1	1	5	0	4	3	0	0	0	3	1	2	3	0	0	0	1	0	3	0	3	0	2	1	0	0	1	0	0	0	0	0	1	1	0	1	0	0	1	0	0	2	2	0	1	1	1
AC006116.4	0	0	0	4	0	2	1	2	0	0	0	1	1	0	0	0	0	1	0	2	1	1	0	0	1	1	2	3	1	1	1	1	0	0	0	0	0	1	0	2	2	1	7	6	2	1	4	2
AC006116.5	1	3	5	2	0	1	2	0	0	4	0	1	1	1	0	0	1	3	4	3	4	1	1	6	1	2	1	3	2	2	4	0	0	0	0	0	2	2	0	0	0	3	7	1	0	0	0	5
AC006116.6	0	0	0	10	0	0	0	0	0	0	0	0	0	0	0	1	0	1	0	0	2	0	0	0	0	1	0	0	0	0	1	0	0	0	0	0	0	1	2	2	0	1	1	1	0	0	0	1
AC006116.7	3	1	1	39	6	2	2	0	2	4	1	4	4	2	2	3	2	8	2	13	14	3	2	4	6	4	6	8	1	4	3	3	1	1	3	2	2	2	1	8	0	2	11	16	13	4	8	8
AC006116.8	0	8	16	41	3	6	2	6	2	4	9	8	19	6	10	10	9	13	18	10	11	18	12	11	10	8	13	14	4	7	7	18	7	7	5	1	4	33	4	8	0	19	24	18	3	3	14	16
AC006116.9	5	8	8	80	28	13	7	7	3	9	5	4	29	11	15	2	11	3	7	64	46	7	11	43	11	7	9	12	8	23	3	23	4	4	8	1	9	8	13	20	0	16	22	33	11	15	17	40
AC006122.1	5	0	2	3	0	4	1	3	1	7	1	4	2	0	0	1	4	2	1	0	0	3	0	2	2	2	4	1	2	0	1	2	1	1	2	2	0	0	2	0	1	1	1	3	3	3	1	0
AC006128.1	8	12	16	120	26	10	13	29	9	14	13	8	19	6	15	7	5	33	17	11	8	21	12	22	24	24	19	20	18	19	23	6	15	11	14	2	14	16	18	4	0	19	24	28	18	19	36	24
AC006130.1	0	1	0	0	0	0	0	0	0	0	0	0	0	0	0	0	1	0	0	0	0	0	0	0	0	1	0	0	1	1	0	0	0	0	0	0	0	0	0	0	0	0	0	0	0	0	0	0
AC006130.2	0	0	0	0	0	0	0	0	0	0	0	0	0	0	0	0	0	0	0	0	0	0	0	0	0	0	0	0	0	0	0	0	0	0	0	0	0	0	0	0	0	1	0	0	0	0	0	0
AC006130.3	8	43	37	524	21	43	7	19	21	17	14	12	86	54	34	54	25	24	43	39	17	34	13	167	18	44	29	19	40	53	48	21	52	18	70	6	13	54	34	11	1	26	85	35	85	33	39	49
AC006133.1	0	0	0	0	0	0	0	0	0	0	0	0	0	0	0	0	0	0	0	0	0	0	0	0	0	0	0	0	0	0	0	0	0	0	0	0	0	0	0	0	0	0	0	0	0	0	0	0
AC006141.1	0	0	1	2	0	3	0	2	0	1	1	0	0	1	0	2	2	3	2	0	0	1	0	5	1	1	0	0	0	1	1	1	1	1	0	0	0	1	1	0	0	1	1	0	1	0	1	0
AC006144.1	0	0	1	4	0	1	3	1	0	0	0	0	0	0	0	0	0	0	0	0	1	0	0	2	0	0	0	2	0	0	0	0	0	0	0	0	0	0	0	0	0	0	1	0	0	1	0	1
AC006144.2	0	8	1	20	4	6	8	1	0	3	0	1	2	2	1	3	1	2	2	0	0	1	1	3	7	0	4	1	2	5	5	5	6	0	3	0	0	4	3	6	0	0	8	9	1	0	6	0
AC006145.1	0	0	0	0	0	0	0	0	0	0	0	0	0	0	0	0	0	0	0	0	0	0	0	0	0	0	0	0	0	0	0	0	0	0	0	0	0	0	0	0	0	0	0	0	0	0	0	0
AC006146.1	0	2	0	0	1	0	0	0	0	0	0	0	0	1	1	1	0	0	0	0	0	1	1	1	0	0	0	0	0	0	0	0	1	0	1	0	0	0	0	0	0	0	0	0	0	0	0	1
AC006148.1	26	22	1	78	12	2	10	4	8	15	7	3	23	6	7	23	4	3	1	4	27	1	2	14	94	4	37	6	23	28	3	11	35	7	1	52	17	1	4	32	4	3	0	68	10	6	45	15
AC006148.2	0	0	0	0	0	0	0	0	2	31	0	0	0	0	0	0	0	0	0	0	0	0	0	0	1	0	0	34	1	0	0	0	0	1	0	1	0	0	1	1	0	0	0	0	0	2	1	0
AC006150.1	0	0	0	0	0	0	0	0	0	0	0	0	0	0	0	0	0	0	0	0	0	0	0	0	0	0	0	0	0	0	0	0	0	0	0	0	0	0	0	0	0	0	0	0	0	0	0	0
AC006150.2	0	0	0	0	0	0	0	0	0	0	0	0	0	0	0	0	0	0	0	0	0	0	0	0	0	0	0	0	0	0	0	0	0	0	0	0	0	0	0	0	0	0	0	0	0	0	0	0
AC006153.1	0	0	0	0	0	0	0	0	0	0	0	0	0	0	0	0	0	0	0	0	0	0	0	0	0	0	0	0	0	0	0	0	0	0	0	0	0	0	0	0	0	0	0	0	0	0	0	0
AC006157.1	26	2	38	70	0	0	0	9	9	7	0	10	1	0	9	0	6	16	6	31	0	26	0	30	0	0	0	75	0	108	18	14	8	5	18	0	0	10	0	7	0	0	53	0	0	66	25	0
AC006158.1	0	0	0	0	0	0	0	0	0	0	0	0	0	0	0	0	0	0	0	0	0	0	0	0	0	0	0	0	0	0	0	0	0	0	0	0	0	0	0	0	0	0	0	0	0	0	0	0
AC006158.2	0	0	0	0	0	0	0	0	0	0	0	0	0	0	0	0	0	0	0	0	0	0	0	0	0	0	0	0	0	0	0	0	0	0	0	0	0	0	0	0	0	0	0	0	0	0	0	0
AC006158.3	0	0	0	0	0	0	0	0	0	0	0	0	0	0	0	0	0	0	0	0	0	0	0	0	0	0	0	0	0	0	0	0	0	0	0	0	0	0	0	0	0	0	0	0	0	0	0	0
AC006159.1	0	0	0	0	0	0	0	0	0	0	0	0	0	0	0	0	0	0	0	0	0	0	0	0	0	0	0	0	0	0	0	0	0	0	0	0	0	0	0	0	0	0	0	0	0	0	0	0
AC006159.2	0	0	0	0	0	0	0	0	0	0	0	0	0	0	0	0	0	0	0	0	0	0	0	0	0	0	0	0	0	0	0	0	0	0	0	0	0	0	0	0	0	0	0	0	0	0	0	0
AC006160.1	3	1	5	36	5	0	4	3	1	4	2	0	11	5	3	1	0	4	4	11	6	6	2	14	2	3	6	4	3	6	2	5	4	1	6	0	0	5	8	1	0	2	4	12	14	5	5	15
AC006160.2	0	0	0	0	0	0	0	0	0	0	0	0	0	0	0	0	0	0	0	0	0	0	0	0	0	0	0	0	0	0	0	0	0	0	0	0	0	0	0	0	0	0	0	0	0	0	0	0
AC006195.1	0	0	0	15	0	3	3	0	1	1	0	0	1	3	3	3	1	2	1	1	0	3	6	6	0	3	2	0	1	1	2	3	2	0	1	0	1	4	0	1	0	0	1	1	3	1	0	5
AC006197.1	0	0	0	3	0	0	0	0	0	0	0	0	0	0	0	0	0	0	0	0	0	2	0	0	0	0	0	0	0	0	0	0	0	0	0	0	0	0	0	0	0	0	0	0	0	0	0	0
AC006197.2	1	1	12	21	2	4	2	1	1	0	11	0	14	0	1	0	1	5	0	2	2	2	0	4	1	4	3	8	9	5	2	10	3	3	3	1	0	5	2	4	0	1	1	6	2	4	0	4
AC006199.1	0	0	0	0	0	0	0	0	0	0	0	0	0	0	0	0	0	0	0	0	0	0	0	0	0	0	0	0	0	0	0	0	0	0	0	0	0	0	0	0	0	0	0	0	0	0	0	0
AC006205.1	0	0	0	0	0	0	0	0	0	0	0	0	0	0	0	0	0	0	0	0	0	0	0	0	0	0	0	0	0	0	0	0	0	0	0	0	0	0	0	0	0	0	0	0	0	0	0	0
AC006205.2	0	1	0	0	0	0	1	0	0	0	0	0	0	0	0	0	0	0	0	0	0	0	2	0	0	0	0	0	0	0	0	0	0	0	0	0	0	0	1	0	0	0	0	0	0	0	0	0
AC006206.1	0	0	0	0	0	0	0	0	0	0	0	0	0	0	0	0	0	0	0	0	0	0	0	0	0	0	0	0	0	0	0	0	0	0	0	0	0	0	0	0	0	0	0	0	0	0	0	0
AC006206.2	0	0	0	0	4	0	1	0	0	0	0	0	0	0	0	0	0	0	4	0	4	0	0	0	0	0	0	0	0	0	0	0	0	0	0	0	0	4	0	0	0	0	0	3	0	28	1	0
AC006207.1	0	0	0	0	0	0	3	0	4	0	0	2	0	0	0	1	0	0	0	3	0	0	0	0	0	0	0	0	0	0	0	0	0	2	1	0	0	0	0	0	0	0	0	0	0	0	1	1
AC006210.1	0	0	0	0	0	0	0	0	0	0	0	0	0	0	0	0	0	0	0	0	0	0	0	0	0	0	0	0	0	0	0	0	0	0	0	0	0	0	0	0	0	0	0	0	0	0	0	0
AC006210.2	0	0	0	5	0	3	2	1	0	0	1	0	0	0	0	0	2	1	0	1	0	4	1	0	0	1	0	0	0	1	0	0	0	2	0	0	3	0	2	0	0	1	0	0	0	0	3	1
AC006213.1	23	46	32	120	14	46	22	9	6	16	35	42	26	34	41	31	31	14	25	66	16	21	8	40	14	14	30	21	25	27	16	5	9	14	25	11	16	25	42	30	7	35	23	46	65	15	83	52
AC006213.2	0	12	31	139	56	45	96	19	16	10	9	2	51	84	19	31	23	8	34	37	21	47	36	62	25	5	65	8	28	32	79	53	19	35	5	0	22	73	14	25	1	34	70	100	27	14	49	40
AC006213.3	12	0	36	89	30	13	27	4	3	8	2	3	14	18	7	3	0	0	6	30	14	36	16	37	20	3	22	0	3	25	20	41	1	8	1	3	5	39	3	14	3	12	7	19	12	25	29	12
AC006213.4	6	3	16	9	7	8	6	0	1	16	21	5	8	3	4	4	1	3	8	16	28	14	1	11	10	4	7	4	2	11	9	2	7	2	3	2	9	23	3	3	0	6	15	12	17	8	27	8
AC006213.5	3	3	9	45	3	10	6	1	4	2	16	7	9	1	3	2	2	12	4	5	15	6	2	10	7	9	13	6	3	3	9	5	5	3	6	3	6	8	4	3	1	10	12	3	14	27	17	9
AC006213.6	7	26	30	190	2	19	11	6	6	9	76	39	37	22	30	26	7	21	17	21	25	33	31	44	30	23	36	21	18	49	28	13	2	15	46	3	8	57	33	19	4	37	70	31	47	17	18	20
AC006213.7	0	1	10	24	12	4	17	3	2	3	3	2	7	9	1	2	6	2	7	12	9	8	7	22	2	0	6	1	11	8	9	21	8	7	1	4	5	35	2	2	0	8	13	25	6	11	13	3
AC006230.1	25	50	5	493	38	11	35	23	35	13	33	86	73	135	58	31	29	3	83	117	123	8	31	75	18	17	16	30	27	45	9	8	7	57	32	8	24	29	58	61	1	12	19	85	159	45	42	154
AC006236.1	0	0	0	0	0	0	0	0	0	0	0	0	0	0	0	0	0	0	0	0	0	0	0	0	0	0	0	0	0	0	0	0	0	0	0	0	0	0	0	0	0	0	0	0	0	0	0	0
AC006237.1	2	0	50	18	6	1	1	0	4	0	3	2	3	4	2	1	2	5	2	5	0	9	10	2	0	0	0	1	0	11	0	8	0	1	6	0	3	2	5	1	3	8	0	4	1	23	7	2
AC006238.1	10	1	3	18	1	6	0	0	0	2	1	2	2	3	2	4	4	0	0	5	2	2	2	4	3	12	3	2	2	2	2	3	1	7	2	0	3	1	6	4	0	3	5	13	15	9	2	4
AC006238.2	0	0	0	0	0	0	0	0	0	0	0	0	0	0	0	0	0	0	1	0	0	0	0	0	0	0	0	0	0	0	0	0	0	0	0	0	0	0	0	0	0	0	0	0	0	0	0	0
AC006249.1	3	2	1	2	0	0	0	0	1	1	1	0	2	2	1	0	0	0	4	0	1	6	2	4	0	3	0	1	2	1	0	1	0	1	0	0	0	1	2	1	1	1	0	5	0	5	0	0
AC006252.1	3	0	11	22	5	11	8	4	1	3	12	2	5	8	3	0	2	13	3	15	3	3	5	23	3	4	2	5	5	6	2	9	4	0	6	0	3	3	1	12	0	6	6	18	4	6	12	10
AC006254.1	79	114	191	1310	162	111	39	212	48	33	59	64	200	151	188	147	139	90	136	176	198	42	293	164	148	129	182	180	147	416	86	105	125	139	343	18	66	239	131	143	1	231	234	676	295	294	218	137
AC006254.2	0	0	0	0	0	0	0	0	0	0	0	1	0	0	0	0	0	0	0	0	0	1	0	1	0	0	1	0	0	0	0	0	2	0	0	0	0	0	0	0	0	0	0	0	0	0	0	0
AC006254.3	0	0	0	0	0	0	0	0	0	0	0	0	0	0	1	0	0	0	0	0	0	0	0	2	0	0	0	0	0	0	0	0	0	0	0	0	0	0	0	0	0	0	0	0	1	0	0	0
AC006262.1	134	3	10	67	37	157	2	5	2	11	1	41	74	6	32	24	0	9	3	46	16	3	19	20	9	16	24	18	52	4	3	398	16	16	2	5	5	4	33	45	7	8	22	9	69	285	31	294
AC006262.2	7	0	0	69	0	0	0	0	0	5	0	0	3	0	1	0	0	1	3	1	0	0	2	1	0	5	9	6	9	2	1	3	5	1	2	0	4	0	1	2	0	2	0	22	2	2	1	1
AC006262.3	0	0	0	0	0	0	0	0	0	0	0	0	0	0	0	0	0	0	0	0	0	0	0	0	0	0	0	0	0	0	0	0	0	0	0	0	0	0	0	0	0	0	0	0	0	0	0	0
AC006262.4	0	0	0	0	0	0	0	0	0	0	0	0	0	0	0	0	0	0	0	0	0	0	0	0	0	0	0	0	0	0	0	0	0	0	0	0	0	0	0	0	0	0	0	0	0	0	0	0
AC006270.1	0	0	0	1	0	0	0	0	0	0	0	0	0	0	0	0	0	0	0	0	0	2	0	0	0	0	0	0	0	0	0	0	0	0	0	0	0	0	0	0	0	0	0	0	0	0	0	0
AC006270.2	0	1	0	3	1	1	2	0	0	0	1	0	2	0	0	1	0	0	1	0	0	4	3	1	0	0	2	0	1	2	2	1	1	0	0	0	1	0	0	1	0	0	1	1	1	1	0	1
AC006270.3	0	0	0	0	0	0	0	0	0	0	0	0	0	0	0	0	0	0	0	0	0	1	0	0	0	0	0	0	0	0	0	0	0	0	1	0	0	0	0	0	0	0	0	0	0	0	0	0
AC006272.1	0	2	1	6	1	0	0	1	0	2	4	0	0	0	0	1	0	7	0	0	3	3	3	3	2	1	0	1	0	1	1	1	0	2	0	0	0	1	0	1	0	2	4	0	0	2	2	2
AC006272.2	0	0	0	0	0	0	0	0	0	0	0	0	0	0	0	0	0	0	0	0	0	0	0	0	0	0	0	0	0	0	0	0	0	0	0	0	0	0	0	0	0	0	0	0	0	0	0	0
AC006273.1	4	1	0	5	2	2	1	0	1	0	0	0	0	2	0	0	0	1	1	0	4	1	0	1	2	0	0	0	0	1	1	0	0	2	0	0	0	1	1	0	0	0	0	1	6	0	1	1
AC006277.1	0	0	0	0	0	0	0	2	0	0	0	0	0	0	0	0	0	0	0	0	0	0	0	0	0	0	0	1	0	1	2	0	0	0	0	0	0	1	0	0	0	0	0	0	0	0	0	2
AC006288.1	0	0	0	0	0	0	0	0	0	0	0	0	0	0	0	0	0	0	0	0	0	0	0	0	0	0	0	0	0	0	0	0	0	0	0	0	0	0	0	0	0	1	0	0	0	0	0	0
AC006296.1	0	0	0	0	0	0	0	0	0	0	0	0	0	0	0	0	0	0	0	0	0	0	0	0	0	0	0	0	0	0	0	0	0	0	0	0	0	0	0	0	0	0	0	0	0	0	0	0
AC006296.2	0	0	0	0	0	0	0	0	0	0	0	0	1	0	0	0	0	0	0	0	0	0	0	0	0	0	0	0	0	0	0	0	0	0	0	0	0	0	0	0	0	0	2	0	0	0	0	0
AC006296.3	2	0	0	1	0	0	0	0	0	0	0	0	0	1	0	0	0	1	0	0	0	9	0	0	0	1	0	0	0	0	0	1	0	0	0	0	0	0	0	1	0	0	0	0	0	0	0	0
AC006299.1	1	4	1	15	8	17	3	2	1	2	2	1	2	5	0	4	2	1	3	0	4	3	6	2	0	0	2	0	2	2	0	3	6	1	1	1	11	4	0	8	0	13	4	16	4	0	7	8
AC006305.2	0	2	5	40	0	0	1	0	1	0	0	0	22	0	0	0	1	0	0	1	3	0	0	3	2	0	0	1	3	1	0	1	0	0	2	0	0	1	0	1	0	1	0	1	10	0	4	1
AC006305.3	0	1	0	0	0	0	0	0	0	0	0	0	0	1	0	0	0	0	0	0	0	0	0	0	0	0	0	0	0	0	0	1	0	0	0	0	0	0	0	0	0	0	0	0	2	0	0	0
AC006305.4	0	0	0	2	0	0	0	0	0	0	0	0	1	0	0	1	0	0	0	0	1	0	0	0	0	0	0	0	0	0	0	0	0	0	1	0	0	0	0	2	0	0	0	0	0	0	0	0
AC006322.1	0	0	0	0	0	0	0	0	0	0	0	0	0	0	0	0	0	0	0	0	0	0	0	0	0	0	0	0	0	0	0	0	0	0	0	2	0	0	0	0	0	0	0	0	0	0	0	0
AC006326.1	0	0	0	0	0	0	0	0	0	0	0	0	0	0	0	0	0	0	0	0	0	0	0	0	0	0	0	0	0	0	0	0	0	0	0	0	0	0	0	0	0	0	0	0	0	0	0	0
AC006328.1	0	0	0	0	0	0	0	0	0	0	0	0	0	0	0	0	0	0	0	0	0	0	0	0	0	0	0	0	0	0	0	0	0	0	0	0	0	0	0	0	0	0	0	0	0	0	0	0
AC006328.2	0	0	0	0	0	0	0	0	0	0	0	0	0	0	0	0	0	0	0	0	0	0	0	0	0	0	0	0	0	0	0	0	0	0	0	0	0	0	0	0	0	0	0	0	0	0	0	0
AC006329.1	1	0	0	4	0	1	0	0	0	1	1	0	1	0	0	0	0	0	0	0	1	3	0	0	0	0	0	0	0	4	0	1	0	0	3	0	0	1	0	0	0	2	0	1	1	1	4	1
AC006330.1	2	4	18	90	3	50	16	11	1	6	16	1	20	10	7	12	12	4	13	3	7	31	15	33	15	6	13	13	18	21	7	24	12	4	16	2	12	40	4	25	0	25	7	49	12	17	10	14
AC006333.1	33	46	101	549	124	201	180	32	110	123	174	28	100	57	63	99	53	101	45	154	80	168	30	203	105	133	136	82	111	152	64	176	69	68	81	27	95	100	66	58	12	158	103	234	171	101	237	141
AC006335.1	0	0	0	0	0	0	0	0	0	0	0	0	0	0	0	0	0	0	0	0	0	0	0	0	0	0	0	0	0	0	0	0	0	0	0	0	0	0	0	0	0	0	0	0	0	0	0	0
AC006335.2	0	0	0	0	0	0	0	0	0	0	0	0	0	0	0	0	0	0	0	0	0	0	0	0	0	0	0	0	0	0	0	0	0	0	0	0	0	0	0	0	0	0	0	0	0	0	0	0
AC006338.1	0	0	0	0	0	0	0	0	0	0	0	0	0	0	0	0	0	0	0	0	0	0	0	0	0	0	0	0	0	0	0	0	0	0	0	0	0	0	0	0	0	0	0	0	0	0	0	0
AC006338.2	0	0	0	0	0	0	0	0	0	0	0	0	0	0	0	0	0	0	0	0	0	0	0	0	0	0	0	0	0	0	0	0	0	0	0	0	0	0	0	0	0	0	0	0	0	0	0	0
AC006348.1	1	3	6	6	4	1	0	2	3	4	4	0	1	5	0	1	1	1	3	1	2	2	0	0	0	3	1	5	3	2	1	0	2	3	6	2	0	1	2	0	1	0	7	13	2	2	2	1
AC006349.1	0	0	2	4	0	0	0	0	0	0	1	0	0	0	0	0	0	3	0	0	0	2	0	1	0	0	0	0	0	0	0	0	0	0	2	0	0	0	0	0	0	0	0	0	0	0	0	0
AC006355.1	0	0	0	0	0	0	0	0	0	0	0	0	0	0	0	0	0	0	0	0	0	0	0	0	0	0	0	0	0	0	0	0	0	0	0	0	0	0	0	0	0	0	0	0	0	0	0	0
AC006355.2	0	0	0	0	0	0	0	0	0	0	0	0	0	0	0	0	0	0	0	0	0	0	0	0	0	0	0	0	0	0	0	0	0	0	0	0	0	0	0	0	0	0	0	0	0	0	0	0
AC006357.1	0	0	0	0	0	0	0	0	0	0	0	0	0	0	0	0	0	0	0	0	0	0	0	0	0	0	0	0	0	0	0	0	0	0	0	0	0	0	0	0	0	0	0	0	0	0	1	0
AC006362.1	0	0	0	0	0	0	0	0	0	0	0	0	0	0	0	0	0	0	0	0	0	0	0	0	0	0	0	0	0	0	0	0	0	0	0	0	0	0	0	0	0	0	0	0	0	0	0	0
AC006363.1	0	0	0	0	0	0	0	0	0	0	0	0	0	0	0	0	0	0	0	0	0	0	0	0	0	0	0	0	0	0	0	0	0	0	0	0	0	0	0	0	0	0	0	0	0	0	0	0
AC006364.1	0	0	0	1	0	0	0	0	0	1	0	0	0	0	0	0	0	0	0	0	1	5	0	0	0	0	0	1	1	0	0	0	0	0	2	0	0	0	0	0	0	0	0	0	0	0	0	0
AC006366.1	0	0	0	0	0	0	0	0	0	0	0	0	0	0	0	0	0	0	0	0	0	0	0	0	0	0	0	0	0	0	0	0	0	0	0	0	0	0	0	0	0	0	0	0	0	0	0	0
AC006369.1	0	3	2	9	0	2	0	0	0	1	1	2	0	1	2	0	1	0	0	0	1	0	0	0	0	0	1	1	4	1	1	0	0	2	0	3	1	0	2	4	0	1	0	4	0	4	4	0
AC006369.2	0	0	0	0	0	0	0	0	0	0	0	0	0	0	0	0	0	0	0	0	0	0	0	0	0	0	0	0	0	0	0	0	0	0	0	0	0	0	0	0	0	0	0	0	0	0	0	1
AC006371.1	0	0	0	0	0	0	0	0	0	0	0	0	0	0	0	0	0	0	0	0	0	0	0	0	0	0	0	0	0	0	0	0	0	0	0	0	0	0	0	0	0	0	0	0	0	0	0	0
AC006372.1	0	2	1	12	0	0	0	1	0	0	0	0	0	1	1	0	5	2	0	2	3	1	1	4	0	2	3	4	2	1	0	2	1	1	1	0	1	2	2	2	0	0	27	4	1	1	0	0
AC006372.2	0	3	5	42	10	1	4	7	2	0	5	15	16	11	9	3	7	3	3	11	7	5	7	34	0	9	3	62	14	9	4	5	13	9	12	0	2	12	15	5	0	5	83	33	8	5	2	3
AC006372.3	1	0	2	9	8	24	4	4	4	0	1	3	1	6	4	2	4	1	2	32	6	3	3	14	3	3	3	13	6	11	2	3	2	4	14	2	2	8	0	4	0	5	26	13	6	5	1	0
AC006372.4	0	0	1	10	0	3	0	1	0	0	1	1	3	0	0	1	0	0	0	4	0	0	0	9	0	0	4	3	1	13	3	1	2	0	3	0	2	4	0	1	0	0	0	1	1	0	0	1
AC006377.1	0	0	0	0	0	0	0	0	0	0	0	0	0	0	0	0	0	0	0	0	0	0	0	0	0	0	0	0	0	0	0	0	0	0	0	0	0	0	0	0	0	0	0	0	0	0	0	0
AC006378.1	6	8	6	116	7	33	16	7	13	18	6	6	5	12	15	8	5	1	16	2	24	4	11	30	10	13	55	136	13	15	13	1	17	5	43	1	30	23	17	10	0	18	114	61	38	20	18	110
AC006380.1	0	0	0	0	0	0	0	0	0	0	0	0	0	0	0	0	0	0	0	0	0	0	0	0	0	0	0	0	0	0	0	0	0	0	0	0	0	0	0	0	0	0	0	0	0	0	0	0
AC006386.1	0	0	0	0	0	0	0	0	0	0	0	0	0	0	0	0	0	0	0	0	0	0	0	0	0	0	0	0	0	0	0	0	0	0	0	0	0	0	0	0	0	0	0	0	0	0	0	0
AC006386.2	0	0	0	0	0	0	0	0	0	0	0	0	0	0	0	0	0	0	0	0	0	0	0	0	0	0	0	0	0	0	0	0	0	0	0	0	0	0	0	0	0	0	0	0	0	0	0	0
AC006390.1	0	0	0	0	0	0	0	0	0	0	0	0	0	0	0	0	0	0	0	0	0	0	0	0	0	0	0	0	0	0	0	0	0	0	0	0	0	0	0	0	0	0	0	0	0	0	0	0
AC006398.1	0	0	0	15	12	0	1	0	0	0	3	0	0	25	1	1	0	0	1	2	1	0	0	4	0	0	1	2	0	0	0	0	0	0	0	1	0	0	2	0	0	1	1	0	0	1	0	2
AC006427.1	0	0	1	3	1	0	0	0	0	0	1	0	1	1	3	0	0	0	0	2	0	4	0	0	0	1	1	1	0	1	1	2	1	1	5	0	0	0	2	0	0	1	0	2	0	0	1	1
AC006427.2	0	1	2	9	2	3	3	0	1	0	1	0	0	5	3	4	3	0	0	8	2	3	1	0	0	2	1	3	2	1	0	9	0	1	6	0	4	4	1	0	0	5	0	16	7	11	0	3
AC006432.1	0	0	0	0	0	0	0	0	0	0	0	0	0	0	0	0	0	0	0	0	0	0	0	0	0	0	0	0	0	0	0	0	0	0	0	0	0	0	0	0	0	0	0	0	0	0	0	0
AC006435.1	0	0	1	2	1	2	0	2	0	0	0	0	1	2	1	0	0	2	0	1	0	3	3	1	0	1	0	1	1	1	1	0	0	1	1	0	0	1	0	0	0	0	2	1	0	2	1	0
AC006435.2	1	11	40	117	18	19	26	14	3	5	9	0	37	7	7	6	6	0	10	52	32	6	7	31	6	11	17	66	37	11	4	29	52	5	87	2	26	27	3	21	0	16	29	75	18	14	19	34
AC006435.3	3	1	9	9	1	2	3	2	0	2	0	1	3	0	1	0	1	0	1	22	40	0	1	15	1	3	4	9	9	1	0	4	17	0	15	4	1	3	0	3	0	0	7	10	4	14	9	10
AC006435.4	0	0	0	0	0	0	0	0	0	0	0	0	0	0	0	0	0	0	0	0	0	0	0	0	0	0	0	0	0	0	0	0	0	0	0	0	0	0	0	0	0	0	0	0	0	0	0	0
AC006435.5	0	0	0	3	0	0	0	0	0	0	0	0	0	0	1	0	0	0	0	0	0	0	0	0	0	0	0	0	0	0	0	0	0	0	0	0	0	0	0	0	0	0	0	0	0	0	0	0
AC006441.1	0	0	0	0	0	0	0	0	0	0	0	0	0	1	0	0	0	0	0	0	0	0	0	0	0	0	0	0	0	0	0	0	0	0	0	0	0	0	0	0	0	0	0	0	0	0	0	0
AC006441.2	0	0	0	0	0	0	0	0	0	0	0	0	0	0	0	0	0	0	0	0	0	0	0	0	0	0	0	0	0	0	0	0	0	0	0	0	0	0	0	0	0	0	0	0	0	0	1	0
AC006441.3	0	0	1	1	1	1	0	0	0	0	0	0	0	0	0	0	1	0	0	0	1	0	0	1	0	0	0	0	1	0	0	0	0	1	0	0	0	1	0	0	0	0	0	3	0	1	0	1
AC006441.4	5	3	2	9	2	0	0	0	1	2	2	0	3	6	1	6	3	1	2	3	0	0	11	4	7	0	16	3	1	2	1	6	0	8	3	2	1	4	6	1	8	2	3	22	11	2	8	2
AC006441.5	0	0	0	0	0	0	0	0	0	0	0	0	0	0	0	0	0	0	0	0	0	0	0	0	0	0	0	0	0	0	0	0	0	0	0	0	0	0	0	0	0	0	0	0	0	0	0	0
AC006445.1	0	0	0	0	1	0	2	0	0	0	0	0	0	0	0	0	0	0	0	0	0	0	0	0	3	0	0	1	0	1	0	0	0	0	0	0	0	3	0	0	0	1	0	0	1	0	0	0
AC006445.2	0	0	0	0	0	0	2	0	0	0	0	0	0	0	0	1	0	0	0	0	0	0	0	1	0	0	0	0	0	0	0	0	0	0	0	0	0	0	0	0	0	0	0	0	0	0	0	0
AC006445.3	0	1	0	0	0	0	0	0	0	0	0	0	0	0	0	0	0	1	1	0	0	0	0	0	0	0	0	0	0	0	0	0	0	0	0	0	0	0	0	0	0	0	1	0	0	0	0	1
AC006449.1	0	0	0	0	0	0	1	0	0	0	0	0	0	0	0	0	0	0	0	0	0	0	1	1	0	0	0	0	1	0	0	0	0	0	0	0	0	1	0	0	0	0	0	0	1	1	0	0
AC006449.2	8	8	16	20	13	8	4	10	13	9	13	10	4	2	9	4	4	8	4	12	45	2	6	23	10	7	5	9	4	9	3	3	3	5	4	6	10	4	5	4	2	4	16	34	7	36	16	5
AC006449.3	3	5	3	21	4	3	1	1	2	0	4	0	4	1	2	3	2	1	1	4	5	3	13	7	3	1	2	3	1	0	0	2	0	3	1	0	0	1	0	0	0	0	6	1	3	3	1	1
AC006449.5	27	24	51	103	38	39	24	20	23	16	47	11	13	11	21	32	13	10	31	95	19	34	22	39	19	9	35	30	17	57	39	47	31	7	41	0	19	22	20	21	1	37	48	65	20	53	56	21
AC006449.7	96	71	218	373	73	82	82	40	131	75	71	56	96	41	76	31	53	74	42	110	143	63	35	191	77	32	57	140	52	86	46	53	30	45	92	24	49	29	55	23	17	87	183	155	135	294	119	68
AC006449.9	3	7	4	34	7	7	6	4	3	6	17	4	11	13	6	4	3	11	6	5	4	4	2	7	3	1	5	2	7	7	5	6	4	3	1	0	4	3	8	0	0	3	5	15	12	6	6	4
AC006450.1	0	0	0	0	0	2	0	0	0	0	0	0	0	7	0	0	0	0	0	0	0	0	0	0	3	0	0	3	1	7	0	0	0	0	1	0	0	2	0	0	0	0	1	1	0	0	0	0
AC006450.2	0	0	3	0	0	1	1	3	0	0	1	1	0	0	0	0	0	2	0	0	0	0	0	0	0	0	1	0	1	1	1	0	0	1	0	0	1	0	2	0	0	2	1	0	0	2	1	0
AC006450.3	0	0	15	0	10	12	0	11	0	1	1	11	4	61	0	0	1	2	0	5	2	0	2	0	16	5	1	16	5	59	9	1	1	4	12	8	1	13	60	1	1	13	8	15	5	9	11	0
AC006452.1	0	0	0	0	0	0	0	0	0	0	0	0	0	0	0	0	0	0	0	0	0	0	0	0	0	0	0	0	0	0	0	0	0	0	0	0	0	0	0	0	0	0	0	0	0	0	0	0
AC006452.2	3	5	27	125	53	48	11	2	3	0	10	13	76	60	4	7	0	0	2	109	13	3	7	39	19	11	35	49	37	13	9	8	14	6	45	0	29	18	10	8	0	33	36	99	20	34	4	51
AC006453.2	0	0	0	0	0	0	0	0	0	0	0	0	0	0	0	0	0	0	0	0	0	0	0	0	0	0	0	0	0	0	0	0	0	0	0	0	0	0	0	0	0	0	0	0	0	0	0	0
AC006453.3	3	5	2	77	18	13	77	25	11	2	31	0	13	0	0	13	3	37	9	19	3	5	45	67	6	22	1	24	22	3	1	50	6	5	2	6	34	40	8	7	0	12	8	4	7	5	9	20
AC006453.4	0	0	0	0	0	0	0	0	0	0	0	0	0	0	0	0	0	0	0	0	0	0	0	0	0	0	0	0	0	0	0	0	0	0	0	0	0	0	0	0	0	0	0	0	0	0	0	0
AC006453.5	0	0	0	0	0	0	0	0	0	0	0	0	0	0	0	0	0	0	0	0	0	0	0	0	0	0	0	0	0	0	0	0	0	0	0	0	0	0	0	0	0	0	0	0	0	0	0	0
AC006455.1	0	0	0	0	0	0	0	0	0	0	0	0	0	0	0	0	0	0	0	0	0	0	0	0	0	0	0	0	0	0	0	0	0	0	0	0	0	0	0	0	0	0	0	0	0	0	0	0
AC006455.2	0	0	0	0	0	0	0	1	0	0	0	0	0	0	0	0	0	0	0	0	0	0	0	0	0	0	0	0	0	0	0	0	0	0	0	0	0	0	0	0	0	0	0	0	0	0	0	0
AC006455.3	0	0	0	0	0	0	0	0	0	0	0	0	0	0	0	0	0	0	0	0	0	0	0	0	0	0	0	0	0	0	0	0	0	0	0	0	0	0	0	0	0	0	0	0	0	0	0	0
AC006455.4	0	0	0	0	0	0	0	0	0	0	0	0	0	0	0	0	0	0	0	0	0	0	0	0	0	0	0	0	0	0	0	0	0	0	0	0	0	0	0	0	0	0	0	0	0	0	0	0
AC006455.5	0	0	0	0	0	0	0	0	0	0	0	0	0	0	0	0	0	0	0	0	0	0	0	0	0	0	0	0	0	0	0	0	0	0	0	0	0	0	0	0	0	0	0	0	0	0	0	0
AC006455.6	0	0	0	0	0	0	0	0	0	0	0	0	0	0	0	0	0	0	0	0	0	0	0	0	0	0	0	0	0	0	0	0	0	0	0	0	0	0	0	0	0	0	0	0	0	0	0	0
AC006455.7	0	0	0	0	0	0	0	0	0	0	0	0	0	0	0	0	0	0	0	0	0	0	0	0	0	0	0	0	0	0	0	0	0	0	0	0	0	0	0	0	0	0	0	0	0	0	0	0
AC006455.8	0	0	0	0	0	0	0	0	0	0	0	0	0	0	0	0	0	0	0	0	0	0	0	0	0	0	0	0	0	0	0	0	0	0	0	0	0	0	0	0	0	0	0	0	0	0	0	0
AC006457.1	0	0	0	0	0	0	0	0	0	0	0	0	0	0	0	0	0	0	0	0	0	0	0	0	0	0	0	0	0	0	0	0	0	0	0	0	0	0	0	0	0	0	0	0	0	0	0	0
AC006458.1	0	0	0	0	0	0	0	0	0	0	0	0	0	0	0	0	0	0	0	0	0	0	0	0	0	0	0	0	0	0	0	0	0	0	0	0	0	0	0	0	0	0	0	0	0	0	0	0
AC006459.1	0	1	0	0	0	0	0	0	0	0	0	0	1	0	0	0	0	0	0	0	2	0	0	0	0	0	0	0	0	0	0	0	0	0	2053	0	0	0	0	1	0	0	1	1	0	0	0	0
AC006460.1	0	0	0	4	0	1	0	0	0	0	0	0	1	0	0	0	0	0	0	0	2	1	0	0	0	0	0	0	1	0	0	0	0	0	0	0	0	0	0	0	0	0	0	0	0	0	0	1
AC006460.2	80	37	23	371	32	42	22	13	35	8	114	102	48	37	34	57	27	21	38	51	78	50	25	32	12	16	20	54	18	60	31	89	9	11	31	6	12	39	56	33	14	43	36	32	95	45	23	97
AC006463.1	0	1	0	0	1	0	0	0	0	0	0	0	0	0	0	0	0	0	0	0	0	0	0	0	0	0	0	0	0	0	0	0	0	0	0	0	0	0	0	0	0	0	2	0	0	0	1	1
AC006466.1	0	0	0	0	0	0	0	0	0	0	0	0	0	0	0	0	0	0	0	0	0	0	0	0	0	0	0	0	1	0	0	0	0	0	0	0	0	1	0	0	0	0	1	0	0	0	0	0
AC006478.1	0	0	0	4	0	0	0	0	0	0	1	0	4	0	0	0	0	0	3	0	0	0	0	0	2	0	0	1	0	1	0	0	0	0	1	0	0	0	0	0	0	0	0	0	0	0	0	4
AC006478.2	0	0	0	0	0	0	0	1	0	0	0	0	0	0	0	0	0	0	0	0	0	0	0	0	0	0	0	0	1	0	0	0	0	0	0	0	0	0	0	0	0	0	0	0	0	1	0	0
AC006480.1	1	2	5	8	2	1	2	1	0	0	0	0	3	0	0	1	0	1	0	2	2	0	1	0	1	0	2	1	0	5	1	2	0	1	3	0	2	1	0	0	0	5	1	2	1	3	2	3
AC006480.2	0	0	0	0	0	0	0	0	0	0	0	0	0	0	0	0	0	0	0	0	0	0	0	0	0	0	0	0	0	0	0	0	0	0	0	0	0	0	0	0	0	0	0	0	0	0	0	0
AC006480.3	6	7	17	51	7	18	3	3	2	10	6	8	6	5	2	18	1	7	17	6	24	33	17	16	21	13	18	30	21	27	10	20	2	5	15	8	15	40	11	21	5	9	20	20	23	38	10	9
AC006482.1	0	0	0	0	0	0	0	0	0	0	0	0	0	0	0	0	0	0	0	0	1	0	0	0	0	0	0	0	0	0	0	0	0	0	0	0	0	0	0	0	0	0	0	0	0	0	0	0
AC006483.1	0	0	2	5	0	3	1	2	0	0	1	2	0	5	7	1	5	1	3	2	0	7	1	0	2	3	3	2	1	5	2	2	0	5	0	3	3	2	2	3	0	1	1	8	4	0	5	0
AC006483.2	1	0	0	5	0	2	2	3	1	1	2	1	0	0	0	0	0	0	0	7	2	0	1	1	5	5	1	2	1	3	0	0	2	4	0	0	2	0	0	2	0	1	1	17	0	2	0	0
AC006484.1	0	0	0	0	0	0	0	0	0	0	0	0	0	0	0	0	0	0	0	0	0	0	0	0	0	0	0	0	0	0	0	0	0	0	0	0	0	0	0	0	0	0	0	0	0	0	0	0
AC006486.1	0	0	0	0	0	0	0	0	0	0	0	0	0	0	0	0	0	0	0	0	0	0	0	0	0	0	0	0	0	0	0	0	0	0	0	0	0	0	0	0	0	0	0	0	0	0	0	0
AC006486.2	3	2	3	8	1	9	3	0	3	1	7	2	5	2	3	1	3	4	1	15	5	4	4	10	17	8	7	3	3	16	6	3	1	5	1	1	7	2	3	10	0	10	2	12	11	16	11	0
AC006487.1	0	0	19	4	1	1	0	0	0	0	0	0	0	1	0	2	4	0	3	2	6	6	3	2	0	0	3	2	0	1	0	2	6	3	5	0	0	5	3	1	0	2	12	1	0	0	1	0
AC006487.2	0	0	67	5	1	8	0	1	1	8	0	0	0	5	6	3	6	1	6	2	0	11	0	7	1	0	10	0	0	9	1	2	4	4	7	0	1	5	3	0	1	1	30	6	2	0	2	5
AC006499.1	0	0	0	0	0	0	0	0	0	0	0	0	0	0	0	0	0	0	0	0	0	0	0	0	0	0	0	0	0	0	0	0	0	0	0	0	0	0	0	0	0	0	0	0	0	0	0	0
AC006499.2	0	0	0	0	0	0	0	0	0	0	0	0	0	0	0	0	0	0	0	0	0	0	0	0	0	0	0	0	0	0	0	0	0	0	0	0	0	0	0	0	0	0	0	0	0	0	0	0
AC006499.3	0	0	0	0	0	0	0	0	0	0	0	0	0	0	0	0	0	0	0	0	0	0	0	0	0	0	0	0	0	0	0	0	0	0	0	0	0	0	0	0	0	0	0	0	0	0	0	0
AC006499.4	0	0	0	0	0	0	0	0	0	0	0	0	0	0	0	0	0	0	0	0	0	0	0	0	0	0	0	0	0	0	0	0	0	0	0	0	0	0	0	0	0	0	0	0	0	0	0	0
AC006499.5	0	0	0	0	0	0	0	0	0	0	0	0	0	0	0	0	0	0	0	0	0	0	0	0	0	0	0	0	0	0	0	0	0	0	0	0	0	0	0	0	0	0	0	0	0	0	0	0
AC006499.6	0	0	0	0	0	0	1	0	0	0	0	0	0	0	0	0	0	0	0	0	0	0	0	0	0	0	0	0	0	0	0	0	0	0	0	0	0	0	0	0	0	0	0	0	0	0	0	0
AC006499.7	0	0	0	1	0	0	0	0	0	0	0	0	0	0	0	0	0	0	0	0	0	0	0	0	0	0	0	0	0	0	0	0	0	0	0	0	0	0	0	0	0	0	0	0	0	0	0	0
AC006499.8	0	0	0	0	0	0	0	0	0	0	0	0	0	0	0	0	0	0	0	0	0	0	0	0	0	0	0	0	0	0	0	0	0	0	0	0	0	0	0	0	0	0	0	0	0	0	0	0
AC006504.1	3	55	29	612	19	20	10	25	39	4	137	6	33	7	8	15	8	119	30	20	29	42	14	80	9	62	21	28	64	31	15	82	6	15	171	10	8	29	2	27	2	24	35	23	16	24	32	17
AC006504.2	0	0	0	0	0	0	0	0	0	0	0	0	0	0	0	0	0	0	0	0	0	0	0	0	0	0	0	0	1	0	0	0	0	0	0	0	0	0	0	0	0	0	0	0	0	0	0	0
AC006504.3	1	3	7	37	2	6	9	1	4	0	5	0	4	5	1	6	1	15	5	2	3	5	8	8	2	6	6	1	5	14	6	22	1	3	5	0	4	11	3	4	0	12	5	7	5	0	6	3
AC006504.4	0	0	0	0	0	0	0	0	0	0	0	0	0	0	0	0	0	0	0	0	0	0	0	0	0	0	0	0	0	0	1	0	0	0	0	0	0	0	0	0	0	0	0	0	0	0	0	0
AC006504.5	107	194	240	1114	141	217	192	152	83	95	312	173	120	114	149	247	136	482	252	186	168	234	212	419	185	324	327	252	222	284	334	541	149	114	325	48	211	206	125	181	25	339	156	285	349	272	477	172
AC006504.6	0	0	0	0	0	0	0	0	0	0	0	0	0	0	0	0	0	0	0	0	0	0	0	0	0	0	0	0	0	0	0	0	0	0	0	0	0	0	0	0	0	0	0	0	0	0	0	0
AC006504.7	14	6	10	38	9	8	9	11	2	16	17	18	9	6	13	22	10	16	13	24	31	12	21	11	12	13	12	9	6	18	20	31	14	4	19	3	10	12	7	11	3	20	18	27	19	14	29	5
AC006509.1	0	2	3	4	1	0	2	0	2	3	1	0	0	0	2	0	2	3	2	0	1	1	3	1	2	0	1	1	0	1	2	0	2	1	0	1	1	1	1	0	0	2	1	1	4	0	0	3
AC006509.2	2	0	0	1	0	0	0	0	1	0	1	1	0	0	1	1	0	0	1	0	0	1	0	1	0	0	0	0	0	0	0	0	0	0	0	0	0	0	0	0	0	0	0	0	0	0	0	2
AC006511.2	0	0	0	2	0	0	0	0	0	0	5	0	0	0	0	1	0	0	0	0	1	0	0	0	0	0	0	0	0	0	0	0	0	0	0	0	0	0	0	1	0	0	0	0	0	0	0	0
AC006511.3	1	0	1	11	0	6	1	0	0	0	4	0	0	1	1	1	0	2	0	1	2	0	0	2	1	4	1	2	3	2	0	3	0	0	1	0	0	1	0	0	0	0	5	1	0	0	1	7
AC006511.4	27	33	49	276	68	43	45	36	54	40	55	43	86	45	37	32	28	41	42	113	46	75	39	60	42	42	45	77	38	57	41	39	32	33	58	23	33	60	53	31	12	51	59	124	106	44	78	75
AC006511.5	0	0	0	1	0	0	0	0	0	0	3	0	0	0	0	0	0	0	0	0	1	0	0	0	0	0	0	0	0	0	0	0	0	0	0	2	0	0	0	0	0	0	0	0	0	0	0	0
AC006511.6	0	0	1	18	2	5	0	1	0	0	2	0	2	1	0	5	2	2	5	2	0	4	6	7	0	0	2	0	7	0	2	3	3	4	1	0	1	1	0	2	0	3	9	3	3	0	2	4
AC006511.7	2	0	0	1	3	1	2	0	2	0	1	0	0	0	0	1	0	0	0	0	0	1	1	4	0	0	3	2	2	4	1	0	1	0	1	1	1	1	0	0	0	2	2	2	1	10	1	0
AC006512.1	11	5	10	21	1	6	1	1	4	5	1	8	3	3	1	2	1	3	4	1	14	5	4	2	9	5	0	11	5	22	10	2	1	4	17	0	2	4	3	4	1	5	12	7	20	12	14	9
AC006512.2	0	0	0	0	0	0	0	0	1	0	0	0	0	0	0	0	0	0	0	0	0	0	0	0	0	0	0	0	0	0	0	0	0	0	0	0	0	0	0	0	0	0	0	0	0	0	0	0
AC006517.4	0	0	0	0	0	0	0	0	0	0	0	0	0	0	0	0	0	0	0	0	0	0	0	0	0	0	0	0	0	0	0	0	0	0	0	0	1	0	0	0	0	0	0	0	0	0	0	0
AC006517.6	4	0	0	1	3	0	0	0	1	2	1	0	0	1	0	0	0	1	1	0	0	2	0	1	0	1	9	3	0	5	1	2	0	2	0	0	0	0	0	1	0	3	2	4	1	9	0	1
AC006518.1	1	2	3	16	1	0	4	0	2	1	3	0	2	1	0	8	1	9	1	0	0	11	2	2	1	0	5	1	3	0	1	1	1	3	0	0	3	0	2	1	0	3	2	1	0	3	1	0
AC006518.2	0	2	0	7	0	0	0	0	1	1	2	0	2	0	1	3	0	3	4	0	0	6	0	0	0	1	1	0	1	2	0	3	1	1	1	0	0	2	0	2	0	0	2	2	0	0	2	4
AC006525.1	0	1	0	0	0	0	1	0	0	0	0	0	0	0	1	0	0	0	1	0	0	0	0	0	0	0	0	0	0	0	0	0	0	0	0	0	0	1	0	1	0	0	0	0	0	0	1	0
AC006529.1	0	1	0	4	0	1	1	0	0	0	2	3	3	1	0	0	0	1	0	0	4	1	0	1	0	0	1	0	0	0	0	1	0	0	0	0	0	0	1	0	0	0	0	0	0	0	0	0
AC006530.1	0	1	0	3	0	0	0	0	0	0	0	0	0	0	0	0	0	0	0	0	0	0	0	0	0	0	0	1	0	2	0	0	0	0	1	0	0	0	0	0	0	2	0	0	0	0	0	0
AC006534.1	0	0	0	0	0	0	0	0	0	0	0	0	0	0	0	0	0	0	0	0	0	0	0	0	0	0	0	0	0	0	0	0	0	0	0	0	0	0	0	0	0	0	0	0	0	0	0	0
AC006534.2	0	0	0	0	0	0	0	0	0	0	0	0	0	0	0	0	0	0	0	0	0	0	0	0	0	0	0	0	0	0	0	0	0	0	0	0	0	0	0	0	0	0	0	0	0	0	0	1
AC006538.1	75	60	44	190	39	52	16	43	19	50	28	102	42	12	36	19	15	10	29	79	60	65	22	34	79	50	75	132	80	162	118	19	54	43	68	13	18	16	30	11	5	95	94	52	120	106	110	43
AC006538.2	0	0	0	0	0	0	0	0	0	0	0	0	0	0	0	0	0	0	0	0	0	0	0	0	0	0	0	0	0	0	0	0	0	0	0	0	0	0	0	0	0	0	0	0	0	0	0	0
AC006538.3	21	3	1	28	5	4	1	1	0	3	0	2	5	0	0	0	0	0	5	0	0	1	1	3	2	3	0	3	1	4	4	2	1	1	2	0	1	1	0	0	1	3	4	4	8	6	5	5
AC006538.4	1	0	0	15	20	2	1	2	1	2	1	0	0	0	1	3	0	3	4	1	0	0	0	23	2	3	0	1	12	2	1	1	5	1	6	0	0	4	1	0	0	6	1	11	0	0	2	3
AC006539.1	0	0	2	5	2	5	3	0	0	0	3	0	0	0	0	1	2	0	0	0	3	2	2	0	0	1	0	1	1	2	0	0	0	4	0	1	0	2	2	1	1	2	6	0	1	0	2	0
AC006539.2	0	0	0	0	0	0	0	0	0	0	0	0	0	0	0	0	0	0	0	0	0	0	0	0	0	0	0	0	0	0	0	0	0	0	0	0	0	0	0	0	0	0	0	0	0	0	0	0
AC006547.1	0	1	0	6	0	0	0	0	0	0	1	0	0	0	0	1	0	1	0	0	0	0	0	1	0	0	0	0	0	2	0	0	0	0	0	1	0	0	0	0	0	0	0	2	0	0	0	0
AC006547.2	12	1	6	20	5	6	4	5	5	0	7	5	13	1	1	1	3	10	3	5	13	1	5	4	7	15	3	11	5	16	4	2	0	5	8	0	4	4	4	3	0	6	5	11	10	18	5	9
AC006547.3	1	0	0	1	0	0	0	0	0	0	2	0	0	0	0	1	0	0	1	0	0	0	0	1	3	0	0	0	0	0	0	0	1	0	0	0	1	1	0	1	0	0	0	0	0	0	1	0
AC006548.1	0	0	0	0	0	0	0	0	0	0	0	0	0	0	0	0	0	0	0	0	0	0	0	0	0	0	0	0	0	0	0	0	0	0	0	0	0	0	0	0	0	0	0	0	0	0	0	0
AC006548.2	0	0	0	0	0	0	0	0	0	0	0	0	0	0	0	0	0	0	0	0	0	0	0	0	0	0	0	0	0	0	0	0	0	0	0	0	0	0	0	0	0	0	0	0	0	0	0	0
AC006548.3	0	0	0	0	0	0	0	0	0	0	0	0	0	0	0	0	0	0	0	0	0	0	0	0	0	0	0	0	0	0	0	0	0	0	0	0	0	0	0	0	0	0	0	0	0	0	0	0
AC006557.1	0	2	0	0	0	0	1	1	0	0	0	0	0	0	0	0	0	1	0	0	0	0	0	0	0	0	0	0	0	1	1	1	1	0	0	0	0	0	0	0	0	1	2	1	0	0	0	0
AC006557.2	0	0	0	2	0	0	0	0	0	0	1	0	0	0	0	0	0	0	0	0	0	0	0	0	0	0	0	0	0	0	0	2	0	0	0	0	0	0	0	0	0	0	0	0	0	0	1	0
AC006557.3	0	0	0	0	0	0	0	0	0	0	0	0	0	0	0	0	0	0	0	0	0	0	0	0	0	0	0	0	0	0	0	0	0	0	0	0	0	0	0	0	0	0	0	0	0	0	0	0
AC006557.4	0	0	0	0	0	0	0	0	0	0	0	0	0	0	0	0	0	0	0	0	0	0	0	0	0	0	0	0	0	0	0	0	0	0	0	0	0	0	0	0	0	0	0	0	0	0	0	0
AC006557.5	0	0	0	0	0	0	0	0	0	0	0	0	0	0	0	0	0	0	0	0	0	0	0	0	0	0	0	0	0	0	0	0	0	1	0	0	0	0	0	0	0	0	0	0	0	0	0	1
AC006557.6	0	0	0	0	0	0	0	0	0	0	0	0	0	0	0	0	0	0	0	0	0	0	0	0	0	0	0	0	0	0	0	0	0	0	0	0	0	0	0	0	0	0	0	0	0	0	0	0
AC006566.1	1	1	0	1	0	0	2	0	0	0	0	0	0	0	1	0	0	0	1	4	0	3	0	2	0	0	0	0	0	0	0	0	0	1	0	0	0	0	0	2	0	0	0	0	0	1	2	1
AC006566.2	0	1	14	120	0	1	0	0	0	0	0	1	33	0	0	1	6	0	0	2	0	0	1	0	6	0	0	0	1	0	0	0	0	2	0	0	0	1	0	4	0	0	0	1	0	0	3	0
AC006581.1	0	0	0	0	0	0	0	0	0	0	0	0	0	0	0	0	0	0	0	0	0	0	0	0	0	0	0	0	0	0	0	0	0	0	0	0	0	0	0	0	0	0	0	0	0	0	0	0
AC006581.2	0	0	0	6	0	0	0	0	1	1	1	0	1	0	4	1	2	0	1	1	0	2	1	3	0	0	0	0	1	2	0	1	0	1	0	0	0	2	0	1	0	0	0	1	0	0	0	0
AC006600.1	0	0	0	0	0	0	0	0	0	0	0	0	0	0	0	0	0	0	0	0	0	1	0	0	0	0	0	0	0	0	0	0	0	0	0	0	0	0	0	0	0	0	1	0	0	0	0	0
AC006600.2	0	3	5	28	1	0	1	2	0	0	3	0	4	2	2	6	4	0	4	3	6	28	0	4	1	0	2	1	3	2	0	5	1	2	5	0	1	3	0	0	7	0	4	4	3	5	4	7
AC006840.1	0	0	0	0	0	0	0	0	0	0	0	0	0	0	0	0	0	0	0	0	0	0	0	0	0	0	0	0	0	0	0	0	0	0	0	0	0	0	0	0	0	0	0	0	0	0	0	0
AC006924.1	0	0	0	0	0	0	0	0	0	0	0	0	0	0	0	0	0	0	0	0	0	0	0	0	0	0	0	0	0	0	0	0	0	0	0	0	0	0	0	0	0	0	0	0	0	0	0	0
AC006926.1	0	0	0	0	0	0	0	0	0	0	0	0	0	0	0	0	0	0	0	0	0	0	0	0	0	0	0	0	0	0	0	0	0	0	0	0	0	0	0	0	0	0	0	0	0	0	0	0
AC006927.1	0	1	1	2	1	3	2	1	0	1	0	1	0	4	1	1	0	0	1	1	0	0	0	3	1	0	0	1	0	1	0	1	1	0	0	0	0	1	0	0	0	0	1	1	1	0	1	0
AC006927.2	0	0	0	0	0	0	0	0	0	0	0	0	0	0	0	0	0	0	0	0	0	0	0	0	0	0	0	0	0	0	0	0	0	0	0	0	0	0	0	0	0	0	0	0	0	0	0	0
AC006927.3	0	0	0	0	0	0	0	0	0	0	0	0	0	0	0	0	0	0	0	0	0	0	0	0	0	0	0	0	0	0	0	0	0	0	0	0	0	0	0	0	0	0	0	0	0	0	0	0
AC006927.4	0	0	0	0	0	0	0	1	0	0	0	0	0	0	0	0	0	0	0	0	0	0	0	0	0	0	0	0	0	0	0	0	0	0	0	0	0	0	0	0	0	0	0	0	0	0	0	0
AC006927.5	0	0	0	1	0	0	0	0	0	0	0	0	0	0	0	0	0	0	0	0	0	0	1	1	0	0	0	0	1	0	0	0	0	0	0	0	0	0	0	0	0	0	1	0	0	0	0	0
AC006942.1	21	8	12	58	32	8	12	25	5	20	2	31	43	14	21	8	15	3	13	37	28	3	13	17	23	8	6	5	6	17	17	0	21	3	17	8	16	2	12	12	5	7	15	41	19	19	33	52
AC006946.1	0	0	0	0	0	0	0	0	0	0	0	0	0	0	0	0	0	0	0	2	1	0	0	0	0	0	0	0	0	0	0	0	0	0	0	0	0	1	0	0	0	0	0	0	0	0	0	0
AC006946.2	27	7	0	550	65	10	140	1	119	3	183	29	119	80	35	29	12	2	82	85	88	4	101	205	7	8	3	3	14	42	9	114	10	31	73	0	15	34	13	33	10	3	127	48	54	22	90	112
AC006946.3	10	2	0	149	10	5	11	2	13	1	30	30	29	20	7	9	1	1	20	37	36	1	32	82	4	4	1	4	8	5	0	8	2	3	26	2	5	19	5	5	1	3	59	12	25	6	28	41
AC006947.1	0	1	2	0	1	0	0	0	0	0	0	1	1	0	0	0	0	0	1	1	0	0	0	0	0	0	0	0	0	0	0	1	0	1	1	0	0	0	0	0	1	0	0	0	1	0	0	0
AC006953.1	0	1	0	1	0	2	0	0	0	0	0	0	0	0	0	0	3	0	2	1	1	0	3	1	0	1	3	0	2	1	0	0	1	3	0	0	0	2	1	6	0	0	1	3	1	1	0	0
AC006960.2	0	0	0	2	0	2	0	0	0	0	2	0	0	0	0	2	0	0	0	0	0	6	0	0	0	0	0	0	0	0	0	1	0	0	0	1	0	2	0	0	0	4	0	0	0	0	1	0
AC006960.3	0	0	0	0	0	0	0	0	0	0	0	0	0	0	0	0	0	0	0	0	0	0	0	0	0	0	0	0	0	0	0	0	0	0	0	0	0	0	0	0	0	0	0	0	0	0	0	0
AC006960.4	9	3	109	27	12	24	0	0	30	12	61	2	10	1	1	1	0	0	6	4	20	60	0	20	13	5	6	72	4	67	13	14	3	3	7	1	3	50	6	1	0	49	2	4	15	78	14	6
AC006963.2	4	0	3	6	0	3	1	0	1	0	2	6	1	0	2	3	1	0	4	1	6	7	1	1	1	2	0	3	4	5	8	0	0	1	1	0	1	8	1	3	0	1	0	2	3	2	2	4
AC006965.1	0	0	1	0	0	0	1	0	0	0	0	0	1	0	1	0	0	0	1	0	0	0	0	0	0	0	0	0	0	0	0	0	0	0	0	0	0	0	0	0	0	1	1	0	0	0	0	0
AC006967.1	0	0	0	0	0	0	0	0	0	0	0	0	0	0	0	0	0	0	0	0	0	0	0	0	0	0	0	0	0	0	0	0	0	0	0	0	0	0	0	0	0	0	0	0	0	0	0	0
AC006967.2	0	0	0	0	0	0	0	0	0	0	0	0	0	0	0	0	0	0	0	0	0	0	0	0	0	0	0	0	0	0	0	0	0	0	0	0	0	0	0	0	0	0	0	0	0	0	0	0
AC006967.3	0	0	0	0	1	0	0	0	0	0	0	0	0	0	0	1	0	0	0	0	3	1	0	0	0	2	0	1	0	2	0	0	0	1	0	0	0	1	0	0	0	1	0	0	0	0	0	1
AC006970.1	0	0	0	25	0	3	1	0	0	0	0	2	5	4	0	0	2	0	0	3	8	0	4	1	0	0	0	0	1	0	0	17	0	2	0	0	1	0	4	0	0	1	0	2	3	0	1	1
AC006970.2	0	0	0	0	0	0	0	0	0	0	0	0	0	0	0	0	0	0	0	0	0	0	0	0	0	0	0	0	0	0	0	0	0	0	0	0	0	0	0	0	0	0	9	0	0	0	0	0
AC006971.1	0	0	1	6	0	0	0	0	2	0	1	0	0	1	1	0	0	0	0	1	0	1	1	0	9	0	0	34	1	0	0	1	0	1	127	0	0	2	0	0	0	25	15	8	0	0	0	0
AC006972.1	0	0	0	0	0	0	0	0	0	0	0	0	0	0	0	0	0	0	0	0	0	0	0	0	0	0	0	0	0	0	0	0	0	0	0	0	0	0	0	0	0	0	0	0	0	0	0	0
AC006974.1	0	0	0	0	0	0	0	0	0	0	1	0	0	0	0	0	0	0	0	0	0	0	0	0	1	0	0	2	0	1	0	0	0	0	0	0	0	0	0	0	0	0	0	2	0	0	0	0
AC006974.2	0	1	0	4	1	1	1	2	1	1	0	0	2	0	0	0	4	0	1	0	1	0	7	2	0	0	0	0	3	1	1	0	1	0	1	0	0	0	4	3	0	1	0	4	0	0	4	2
AC006978.1	49	265	132	813	185	451	330	309	97	107	135	164	246	367	224	202	146	201	294	204	107	224	188	357	101	166	178	128	144	358	156	122	80	199	184	45	152	290	192	202	20	102	137	594	558	568	302	299
AC006978.2	0	2	3	9	0	3	1	0	0	1	5	0	2	5	3	3	3	2	2	3	4	4	5	2	5	0	3	0	2	0	0	0	1	3	2	0	2	6	5	1	0	1	1	7	3	5	4	6
AC006986.1	0	0	0	0	0	0	0	0	0	0	0	0	0	0	0	0	0	0	0	0	0	0	0	0	0	0	0	0	0	0	0	0	0	0	0	0	0	0	0	0	0	0	0	0	0	0	0	0
AC006987.4	0	1	0	0	0	0	0	0	0	0	0	0	0	0	1	0	0	0	0	0	2	0	0	0	0	0	0	0	0	0	0	0	0	0	0	0	0	0	0	0	0	0	0	0	0	0	0	0
AC006987.5	0	0	0	0	0	0	0	0	0	0	0	0	0	0	0	0	0	0	0	0	0	0	0	0	0	0	0	0	0	0	0	0	0	0	0	0	0	0	0	0	0	0	0	0	0	0	0	0
AC006987.6	0	0	0	0	0	0	2	0	0	0	0	0	0	0	0	0	0	0	0	0	1	1	0	0	0	0	0	0	0	0	0	3	0	0	0	0	0	0	0	0	0	0	0	0	1	0	0	0
AC006988.1	0	0	0	0	0	0	0	0	0	0	0	0	0	0	0	0	0	1	0	0	0	0	0	0	0	0	0	0	0	0	0	1	0	0	0	0	0	0	0	0	0	0	0	0	0	0	0	0
AC006989.1	0	0	0	0	0	0	0	0	0	0	0	0	0	0	0	0	0	0	0	0	0	0	0	0	0	0	0	0	0	0	0	0	0	0	0	0	0	0	0	0	0	0	0	0	0	0	0	0
AC006994.1	5	0	3	53	8	3	4	0	5	0	9	1	6	10	3	4	3	1	1	9	8	12	2	16	6	2	0	6	5	5	1	4	0	0	8	2	0	11	4	2	1	2	8	3	4	8	6	11
AC006994.3	0	0	0	0	0	0	0	0	0	0	0	0	0	0	0	0	0	0	0	0	0	0	0	0	0	0	0	0	0	0	0	0	0	0	0	0	0	0	0	0	0	0	0	0	0	0	0	0
AC007000.2	8	6	10	61	10	21	8	8	1	21	3	9	4	11	12	9	3	11	11	11	18	10	10	13	9	14	4	20	12	29	6	9	5	0	11	2	3	11	4	9	4	12	10	26	11	44	27	15
AC007000.3	1	1	0	3	0	1	1	2	1	0	0	0	2	0	0	0	0	1	1	0	0	1	4	0	0	0	2	1	0	1	0	1	0	1	3	0	0	1	0	0	0	0	0	1	0	0	2	1
AC007000.4	0	0	0	5	2	0	0	0	0	0	0	0	0	1	2	0	0	1	0	0	0	3	0	1	0	0	1	0	0	0	0	0	1	0	0	0	0	0	0	1	0	0	0	0	0	0	0	0
AC007001.1	0	0	0	9	0	0	1	0	0	0	0	0	0	0	0	0	0	0	0	0	2	0	0	4	0	0	0	0	0	9	0	0	0	0	1	0	0	3	0	0	0	0	0	0	1	0	0	4
AC007003.1	0	0	0	0	0	0	0	0	0	0	0	0	0	0	0	0	0	0	0	0	0	0	0	0	0	0	0	0	0	0	0	0	0	0	0	0	0	0	0	0	0	0	0	0	0	0	0	0
AC007009.1	1	0	0	0	1	0	0	0	1	0	0	1	1	0	0	0	0	0	0	0	0	0	0	2	1	1	0	2	0	2	1	0	0	0	0	0	0	0	0	0	0	1	0	0	0	0	5	0
AC007009.2	0	0	0	0	0	0	0	0	0	0	0	0	0	0	0	0	0	0	0	0	0	0	0	0	0	0	0	0	0	0	0	0	0	0	0	0	0	0	1	0	0	0	0	0	0	0	0	0
AC007012.1	0	0	0	0	0	0	0	0	0	0	0	0	0	0	0	0	0	0	0	0	0	0	0	0	0	0	0	0	0	0	0	0	0	0	0	0	0	0	0	0	0	0	0	0	0	0	0	0
AC007012.2	0	0	0	0	0	0	0	0	0	0	0	0	2	0	0	0	0	0	0	0	0	0	0	1	1	0	0	2	0	0	0	0	0	0	1	0	0	0	0	0	0	0	0	0	0	0	0	0
AC007014.1	0	0	0	0	0	0	0	0	0	0	0	0	0	0	0	0	0	0	0	0	0	0	0	0	0	0	0	0	0	0	0	0	0	0	0	0	0	0	0	0	0	0	0	0	0	0	0	1
AC007014.2	0	0	0	4	0	0	1	0	1	0	3	0	0	0	1	0	2	1	0	0	3	1	0	1	0	0	0	2	0	1	0	0	1	0	0	0	0	0	0	2	0	0	0	0	2	2	0	0
AC007016.1	2	0	1	6	0	0	0	1	0	2	0	0	1	1	0	0	0	1	0	3	0	1	1	1	2	0	5	0	0	0	3	0	1	1	0	0	0	2	1	3	0	3	2	1	0	2	1	2
AC007025.1	0	0	0	0	0	0	0	0	0	0	0	0	0	0	0	0	0	0	0	0	0	0	0	0	0	0	0	0	0	0	0	0	0	0	0	0	0	0	0	0	0	0	0	0	0	0	0	0
AC007029.2	2	1	0	3	1	0	3	0	0	0	0	0	1	6	0	0	0	1	1	13	3	1	0	0	2	0	0	2	1	6	1	0	2	0	0	0	0	1	0	1	0	0	1	5	0	6	3	1
AC007032.1	16	26	28	136	42	71	62	32	21	67	33	27	13	37	30	18	36	19	27	79	61	33	15	113	35	57	37	36	30	66	36	40	18	40	40	18	37	31	20	35	9	38	32	166	102	88	62	58
AC007036.1	0	0	0	0	2	8	0	2	0	3	0	1	0	0	0	0	0	0	1	6	3	0	0	3	0	0	1	1	2	0	0	5	1	1	1	0	0	0	0	2	0	0	0	6	2	4	2	2
AC007036.2	4	4	1	16	7	0	3	3	0	1	1	6	0	7	1	6	7	4	3	2	4	2	1	3	3	2	0	2	4	6	1	0	1	1	5	8	1	2	0	0	1	3	0	6	9	12	2	0
AC007036.3	0	0	0	0	0	0	0	0	0	0	0	0	0	0	0	0	0	0	0	0	0	0	0	0	0	0	0	0	0	0	0	0	0	0	0	0	0	0	0	0	0	0	0	0	0	0	0	0
AC007036.5	6	4	7	87	13	9	9	7	11	1	9	6	24	29	18	8	15	7	2	42	35	11	3	28	14	2	9	8	10	23	0	8	12	13	23	3	3	27	11	24	0	14	10	61	26	32	25	23
AC007038.1	21	17	15	76	21	9	7	13	11	17	32	13	15	14	20	21	9	15	15	21	40	28	17	26	16	26	10	26	15	28	15	16	10	10	16	6	6	26	9	17	0	26	29	21	23	26	23	13
AC007040.1	0	0	0	0	0	3	0	0	0	0	0	0	0	0	0	0	0	0	0	1	0	0	0	0	0	0	0	0	0	1	0	0	0	1	0	1	0	0	0	0	0	1	0	0	0	0	1	0
AC007040.2	1	3	10	9	3	17	3	2	0	4	14	6	12	14	9	5	1	23	6	10	3	26	2	19	21	12	12	16	4	24	1	3	17	1	9	5	7	5	3	4	1	5	31	7	21	148	20	13
AC007040.3	0	0	0	0	0	0	0	0	0	0	0	0	0	0	0	0	0	0	0	0	0	0	0	0	0	0	0	0	0	0	0	0	0	0	0	0	0	0	0	0	0	0	0	0	0	0	0	0
AC007041.1	0	0	0	2	0	0	0	0	0	0	0	0	0	0	0	0	0	0	0	0	0	0	0	0	0	0	0	0	0	0	0	0	0	0	0	0	0	0	0	0	0	0	0	0	0	0	0	0
AC007050.1	0	0	0	0	0	0	0	0	0	0	0	0	0	0	0	0	0	0	0	0	0	0	0	0	0	0	0	0	0	0	0	0	0	0	0	0	0	0	0	0	0	0	0	0	0	0	0	0
AC007056.1	0	0	0	0	0	0	0	0	0	0	0	0	0	0	0	0	0	0	0	0	0	0	0	0	0	0	0	0	0	0	0	0	0	0	0	0	0	0	0	0	0	0	0	0	0	0	0	0
AC007064.1	0	0	0	0	0	0	0	0	0	0	0	0	0	0	0	0	0	0	0	0	0	0	0	0	0	0	0	0	0	0	0	0	0	0	0	0	0	0	0	0	0	0	0	0	0	0	0	0
AC007064.2	0	0	0	0	0	0	0	0	0	1	0	0	0	0	0	0	0	0	0	0	0	0	0	0	0	0	0	0	0	1	0	0	0	0	1	0	1	0	0	0	0	0	0	0	0	0	0	0
AC007064.3	0	0	0	0	0	0	0	0	0	0	0	0	0	0	0	0	0	0	0	0	0	0	0	0	0	0	0	0	0	0	0	0	0	0	0	0	0	0	0	0	0	0	0	0	0	0	0	0
AC007064.4	0	0	0	0	0	0	0	0	0	0	0	0	0	0	0	0	1	0	0	0	2	0	0	0	0	0	0	0	0	0	0	0	0	0	0	0	0	0	0	0	0	0	0	0	0	0	0	0
AC007066.1	0	1	3	2	0	1	2	4	0	0	1	0	2	1	3	1	0	2	1	2	0	1	0	0	0	1	1	0	0	2	0	3	0	2	0	0	1	1	1	2	1	0	3	0	0	2	3	0
AC007066.2	125	57	251	535	44	108	80	59	45	26	96	72	99	32	81	67	40	67	59	186	153	180	71	287	90	105	76	172	78	130	75	82	23	60	93	15	34	133	52	63	20	130	206	141	128	160	71	100
AC007066.3	0	0	18	4	2	4	4	4	3	1	3	3	2	0	0	2	1	3	0	12	2	6	0	6	4	1	0	1	1	1	0	0	1	0	3	0	0	0	1	3	1	3	2	1	6	10	1	8
AC007068.1	0	0	0	0	0	0	0	0	0	0	0	0	0	0	0	0	0	0	0	0	0	0	0	0	0	0	0	0	0	0	0	0	0	0	0	0	0	0	0	0	0	0	0	0	0	0	0	0
AC007091.1	0	0	0	1	1	0	0	1	0	0	0	0	0	0	0	0	0	0	0	5	0	1	0	0	0	0	0	0	0	1	0	0	0	0	0	0	0	0	0	2	0	0	0	3	1	2	0	0
AC007092.1	0	0	0	1	0	0	0	0	0	0	0	0	0	0	0	0	0	0	1	0	0	0	0	0	0	0	1	0	0	2	0	0	0	0	0	0	0	0	0	0	0	0	0	0	0	0	0	0
AC007096.1	0	0	0	0	0	0	0	0	0	0	0	0	0	0	0	0	0	0	0	0	0	0	1	0	0	0	0	0	0	0	0	0	0	0	0	0	0	0	0	0	0	0	0	0	0	0	0	0
AC007098.1	1	1	716	14	77	441	5	80	0	15	1	9	1	85	5	6	0	2	6	132	3	9	153	0	27	114	51	24	29	17	26	3	64	48	2	17	114	4	31	49	0	81	46	52	95	264	26	3
AC007098.2	0	3	1	6	0	1	0	1	0	0	2	3	1	1	3	0	3	2	1	0	1	0	2	0	0	1	1	2	0	2	0	3	0	0	0	0	2	0	1	2	0	0	0	2	0	0	1	0
AC007099.1	0	0	0	0	0	1	0	0	0	0	0	0	0	0	0	0	0	0	0	0	0	0	0	0	0	0	0	0	0	0	0	0	0	0	0	0	0	0	0	0	0	0	0	0	0	0	0	0
AC007099.2	0	0	0	0	0	0	0	0	0	0	0	0	0	0	0	0	0	0	0	0	0	0	0	0	0	1	0	0	0	0	0	0	0	0	0	0	0	0	0	0	0	0	0	0	0	0	0	0
AC007100.1	0	0	0	0	0	0	0	0	0	0	0	0	0	0	0	0	0	0	0	0	0	1	0	0	0	0	1	0	0	0	0	0	0	0	0	0	0	0	0	0	0	0	0	0	0	0	0	0
AC007100.2	0	0	0	0	0	0	0	0	0	0	0	0	0	0	0	0	0	0	0	0	0	9	0	0	0	0	0	0	0	0	0	5	0	0	0	0	0	3	0	0	0	0	0	0	0	0	0	0
AC007106.1	0	0	2	53	5	1	0	0	3	3	0	0	2	2	1	1	0	1	3	0	0	4	0	0	0	0	0	1	1	5	0	0	0	0	0	1	5	6	1	0	0	0	0	0	5	0	26	1
AC007106.2	1	0	0	182	0	0	0	0	0	0	0	1	0	8	1	3	2	1	0	0	1	15	0	0	0	0	0	0	0	0	0	1	0	0	0	0	0	0	2	1	2	0	0	0	15	1	0	1
AC007114.1	30	43	103	389	90	114	48	20	35	37	31	85	133	55	62	42	71	51	37	277	102	61	34	103	39	57	17	27	39	59	35	71	67	36	97	20	23	40	120	84	16	30	48	251	166	185	110	97
AC007114.2	0	0	0	0	0	0	0	0	0	0	0	0	0	0	0	0	0	0	0	0	0	0	0	0	0	0	0	0	0	0	0	0	0	0	0	0	0	0	0	0	0	0	1	0	0	0	0	0
AC007115.1	0	0	0	0	0	0	0	0	0	0	0	0	0	0	0	0	0	0	0	0	0	0	0	0	0	0	0	0	0	0	0	0	0	0	0	0	0	0	0	0	0	0	0	0	0	0	0	0
AC007126.1	0	0	0	1	1	1	0	0	0	0	0	1	0	0	0	0	0	0	0	1	0	32	0	2	0	0	0	2	0	2	0	4	8	0	0	0	1	0	0	0	0	0	1	0	0	0	0	1
AC007128.1	0	1	1	8	0	0	1	0	5	1	0	1	0	1	0	4	1	0	0	2	0	17	0	4	0	1	1	5	1	1	0	6	1	0	12	0	0	5	0	1	0	4	0	2	5	2	1	0
AC007128.2	0	0	0	0	0	0	0	0	0	0	0	0	0	0	0	1	0	0	0	0	0	1	0	0	0	0	0	0	0	0	0	0	0	0	0	0	0	0	0	0	0	0	0	0	0	0	0	0
AC007130.1	3	0	0	7	4	38	0	0	21	0	10	0	1	0	0	0	0	11	0	1	4	3	0	2	0	6	3	8	13	6	2	0	0	0	14	0	2	54	0	0	0	33	0	0	0	49	8	6
AC007131.3	0	0	0	0	0	0	0	0	0	0	0	0	0	0	0	0	0	0	0	0	0	0	0	0	0	0	0	0	0	0	0	0	0	0	0	0	0	0	0	0	0	0	0	0	0	0	0	0
AC007132.1	0	0	0	0	0	0	0	0	0	0	0	0	0	0	0	0	0	1	0	0	0	10	0	0	0	0	0	0	0	0	0	0	0	0	0	0	0	0	0	0	0	0	0	0	0	1	0	0
AC007136.1	0	0	0	0	0	0	0	0	0	0	0	0	0	0	0	0	0	0	0	0	0	0	0	0	0	0	0	0	0	0	0	0	0	0	0	0	0	0	0	0	0	0	0	0	0	0	0	0
AC007151.1	0	0	0	0	0	0	0	0	0	0	0	0	0	0	0	0	0	0	0	0	0	0	0	0	0	0	0	0	0	0	0	0	0	0	0	0	0	0	0	0	0	0	0	0	0	0	0	0
AC007159.1	0	0	0	1	0	1	0	0	0	0	0	0	0	0	0	0	0	0	0	0	0	0	0	1	0	0	0	0	0	0	0	0	0	0	0	0	0	0	0	0	0	0	0	0	0	0	0	0
AC007160.1	0	6	4	9	3	3	6	4	3	0	10	2	2	2	4	1	0	11	1	4	3	4	2	3	2	1	5	2	2	5	5	0	2	2	3	1	3	3	1	1	0	1	1	5	5	4	2	3
AC007161.1	1	0	0	1	0	3	0	0	0	0	0	0	0	0	0	0	0	0	0	0	0	0	0	1	0	0	0	0	1	2	1	0	0	0	0	0	0	0	1	0	0	2	0	0	0	0	1	0
AC007161.2	0	1	0	0	0	0	0	0	0	2	0	0	0	0	0	0	0	0	0	0	0	0	0	0	0	0	0	0	0	2	0	0	0	0	1	0	0	0	0	0	0	0	0	0	0	0	0	0
AC007161.3	0	0	0	0	0	0	0	0	0	0	0	0	0	0	0	0	0	0	0	0	0	0	0	0	0	0	0	0	0	0	0	0	0	0	0	0	0	0	0	0	0	0	0	0	0	0	0	0
AC007179.1	0	0	0	0	0	0	0	0	0	0	0	0	0	0	0	0	0	0	0	0	0	0	0	0	0	0	0	0	0	0	0	0	0	0	0	0	0	0	0	0	0	0	0	0	0	0	0	0
AC007179.2	0	0	2	0	0	0	0	0	0	0	0	0	0	0	0	0	0	0	0	0	0	1	0	0	0	0	0	0	0	0	0	0	0	1	0	0	0	0	0	0	0	0	0	0	0	0	0	0
AC007179.3	0	0	0	0	0	0	0	0	0	0	0	0	0	0	0	0	0	0	0	0	0	0	0	0	0	0	0	0	0	0	0	0	0	0	0	0	0	0	0	0	0	0	0	0	0	0	0	0
AC007182.1	1	2	1	8	3	0	0	0	3	0	1	0	1	1	3	4	2	0	0	1	0	0	0	0	1	0	0	0	0	0	0	0	0	1	0	0	1	1	1	0	0	0	0	0	0	0	1	0
AC007182.2	1	0	2	6	2	0	1	1	1	1	1	1	0	1	0	8	0	3	1	0	1	0	0	3	0	1	0	1	0	2	1	0	0	2	0	1	1	0	1	1	0	1	0	0	1	1	0	1
AC007191.1	5	11	33	131	25	57	85	19	9	6	109	6	21	14	13	22	11	71	29	12	5	41	44	38	4	22	45	10	15	15	22	21	8	34	15	5	19	29	12	50	1	27	29	126	14	10	54	31
AC007192.1	0	1	1	7	0	1	0	0	1	0	0	0	0	0	1	1	0	1	1	0	0	1	0	0	4	0	2	0	1	2	0	0	1	0	3	0	0	1	1	0	0	1	0	1	0	2	1	0
AC007192.2	3	1	0	12	0	0	0	2	1	1	0	3	1	3	2	3	0	1	1	1	3	0	0	1	7	1	1	5	7	1	2	1	0	0	2	2	1	1	1	0	0	0	1	1	2	2	2	0
AC007193.1	0	0	3	7	0	0	0	0	0	0	0	0	0	0	0	3	0	3	1	2	0	4	0	0	0	0	1	0	0	0	1	0	0	0	0	0	0	0	0	0	0	0	0	1	2	0	1	1
AC007193.2	0	0	0	0	0	0	0	0	0	0	1	0	2	0	0	0	0	0	0	0	0	0	0	0	0	0	1	0	0	0	0	0	0	0	0	0	0	0	0	0	0	0	1	0	0	0	0	0
AC007193.3	5	3	16	12	21	7	2	4	1	3	5	28	6	8	3	2	2	3	2	25	25	16	3	3	7	4	6	1	2	27	11	1	2	0	3	3	0	14	3	4	1	4	13	12	8	13	20	6
AC007204.1	0	0	0	0	0	0	0	0	0	0	0	0	0	0	0	0	0	0	0	0	0	0	0	0	1	0	0	0	0	0	0	0	0	0	0	0	0	0	0	0	0	0	0	0	0	0	0	0
AC007204.2	0	0	0	1	0	2	0	0	0	0	0	0	0	0	0	0	0	1	0	1	0	0	0	0	0	1	0	0	1	0	0	1	0	0	1	0	0	0	0	0	0	0	0	0	1	0	0	1
AC007207.1	0	0	0	0	0	0	0	0	0	0	0	0	0	0	0	0	0	0	0	0	0	0	0	0	0	0	0	0	0	0	0	0	0	0	0	0	0	0	0	0	0	1	0	2	0	0	0	0
AC007215.1	0	0	0	0	0	0	0	0	0	0	0	0	0	0	0	0	0	0	0	0	0	0	0	0	0	0	0	0	0	0	0	0	0	0	0	0	0	0	0	0	0	0	0	0	0	0	0	0
AC007216.1	0	0	0	2	1	2	2	0	0	0	1	0	1	0	0	0	0	0	1	0	0	0	1	4	0	2	0	0	0	0	0	0	2	0	0	0	2	0	1	3	0	0	0	0	1	0	0	0
AC007216.2	0	0	0	1	0	0	0	0	0	0	0	0	1	0	0	0	0	1	0	0	0	0	0	0	0	0	0	0	0	0	0	0	0	0	0	0	0	0	0	0	0	0	0	0	0	1	0	0
AC007216.3	4	13	4	51	1	7	10	7	6	6	15	0	8	12	9	14	10	17	15	23	23	22	13	11	18	11	13	9	9	26	8	6	8	11	9	23	7	9	2	4	16	7	17	20	7	115	14	3
AC007216.4	0	5	3	24	0	3	9	1	2	2	15	0	3	3	1	6	1	5	1	2	1	7	10	9	1	8	4	4	1	3	4	0	2	0	6	0	0	1	2	0	0	4	11	6	3	0	1	12
AC007216.5	0	0	0	0	2	0	0	0	0	0	0	0	0	0	0	0	0	0	0	0	0	1	0	0	0	0	0	0	0	0	0	0	0	0	0	0	0	0	0	0	0	0	0	0	0	0	0	0
AC007218.1	0	0	0	3	6	0	4	0	0	0	0	0	1	0	0	0	1	0	0	12	23	0	0	0	1	0	0	0	0	1	2	0	0	0	0	0	0	0	2	0	0	0	0	0	0	0	0	6
AC007218.2	0	0	0	10	0	0	0	0	0	0	1	0	4	0	1	3	1	0	3	0	3	0	0	3	0	0	0	0	0	1	0	0	0	0	1	0	0	1	2	1	0	0	0	1	0	0	0	0
AC007218.3	1	14	2	104	10	1	5	2	2	0	2	25	135	2	8	8	5	0	27	7	48	4	2	37	0	0	5	2	0	10	9	0	0	3	1	2	0	8	9	1	3	2	0	13	10	1	3	28
AC007220.1	6	18	123	197	28	7	11	27	10	7	18	31	195	12	37	13	6	2	10	92	233	36	12	121	47	9	45	24	15	39	13	61	6	13	22	5	8	7	13	8	4	8	26	41	40	86	13	53
AC007220.2	0	0	0	0	0	0	0	0	0	0	0	0	0	0	0	0	0	0	0	0	0	0	0	0	0	0	0	0	0	0	0	0	0	0	0	0	0	0	0	0	0	0	0	0	0	0	0	0
AC007221.1	0	0	0	16	1	0	1	1	0	0	0	0	5	0	2	2	0	0	3	1	0	0	0	3	0	0	0	0	0	0	1	0	0	0	0	0	0	1	0	0	0	1	0	2	0	0	0	0
AC007222.2	17	11	0	38	0	24	16	7	6	0	0	30	0	19	24	7	15	0	9	2	3	0	0	34	0	2	0	1	1	1	0	6	0	1	0	3	1	2	7	5	1	1	0	18	3	1	1	0
AC007223.1	0	0	0	0	0	0	0	0	0	0	0	0	0	0	0	0	0	0	0	0	0	0	2	0	0	0	0	0	0	1	0	0	0	0	0	0	0	0	0	0	0	0	0	0	0	0	0	0
AC007224.1	0	0	0	0	0	0	0	0	0	0	0	0	0	0	0	0	0	0	0	0	0	0	0	0	0	0	0	0	0	0	0	0	0	0	0	0	0	0	0	0	0	0	0	0	0	0	0	0
AC007224.2	5	2	0	8	6	3	4	7	1	3	0	5	3	4	3	0	0	0	5	6	40	2	8	7	2	0	0	1	2	3	0	2	0	0	1	0	2	7	3	5	2	2	3	8	9	11	2	3
AC007225.1	0	1	1	1	0	5	1	0	1	0	0	0	3	3	2	0	0	1	0	1	0	0	0	2	0	1	0	0	0	0	0	0	1	0	1	0	1	0	0	1	0	1	1	0	0	0	0	0
AC007225.2	0	0	0	0	0	0	0	0	0	0	0	0	0	0	0	0	0	0	0	0	0	0	0	0	0	0	0	0	0	0	0	0	0	0	0	0	0	0	0	0	0	0	0	0	0	0	0	0
AC007229.1	1	0	2	6	4	6	1	5	0	0	2	0	0	2	2	1	1	0	0	8	0	4	2	2	4	1	3	2	2	8	1	1	1	3	1	2	1	0	2	0	0	6	0	1	7	0	5	1
AC007237.1	0	0	0	0	0	0	1	0	1	0	1	0	0	1	0	0	0	0	0	0	0	0	0	0	0	0	0	0	0	0	0	0	0	1	0	0	0	0	0	1	0	1	0	0	0	0	0	0
AC007238.1	10	40	51	204	39	43	57	50	32	19	51	19	34	31	37	23	30	26	36	24	20	47	31	48	18	31	25	29	44	37	26	30	16	21	43	7	27	19	28	28	0	43	33	57	62	39	53	31
AC007240.3	4	12	33	98	57	45	24	21	11	11	26	31	26	17	16	10	12	2	4	70	22	24	11	14	20	12	15	31	33	12	6	28	18	1	23	4	23	12	23	29	2	18	7	70	13	80	20	20
AC007241.1	0	0	0	0	0	0	0	0	0	0	0	0	0	0	0	0	0	0	0	0	0	0	0	0	0	0	0	0	0	0	0	0	0	0	0	0	0	0	0	0	0	0	0	0	0	0	0	0
AC007241.2	0	0	0	0	0	0	0	0	0	0	0	0	0	0	0	0	0	0	0	0	0	0	0	0	0	0	0	0	0	0	0	0	0	0	0	0	0	0	0	0	0	0	0	0	0	0	0	0
AC007242.1	0	0	0	0	0	0	0	0	0	0	0	0	0	0	0	0	0	0	0	0	0	0	0	0	0	0	0	0	0	0	0	0	0	0	0	0	0	0	0	0	0	0	0	0	0	0	0	0
AC007244.1	0	0	0	0	0	0	0	0	0	0	0	0	0	0	0	0	0	0	0	0	0	0	0	0	0	0	0	0	0	0	0	0	0	0	0	0	0	0	0	0	0	0	0	0	0	0	0	0
AC007250.1	3	3	4	6	16	9	5	0	1	2	6	4	1	1	1	2	1	4	1	16	12	5	0	9	4	2	1	8	1	17	9	3	1	1	1	1	4	5	1	2	2	2	7	10	3	13	21	1
AC007253.1	0	0	0	0	0	0	0	0	0	0	0	0	1	0	0	0	0	0	0	0	0	0	0	0	0	0	0	0	0	0	0	0	0	0	0	0	0	1	0	0	0	0	0	0	1	0	0	0
AC007255.1	0	5	109	90	6	11	7	3	1	2	47	0	28	44	11	19	5	12	24	4	5	15	120	23	5	9	23	9	9	35	8	6	4	15	39	4	8	32	4	6	0	14	7	24	16	9	18	9
AC007255.2	0	0	0	0	0	0	0	0	0	0	0	0	0	0	0	0	0	0	0	0	0	0	0	0	0	0	0	0	0	0	0	0	0	0	0	0	0	0	0	0	0	0	0	0	0	0	0	0
AC007262.1	0	0	0	0	0	0	0	0	0	0	0	0	0	0	0	0	0	0	0	0	0	0	0	0	0	0	0	0	0	3	0	0	0	0	0	0	0	0	0	1	0	0	0	0	0	0	0	0
AC007262.2	1	27	48	165	28	22	10	15	12	4	31	22	51	46	29	59	17	15	22	30	7	34	21	10	13	16	8	24	39	75	8	80	17	11	31	4	5	32	26	43	0	15	15	107	85	26	27	26
AC007269.1	0	0	15	7	2	0	0	0	0	0	0	0	22	0	0	0	0	0	0	0	3	1	0	0	0	0	0	3	0	1	0	0	0	0	1	0	0	1	0	0	0	0	0	0	4	0	0	0
AC007271.1	0	2	0	0	0	2	0	0	0	0	0	0	0	2	1	2	2	0	0	0	0	0	1	1	0	0	1	0	0	0	1	0	1	0	0	0	0	0	0	2	0	0	0	0	0	3	0	0
AC007272.1	0	0	0	3	0	0	0	0	0	0	0	0	0	0	0	0	0	0	0	0	0	0	0	0	0	0	0	0	0	0	0	0	0	0	0	2	0	0	0	0	0	0	0	0	0	0	0	0
AC007274.1	0	0	0	0	0	0	0	0	0	0	0	0	0	0	0	0	0	0	0	0	0	0	0	0	0	0	0	0	0	0	0	0	0	0	0	0	0	0	0	0	0	0	0	0	0	0	0	0
AC007274.2	0	0	0	0	0	0	0	0	0	0	0	0	0	0	0	0	0	0	0	0	0	0	0	0	0	0	0	0	0	0	0	0	0	0	0	0	0	0	0	0	0	0	0	0	0	0	0	0
AC007274.3	0	0	0	0	0	0	0	0	0	0	0	0	0	0	0	0	0	0	0	0	0	0	0	0	0	0	0	0	0	0	0	0	0	0	0	0	0	0	0	0	0	0	0	0	0	0	0	0
AC007275.1	0	0	0	0	0	0	0	0	0	0	0	0	0	0	0	0	0	0	0	0	0	0	0	0	0	0	0	0	0	0	0	0	0	0	0	0	0	0	0	0	0	0	0	0	0	0	0	0
AC007277.1	1	4	21	12	2	4	4	3	1	8	4	2	2	9	8	16	9	1	3	13	0	56	3	2	4	5	6	33	10	9	4	5	0	2	13	0	11	3	8	3	0	10	6	9	19	3	5	25
AC007278.1	0	3	0	22	5	3	1	0	0	0	0	0	0	3	7	3	2	1	2	0	0	3	7	3	0	0	0	0	2	0	1	1	1	0	1	4	0	1	3	0	0	1	0	4	0	0	2	3
AC007278.2	0	0	0	6	0	0	0	0	0	0	0	0	0	0	0	1	1	0	0	0	0	0	0	0	0	0	0	0	1	0	0	0	0	0	0	0	0	0	0	0	0	0	0	0	0	0	0	0
AC007279.1	0	0	0	0	0	0	1	0	0	0	1	0	0	0	0	0	0	0	0	0	0	0	0	0	0	2	0	2	0	0	0	0	0	0	0	0	0	0	0	0	0	0	0	0	1	0	1	0
AC007279.2	4	1	9	37	4	8	2	1	4	5	12	8	4	8	5	6	6	6	2	30	6	7	1	18	1	2	2	20	2	6	4	1	3	1	5	0	4	6	5	2	1	4	6	12	4	4	7	7
AC007283.1	0	0	0	0	0	0	0	0	0	0	0	0	0	0	0	0	0	0	0	0	0	0	0	0	0	0	0	0	0	0	0	0	0	0	0	0	0	0	0	0	0	0	0	0	0	0	0	0
AC007285.1	2	19	9	103	21	78	20	15	3	19	6	12	20	24	15	15	18	5	20	23	5	7	17	28	7	21	28	10	75	8	32	6	30	14	13	9	24	9	13	23	1	18	13	41	24	16	13	26
AC007285.2	0	0	0	0	0	0	0	0	0	0	0	0	0	0	0	0	0	0	0	0	0	0	0	0	0	0	0	0	0	0	0	0	0	0	0	0	0	0	0	0	0	0	0	0	0	0	0	0
AC007292.1	30	47	30	202	57	50	8	26	33	20	42	73	53	27	26	28	22	57	27	81	223	90	17	45	75	56	11	52	43	147	52	12	19	18	82	17	28	59	52	20	6	43	92	105	256	262	119	126
AC007292.2	2	6	12	52	1	14	2	5	3	2	5	1	8	9	7	4	5	5	5	12	11	28	6	29	7	10	25	8	20	9	4	7	20	4	4	1	12	4	5	9	1	7	7	10	8	4	12	8
AC007292.3	0	1	5	12	2	1	1	2	0	0	0	0	0	1	3	1	0	1	0	3	2	8	4	4	1	0	4	2	2	2	2	2	0	0	2	0	1	1	1	2	0	2	2	4	5	1	3	2
AC007298.1	0	0	0	2	0	0	0	0	0	0	0	0	0	0	0	0	0	0	0	0	4	0	0	1	0	0	1	1	1	0	0	0	0	0	0	0	0	0	0	0	0	0	1	7	0	5	0	1
AC007298.2	0	0	0	4	0	3	0	1	0	0	0	0	1	4	4	0	0	0	0	0	1	0	0	2	0	1	4	1	4	0	0	0	0	5	1	1	2	0	1	0	0	0	4	27	4	6	3	0
AC007308.1	0	0	0	1	0	0	0	0	0	0	0	1	0	0	0	0	0	0	0	0	0	0	0	1	2	0	0	0	0	1	0	0	1	0	0	0	0	0	0	0	0	0	0	1	0	0	0	2
AC007308.6	0	0	1	2	0	0	0	0	0	0	0	0	1	0	0	0	0	0	0	0	0	0	0	0	1	0	0	0	0	0	0	0	0	0	0	1	0	0	0	0	1	0	0	0	0	0	0	0
AC007312.1	0	0	0	0	0	0	0	0	0	0	0	0	0	0	0	0	0	0	0	0	0	0	0	0	0	0	0	0	0	0	0	0	0	0	0	0	0	0	0	0	0	0	0	0	0	0	0	0
AC007314.1	1	1	3	12	1	3	3	3	2	2	2	0	0	1	2	0	1	0	1	2	0	3	2	0	4	3	2	1	1	0	2	2	2	0	1	0	2	0	0	1	0	1	0	0	2	3	3	0
AC007317.1	0	0	0	0	0	0	0	0	1	0	0	0	0	0	0	0	0	0	0	0	1	0	0	0	0	0	0	0	0	1	0	0	0	0	0	1	0	0	0	0	0	0	0	0	0	0	0	0
AC007317.2	0	0	0	0	0	0	1	0	1	0	0	0	0	1	0	0	0	0	1	0	0	0	2	0	0	0	0	0	0	0	0	0	0	0	0	0	0	0	0	1	0	1	0	0	4	0	0	0
AC007318.1	10	11	8	40	7	15	20	10	10	6	5	6	15	6	8	10	10	9	10	5	1	12	6	18	8	7	4	4	3	5	9	5	6	8	6	0	4	2	7	2	0	3	3	5	6	1	6	6
AC007318.3	13	16	24	67	15	17	20	9	14	19	42	19	14	7	16	13	14	8	17	14	36	53	11	25	23	15	14	20	13	28	11	16	6	8	34	8	16	17	11	12	2	25	26	35	23	44	39	24
AC007319.1	2	0	0	25	1	5	5	1	3	1	8	0	2	0	0	1	3	1	1	5	43	1	10	20	0	0	0	2	10	222	1	23	3	5	0	0	2	1	1	2	1	3	0	0	9	2	2	0
AC007322.1	0	0	0	0	0	0	0	0	0	0	0	0	0	0	0	0	0	0	0	0	0	0	0	0	0	0	0	0	0	0	0	0	0	0	0	0	0	0	0	0	0	0	0	0	0	0	0	0
AC007322.2	0	0	0	0	0	0	0	0	0	0	0	0	0	0	0	0	0	0	0	0	0	0	0	0	0	0	0	0	0	0	0	0	0	0	0	0	0	0	0	0	0	0	0	0	0	0	0	0
AC007322.3	0	0	0	0	0	0	0	0	0	0	0	0	0	0	0	0	0	0	0	0	0	0	0	0	0	0	0	0	0	0	0	0	0	0	0	0	0	0	0	0	0	0	0	0	0	0	0	0
AC007322.4	0	0	0	0	0	0	0	0	0	0	0	0	0	0	0	0	0	0	0	0	0	0	0	0	0	0	0	0	0	0	0	0	0	0	0	0	0	0	0	0	0	0	0	0	0	0	0	0
AC007326.1	0	0	0	2	0	0	0	0	0	0	1	2	0	0	0	0	0	0	0	0	0	0	0	0	0	0	1	1	0	1	0	0	2	0	0	0	0	1	0	0	0	0	0	0	0	0	0	0
AC007326.2	0	1	0	3	2	0	5	0	0	0	0	0	0	0	0	0	1	0	0	1	1	1	0	0	0	3	0	0	0	0	2	0	0	1	1	1	1	1	4	0	1	0	3	4	0	0	0	3
AC007326.3	0	0	0	0	0	0	0	0	0	0	0	0	0	0	1	0	0	0	0	0	0	0	0	1	0	0	0	0	0	1	0	0	0	0	0	0	0	0	0	0	0	0	0	0	0	0	0	0
AC007326.4	0	0	0	0	0	0	0	0	0	0	0	0	0	0	0	0	0	0	0	0	0	0	0	0	0	0	0	0	0	0	0	0	0	0	0	0	0	0	0	0	0	0	0	0	0	0	0	1
AC007326.5	0	0	0	2	0	0	0	0	0	0	0	0	1	0	0	0	0	0	0	0	0	0	0	0	0	0	1	0	0	0	0	0	0	0	0	0	0	0	0	0	0	0	1	1	0	0	1	0
AC007327.1	0	0	0	0	0	0	0	0	0	0	0	0	0	0	1	0	0	0	0	0	0	0	0	0	0	0	0	0	0	0	0	0	0	0	0	0	0	0	0	0	0	0	0	0	0	0	0	0
AC007327.2	0	0	0	0	0	0	0	0	0	0	0	0	0	0	0	0	0	0	0	0	0	0	0	0	0	0	0	0	0	0	0	0	0	0	0	0	0	0	0	0	0	0	0	0	0	0	0	0
AC007333.1	0	0	0	0	0	0	0	0	0	0	0	0	0	0	0	0	0	0	0	0	0	0	0	1	0	0	0	0	0	0	0	0	0	0	0	0	0	2	0	0	0	0	0	0	0	0	0	0
AC007333.2	0	0	0	0	0	0	0	0	0	0	0	0	0	0	0	0	0	0	0	0	0	0	0	0	0	0	0	0	0	0	0	0	0	0	0	0	0	0	0	0	0	0	0	0	0	0	0	0
AC007336.1	0	115	9	105	13	3	1	8	2	2	4	16	24	160	33	45	56	1	58	12	4	22	48	3	5	4	10	8	0	2	1	8	2	19	10	3	4	0	22	3	1	4	0	14	34	1	11	6
AC007336.2	0	1	0	11	3	2	0	14	0	0	0	0	1	0	0	1	3	1	3	1	0	0	14	1	1	0	0	3	1	6	0	0	1	0	4	1	6	3	2	3	0	0	1	4	30	14	0	1
AC007336.3	0	0	3	1	0	3	0	0	0	0	0	0	0	2	1	1	0	1	1	0	0	0	2	1	0	0	0	0	0	0	0	0	0	0	0	0	0	0	0	0	0	1	0	0	0	0	0	1
AC007339.1	0	0	0	0	0	0	0	0	0	0	0	0	0	0	0	0	0	0	0	0	0	0	0	0	0	0	0	0	0	0	0	0	0	0	0	0	0	0	0	0	0	0	0	0	0	0	0	0
AC007342.1	1	0	0	4	0	0	0	0	1	0	0	0	2	0	1	2	1	2	1	0	0	1	0	1	1	0	1	0	0	2	1	0	0	0	0	0	0	0	0	0	1	0	2	1	1	0	0	0
AC007342.2	0	0	0	0	0	0	0	0	0	0	0	0	0	1	0	0	0	0	0	0	0	0	0	0	0	0	0	0	0	0	0	0	0	0	0	0	0	0	0	0	0	0	0	0	0	0	0	0
AC007342.3	0	1	0	3	1	0	0	0	0	0	0	0	0	3	3	2	1	1	2	0	0	0	1	0	0	0	1	0	0	0	1	0	0	0	0	0	1	0	9	0	0	0	1	1	0	0	2	0
AC007342.4	0	0	0	0	0	0	1	0	0	0	0	0	0	0	0	0	0	2	0	0	0	0	1	0	0	0	0	0	0	0	0	0	0	0	0	0	0	0	0	0	0	0	0	0	0	0	0	0
AC007342.5	0	0	0	0	0	0	0	0	0	0	0	0	0	3	0	0	0	0	1	0	0	0	0	0	0	0	0	0	0	0	0	0	0	0	0	0	0	0	0	0	0	0	0	0	0	0	0	0
AC007342.6	4	2	5	54	3	1	0	1	2	2	4	0	7	1	5	4	2	3	4	2	1	4	5	3	0	1	1	1	5	1	3	9	5	4	3	0	0	2	3	0	0	8	4	10	6	2	2	3
AC007342.7	6	22	38	254	25	3	17	13	13	26	17	53	67	33	35	51	31	19	56	25	28	53	22	45	21	18	14	16	29	14	8	18	26	30	30	4	7	22	41	16	1	34	50	31	49	4	21	51
AC007342.8	0	0	0	0	0	0	0	0	0	0	0	0	0	1	0	0	0	0	0	0	0	0	0	0	0	0	0	0	0	0	0	0	0	0	0	0	0	0	0	0	0	0	0	0	0	0	0	0
AC007342.9	0	0	0	0	0	0	0	0	0	0	0	0	0	0	0	0	0	0	0	0	0	0	0	0	0	1	0	0	1	0	0	0	1	0	0	0	0	0	0	0	0	0	0	0	0	2	0	0
AC007343.1	0	0	0	0	0	0	0	0	0	0	0	0	0	0	0	0	0	1	0	0	0	0	0	0	0	0	0	0	0	0	0	0	0	0	0	0	0	0	0	0	0	0	0	0	0	0	0	0
AC007344.1	1	0	51	350	7	124	201	16	7	112	1	6	11	39	10	11	25	3	28	97	75	34	18	347	31	32	156	34	141	17	26	8	70	465	58	8	107	64	14	43	2	53	113	2211	284	58	85	28
AC007346.1	0	0	0	0	0	0	0	0	0	0	0	0	0	0	0	0	0	0	0	0	0	0	0	0	0	0	0	0	0	0	0	0	0	0	0	0	0	0	0	0	0	0	0	0	0	0	0	0
AC007346.2	0	0	0	0	0	0	0	0	0	0	0	0	0	0	0	0	0	0	0	0	0	0	0	0	0	0	0	0	1	0	0	0	0	0	0	0	0	0	0	0	0	0	0	0	0	0	0	0
AC007347.1	0	0	0	0	0	0	0	0	0	0	0	0	0	0	0	0	0	0	0	0	0	0	0	0	0	0	0	0	0	0	0	1	0	0	0	0	0	0	0	0	0	0	0	0	0	0	0	0
AC007347.2	0	0	0	1	0	0	0	0	0	0	0	0	0	0	0	0	0	0	0	0	0	0	0	1	0	0	0	0	0	0	0	0	0	0	0	0	0	0	0	0	0	0	1	1	0	0	0	0
AC007349.1	0	0	0	0	0	1	0	0	0	0	0	0	0	0	0	0	0	0	0	0	0	0	0	1	0	0	0	0	0	0	0	0	0	0	0	0	0	0	0	0	0	0	0	5	0	0	0	0
AC007349.2	0	0	0	0	0	0	0	0	0	0	0	0	0	0	0	0	0	0	0	0	0	0	0	1	0	1	0	0	0	0	0	0	0	0	0	0	0	0	0	0	0	0	0	0	0	0	0	0
AC007349.3	0	0	0	1	0	0	0	2	0	0	0	0	0	0	0	1	1	0	0	0	0	0	0	0	0	0	0	0	0	1	0	0	0	0	0	0	0	0	0	0	0	0	0	1	1	0	0	1
AC007349.4	2	1	2	13	0	0	1	1	2	0	0	1	0	4	2	2	0	0	3	0	0	1	2	2	0	1	1	0	0	8	0	7	0	0	7	0	0	3	0	0	0	1	0	4	9	2	2	4
AC007350.1	0	0	0	0	0	0	0	0	0	0	0	0	0	0	0	0	0	0	0	0	0	0	0	0	0	0	0	0	0	0	0	0	0	0	0	0	0	0	0	0	0	0	0	1	0	0	0	0
AC007353.1	0	0	0	0	0	0	1	0	0	0	0	0	0	0	0	0	0	0	0	0	1	0	0	0	0	0	0	0	0	0	0	0	0	0	0	0	0	0	0	0	0	0	0	0	0	0	0	0
AC007358.1	0	0	0	0	0	3	0	0	0	0	0	0	0	0	0	0	0	0	0	0	0	0	0	0	0	0	0	0	0	0	0	0	0	0	0	0	0	0	0	0	0	0	0	0	0	0	0	0
AC007359.1	0	0	0	0	0	0	0	0	0	0	0	0	0	0	0	0	0	0	0	0	0	0	0	0	0	0	0	0	0	0	0	0	0	0	0	0	0	0	0	0	0	0	0	0	0	0	0	0
AC007362.1	0	0	0	1	3	1	3	5	0	1	1	0	0	1	0	0	0	0	2	0	0	0	3	0	0	0	2	0	1	0	0	0	1	0	0	0	0	0	0	0	0	0	0	2	0	0	0	0
AC007363.1	0	0	0	0	0	0	0	0	0	0	0	0	0	0	0	0	0	0	0	0	0	0	0	0	0	0	0	0	0	0	0	0	0	0	0	0	0	0	0	0	0	0	0	0	0	0	0	0
AC007365.1	1	0	2	17	11	3	2	0	2	1	9	2	3	0	1	1	3	1	1	9	0	3	5	6	3	2	0	0	7	0	0	3	5	0	1	0	1	1	2	2	0	1	0	5	4	1	2	10
AC007365.2	2	0	1	0	0	1	0	0	1	0	0	0	0	0	0	0	0	0	0	0	0	0	0	0	0	0	0	1	0	0	0	0	1	0	0	0	1	1	0	1	2	0	0	0	0	1	0	0
AC007368.1	0	0	2	5	1	6	8	29	0	0	0	0	0	40	0	2	1	0	0	1	2	0	0	7	3	1	4	2	3	6	0	0	0	2	4	0	0	4	1	3	0	5	1	3	0	2	1	3
AC007370.1	0	0	1	0	0	0	0	0	0	1	0	0	0	0	0	0	0	1	0	0	0	0	0	0	0	0	0	0	0	0	0	0	0	0	0	0	0	0	0	0	0	0	1	0	0	0	0	0
AC007370.2	0	0	3	12	1	1	0	0	0	0	0	0	1	0	0	1	0	2	0	0	1	3	2	0	0	2	2	1	0	2	1	0	0	2	1	0	0	0	0	2	0	0	0	2	2	0	0	0
AC007375.2	0	0	0	0	0	0	0	0	0	0	0	0	0	0	0	0	0	0	0	0	0	0	0	0	0	0	0	0	0	0	0	0	0	0	0	0	0	0	0	0	0	0	0	0	0	0	0	0
AC007375.3	14	7	8	142	6	0	0	1	5	2	18	3	5	2	6	11	4	18	4	1	2	22	4	19	8	0	1	9	0	33	2	11	0	7	17	0	0	8	4	0	3	11	7	3	6	2	4	14
AC007376.1	0	1	0	0	0	0	0	0	0	0	0	0	0	2	0	0	1	0	1	0	1	1	1	0	0	0	0	0	0	1	0	3	2	2	0	0	0	0	3	1	0	0	0	2	0	0	1	0
AC007376.2	1	5	5	54	1	1	2	7	2	1	4	2	3	7	5	13	6	5	5	1	3	8	7	1	0	2	1	2	2	21	0	12	0	3	3	0	5	7	10	8	2	4	0	6	11	0	7	4
AC007378.1	1	0	2	6	4	0	0	1	0	0	0	5	0	2	2	1	0	0	3	0	1	0	7	0	2	4	2	6	1	3	0	11	5	0	0	0	3	0	2	1	1	2	0	2	1	0	2	3
AC007381.1	0	0	0	5	0	2	0	0	1	0	0	0	0	0	0	0	0	0	0	0	0	0	0	1	0	0	0	0	0	1	0	2	0	0	0	4	0	0	1	1	0	0	1	0	0	0	0	2
AC007381.2	0	0	0	0	0	0	0	0	0	0	0	0	0	0	0	0	0	0	0	0	0	0	0	0	0	0	0	0	0	0	0	0	0	0	0	0	0	0	0	0	0	0	0	0	0	0	0	0
AC007382.1	0	0	0	0	0	0	0	0	0	0	0	0	0	0	0	0	0	0	0	0	0	0	0	0	0	0	0	0	0	0	0	0	0	0	0	0	0	0	0	0	0	0	0	0	0	0	0	0
AC007383.1	96	111	339	751	85	125	117	219	152	122	170	52	200	84	180	143	134	136	136	209	175	201	128	300	186	268	188	278	103	167	126	141	115	101	221	25	91	125	144	72	9	214	185	384	249	271	259	221
AC007383.2	2	0	0	3	0	0	0	1	1	0	0	1	1	0	0	0	0	1	2	0	0	0	1	0	0	0	0	0	0	0	1	0	0	0	0	0	0	0	0	2	0	0	0	0	1	0	0	0
AC007384.1	0	4	0	17	4	5	1	2	1	0	2	0	1	8	1	6	6	1	3	8	4	2	6	4	0	1	1	0	10	1	3	1	1	5	14	3	2	6	8	4	0	3	2	5	8	0	5	13
AC007386.1	0	2	6	36	0	6	1	1	1	0	4	0	3	11	0	3	1	5	3	3	0	5	7	12	0	2	1	3	3	3	0	2	2	3	2	0	1	3	3	3	0	3	4	0	2	1	1	2
AC007386.4	0	0	2	2	0	1	0	0	0	0	1	0	2	0	0	1	0	0	2	0	0	0	2	1	1	0	0	0	0	0	0	0	0	0	0	0	0	0	0	0	0	0	0	0	0	0	0	1
AC007387.1	0	0	0	2	1	0	0	0	0	0	0	0	1	0	0	0	1	0	0	2	0	0	1	2	0	0	0	0	0	0	0	0	0	0	0	0	0	0	0	0	0	0	0	0	0	0	0	0
AC007387.2	0	0	0	4	1	3	5	0	0	5	0	0	1	1	0	0	0	0	0	1	10	2	0	7	0	0	0	0	0	0	2	1	1	0	0	0	0	0	0	2	0	0	1	3	2	12	1	3
AC007389.1	6	29	9	136	22	33	39	18	5	39	12	24	5	33	81	45	60	1	42	12	12	70	19	26	20	17	15	39	62	10	9	50	38	13	27	13	45	9	15	28	5	34	15	67	19	32	24	5
AC007389.2	0	0	0	0	0	0	0	0	0	0	0	0	0	0	0	0	0	0	0	0	0	0	0	0	0	0	0	0	0	0	0	0	0	0	0	0	0	0	0	0	0	0	0	0	0	0	0	0
AC007389.3	0	0	0	0	0	0	0	0	0	0	0	0	0	0	1	1	1	0	0	2	0	0	0	1	2	0	0	1	0	0	1	0	0	0	0	0	0	0	0	0	0	0	0	1	0	0	0	0
AC007389.4	0	0	0	0	1	0	0	0	0	0	0	0	0	0	0	0	0	0	0	0	0	0	0	1	0	0	0	0	0	0	0	0	1	0	0	0	0	0	1	0	0	0	0	0	0	0	0	0
AC007389.5	24	26	10	85	24	29	23	29	5	45	9	42	7	15	35	13	21	0	19	32	255	42	19	18	34	14	14	46	24	6	9	16	61	9	26	23	24	6	20	40	9	17	20	52	18	69	32	8
AC007390.1	9	10	3	162	4	18	18	8	4	3	51	2	20	19	13	44	22	3	22	25	14	46	32	23	9	31	15	40	19	3	12	43	14	22	6	13	4	28	7	17	0	37	33	13	20	16	10	15
AC007391.1	1	1	1	3	0	2	0	1	0	0	0	0	0	0	0	2	1	1	0	4	1	0	1	3	1	0	0	0	2	2	0	0	0	0	1	0	1	0	1	0	0	1	2	4	0	3	1	1
AC007391.2	0	0	0	4	0	1	0	0	1	0	0	0	1	0	1	2	0	2	0	0	0	0	2	0	0	1	0	0	0	0	0	2	0	0	0	0	0	0	1	0	0	2	1	2	1	0	3	5
AC007391.3	0	2	0	0	0	0	1	0	0	0	0	0	0	0	0	0	0	0	0	0	0	0	0	0	0	0	1	0	0	0	0	0	0	0	0	0	0	0	0	0	0	0	0	1	0	0	0	0
AC007395.1	0	0	2	2	0	1	0	0	0	0	3	0	0	1	0	0	0	0	1	0	0	11	2	0	1	0	0	0	1	2	0	0	0	0	0	0	0	2	0	0	0	1	1	1	2	0	1	0
AC007402.1	0	0	105	26	0	0	0	0	1	0	4	0	0	0	0	3	0	0	1	0	0	2	0	1	1	12	12	1	0	7	0	120	5	4	7	0	0	10	0	0	0	20	12	8	20	1	0	1
AC007402.2	0	0	46	5	0	1	0	0	4	0	11	4	1	2	1	1	0	1	0	3	0	2	0	1	1	4	1	2	0	17	0	102	0	1	4	0	0	12	0	0	0	14	5	8	21	0	0	6
AC007403.1	0	0	0	1	0	0	0	0	0	0	0	0	0	0	0	0	0	0	0	0	0	0	0	0	0	0	0	0	0	1	0	0	0	0	0	0	0	0	0	0	0	0	0	0	0	0	0	0
AC007405.2	3	23	49	50	39	20	22	8	2	30	15	11	10	17	20	27	35	6	12	87	18	35	15	15	50	25	14	104	19	48	13	15	14	2	55	5	21	24	27	24	4	23	45	42	54	24	45	117
AC007405.3	65	49	258	126	30	41	2	2	2	29	12	64	29	7	33	67	20	2	59	41	16	170	21	18	18	52	13	59	10	214	103	39	3	6	105	0	13	92	21	4	0	43	74	38	49	63	60	79
AC007405.4	40	89	67	133	90	76	180	25	21	110	66	31	16	41	97	107	86	5	30	188	11	44	24	20	124	85	64	189	132	52	42	42	86	18	47	32	67	46	43	54	12	90	104	90	75	48	68	104
AC007405.5	6	11	2	42	32	14	5	3	7	5	6	16	7	8	4	2	4	0	10	51	13	10	8	13	8	4	8	12	8	5	7	8	4	2	10	0	1	10	10	3	8	10	12	38	42	16	15	51
AC007406.1	0	0	0	0	0	0	0	0	0	0	0	0	0	0	0	0	0	0	0	0	0	0	0	0	0	0	0	0	0	0	0	0	0	0	0	0	0	0	0	0	0	0	0	0	0	0	0	0
AC007406.2	0	1	1	11	0	0	0	0	0	1	0	0	0	7	0	1	3	0	0	0	0	0	0	1	0	1	1	1	0	0	1	1	0	2	1	0	0	0	4	1	0	0	0	3	1	1	0	1
AC007406.3	3	13	18	18	42	5	1	0	21	8	8	4	2	3	0	14	2	88	16	10	4	6	3	11	3	5	15	10	18	22	5	14	5	155	5	7	9	25	1	2	0	85	4	26	23	25	28	2
AC007406.4	3	6	5	25	11	5	5	1	3	3	1	5	16	0	8	3	0	4	1	18	2	0	0	6	6	0	2	4	3	14	0	9	3	1	51	1	4	12	4	0	0	2	4	9	19	4	18	59
AC007406.5	31	116	254	1531	111	246	165	147	165	83	323	39	212	157	198	299	174	270	324	162	55	462	232	259	78	147	161	157	500	146	124	290	162	172	205	24	171	246	147	134	7	282	334	213	297	101	245	292
AC007422.1	0	0	0	0	0	0	0	0	0	0	0	0	0	0	0	0	0	0	0	0	0	0	1	1	0	0	0	1	1	0	0	0	0	0	0	0	1	0	0	0	0	0	0	0	0	0	0	0
AC007423.1	0	0	13	24	10	7	1	0	0	8	0	1	1	6	0	1	5	0	17	3	7	127	0	3	4	16	1	3	2	4	15	0	0	0	5	0	0	2	9	13	0	9	5	4	2	2	7	0
AC007424.1	0	0	0	6	11	0	0	0	1	5	0	0	0	0	0	1	0	0	2	1	0	0	4	1	3	0	2	1	3	2	0	0	0	5	1	3	0	1	0	1	5	7	0	4	36	1	3	3
AC007431.1	0	0	0	0	0	0	1	0	0	0	0	0	0	0	0	0	0	0	0	0	1	0	0	0	1	0	0	0	0	0	0	0	0	0	0	0	0	0	0	0	0	0	0	0	0	0	0	0
AC007431.2	0	0	0	0	0	0	0	0	0	0	0	0	0	0	0	0	0	0	0	0	0	0	0	0	0	0	0	0	0	0	0	0	0	0	0	0	0	0	0	0	0	0	0	0	0	0	0	0
AC007431.3	0	0	2	0	0	3	1	0	0	0	0	0	1	0	0	0	1	0	0	0	0	1	1	1	1	2	0	0	0	1	0	1	2	0	0	0	0	0	0	0	0	0	2	1	0	0	0	0
AC007432.1	0	0	5	8	0	3	0	1	0	0	2	2	0	2	0	0	6	0	1	1	0	44	6	0	0	2	1	3	1	2	1	0	0	0	2	0	0	1	3	13	0	1	1	1	2	0	1	0
AC007435.1	0	0	0	0	0	0	0	0	0	0	0	0	0	0	0	0	0	0	0	0	0	0	0	0	0	0	0	0	0	0	0	0	0	0	0	0	0	0	0	0	0	0	0	0	0	0	0	0
AC007436.1	0	0	0	0	0	0	0	0	0	0	0	0	0	0	0	0	0	0	0	0	0	0	0	0	0	0	0	0	0	0	0	0	0	0	0	0	0	0	0	0	0	0	0	0	0	0	0	0
AC007448.2	0	0	0	0	0	0	0	0	0	0	0	0	0	0	0	0	0	0	0	0	0	0	0	0	0	0	0	0	0	0	0	0	0	0	0	0	0	0	0	0	0	0	0	0	0	0	0	0
AC007448.3	0	0	0	0	0	0	0	0	0	0	0	0	0	0	0	0	0	0	0	0	0	0	0	0	0	0	0	0	0	0	0	0	0	0	0	0	0	0	0	0	0	0	0	0	0	0	0	0
AC007448.4	68	11	25	53	11	55	8	22	5	31	6	27	11	5	13	6	6	9	8	25	17	12	5	67	17	22	9	14	14	20	26	5	22	7	15	5	14	3	9	7	14	14	14	34	24	46	24	12
AC007448.5	27	14	43	70	15	258	46	19	8	51	12	20	17	22	12	31	15	19	17	40	14	95	4	107	11	118	92	57	25	51	113	58	27	15	32	2	36	21	8	11	1	46	81	48	21	34	40	26
AC007450.1	0	0	0	9	0	6	1	3	0	0	0	1	0	11	1	3	4	0	1	5	1	0	0	1	0	0	0	0	0	2	0	4	0	2	0	1	1	2	1	0	6	0	0	9	0	1	1	0
AC007450.2	0	0	0	0	0	0	0	0	0	0	0	0	0	2	0	0	0	0	0	1	0	0	0	0	0	0	0	0	0	0	0	0	0	0	0	0	0	0	0	0	0	0	0	0	0	0	0	0
AC007450.3	0	0	0	0	0	0	0	0	0	0	0	0	0	0	0	0	0	0	0	0	0	0	0	0	0	0	0	0	0	0	0	0	0	0	0	0	0	0	0	0	0	0	0	0	0	0	0	0
AC007450.4	0	1	0	3	2	2	0	1	1	0	1	0	0	0	2	0	1	2	0	2	0	0	0	2	1	1	3	1	2	1	0	0	0	0	0	0	2	0	0	0	0	3	0	3	0	0	1	1
AC007458.1	0	0	0	1	0	0	0	0	0	0	0	0	0	1	0	0	0	0	0	0	0	0	0	0	0	1	0	1	0	0	0	0	0	0	0	0	0	0	0	0	0	0	0	1	0	0	0	0
AC007463.1	0	0	0	2	0	0	0	0	0	0	1	0	9	0	0	1	0	0	0	0	0	4	0	2	2	1	0	2	0	1	1	0	0	0	2	0	0	2	0	0	0	0	1	0	9	0	0	1
AC007463.2	0	0	0	0	0	0	0	0	0	0	0	0	0	0	0	0	0	0	0	0	0	0	0	0	1	0	0	0	0	0	0	0	0	0	0	0	0	0	0	0	0	0	0	0	0	0	0	0
AC007483.1	0	0	0	0	0	0	0	0	0	1	0	0	0	0	0	0	0	0	0	0	0	0	0	0	1	0	0	0	0	1	0	0	0	0	0	0	0	0	0	0	0	0	0	0	1	0	0	0
AC007485.1	3	0	0	5	2	1	2	0	0	0	7	0	1	1	0	0	0	0	0	0	4	0	0	1	0	1	0	1	1	0	1	0	0	0	0	0	1	0	1	1	0	0	1	0	0	1	1	2
AC007485.2	191	68	119	968	75	163	61	77	63	53	144	93	151	92	124	194	81	202	128	87	179	283	164	238	68	144	74	268	152	148	71	242	96	97	247	11	83	203	86	118	15	166	242	228	171	348	162	71
AC007486.1	0	0	0	0	0	0	0	0	0	0	0	0	0	0	0	0	0	0	0	0	0	0	0	0	0	0	0	0	0	0	0	0	0	0	0	0	0	0	0	0	0	0	0	0	0	0	0	0
AC007490.1	0	0	0	0	0	0	0	0	0	0	0	0	0	0	0	0	0	0	0	0	0	0	0	0	0	0	0	0	0	0	0	0	0	0	0	0	0	0	0	0	0	0	0	0	0	0	0	0
AC007491.1	0	0	0	0	0	0	0	0	0	0	0	0	0	0	0	0	0	0	0	0	0	0	0	0	0	0	0	0	0	0	0	0	0	0	0	0	0	0	0	0	0	0	0	0	0	0	0	0
AC007493.1	0	1	1	9	1	0	0	1	4	6	1	1	4	10	0	1	0	0	1	0	0	2	0	29	0	1	0	1	0	6	4	2	0	0	2	0	0	1	0	0	0	2	0	3	6	8	1	4
AC007493.2	2	0	1	6	0	0	3	1	0	0	0	0	1	0	1	0	0	0	1	9	0	0	0	2	0	2	2	1	0	1	0	0	3	1	0	1	0	3	3	0	0	3	1	1	7	5	2	1
AC007494.1	0	0	0	0	0	0	0	0	0	0	0	0	0	0	0	0	0	0	0	0	0	0	0	0	0	0	0	0	0	0	0	0	0	0	0	0	0	1	0	0	0	0	0	0	0	1	0	1
AC007494.2	0	0	0	0	0	0	0	0	0	0	0	0	0	1	0	0	0	0	1	0	0	0	1	0	0	0	0	0	0	0	0	0	0	0	0	0	0	0	1	0	0	0	0	1	0	0	1	0
AC007494.3	0	0	0	0	0	0	0	0	0	0	0	0	0	0	0	0	0	0	0	0	0	0	0	0	0	0	0	0	0	0	0	0	0	0	0	0	0	0	0	0	0	0	0	0	0	0	0	0
AC007495.1	0	0	0	0	1	0	0	0	0	0	0	2	1	0	0	0	1	0	0	0	0	0	0	0	0	0	0	0	0	0	0	0	0	0	0	0	0	0	0	0	0	0	0	1	0	0	0	0
AC007496.1	0	0	0	0	0	0	1	0	0	0	0	0	1	0	0	0	0	0	0	0	1	0	0	0	0	0	0	0	0	0	0	0	0	0	0	0	0	0	0	0	0	0	0	0	0	0	0	0
AC007496.2	0	0	0	0	0	0	0	0	0	0	0	0	0	0	0	0	0	0	0	0	0	0	0	0	0	0	0	0	0	0	0	0	0	0	0	0	0	0	0	0	0	0	0	0	0	0	0	0
AC007496.3	0	2	0	10	0	2	2	0	3	2	4	0	2	7	0	0	2	4	1	2	0	2	2	2	0	1	3	0	1	1	0	1	0	0	1	0	0	4	0	2	0	0	3	4	0	1	1	0
AC007497.1	3	1	8	16	0	8	3	0	3	1	3	1	3	1	1	1	5	4	2	4	18	4	1	7	2	9	1	3	5	8	4	2	8	1	6	3	1	5	3	1	0	1	5	3	26	23	3	0
AC007497.2	0	0	0	0	0	0	0	0	0	0	0	0	0	0	0	0	0	0	0	0	0	0	0	0	0	0	0	0	0	0	0	0	0	0	0	0	0	0	0	0	0	0	0	0	0	1	0	1
AC007513.1	0	0	0	0	0	0	0	0	0	0	0	0	0	0	0	0	0	0	0	0	0	0	0	0	0	0	0	0	0	1	0	0	0	0	0	0	0	0	0	0	0	0	0	0	0	0	0	0
AC007527.1	0	0	0	2	0	0	0	0	0	0	0	0	0	0	0	0	0	0	0	0	0	0	0	0	0	0	0	1	0	0	2	0	0	0	0	0	1	0	0	0	0	0	0	4	3	1	1	1
AC007527.2	0	0	0	0	0	1	0	0	0	0	0	0	0	0	2	1	0	0	0	0	0	0	0	2	0	0	0	0	0	0	1	0	0	0	0	0	0	1	0	0	0	0	0	0	0	0	0	1
AC007528.1	0	0	0	1	0	0	1	0	0	0	0	0	0	0	0	0	1	0	0	0	0	0	0	0	0	0	0	0	0	0	0	1	0	1	0	2	0	0	1	1	0	0	0	2	1	0	0	0
AC007529.1	0	0	0	0	0	0	0	0	0	0	0	1	0	0	0	0	0	0	0	0	0	0	0	0	0	0	0	0	0	0	0	0	0	0	0	0	0	0	0	0	0	0	1	0	0	0	0	1
AC007529.2	0	1	0	10	4	1	2	0	2	0	0	1	1	0	5	1	2	0	1	0	3	0	0	8	0	0	0	0	0	0	0	1	1	1	0	0	0	0	0	0	0	0	0	4	0	0	0	0
AC007533.2	0	0	0	0	0	0	0	0	0	0	0	0	0	1	0	0	0	0	0	0	0	0	0	0	0	0	0	0	0	0	0	0	0	0	1	0	0	0	0	0	0	0	0	0	0	0	0	2
AC007535.1	0	0	0	5	1	0	1	0	0	1	1	1	1	1	0	0	1	0	7	2	3	0	0	0	0	3	0	1	1	4	4	0	4	0	0	0	2	0	2	0	2	0	0	4	3	3	7	2
AC007536.1	0	0	0	0	0	0	0	0	0	0	0	0	0	0	0	0	0	0	0	0	0	0	0	0	0	0	0	0	0	0	0	0	0	0	0	0	0	0	0	0	0	1	0	0	0	0	0	0
AC007537.1	0	1	0	7	1	0	1	1	1	1	1	2	1	1	0	2	1	0	0	0	1	1	1	1	0	0	1	0	2	1	1	0	0	0	1	1	1	1	1	0	0	3	1	1	1	1	1	0
AC007540.2	2	0	0	3	0	2	0	0	1	0	0	0	0	0	0	0	0	0	0	0	1	0	0	1	0	1	1	0	1	0	0	0	0	0	0	0	0	0	0	0	0	0	1	0	0	3	1	1
AC007541.1	10	19	33	214	84	38	40	6	29	19	30	11	40	18	34	17	18	29	37	37	47	114	19	88	17	34	29	28	49	31	22	49	38	13	33	3	23	24	27	19	4	54	79	65	26	58	40	65
AC007546.1	0	5	2	34	4	8	1	3	1	1	2	0	1	3	2	6	5	13	0	2	4	11	3	10	1	3	3	5	2	12	2	2	7	4	5	0	1	3	3	8	0	3	5	12	6	3	10	6
AC007546.2	14	15	1	67	19	9	1	3	4	9	11	16	3	24	26	8	6	1	23	4	12	7	6	18	0	4	0	4	15	19	5	4	10	2	17	0	3	14	12	3	5	10	8	7	36	20	19	8
AC007546.3	82	106	53	912	56	127	13	8	72	28	70	315	42	174	178	93	56	4	262	63	47	125	51	141	23	37	13	54	88	295	61	80	60	37	273	16	23	188	108	27	8	106	113	61	280	184	216	151
AC007547.1	0	0	0	0	1	0	0	0	0	0	0	0	0	0	0	0	0	0	0	0	0	0	0	0	0	0	0	0	0	0	0	0	0	0	0	0	0	0	0	0	0	0	0	0	0	0	0	0
AC007547.2	0	0	0	0	0	0	0	0	0	0	0	0	0	0	0	0	0	0	0	0	0	0	0	0	0	0	0	0	0	0	0	0	0	0	0	0	0	0	0	0	0	0	0	0	0	1	0	0
AC007547.3	0	0	0	0	0	0	0	0	0	0	0	0	0	0	0	0	0	0	0	0	0	0	0	0	0	0	0	0	0	0	0	0	0	0	0	0	0	0	0	0	0	0	0	0	0	0	0	0
AC007551.1	0	0	0	4	1	4	0	1	0	1	0	0	0	0	0	0	0	0	2	0	0	2	1	0	0	4	2	6	2	1	1	1	0	0	1	0	0	3	0	1	0	0	2	1	3	5	1	1
AC007551.2	0	0	0	0	0	0	0	0	0	0	0	0	0	0	0	0	0	0	0	0	0	0	0	0	0	0	0	0	0	0	0	0	0	0	0	0	0	1	0	0	0	0	0	0	0	0	0	0
AC007552.1	0	1	0	4	0	0	3	0	0	0	0	0	1	0	0	0	0	0	0	0	1	1	0	1	0	0	1	0	0	0	0	0	0	0	0	0	0	0	0	1	0	0	0	4	0	0	0	0
AC007552.2	0	0	0	4	0	0	5	0	0	0	1	0	0	0	0	2	0	0	1	2	0	0	0	0	0	0	0	0	1	1	0	0	0	0	0	0	0	0	0	1	0	0	0	0	0	0	0	0
AC007556.1	0	1	0	6	0	0	0	0	0	0	0	0	1	3	0	2	2	0	1	0	0	0	0	0	0	0	0	0	0	0	0	0	0	1	0	0	0	0	0	0	0	0	0	0	1	0	0	0
AC007557.1	0	0	0	1	0	1	0	0	0	1	0	0	1	0	0	0	0	0	0	2	0	0	0	1	1	0	1	0	0	1	0	0	0	0	0	0	2	1	0	0	0	0	0	0	0	1	1	0
AC007557.2	0	0	0	0	0	0	0	0	0	0	0	0	0	0	0	0	0	0	0	0	0	0	0	0	0	0	0	0	0	0	0	0	0	0	0	0	0	0	0	0	0	0	0	0	0	0	0	0
AC007557.3	0	0	0	2	0	0	0	0	0	0	0	0	0	0	0	0	0	0	0	0	0	0	0	0	0	0	0	0	0	0	0	0	0	0	0	0	0	0	0	0	0	0	0	0	0	0	0	0
AC007557.4	0	0	0	0	0	0	0	0	0	0	0	0	0	0	0	0	0	0	0	0	0	0	0	0	0	0	0	0	0	0	0	0	0	0	0	0	0	0	0	0	0	0	0	0	0	0	0	0
AC007559.1	0	0	0	0	0	0	0	0	0	0	0	0	0	0	0	0	0	0	0	0	0	0	0	0	0	0	0	0	0	0	0	0	0	0	1	0	0	0	0	0	0	0	0	0	0	0	0	0
AC007560.1	0	0	2	2	0	2	0	0	0	0	0	0	1	0	0	0	0	0	0	1	0	0	0	1	0	1	0	0	0	1	0	2	0	1	0	0	0	0	0	1	0	3	0	0	0	0	1	1
AC007560.2	0	0	0	0	0	0	0	0	0	0	0	0	0	0	0	0	0	0	0	0	0	0	0	0	0	0	0	0	0	0	0	0	0	0	0	0	0	0	0	0	0	0	0	0	0	0	0	0
AC007562.1	0	0	0	1	0	0	0	0	0	0	0	0	0	0	0	0	0	0	0	0	0	0	1	0	0	0	0	0	0	1	0	0	0	0	0	0	1	0	0	0	0	0	0	0	0	0	0	0
AC007563.1	0	2	4	18	7	4	2	0	0	1	0	0	0	0	0	0	1	1	0	8	3	0	2	0	1	0	0	2	0	0	0	3	1	0	2	0	0	2	2	2	0	4	4	0	2	1	0	0
AC007563.2	2	10	2	25	5	5	5	0	1	0	1	0	3	7	1	7	1	0	1	6	0	0	23	10	3	6	10	2	6	2	5	8	16	0	4	0	6	3	0	1	0	1	3	2	0	0	1	4
AC007563.3	0	0	1	1	1	0	2	0	1	0	0	0	0	1	0	0	0	0	0	0	0	0	0	0	0	0	0	0	0	1	0	0	0	0	1	0	0	1	0	0	0	0	0	0	0	0	0	0
AC007566.1	171	437	555	4501	318	1086	372	287	264	417	1212	266	762	1279	697	1197	461	288	665	590	259	822	391	835	357	401	316	535	639	644	305	517	438	224	1416	74	459	999	552	452	38	756	1738	799	1634	1298	992	617
AC007566.2	0	0	0	0	0	0	0	0	0	0	0	0	0	0	0	0	0	0	0	0	0	0	0	0	0	0	0	0	0	0	0	0	0	0	0	0	0	0	0	0	0	0	0	0	0	0	0	0
AC007567.1	0	0	0	0	0	0	0	0	0	0	0	0	0	0	0	0	0	0	0	0	0	0	0	0	0	0	0	0	0	0	0	0	0	0	0	0	0	0	0	0	0	0	0	0	0	0	0	0
AC007568.1	0	0	0	0	0	0	0	0	0	0	0	0	0	0	0	0	0	0	0	0	0	0	0	0	0	0	0	3	0	0	0	0	0	0	0	0	0	1	0	0	0	0	0	0	0	0	0	0
AC007569.1	0	4	0	10	5	9	1	3	1	2	1	2	8	24	7	0	1	0	3	11	11	1	8	2	0	0	0	0	1	0	0	2	5	0	3	0	0	1	7	1	0	4	0	8	0	0	5	4
AC007570.1	4	5	5	12	0	2	3	3	0	1	1	2	0	4	3	4	2	2	2	4	4	3	5	5	0	0	6	7	1	5	1	1	4	5	4	2	0	1	2	4	0	5	2	1	2	2	5	1
AC007595.1	0	0	0	0	0	0	0	0	0	0	0	0	0	0	0	0	0	0	0	0	0	0	0	0	0	0	0	0	0	0	0	0	0	0	0	0	0	0	0	0	0	0	0	0	0	0	0	0
AC007598.1	0	0	0	6	0	1	0	0	0	2	1	0	0	0	0	0	0	0	0	0	0	0	2	1	0	0	0	0	0	0	2	1	2	1	0	0	0	0	0	1	0	0	1	2	2	0	0	2
AC007598.2	0	0	0	0	0	0	0	0	0	0	0	0	0	0	0	0	0	0	0	0	0	0	0	0	0	0	0	0	0	0	0	0	0	0	0	0	0	0	0	0	0	0	0	0	0	0	0	0
AC007598.3	1	2	0	6	1	1	0	2	0	1	0	1	2	0	0	0	0	0	7	1	0	1	1	4	0	2	0	1	0	0	0	0	0	0	0	0	0	1	0	2	0	0	0	1	2	7	0	4
AC007599.1	0	0	0	0	0	0	0	0	0	0	0	0	0	0	0	0	0	0	0	0	0	0	0	0	0	0	0	0	0	0	0	0	0	0	0	0	0	0	0	0	0	0	0	0	0	0	0	0
AC007599.2	1	0	0	1	0	0	0	0	0	0	0	0	0	0	0	1	0	0	0	0	2	1	0	0	0	0	1	0	1	0	0	0	0	0	0	0	0	0	0	0	0	0	1	0	0	0	0	0
AC007599.3	0	0	0	0	0	0	0	0	0	0	0	0	0	0	0	0	0	0	0	0	0	0	0	0	0	0	0	0	0	0	0	0	0	0	0	0	0	0	0	0	0	0	0	0	0	0	0	0
AC007601.1	0	0	0	0	0	0	0	0	0	0	0	0	0	0	0	0	0	0	0	0	0	0	0	0	0	0	0	0	0	0	0	0	0	0	0	0	0	0	0	0	0	0	0	0	0	0	0	0
AC007601.2	0	0	0	1	0	0	0	0	0	0	0	0	0	0	0	0	0	0	0	0	0	0	0	0	0	0	0	0	0	0	0	0	0	0	0	0	0	0	0	0	0	0	0	0	0	0	0	0
AC007603.1	0	0	0	0	0	0	0	0	0	0	0	0	0	0	0	0	0	0	0	1	0	0	0	0	0	0	0	0	0	0	0	0	0	0	0	0	0	0	0	0	0	0	0	0	0	0	0	0
AC007603.2	0	0	0	0	0	0	0	0	0	0	0	0	0	0	0	0	0	0	0	0	0	0	0	0	0	0	0	0	0	0	0	0	0	0	0	0	0	0	0	0	0	0	0	0	0	0	0	0
AC007603.3	0	1	0	3	0	0	0	0	0	0	0	0	0	0	0	1	1	0	0	4	0	0	0	0	0	0	0	0	0	0	0	0	0	0	1	2	0	1	0	0	0	0	0	0	2	0	0	0
AC007608.1	0	0	0	1	0	0	0	0	0	0	0	0	1	0	0	0	0	0	0	0	1	0	0	0	0	0	0	0	0	1	0	0	0	0	1	0	0	0	0	0	0	0	0	1	0	0	2	0
AC007608.2	0	0	0	0	0	0	0	0	0	0	0	0	0	0	0	0	0	0	0	0	0	0	0	0	0	0	0	0	0	0	0	0	0	0	0	0	0	0	0	0	0	0	0	0	0	0	0	0
AC007608.3	31	42	250	1388	101	26	19	17	66	20	119	114	251	87	57	99	30	16	55	165	171	162	110	682	58	78	34	304	51	776	308	107	6	85	85	7	47	177	89	12	4	142	46	160	285	130	256	286
AC007608.4	29	13	6	29	15	5	2	5	7	6	0	41	22	3	2	2	3	0	0	13	50	2	10	23	11	0	2	10	1	154	15	0	0	10	11	5	3	4	3	0	6	7	5	10	82	47	32	38
AC007610.2	2	4	1	9	1	1	0	5	0	1	0	0	2	1	6	2	1	0	2	0	0	3	3	1	0	1	2	0	0	1	1	6	1	0	4	1	3	4	0	4	0	2	1	3	1	0	9	2
AC007610.3	0	0	0	0	0	0	0	0	0	0	0	0	0	0	0	1	0	1	0	0	0	0	0	0	0	0	0	0	0	0	0	0	0	0	0	0	0	0	0	0	0	0	0	0	0	0	0	0
AC007610.4	0	1	0	0	0	0	0	0	0	1	0	0	0	0	0	0	0	0	0	0	0	0	0	0	0	0	0	0	0	2	0	0	0	0	0	0	0	0	0	1	0	0	0	0	1	2	0	0
AC007610.6	0	7	6	74	7	9	4	2	3	0	5	0	8	4	7	16	3	24	18	5	3	12	9	2	4	8	6	4	15	2	2	10	2	7	16	2	7	9	10	4	0	8	21	16	24	5	4	5
AC007610.7	0	1	0	0	0	0	0	1	0	1	0	0	1	0	1	0	0	1	2	1	0	2	0	0	2	0	0	0	0	3	0	0	0	2	0	0	2	1	0	0	0	0	0	0	0	3	2	0
AC007611.1	6	27	8	88	26	28	15	25	8	17	19	36	15	50	26	41	42	16	30	39	15	5	19	18	12	6	13	6	25	6	4	11	10	27	16	7	20	10	41	20	4	16	12	28	33	24	31	16
AC007613.1	0	9	11	34	6	12	8	5	2	3	5	2	5	4	8	3	3	5	3	7	5	0	7	15	2	2	2	5	1	12	2	3	4	2	9	0	3	1	10	1	0	5	9	18	6	9	7	2
AC007614.1	1	2	2	102	167	4	15	2	0	0	2	1	18	4	1	5	3	85	20	4	7	0	5	296	8	0	1	3	5	32	5	67	2	2	3	2	1	2	10	0	0	2	6	0	2	0	2	6
AC007614.2	0	0	0	3	0	0	0	0	1	0	0	0	0	0	1	0	0	0	0	0	0	0	0	2	0	0	0	0	0	0	0	0	0	0	0	0	0	0	0	0	0	0	0	0	0	0	0	0
AC007618.1	0	0	0	1	0	0	0	0	0	0	0	0	0	0	0	0	1	0	0	0	0	0	0	2	1	0	0	0	0	0	0	0	1	0	0	0	0	0	0	0	0	1	0	2	0	0	0	1
AC007619.1	2	3	14	36	5	1	1	2	8	1	7	0	7	12	2	8	4	4	7	0	2	9	7	2	2	2	5	6	2	2	2	6	0	1	0	0	3	2	1	4	1	5	8	5	6	1	4	1
AC007619.2	0	0	0	0	0	0	0	0	0	0	0	0	0	1	0	0	0	0	0	0	0	0	0	0	0	0	0	0	0	0	0	0	0	0	0	0	0	0	0	0	0	0	0	0	1	0	0	0
AC007620.1	0	0	0	0	0	0	0	0	0	0	0	0	0	0	0	0	0	0	0	0	0	0	0	0	0	0	0	0	0	0	0	0	0	0	0	0	0	0	0	0	0	0	0	0	0	0	0	0
AC007620.2	4	5	3	30	2	3	1	1	1	2	3	0	6	2	4	4	2	5	4	11	2	12	5	7	6	2	1	12	2	5	1	5	3	1	3	1	4	5	1	1	0	6	9	2	5	15	4	6
AC007620.3	2	0	3	4	0	0	2	0	0	0	1	1	3	0	2	0	0	0	2	0	11	6	0	0	1	3	3	4	2	1	1	1	0	1	1	0	2	5	0	2	0	3	2	1	1	3	1	4
AC007621.1	0	0	0	0	0	0	0	0	0	0	0	0	0	0	0	0	0	0	0	0	0	0	0	0	0	1	0	0	0	0	0	0	0	0	0	0	0	0	0	0	0	0	0	0	0	0	0	0
AC007622.1	0	4	10	42	0	4	4	7	5	2	2	4	9	6	4	2	5	4	2	0	1	7	1	18	0	6	3	2	4	0	10	6	1	1	5	0	3	8	8	4	0	2	8	3	7	4	6	4
AC007622.2	0	0	0	3	0	0	0	2	1	2	1	0	4	0	0	0	0	4	1	2	1	2	4	1	2	4	2	1	2	1	0	0	0	3	3	0	0	1	0	2	0	0	2	2	2	0	2	3
AC007631.1	0	0	0	0	0	0	0	0	0	0	0	0	0	0	0	0	0	0	0	0	0	0	0	0	0	0	0	0	0	0	0	0	0	0	0	0	0	0	0	0	0	0	0	0	0	0	0	0
AC007637.1	0	4	12	51	8	17	17	7	0	0	6	2	6	10	4	3	1	15	5	0	2	28	15	2	4	2	7	8	27	1	0	17	6	4	2	0	18	6	3	4	0	3	3	10	5	0	4	3
AC007638.1	0	0	0	1	0	3	0	0	0	0	0	0	0	0	0	0	0	0	1	1	0	0	0	1	0	2	0	0	0	0	0	0	0	0	1	0	0	1	0	0	0	0	0	0	0	1	0	0
AC007638.2	0	0	0	2	0	0	0	0	0	0	0	2	0	0	0	0	0	0	0	4	0	0	0	0	0	0	0	0	0	0	0	0	0	0	0	0	0	0	0	0	0	0	0	0	2	0	0	0
AC007639.1	1	1	1	15	1	2	1	2	0	0	1	0	2	1	1	0	0	0	1	2	3	3	0	3	1	5	5	10	18	1	2	2	6	0	2	0	0	0	0	2	2	1	1	3	0	2	1	2
AC007649.1	0	0	0	0	0	0	0	0	0	0	0	0	0	0	0	0	0	0	0	0	0	0	0	0	0	0	0	0	0	0	0	0	0	0	0	0	0	0	0	0	0	0	0	0	0	0	3	0
AC007652.1	0	0	0	0	0	0	0	0	0	0	0	0	0	0	0	0	0	0	0	0	0	0	0	0	0	0	0	0	0	0	0	0	0	0	0	0	0	0	0	0	0	0	0	0	0	0	0	0
AC007652.2	0	0	0	0	0	0	0	0	0	0	0	0	0	0	0	0	0	0	0	0	0	0	0	0	0	0	0	0	0	0	0	0	0	0	0	0	0	0	0	0	0	0	0	0	0	0	0	0
AC007652.3	0	0	1	49	24	0	0	0	1	0	1	0	34	1	1	2	1	0	0	1	2	0	0	0	3	0	1	0	0	0	0	1	0	1	0	0	0	0	0	0	0	0	0	3	1	6	1	1
AC007655.1	0	0	0	0	0	0	0	0	0	0	0	0	0	0	0	0	0	0	0	0	1	1	0	0	0	0	0	0	0	0	0	0	0	0	0	0	0	1	0	0	0	0	0	0	0	0	0	0
AC007655.2	1	1	0	11	0	1	0	1	1	0	3	0	3	2	0	1	1	4	1	5	4	5	5	3	1	1	2	1	1	1	4	2	2	0	1	1	2	3	2	0	0	2	1	3	4	5	5	1
AC007656.1	0	0	1	2	1	2	2	0	0	0	0	0	2	0	0	1	0	0	0	2	0	0	2	0	1	1	0	0	0	1	1	0	0	0	1	0	2	0	0	0	0	0	0	1	2	3	3	1
AC007656.2	0	0	4	3	1	3	0	0	0	1	0	0	0	0	0	0	0	0	0	4	0	0	0	0	1	0	0	0	0	0	0	0	2	0	0	0	1	0	0	0	0	0	0	0	0	1	0	3
AC007656.3	0	0	0	0	0	0	0	0	0	0	0	0	0	0	0	0	0	0	0	0	0	0	0	0	0	0	0	0	0	0	0	0	0	0	0	0	0	0	0	0	0	0	0	0	1	0	0	0
AC007656.4	0	0	1	0	0	0	0	0	0	0	0	0	0	0	0	0	0	0	0	0	0	0	0	0	0	0	0	0	0	0	0	0	0	0	0	0	0	0	0	0	0	0	0	0	0	0	0	0
AC007663.1	22	28	49	664	116	9	8	16	4	10	96	13	419	89	84	45	57	12	11	32	11	28	31	43	115	2	0	22	18	73	1	9	4	9	32	0	13	4	77	3	0	19	48	34	73	14	31	119
AC007663.2	0	0	0	12	5	0	2	3	0	0	0	0	2	0	1	0	1	0	1	4	3	0	1	21	0	0	0	0	1	1	0	0	1	1	0	0	0	0	0	0	0	0	1	1	2	0	0	0
AC007663.3	6	5	5	19	8	4	10	6	1	4	3	6	9	6	1	2	2	6	1	30	22	2	0	12	3	2	0	2	1	14	4	3	2	4	7	0	3	3	7	6	4	4	15	17	7	18	9	13
AC007663.4	4	15	10	154	23	19	12	7	12	6	35	8	20	15	23	44	17	36	39	14	3	23	18	23	12	15	6	6	13	10	12	8	6	8	37	0	9	18	22	16	2	15	27	35	26	12	23	18
AC007666.1	10	2	10	24	6	25	25	11	2	2	2	13	9	3	9	0	2	4	5	22	28	4	4	27	4	9	13	6	11	8	6	2	13	1	8	0	5	8	0	9	3	7	24	18	15	36	9	10
AC007666.2	2	0	2	16	1	1	0	0	2	0	2	0	3	1	0	0	1	0	1	5	0	0	0	2	2	1	0	0	2	0	0	0	0	0	2	0	0	0	0	1	0	0	1	0	0	0	0	0
AC007671.1	4	4	2	77	11	2	1	7	5	6	14	4	7	6	11	17	4	5	7	1	13	1	3	8	4	3	2	10	18	5	2	8	7	0	10	2	4	4	7	3	2	21	11	12	7	21	10	13
AC007673.1	0	0	0	10	0	0	2	0	0	0	0	0	0	1	0	0	0	0	0	0	0	0	0	1	0	0	1	0	2	0	0	0	1	3	0	0	1	2	0	0	0	0	0	0	1	0	0	0
AC007679.2	0	0	0	1	0	0	0	0	0	0	0	0	0	0	0	0	0	0	0	0	0	0	0	0	0	0	0	0	0	0	0	0	0	0	0	0	0	0	0	0	0	0	0	0	0	0	0	0
AC007681.1	0	66	5	23	6	2	15	2	1	1	13	4	0	2	3	17	7	11	13	12	8	19	7	14	1	2	0	1	4	2	3	3	1	11	2	3	12	7	7	14	0	2	9	18	12	2	9	10
AC007682.1	0	1	3	1	0	0	0	0	0	0	2	1	0	0	1	0	1	0	0	0	0	2	0	0	1	1	0	3	0	2	0	1	1	0	1	0	0	0	0	0	0	2	0	1	0	0	1	0
AC007682.2	0	0	0	0	0	0	0	0	0	0	0	0	0	0	0	0	0	0	0	0	0	0	0	0	0	0	0	0	0	0	0	0	0	0	0	0	0	0	0	0	0	0	0	0	0	0	0	0
AC007682.3	0	0	0	0	0	0	0	0	0	0	0	0	0	0	0	0	0	0	0	0	0	0	0	0	0	0	0	0	0	0	0	0	0	0	0	0	0	0	0	0	0	0	0	0	0	0	0	0
AC007683.1	9	5	9	38	14	8	7	5	5	7	19	4	3	6	5	3	9	11	10	2	6	7	10	11	3	6	8	10	7	11	4	6	3	2	9	0	3	4	15	3	4	9	9	9	9	12	16	8
AC007683.2	0	0	0	0	0	0	0	0	0	0	0	0	0	0	0	0	0	0	0	0	0	0	0	0	0	0	0	0	0	0	0	0	0	0	0	0	0	0	0	0	0	0	0	0	0	0	0	0
AC007684.2	0	1	0	1	0	0	0	0	0	0	1	4	3	0	0	3	0	2	0	0	1	1	1	0	0	0	0	0	1	1	0	0	1	0	1	0	1	0	0	0	0	0	0	1	3	1	1	0
AC007685.1	0	0	0	1	0	2	0	0	0	0	0	0	3	0	0	0	1	0	0	0	0	0	0	1	0	0	0	0	0	1	0	0	1	0	1	0	0	0	0	0	0	0	0	0	0	0	1	0
AC007686.1	0	0	0	3	0	2	4	2	0	2	0	0	0	0	0	0	1	0	0	0	0	0	0	0	0	0	69	0	0	1	0	1	2	1	2	4	2	0	0	0	0	1	1	0	0	2	2	0
AC007686.2	0	0	0	5	0	0	0	0	0	0	0	0	0	0	0	0	0	1	0	0	0	3	0	0	0	0	0	0	0	0	0	0	0	0	0	0	0	0	0	0	0	0	0	0	0	0	0	2
AC007686.3	50	72	136	977	90	81	26	77	39	60	73	86	345	87	115	73	70	99	121	89	176	105	125	131	91	94	103	56	42	140	102	257	35	54	140	12	45	91	130	42	26	146	129	105	189	57	90	252
AC007686.4	1	3	6	66	24	9	1	1	1	1	1	10	37	3	5	0	3	1	0	20	5	7	2	10	4	5	0	3	3	16	7	1	3	2	7	0	1	3	4	3	0	7	15	22	2	5	7	5
AC007686.5	0	0	0	0	0	0	0	0	0	0	0	0	0	0	0	0	0	1	1	1	0	0	0	1	0	0	0	0	0	0	0	1	0	0	0	0	0	1	1	0	0	0	0	0	0	0	1	2
AC007687.1	2	2	8	37	0	8	3	2	6	0	1	1	8	0	4	2	1	9	8	1	8	4	2	8	2	9	12	14	5	8	10	3	3	3	9	2	2	7	3	3	0	3	11	3	8	34	7	10
AC007688.2	11	16	30	88	23	15	23	18	21	13	40	24	14	7	12	6	8	22	13	12	13	8	9	14	7	10	11	10	7	14	5	9	8	17	18	10	4	11	16	13	12	5	9	27	33	20	33	10
AC007688.3	0	0	0	0	0	0	0	0	0	0	0	0	0	0	0	0	0	0	0	0	0	0	0	0	0	0	0	0	0	0	0	1	0	0	0	0	0	0	0	0	0	0	0	0	0	0	0	0
AC007690.1	0	0	0	0	0	0	0	0	0	1	0	0	0	0	0	0	0	0	0	0	0	0	0	0	0	0	0	0	0	0	0	0	0	0	0	0	0	0	0	0	0	0	0	0	0	0	0	0
AC007695.1	6	0	15	100	37	13	3	2	15	4	1	8	19	7	7	6	3	2	5	2	99	137	0	13	2	5	4	19	1	9	1	7	1	0	13	6	2	34	11	6	0	6	9	41	22	35	20	16
AC007718.1	0	0	0	0	0	0	0	0	0	0	0	0	0	0	0	0	0	0	0	0	0	0	0	0	0	0	0	0	0	0	0	0	0	0	0	0	0	0	0	0	0	0	0	0	0	0	0	0
AC007728.1	0	0	0	0	0	0	0	0	0	0	0	0	0	0	0	0	0	0	0	0	0	0	0	0	0	0	0	0	1	0	0	0	0	0	0	0	0	0	0	0	0	0	0	0	0	2	0	0
AC007728.2	0	54	13	124	5	50	48	64	6	12	7	23	12	22	27	63	37	4	161	23	8	35	47	89	15	90	30	19	43	9	27	8	39	39	58	20	32	22	25	23	1	43	20	100	83	25	50	31
AC007728.3	0	0	1	4	1	2	1	1	0	0	1	0	0	2	0	2	2	0	1	0	0	0	10	6	0	1	0	2	2	1	1	1	0	4	2	1	1	2	1	3	0	1	0	0	1	0	1	0
AC007731.1	0	0	0	0	0	0	0	0	0	0	0	0	0	0	0	0	0	0	0	0	0	0	0	0	0	0	0	0	0	0	0	0	0	0	0	0	0	0	0	0	0	0	0	0	0	0	0	0
AC007731.2	0	0	2	11	3	3	2	3	0	2	8	0	2	2	0	4	0	3	1	0	0	4	1	1	0	1	1	2	5	3	1	3	3	2	2	0	4	4	0	1	0	0	6	0	1	1	4	1
AC007731.3	0	0	0	1	0	2	0	0	0	0	0	2	1	0	0	1	0	0	0	0	0	0	0	0	0	0	0	0	0	5	0	0	0	0	0	0	0	1	0	1	0	0	0	0	0	0	0	0
AC007731.4	0	0	0	0	0	0	0	0	0	0	0	0	0	0	0	0	0	0	0	0	0	0	0	0	0	0	0	0	0	0	0	0	0	0	0	0	0	0	0	0	0	0	0	0	0	0	0	0
AC007731.5	0	0	0	0	0	0	0	0	0	0	0	0	0	0	0	0	0	0	0	0	0	0	0	0	0	0	0	0	0	0	0	0	0	0	0	0	0	0	0	0	0	0	0	0	0	0	0	0
AC007731.6	0	0	0	1	0	0	0	0	0	0	0	0	0	0	0	1	1	0	0	0	0	0	0	0	0	1	0	0	0	0	0	1	0	0	0	0	0	0	0	0	0	0	0	0	0	0	0	0
AC007736.1	0	0	0	0	0	0	0	0	0	0	0	0	0	0	0	0	0	0	0	0	0	0	0	0	0	0	0	0	0	0	0	0	0	0	0	0	0	0	0	0	0	0	0	0	0	0	0	0
AC007738.1	0	0	0	0	0	0	0	0	0	0	0	0	0	0	0	0	0	1	0	0	2	0	0	0	0	0	0	0	0	0	0	0	0	0	0	0	0	0	0	0	0	0	1	0	0	0	0	0
AC007741.1	0	3	0	7	0	2	1	0	0	1	0	0	0	1	0	0	1	0	2	0	0	0	0	1	0	0	0	1	2	1	1	1	1	1	0	0	1	1	2	0	0	1	0	0	0	0	0	0
AC007742.1	0	0	0	0	0	0	0	0	0	0	0	0	0	0	0	0	0	0	0	0	0	0	0	0	0	0	0	0	0	0	0	0	0	0	0	0	0	0	0	0	0	0	0	0	0	0	0	0
AC007742.2	0	0	0	0	0	0	0	0	0	0	0	0	0	0	0	0	0	0	0	0	0	0	0	0	0	0	0	0	0	0	0	0	0	0	0	0	0	0	0	0	0	0	0	0	0	0	0	0
AC007743.1	1	42	27	376	18	8	15	6	9	1	6	11	143	83	35	39	24	10	7	18	29	2	20	19	19	1	7	6	17	14	0	15	8	25	3	5	1	5	88	6	0	7	3	30	38	4	13	27
AC007744.1	0	0	0	0	0	0	0	0	0	0	0	0	0	0	0	0	0	0	0	0	0	0	0	0	0	0	0	0	0	0	0	0	0	0	0	0	0	0	0	0	0	0	0	0	0	0	0	0
AC007749.1	0	0	0	0	0	0	0	0	0	0	0	0	0	0	0	0	0	0	0	1	0	0	0	0	0	0	0	0	0	0	0	1	0	0	0	0	0	0	0	0	0	0	0	0	2	1	0	0
AC007749.2	0	0	0	1	0	0	0	0	0	0	0	1	0	0	0	0	0	0	0	0	0	2	0	0	0	1	0	0	0	0	1	1	0	0	0	0	0	1	0	1	0	0	2	0	0	1	0	0
AC007750.1	0	0	0	1	0	2	0	0	0	1	0	0	1	0	0	0	0	0	0	0	0	0	0	1	0	0	0	0	0	0	0	0	0	1	1	0	0	0	0	0	0	0	0	0	0	0	0	0
AC007751.1	0	0	0	0	0	0	0	0	0	0	0	0	0	0	0	0	0	0	0	0	0	0	0	0	0	0	0	0	1	0	0	0	0	0	0	0	0	0	0	0	0	0	0	0	0	0	0	0
AC007773.1	11	7	13	36	13	22	24	6	2	5	4	19	8	14	7	5	9	2	6	64	21	3	13	45	10	5	13	12	10	23	8	12	12	4	2	0	7	6	7	5	4	11	12	33	22	17	23	10
[truncated: 57,612 more rows]
